# Supplementary material for: Integrated Methylome and Transcriptome Analysis Provides Insights into the DNA Methylation Underlying the Mechanism of Cytoplasmic Male Sterility in Kenaf (Hibiscus cannabinus L.)
Source: Int J Mol Sci. 2022 Jun 20;23(12):6864. doi: 10.3390/ijms23126864 (PMC9224340; doi:10.3390/ijms23126864)
Supplement: Supplementary file 1 [file ijms-23-06864-s001.zip]

Archive with 7 entries (7 files):
- Table S1 Distribution of methylation sites in the gene body.xlsx
- Table S2 Lists of DMSs and  DMGs.xlsx
- Table S3 GO and KEGG enrichment analysis of DMGs.xlsx
- Table S4  Lists of DEGs.xlsx
- Table S5 GO and KEGG enrichment analysis of DEGs.xlsx
- Table S6 List of genes that are both DEGs and DMGs.xlsx
- Table S7 Primer sequences for qRT-PCR.pdf
