# Supplementary material for: Integrated Methylome and Transcriptome Analysis Provides Insights into the DNA Methylation Underlying the Mechanism of Cytoplasmic Male Sterility in Kenaf (Hibiscus cannabinus L.)
Source: Int J Mol Sci. 2022 Jun 20;23(12):6864. doi: 10.3390/ijms23126864 (PMC9224340; doi:10.3390/ijms23126864)
Supplement: Supplementary file 1 [file ijms-23-06864-s001.zip › Table S1 Distribution of methylation sites in the gene body.xlsx]

## Sheet: CCGG site
TSS
Sample	−2000	−1980	−1960	−1940	−1920	−1900	−1880	−1860	−1840	−1820	−1800	−1780	−1760	−1740	−1720	−1700	−1680	−1660	−1640	−1620	−1600	−1580	−1560	−1540	−1520	−1500	−1480	−1460	−1440	−1420	−1400	−1380	−1360	−1340	−1320	−1300	−1280	−1260	−1240	−1220	−1200	−1180	−1160	−1140	−1120	−1100	−1080	−1060	−1040
P3A	1676.09	1789.71	1477.55	2002.5	1704.5	1692.82	2000.18	1349.93	1870.13	1546.1	1749.48	1673.76	1399.46	1822.78	1907.93	1877.2	1699.84	2101.82	2092.34	1621.83	1465.73	1494.12	1751.8	1494.05	1680.85	1789.63	1688.06	1427.93	1642.99	1510.64	1595.74	2009.55	1409.03	1678.58	1678.63	1780.18	1621.88	1721.17	1709.29	1607.55	1491.72	1583.97	1650.23	1442.07	1612.31	1742.42	1560.36	1581.64	1732.91
P3B	1751.83	1791.46	1487.86	1980.03	1759.35	1559.53	1736.78	1223.94	1691.41	1578.47	1787.61	1766.98	1642.49	1863.04	1893.27	1704.68	1472.8	2143.94	1853.65	1499.22	1536.86	1378.58	1668.92	1438.9	1748.01	1817.85	1738.59	1501.06	1574.6	1487.9	1512.35	1883.77	1344.53	1531.18	1749.98	1776.28	1325.79	1798.95	1623.64	1565.12	1344.59	1359.75	1604.69	1442.62	1600.96	1612.23	1469.01	1610.42	1740.5
GENE
Sample	0.01	0.02	0.03	0.04	0.05	0.06	0.07	0.08	0.09	0.1	0.11	0.12	0.13	0.14	0.15	0.16	0.17	0.18	0.19	0.2	0.21	0.22	0.23	0.24	0.25	0.26	0.27	0.28	0.29	0.3	0.31	0.32	0.33	0.34	0.35	0.36	0.37	0.38	0.39	0.4	0.41	0.42	0.43	0.44	0.45	0.46	0.47	0.48	0.49
P3A	1598.22	2522.47	2829.81	2645.49	2803.99	2671.55	2865.42	3293.33	2848.82	3227.11	2728.25	3205.73	2758.89	3241.45	3543.91	2825.08	3080.5	3437.51	3782.77	3130.09	3342.99	3579.3	3413.88	3891.51	3749.57	4033.38	3522.62	3804.02	3654.91	3912.72	4125.43	4149.32	3598.21	4281.66	3839.47	3420.84	4163.39	3839.46	3796.91	4009.78	4156.34	3948.18	3799.24	4094.92	4113.7	4350.28	4033.39	4120.82	4492.07
P3B	1610.42	2643.92	2873.87	2572.12	2809.78	2845.67	2815.39	3250.88	3086.96	3049.17	2736.24	3200.13	3043.55	3499.7	3433.79	3071.78	3288.65	3648.72	3480.9	3311.23	3309.55	3633.7	3431.96	3871.3	3824.1	3942.98	3799.74	3786.41	4052.31	4027.74	3982.54	4103.2	3582.94	4297.29	3980.62	3635.59	4165.27	4118.23	3886.23	4201.22	4269.11	3854.26	4140.84	3980.64	4140.97	4453.97	4031.41	4140.9	4670.86
TTS
Sample	−2000	−1980	−1960	−1940	−1920	−1900	−1880	−1860	−1840	−1820	−1800	−1780	−1760	−1740	−1720	−1700	−1680	−1660	−1640	−1620	−1600	−1580	−1560	−1540	−1520	−1500	−1480	−1460	−1440	−1420	−1400	−1380	−1360	−1340	−1320	−1300	−1280	−1260	−1240	−1220	−1200	−1180	−1160	−1140	−1120	−1100	−1080	−1060	−1040
P3A	2075.74	2503.81	2357.06	2421.05	2324.03	2111.23	2177.4	2484.75	2149.09	2425.69	2198.66	2177.48	2264.85	2068.76	2428.04	2245.95	2201.06	2255.52	2347.51	2305.11	2480.03	2253.09	2607.77	2546.29	2555.68	2371.3	2567.58	2390.17	2598.22	2652.7	2309.75	2879.68	2543.9	2770.87	2371.27	2579.42	2657.39	2215.21	2751.99	2853.61	2749.5	2205.7	2884.38	2543.86	2347.71	2761.44	2614.7	2678.52	2775.57
P3B	2210.02	2374.12	2334.46	2387.2	2117.63	2034.7	2030.86	2281.6	2144.05	2394.83	2117.62	2153.37	2598.42	2155.41	2481.59	2360.81	2274.08	2142.18	2524.88	2326.94	2545.64	2355.24	2456.96	2506.07	2664.43	2443.72	2417.45	2617.29	2462.69	2508	2292.98	2756.82	2392.98	2805.69	2494.75	2788.8	2523.06	2406.06	2847.4	2768.22	2611.65	2455.15	2985.02	2636.13	2332.61	2877.44	2707.89	3020.81	2969.84
[truncated: 153 more columns]

## Sheet: CCWGG site
TSS
Sample	−2000	−1980	−1960	−1940	−1920	−1900	−1880	−1860	−1840	−1820	−1800	−1780	−1760	−1740	−1720	−1700	−1680	−1660	−1640	−1620	−1600	−1580	−1560	−1540	−1520	−1500	−1480	−1460	−1440	−1420	−1400	−1380	−1360	−1340	−1320	−1300	−1280	−1260	−1240	−1220	−1200	−1180	−1160	−1140	−1120	−1100	−1080	−1060	−1040
P3A	941.84	1184.13	1215.37	1203.69	836.29	1188.03	1227.12	1344.36	937.92	1449.85	1164.57	1094.27	1219.32	1184.1	1086.41	1500.63	1195.86	1125.48	1062.96	1168.53	1074.71	1434.28	1387.39	1391.22	1348.25	1344.33	1203.68	1074.76	1137.25	1051.26	1160.64	1285.67	1547.62	1406.89	1035.63	1141.14	1582.7	1211.49	1289.63	910.56	1062.92	918.42	1082.5	1066.9	871.52	1168.42	1145.02	805.1	1305.28
P3B	962.02	1252.11	1130.91	1230.09	1072.2	1028.13	1186.01	1413.68	1083.15	1307.18	1373.29	1354.95	1233.73	1057.46	1079.5	1667.07	1219.05	1406.34	1163.93	1171.28	1042.82	1520.13	1332.9	1314.47	1160.28	1141.97	1149.26	1182.34	1182.29	932.65	1255.77	1384.29	1582.58	1332.89	1105.2	1178.65	1281.52	1211.68	1332.9	962.04	1053.82	947.29	1057.43	1193.37	895.86	1193.36	1211.75	851.87	1307.22
GENE
Sample	0.01	0.02	0.03	0.04	0.05	0.06	0.07	0.08	0.09	0.1	0.11	0.12	0.13	0.14	0.15	0.16	0.17	0.18	0.19	0.2	0.21	0.22	0.23	0.24	0.25	0.26	0.27	0.28	0.29	0.3	0.31	0.32	0.33	0.34	0.35	0.36	0.37	0.38	0.39	0.4	0.41	0.42	0.43	0.44	0.45	0.46	0.47	0.48	0.49
P3A	875.4	1535.85	1637.47	2137.64	1371.72	1614.08	1973.55	1442.07	1719.52	1215.53	2055.51	1766.46	1492.84	1481.18	1922.79	2071.25	1629.69	2075.15	1539.81	1492.91	1488.95	1828.95	1707.84	1621.82	1613.99	1715.67	1864.11	2161.12	1727.38	1821.15	2094.68	1735.16	1321	1782.04	1629.67	2032.13	1422.54	1664.8	1895.38	1453.83	1782.06	2004.8	1832.84	1719.55	1461.59	1606.17	1731.21	1504.55	1750.76
P3B	708.65	1597.21	1813.87	1957.09	1215.4	1501.7	1975.44	1553.2	1626.62	1369.54	1843.32	1938.67	1505.44	1549.56	1751.52	2350.01	1494.4	2148.04	1476.01	1457.64	1604.58	1799.2	1729.5	1376.86	1622.98	1898.36	1674.38	2269.21	1839.56	1835.89	1982.77	1707.32	1255.74	1637.63	1957.04	2093.01	1608.22	1666.96	1655.96	1644.97	1861.63	1817.54	1644.98	1971.74	1439.32	1857.95	1498.05	1450.3	1769.89
TTS
Sample	−2000	−1980	−1960	−1940	−1920	−1900	−1880	−1860	−1840	−1820	−1800	−1780	−1760	−1740	−1720	−1700	−1680	−1660	−1640	−1620	−1600	−1580	−1560	−1540	−1520	−1500	−1480	−1460	−1440	−1420	−1400	−1380	−1360	−1340	−1320	−1300	−1280	−1260	−1240	−1220	−1200	−1180	−1160	−1140	−1120	−1100	−1080	−1060	−1040
P3A	820.69	984.81	1219.3	1008.33	1027.78	1059.09	1410.81	1250.57	1090.37	1016.12	1285.71	1090.34	1332.67	1203.67	855.92	1266.2	1113.77	867.61	1125.53	1223.22	1289.66	965.34	1109.92	1434.24	1043.43	1125.48	1399.11	992.63	1047.39	1356.1	1164.61	1305.27	1027.83	1277.95	1363.88	1340.41	828.52	1191.98	1301.34	1195.86	1152.86	1047.34	1481.12	1016.17	1137.23	1023.91	1316.97	1273.99	1031.78
P3B	976.68	1064.79	1175.04	1185.94	1130.93	1296.14	1387.91	1097.87	1006.08	947.31	1303.44	969.33	1270.49	1028.1	895.91	1266.75	1042.82	712.28	1072.16	1318.21	1432.05	1119.91	1127.27	1303.49	1068.5	1152.98	1520.14	1266.79	1031.77	1674.38	1318.17	1252.09	1193.32	1325.58	1292.53	1523.86	859.23	1160.26	1263.17	1119.89	1373.27	1152.96	1318.17	1094.2	1186.04	1149.27	1439.34	1186	1101.49
[truncated: 153 more columns]
