# Supplementary material for: Integrated Methylome and Transcriptome Analysis Provides Insights into the DNA Methylation Underlying the Mechanism of Cytoplasmic Male Sterility in Kenaf (Hibiscus cannabinus L.)
Source: Int J Mol Sci. 2022 Jun 20;23(12):6864. doi: 10.3390/ijms23126864 (PMC9224340; doi:10.3390/ijms23126864)
Supplement: Supplementary file 1 [file ijms-23-06864-s001.zip › Table S2 Lists of DMSs and DMGs.xlsx]

## Sheet: CCGG-containing DMGs
id	baseMean	baseMean_control_P3B	baseMean_case_P3A	foldChange	log2FoldChange	pval	padj	regulation	P3B-ReadsCount	P3A-ReadsCount	P3B-RPM	P3A-RPM	Chr	Start	End	Description	Annotation
Hca.01G0002870	9.7269	16.0997	3.3541	0.208333	-2.26303	0.0369324	1	down	18	3	79.38	16.92	GWHACDB00000012	2876272	2879778	ID=Hca.01G0002870;Accession=GWHGACDB000287;Name=Hca.01G0002870	pentatricopeptide, putative, expressed
Hca.01G0002880	9.7269	16.0997	3.3541	0.208333	-2.26303	0.0369324	1	down	18	3	79.38	16.92	GWHACDB00000012	2876507	2879405	ID=Hca.01G0002880;Accession=GWHGACDB000288;Name=Hca.01G0002880	expressed protein
Hca.01G0003120	14.5344	22.3607	6.7082	0.3	-1.73697	0.0369085	1	down	25	6	110.24	33.84	GWHACDB00000012	3089198	3100037	ID=Hca.01G0003120;Accession=GWHGACDB000312;Name=Hca.01G0003120	1-aminocyclopropane-1-carboxylate oxidase homolog 4, putative, expressed
Hca.01G0003300	4.47214	0	8.94427	Inf	Inf	0.015979	1	up	0	8	0	45.12	GWHACDB00000012	3258234	3258584	ID=Hca.01G0003300;Accession=GWHGACDB000330;Name=Hca.01G0003300	-
Hca.01G0004570	22.4725	12.522	32.423	2.58929	1.37255	0.0277356	1	up	14	29	61.74	163.57	GWHACDB00000012	4420381	4425980	ID=Hca.01G0004570;Accession=GWHGACDB000457;Name=Hca.01G0004570	protein kinase family protein, putative, expressed
Hca.01G0005500	11.0685	18.783	3.3541	0.178571	-2.48543	0.0155273	1	down	21	3	92.6	16.92	GWHACDB00000012	5305223	5306998	ID=Hca.01G0005500;Accession=GWHGACDB000550;Name=Hca.01G0005500	gibberellin response modulator protein, putative, expressed
Hca.01G0005580	20.3482	11.6276	29.0689	2.5	1.32193	0.0449603	1	up	13	26	57.33	146.65	GWHACDB00000012	5383419	5387951	ID=Hca.01G0005580;Accession=GWHGACDB000558;Name=Hca.01G0005580	basic helix-loop-helix DND-binding domain containing protein, expressed
Hca.01G0008030	18.8948	27.7272	10.0623	0.362903	-1.46234	0.0387386	1	down	31	9	136.7	50.76	GWHACDB00000012	7880539	7921176	ID=Hca.01G0008030;Accession=GWHGACDB000803;Name=Hca.01G0008030	nuclear-pore anchor, putative, expressed
Hca.01G0008290	9.61509	3.57771	15.6525	4.375	2.12928	0.0407711	1	up	4	14	17.64	78.97	GWHACDB00000012	8240927	8242539	ID=Hca.01G0008290;Accession=GWHGACDB000829;Name=Hca.01G0008290	MLO domain containing protein, putative, expressed
Hca.01G0008370	23.5905	34.8827	12.2984	0.352564	-1.50404	0.0159735	1	down	39	11	171.98	62.05	GWHACDB00000012	8292729	8297418	ID=Hca.01G0008370;Accession=GWHGACDB000837;Name=Hca.01G0008370	armadillo/beta-catenin repeat family protein, putative, expressed
Hca.01G0008500	8.60886	2.68328	14.5344	5.41667	2.43741	0.0312899	1	up	3	13	13.23	73.33	GWHACDB00000012	8494091	8494450	ID=Hca.01G0008500;Accession=GWHGACDB000850;Name=Hca.01G0008500	histone H3, putative, expressed
Hca.01G0009620	18.4476	26.8328	10.0623	0.375	-1.41504	0.0481455	1	down	30	9	132.29	50.76	GWHACDB00000012	9496264	9503976	ID=Hca.01G0009620;Accession=GWHGACDB000962;Name=Hca.01G0009620	expressed protein
Hca.01G0011510	7.15542	0.894427	13.4164	15	3.90689	0.00775519	1	up	1	12	4.41	67.69	GWHACDB00000012	11781729	11784584	ID=Hca.01G0011510;Accession=GWHGACDB001151;Name=Hca.01G0011510	MAGE-8 antigen-related, putative, expressed
Hca.01G0011610	3.91312	0	7.82624	Inf	Inf	0.0285591	1	up	0	7	0	39.48	GWHACDB00000012	11899689	11910696	ID=Hca.01G0011610;Accession=GWHGACDB001161;Name=Hca.01G0011610	mTERF domain containing protein, expressed
Hca.01G0014520	7.04361	1.78885	12.2984	6.875	2.78136	0.0337503	1	up	2	11	8.82	62.05	GWHACDB00000012	17090412	17091689	ID=Hca.01G0014520;Accession=GWHGACDB001452;Name=Hca.01G0014520	40S ribosomal protein S5, putative, expressed
Hca.01G0016430	11.1803	4.47214	17.8885	4	2	0.0350561	1	up	5	16	22.05	90.25	GWHACDB00000012	20894017	20903262	ID=Hca.01G0016430;Accession=GWHGACDB001643;Name=Hca.01G0016430	transcription factor Dp, putative, expressed
Hca.01G0022810	11.1803	17.8885	4.47214	0.25	-2	0.0418389	1	down	20	4	88.19	22.56	GWHACDB00000012	47985300	48016141	ID=Hca.01G0022810;Accession=GWHGACDB002281;Name=Hca.01G0022810	DNA polymerase I, putative, expressed
Hca.01G0023430	7.26722	13.4164	1.11803	0.0833333	-3.58496	0.0151958	1	down	15	1	66.15	5.64	GWHACDB00000012	49154822	49158237	ID=Hca.01G0023430;Accession=GWHGACDB002343;Name=Hca.01G0023430	receptor-like protein kinase precursor, putative, expressed
Hca.01G0023440	35.6653	18.783	52.5476	2.79762	1.4842	0.00194818	1	up	21	47	92.6	265.1	GWHACDB00000012	49167795	49173259	ID=Hca.01G0023440;Accession=GWHGACDB002344;Name=Hca.01G0023440	vacuolar-sorting receptor precursor, putative, expressed
Hca.01G0030120	21.019	10.7331	31.305	2.91667	1.54432	0.017724	1	up	12	28	52.92	157.93	GWHACDB00000012	58488133	58491538	ID=Hca.01G0030120;Accession=GWHGACDB003012;Name=Hca.01G0030120	zinc finger C-x8-C-x5-C-x3-H type family protein, expressed
Hca.01G0033880	4.47214	8.94427	0	0	#NAME?	0.0256792	1	down	10	0	44.1	0	GWHACDB00000012	62148561	62152150	ID=Hca.01G0033880;Accession=GWHGACDB003388;Name=Hca.01G0033880	STRUBBELIG-RECEPTOR FAMILY 8 precursor, putative, expressed
Hca.01G0035540	4.47214	8.94427	0	0	#NAME?	0.0256792	1	down	10	0	44.1	0	GWHACDB00000012	63686190	63689813	ID=Hca.01G0035540;Accession=GWHGACDB003554;Name=Hca.01G0035540	protein kinase APK1B, chloroplast precursor, putative, expressed
Hca.01G0036540	11.4039	20.5718	2.23607	0.108696	-3.20163	0.00327487	1	down	23	2	101.42	11.28	GWHACDB00000012	64783705	64800547	ID=Hca.01G0036540;Accession=GWHGACDB003654;Name=Hca.01G0036540	DIRP family protein, putative, expressed
Hca.01G0038450	25.1558	13.4164	36.8951	2.75	1.45943	0.0127957	1	up	15	33	66.15	186.14	GWHACDB00000012	66146033	66165667	ID=Hca.01G0038450;Accession=GWHGACDB003845;Name=Hca.01G0038450	DNA-directed RNA polymerase subunit, putative, expressed
Hca.01G0038880	17.3295	8.94427	25.7148	2.875	1.52356	0.0357903	1	up	10	23	44.1	129.73	GWHACDB00000012	66433316	66437573	ID=Hca.01G0038880;Accession=GWHGACDB003888;Name=Hca.01G0038880	FAD binding domain of DNA photolyase domain containing protein, expressed
Hca.01G0041190	14.758	7.15542	22.3607	3.125	1.64386	0.0393817	1	up	8	20	35.28	112.81	GWHACDB00000012	68046519	68047715	ID=Hca.01G0041190;Accession=GWHGACDB004119;Name=Hca.01G0041190	auxin-repressed protein, putative, expressed
Hca.01G0043830	25.2676	12.522	38.0132	3.03571	1.60204	0.00645783	1	up	14	34	61.74	191.78	GWHACDB00000012	69889285	69899869	ID=Hca.01G0043830;Accession=GWHGACDB004383;Name=Hca.01G0043830	PWWP domain containing protein, expressed
Hca.01G0044090	18.3358	27.7272	8.94427	0.322581	-1.63227	0.0244087	1	down	31	8	136.7	45.12	GWHACDB00000012	70131779	70143634	ID=Hca.01G0044090;Accession=GWHGACDB004409;Name=Hca.01G0044090	agenet domain containing protein, putative, expressed
Hca.01G0044990	10.6213	4.47214	16.7705	3.75	1.90689	0.0498154	1	up	5	15	22.05	84.61	GWHACDB00000012	70771493	70775767	ID=Hca.01G0044990;Accession=GWHGACDB004499;Name=Hca.01G0044990	zinc finger C-x8-C-x5-C-x3-H type family protein, expressed
Hca.01G0047820	18.5594	30.4105	6.7082	0.220588	-2.18057	0.00356143	1	down	34	6	149.93	33.84	GWHACDB00000012	72777231	72782521	ID=Hca.01G0047820;Accession=GWHGACDB004782;Name=Hca.01G0047820	OsFBA3 - F-box and FBA domain containing protein, expressed
Hca.01G0048930	3.91312	0	7.82624	Inf	Inf	0.0285591	1	up	0	7	0	39.48	GWHACDB00000012	73634353	73636310	ID=Hca.01G0048930;Accession=GWHGACDB004893;Name=Hca.01G0048930	LRP1, putative, expressed
Hca.01G0050380	8.49706	16.9941	0	0	#NAME?	0.000688935	1	down	19	0	83.78	0	GWHACDB00000012	74934048	74950832	ID=Hca.01G0050380;Accession=GWHGACDB005038;Name=Hca.01G0050380	AP2 domain containing protein, expressed
Hca.01G0052500	7.60263	1.78885	13.4164	7.5	2.90689	0.0217472	1	up	2	12	8.82	67.69	GWHACDB00000012	76653141	76656026	ID=Hca.01G0052500;Accession=GWHGACDB005250;Name=Hca.01G0052500	ZOS1-04 - C2H2 zinc finger protein, expressed
Hca.01G0054820	16.3233	8.04984	24.5967	3.05556	1.61143	0.0323244	1	up	9	22	39.69	124.09	GWHACDB00000012	78867135	78872934	ID=Hca.01G0054820;Accession=GWHGACDB005482;Name=Hca.01G0054820	alcohol oxidase, putative, expressed
Hca.01G0054910	4.02492	8.04984	0	0	#NAME?	0.0389069	1	down	9	0	39.69	0	GWHACDB00000012	78974358	78977323	ID=Hca.01G0054910;Accession=GWHGACDB005491;Name=Hca.01G0054910	OsIAA10 - Auxin-responsive Aux/IAA gene family member, expressed
Hca.10G0001220	17.7767	27.7272	7.82624	0.282258	-1.82491	0.0144834	1	down	31	7	136.7	39.48	GWHACDB00000013	1385735	1390922	ID=Hca.10G0001220;Accession=GWHGACDB005642;Name=Hca.10G0001220	expressed protein
Hca.10G0001300	7.82624	13.4164	2.23607	0.166667	-2.58496	0.0411086	1	down	15	2	66.15	11.28	GWHACDB00000013	1485711	1488890	ID=Hca.10G0001300;Accession=GWHGACDB005650;Name=Hca.10G0001300	cytokinin dehydrogenase precursor, putative, expressed
Hca.10G0001930	13.3046	5.36656	21.2426	3.95833	1.98489	0.0209478	1	up	6	19	26.46	107.17	GWHACDB00000013	2056809	2059106	ID=Hca.10G0001930;Accession=GWHGACDB005713;Name=Hca.10G0001930	expressed protein
Hca.10G0002040	8.16165	1.78885	14.5344	8.125	3.02237	0.0139801	1	up	2	13	8.82	73.33	GWHACDB00000013	2147764	2150758	ID=Hca.10G0002040;Accession=GWHGACDB005724;Name=Hca.10G0002040	-
Hca.10G0002920	10.2859	2.68328	17.8885	6.66667	2.73697	0.00918663	1	up	3	16	13.23	90.25	GWHACDB00000013	3087891	3094610	ID=Hca.10G0002920;Accession=GWHGACDB005812;Name=Hca.10G0002920	OsFBX169 - F-box domain containing protein, expressed
Hca.10G0003090	10.6213	17.8885	3.3541	0.1875	-2.41504	0.0207947	1	down	20	3	88.19	16.92	GWHACDB00000013	3223194	3224952	ID=Hca.10G0003090;Accession=GWHGACDB005829;Name=Hca.10G0003090	-
Hca.10G0003130	16.7705	8.94427	24.5967	2.75	1.45943	0.0480117	1	up	10	22	44.1	124.09	GWHACDB00000013	3259480	3262172	ID=Hca.10G0003130;Accession=GWHGACDB005833;Name=Hca.10G0003130	homeobox protein knotted-1, putative, expressed
Hca.10G0003340	29.4043	42.0381	16.7705	0.398936	-1.32577	0.0150466	1	down	47	15	207.26	84.61	GWHACDB00000013	3528040	3530692	ID=Hca.10G0003340;Accession=GWHGACDB005854;Name=Hca.10G0003340	VQ domain containing protein, putative, expressed
Hca.10G0003380	20.9072	11.6276	30.1869	2.59615	1.37638	0.034184	1	up	13	27	57.33	152.29	GWHACDB00000013	3584303	3623719	ID=Hca.10G0003380;Accession=GWHGACDB005858;Name=Hca.10G0003380	glutamate receptor, putative, expressed
Hca.10G0004070	19.901	28.6217	11.1803	0.390625	-1.35614	0.0474775	1	down	32	10	141.11	56.41	GWHACDB00000013	4398731	4402835	ID=Hca.10G0004070;Accession=GWHGACDB005927;Name=Hca.10G0004070	glycosyl hydrolases family 17, putative, expressed
Hca.10G0004410	12.6338	19.6774	5.59017	0.284091	-1.81558	0.0450737	1	down	22	5	97.01	28.2	GWHACDB00000013	4925773	4944479	ID=Hca.10G0004410;Accession=GWHGACDB005961;Name=Hca.10G0004410	heparanase-like protein precursor, putative, expressed
Hca.10G0004440	4.47214	8.94427	0	0	#NAME?	0.0256792	1	down	10	0	44.1	0	GWHACDB00000013	5008268	5010136	ID=Hca.10G0004440;Accession=GWHGACDB005964;Name=Hca.10G0004440	embryogenesis transmembrane protein, putative, expressed
Hca.10G0005140	8.04984	2.68328	13.4164	5	2.32193	0.0466043	1	up	3	12	13.23	67.69	GWHACDB00000013	6276817	6278652	ID=Hca.10G0005140;Accession=GWHGACDB006034;Name=Hca.10G0005140	pentatricopeptide, putative, expressed
Hca.10G0007220	38.3486	24.1495	52.5476	2.17593	1.12163	0.0134232	1	up	27	47	119.06	265.1	GWHACDB00000013	10440988	10455941	ID=Hca.10G0007220;Accession=GWHGACDB006242;Name=Hca.10G0007220	parvulin-type peptidyl prolyl cis/trans isomerase, putative, expressed
Hca.10G0007500	5.36656	10.7331	0	0	#NAME?	0.0112278	1	down	12	0	52.92	0	GWHACDB00000013	10986995	10991844	ID=Hca.10G0007500;Accession=GWHGACDB006270;Name=Hca.10G0007500	CESA9 - cellulose synthase, expressed
Hca.10G0010030	13.1928	6.26099	20.1246	3.21429	1.6845	0.0479255	1	up	7	18	30.87	101.53	GWHACDB00000013	20110481	20115730	ID=Hca.10G0010030;Accession=GWHGACDB006523;Name=Hca.10G0010030	-
Hca.10G0012300	6.37279	11.6276	1.11803	0.0961538	-3.37851	0.030613	1	down	13	1	57.33	5.64	GWHACDB00000013	32091511	32092407	ID=Hca.10G0012300;Accession=GWHGACDB006750;Name=Hca.10G0012300	gibberellin 3-beta-dioxygenase 2-2, putative, expressed
Hca.10G0016020	16.2115	26.8328	5.59017	0.208333	-2.26303	0.0053473	1	down	30	5	132.29	28.2	GWHACDB00000013	43828066	43859125	ID=Hca.10G0016020;Accession=GWHGACDB007122;Name=Hca.10G0016020	ABC transporter, ATP-binding protein, putative, expressed
Hca.10G0016470	23.0315	12.522	33.541	2.67857	1.42146	0.0209714	1	up	14	30	61.74	169.22	GWHACDB00000013	44755798	44765797	ID=Hca.10G0016470;Accession=GWHGACDB007167;Name=Hca.10G0016470	retrotransposon protein, putative, unclassified, expressed
Hca.10G0016630	9.27968	15.2053	3.3541	0.220588	-2.18057	0.0489786	1	down	17	3	74.97	16.92	GWHACDB00000013	45036843	45042516	ID=Hca.10G0016630;Accession=GWHGACDB007183;Name=Hca.10G0016630	protein kinase family protein, putative, expressed
Hca.10G0017260	6.03738	0.894427	11.1803	12.5	3.64386	0.0209218	1	up	1	10	4.41	56.41	GWHACDB00000013	46215713	46217863	ID=Hca.10G0017260;Accession=GWHGACDB007246;Name=Hca.10G0017260	transposon protein, putative, unclassified, expressed
Hca.10G0020270	8.72067	15.2053	2.23607	0.147059	-2.76553	0.0221125	1	down	17	2	74.97	11.28	GWHACDB00000013	49680333	49689498	ID=Hca.10G0020270;Accession=GWHGACDB007547;Name=Hca.10G0020270	guanine nucleotide exchange family protein, putative, expressed
Hca.10G0020550	9.7269	2.68328	16.7705	6.25	2.64386	0.0138919	1	up	3	15	13.23	84.61	GWHACDB00000013	50033406	50043350	ID=Hca.10G0020550;Accession=GWHGACDB007575;Name=Hca.10G0020550	endoplasmic reticulum-Golgi intermediate compartment protein 3, putative, expressed
Hca.10G0022020	4.47214	8.94427	0	0	#NAME?	0.0256792	1	down	10	0	44.1	0	GWHACDB00000013	51315033	51321919	ID=Hca.10G0022020;Accession=GWHGACDB007722;Name=Hca.10G0022020	SNF2 family N-terminal domain containing protein, expressed
Hca.10G0027740	6.82001	12.522	1.11803	0.0892857	-3.48543	0.021557	1	down	14	1	61.74	5.64	GWHACDB00000013	56131777	56135194	ID=Hca.10G0027740;Accession=GWHGACDB008294;Name=Hca.10G0027740	expressed protein
Hca.10G0027930	5.03115	0	10.0623	Inf	Inf	0.00895502	1	up	0	9	0	50.76	GWHACDB00000013	56278771	56280236	ID=Hca.10G0027930;Accession=GWHGACDB008313;Name=Hca.10G0027930	hydrolase, NUDIX family, domain containing protein, expressed
Hca.10G0028190	27.1682	37.5659	16.7705	0.446429	-1.1635	0.0405927	1	down	42	15	185.21	84.61	GWHACDB00000013	56541895	56554370	ID=Hca.10G0028190;Accession=GWHGACDB008339;Name=Hca.10G0028190	auxin-independent growth promoter protein, putative, expressed
Hca.10G0028480	10.1741	16.9941	3.3541	0.197368	-2.34104	0.027758	1	down	19	3	83.78	16.92	GWHACDB00000013	56767353	56769697	ID=Hca.10G0028480;Accession=GWHGACDB008368;Name=Hca.10G0028480	DHHC zinc finger domain containing protein, expressed
Hca.10G0028900	12.4102	21.4663	3.3541	0.15625	-2.67807	0.00633528	1	down	24	3	105.83	16.92	GWHACDB00000013	57089223	57092618	ID=Hca.10G0028900;Accession=GWHGACDB008410;Name=Hca.10G0028900	serine/threonine-protein kinase BRI1-like 2 precursor, putative, expressed
Hca.10G0029210	4.47214	8.94427	0	0	#NAME?	0.0256792	1	down	10	0	44.1	0	GWHACDB00000013	57319949	57322105	ID=Hca.10G0029210;Accession=GWHGACDB008441;Name=Hca.10G0029210	expressed protein
Hca.10G0029350	15.4289	24.1495	6.7082	0.277778	-1.848	0.022478	1	down	27	6	119.06	33.84	GWHACDB00000013	57403760	57408141	ID=Hca.10G0029350;Accession=GWHGACDB008455;Name=Hca.10G0029350	expressed protein
Hca.11G0001570	14.8699	6.26099	23.4787	3.75	1.90689	0.0177299	1	up	7	21	30.87	118.45	GWHACDB00000010	1831295	1849404	ID=Hca.11G0001570;Accession=GWHGACDB008717;Name=Hca.11G0001570	tetratricopeptide repeat domain containing protein, putative, expressed
Hca.11G0002210	10.7331	3.57771	17.8885	5	2.32193	0.0191588	1	up	4	16	17.64	90.25	GWHACDB00000010	2591502	2594798	ID=Hca.11G0002210;Accession=GWHGACDB008781;Name=Hca.11G0002210	nodal modulator 1 precursor, putative, expressed
Hca.11G0003380	14.3108	6.26099	22.3607	3.57143	1.8365	0.0248681	1	up	7	20	30.87	112.81	GWHACDB00000010	3829337	3833517	ID=Hca.11G0003380;Accession=GWHGACDB008898;Name=Hca.11G0003380	expressed protein
Hca.11G0006380	22.2489	32.1994	12.2984	0.381944	-1.38857	0.0306438	1	down	36	11	158.75	62.05	GWHACDB00000010	6396114	6407265	ID=Hca.11G0006380;Accession=GWHGACDB009198;Name=Hca.11G0006380	5-methyltetrahydropteroyltriglutamate--homocysteine methyltransferase, putative, expressed
Hca.11G0008870	4.47214	0	8.94427	Inf	Inf	0.015979	1	up	0	8	0	45.12	GWHACDB00000010	8365085	8365453	ID=Hca.11G0008870;Accession=GWHGACDB009447;Name=Hca.11G0008870	-
Hca.11G0009660	4.47214	0	8.94427	Inf	Inf	0.015979	1	up	0	8	0	45.12	GWHACDB00000010	8925601	8927893	ID=Hca.11G0009660;Accession=GWHGACDB009526;Name=Hca.11G0009660	expressed protein
Hca.11G0011220	7.04361	1.78885	12.2984	6.875	2.78136	0.0337503	1	up	2	11	8.82	62.05	GWHACDB00000010	10024349	10030459	ID=Hca.11G0011220;Accession=GWHGACDB009682;Name=Hca.11G0011220	SAM-dependent methyltransferase, putative, expressed
Hca.11G0012440	11.2921	3.57771	19.0066	5.3125	2.40939	0.013006	1	up	4	17	17.64	95.89	GWHACDB00000010	10956580	10957098	ID=Hca.11G0012440;Accession=GWHGACDB009804;Name=Hca.11G0012440	histone-like transcription factor and archaeal histone, putative, expressed
Hca.11G0013690	9.61509	3.57771	15.6525	4.375	2.12928	0.0407711	1	up	4	14	17.64	78.97	GWHACDB00000010	11692234	11693382	ID=Hca.11G0013690;Accession=GWHGACDB009929;Name=Hca.11G0013690	TCP family transcription factor, putative, expressed
Hca.11G0014140	22.0253	11.6276	32.423	2.78846	1.47947	0.0193819	1	up	13	29	57.33	163.57	GWHACDB00000010	11993244	12000309	ID=Hca.11G0014140;Accession=GWHGACDB009974;Name=Hca.11G0014140	cytochrome P450, putative, expressed
Hca.11G0014520	31.6404	46.5102	16.7705	0.360577	-1.47162	0.00515925	1	down	52	15	229.31	84.61	GWHACDB00000010	12351385	12355755	ID=Hca.11G0014520;Accession=GWHGACDB010012;Name=Hca.11G0014520	ELMO/CED-12 family protein, putative, expressed
Hca.11G0015140	11.1803	17.8885	4.47214	0.25	-2	0.0418389	1	down	20	4	88.19	22.56	GWHACDB00000010	12766687	12767748	ID=Hca.11G0015140;Accession=GWHGACDB010074;Name=Hca.11G0015140	lipase class 3 family protein, putative, expressed
Hca.11G0017030	6.82001	12.522	1.11803	0.0892857	-3.48543	0.021557	1	down	14	1	61.74	5.64	GWHACDB00000010	13898476	13903522	ID=Hca.11G0017030;Accession=GWHGACDB010263;Name=Hca.11G0017030	6-phosphofructokinase, putative, expressed
Hca.11G0017190	10.7331	3.57771	17.8885	5	2.32193	0.0191588	1	up	4	16	17.64	90.25	GWHACDB00000010	13980789	13983811	ID=Hca.11G0017190;Accession=GWHGACDB010279;Name=Hca.11G0017190	transposon protein, putative, unclassified, expressed
Hca.11G0018090	10.1741	3.57771	16.7705	4.6875	2.22882	0.0280401	1	up	4	15	17.64	84.61	GWHACDB00000010	14545405	14547993	ID=Hca.11G0018090;Accession=GWHGACDB010369;Name=Hca.11G0018090	enoyl-acyl-carrier-protein reductase NADH, chloroplast precursor, expressed
Hca.11G0018200	39.1312	53.6656	24.5967	0.458333	-1.12553	0.0137037	1	down	60	22	264.58	124.09	GWHACDB00000010	14630106	14633051	ID=Hca.11G0018200;Accession=GWHGACDB010380;Name=Hca.11G0018200	anthranilate phosphoribosyltransferase, putative, expressed
Hca.11G0022770	4.02492	8.04984	0	0	#NAME?	0.0389069	1	down	9	0	39.69	0	GWHACDB00000010	21382690	21385325	ID=Hca.11G0022770;Accession=GWHGACDB010837;Name=Hca.11G0022770	fatty acid hydroxylase, putative, expressed
Hca.11G0026720	4.47214	8.94427	0	0	#NAME?	0.0256792	1	down	10	0	44.1	0	GWHACDB00000010	38757820	38758913	ID=Hca.11G0026720;Accession=GWHGACDB011232;Name=Hca.11G0026720	-
Hca.11G0029110	14.0872	21.4663	6.7082	0.3125	-1.67807	0.0470263	1	down	24	6	105.83	33.84	GWHACDB00000010	45203431	45235327	ID=Hca.11G0029110;Accession=GWHGACDB011471;Name=Hca.11G0029110	heparanase-like protein precursor, putative, expressed
Hca.11G0030720	9.61509	3.57771	15.6525	4.375	2.12928	0.0407711	1	up	4	14	17.64	78.97	GWHACDB00000010	48868163	48870854	ID=Hca.11G0030720;Accession=GWHGACDB011632;Name=Hca.11G0030720	PPR repeat domain containing protein, putative, expressed
Hca.11G0030850	9.27968	15.2053	3.3541	0.220588	-2.18057	0.0489786	1	down	17	3	74.97	16.92	GWHACDB00000010	49065158	49068929	ID=Hca.11G0030850;Accession=GWHGACDB011645;Name=Hca.11G0030850	spermidine synthase, putative, expressed
Hca.11G0031030	12.7456	5.36656	20.1246	3.75	1.90689	0.0296693	1	up	6	18	26.46	101.53	GWHACDB00000010	49389552	49397712	ID=Hca.11G0031030;Accession=GWHGACDB011663;Name=Hca.11G0031030	BAH domain containing protein, putative, expressed
Hca.11G0031280	11.1803	4.47214	17.8885	4	2	0.0350561	1	up	5	16	22.05	90.25	GWHACDB00000010	49789232	49804809	ID=Hca.11G0031280;Accession=GWHGACDB011688;Name=Hca.11G0031280	histone deacetylase, putative, expressed
Hca.11G0033320	13.081	20.5718	5.59017	0.271739	-1.87971	0.0349555	1	down	23	5	101.42	28.2	GWHACDB00000010	53307603	53332923	ID=Hca.11G0033320;Accession=GWHGACDB011892;Name=Hca.11G0033320	OsSub19 - Putative Subtilisin homologue, expressed
Hca.12G0000670	23.0315	12.522	33.541	2.67857	1.42146	0.0209714	1	up	14	30	61.74	169.22	GWHACDB00000014	1488141	1491134	ID=Hca.12G0000670;Accession=GWHGACDB012060;Name=Hca.12G0000670	CSLE6 - cellulose synthase-like family E, expressed
Hca.12G0001690	19.1184	30.4105	7.82624	0.257353	-1.95818	0.00676488	1	down	34	7	149.93	39.48	GWHACDB00000014	2478108	2480669	ID=Hca.12G0001690;Accession=GWHGACDB012162;Name=Hca.12G0001690	-
Hca.12G0002000	28.0627	16.9941	39.1312	2.30263	1.20328	0.0277611	1	up	19	35	83.78	197.42	GWHACDB00000014	2833776	2853515	ID=Hca.12G0002000;Accession=GWHGACDB012193;Name=Hca.12G0002000	PWWP domain containing protein, expressed
Hca.12G0005160	13.7518	6.26099	21.2426	3.39286	1.7625	0.0346453	1	up	7	19	30.87	107.17	GWHACDB00000014	5607533	5612583	ID=Hca.12G0005160;Accession=GWHGACDB012509;Name=Hca.12G0005160	plant protein of unknown function domain containing protein, expressed
Hca.12G0005190	5.47837	0.894427	10.0623	11.25	3.49185	0.0343763	1	up	1	9	4.41	50.76	GWHACDB00000014	5618987	5620949	ID=Hca.12G0005190;Accession=GWHGACDB012512;Name=Hca.12G0005190	mitochondrial import inner membrane translocase subunit Tim17, putative, expressed
Hca.12G0006160	34.3236	47.4046	21.2426	0.448113	-1.15806	0.0191101	1	down	53	19	233.72	107.17	GWHACDB00000014	6432892	6441051	ID=Hca.12G0006160;Accession=GWHGACDB012609;Name=Hca.12G0006160	expressed protein
Hca.12G0006240	11.1803	17.8885	4.47214	0.25	-2	0.0418389	1	down	20	4	88.19	22.56	GWHACDB00000014	6492541	6494852	ID=Hca.12G0006240;Accession=GWHGACDB012617;Name=Hca.12G0006240	OsFBDUF47 - F-box and DUF domain containing protein, expressed
Hca.12G0006980	5.47837	0.894427	10.0623	11.25	3.49185	0.0343763	1	up	1	9	4.41	50.76	GWHACDB00000014	7309255	7315538	ID=Hca.12G0006980;Accession=GWHGACDB012691;Name=Hca.12G0006980	DUF677 domain containing protein, putative, expressed
Hca.12G0009800	8.16165	15.2053	1.11803	0.0735294	-3.76553	0.00756605	1	down	17	1	74.97	5.64	GWHACDB00000014	10915566	10916054	ID=Hca.12G0009800;Accession=GWHGACDB012973;Name=Hca.12G0009800	-
Hca.12G0009870	5.03115	0	10.0623	Inf	Inf	0.00895502	1	up	0	9	0	50.76	GWHACDB00000014	11001439	11003133	ID=Hca.12G0009870;Accession=GWHGACDB012980;Name=Hca.12G0009870	glycosyltransferase family 43 protein, putative, expressed
Hca.12G0010190	9.7269	16.0997	3.3541	0.208333	-2.26303	0.0369324	1	down	18	3	79.38	16.92	GWHACDB00000014	11599469	11599909	ID=Hca.12G0010190;Accession=GWHGACDB013012;Name=Hca.12G0010190	retrotransposon protein, putative, unclassified, expressed
Hca.12G0012940	13.4164	4.47214	22.3607	5	2.32193	0.00799357	1	up	5	20	22.05	112.81	GWHACDB00000014	19210257	19213261	ID=Hca.12G0012940;Accession=GWHGACDB013287;Name=Hca.12G0012940	adenylosuccinate synthetase, chloroplast precursor, putative, expressed
Hca.12G0013960	8.27345	14.3108	2.23607	0.15625	-2.67807	0.0301779	1	down	16	2	70.56	11.28	GWHACDB00000014	27634364	27635918	ID=Hca.12G0013960;Accession=GWHGACDB013389;Name=Hca.12G0013960	-
Hca.12G0017460	31.864	44.7214	19.0066	0.425	-1.23447	0.0172807	1	down	50	17	220.49	95.89	GWHACDB00000014	39469875	39471901	ID=Hca.12G0017460;Accession=GWHGACDB013739;Name=Hca.12G0017460	expressed protein
Hca.12G0018540	4.02492	8.04984	0	0	#NAME?	0.0389069	1	down	9	0	39.69	0	GWHACDB00000014	41092512	41099759	ID=Hca.12G0018540;Accession=GWHGACDB013847;Name=Hca.12G0018540	expressed protein
Hca.12G0018710	5.36656	10.7331	0	0	#NAME?	0.0112278	1	down	12	0	52.92	0	GWHACDB00000014	41186953	41189407	ID=Hca.12G0018710;Accession=GWHGACDB013864;Name=Hca.12G0018710	-
Hca.12G0024110	11.963	20.5718	3.3541	0.163043	-2.61667	0.00857093	1	down	23	3	101.42	16.92	GWHACDB00000014	45431453	45434213	ID=Hca.12G0024110;Accession=GWHGACDB014404;Name=Hca.12G0024110	mitochondrial carrier protein, putative, expressed
Hca.12G0024420	7.26722	0	14.5344	Inf	Inf	0.000929971	1	up	0	13	0	73.33	GWHACDB00000014	45764801	45769536	ID=Hca.12G0024420;Accession=GWHGACDB014435;Name=Hca.12G0024420	zinc finger C-x8-C-x5-C-x3-H type family protein, expressed
Hca.12G0025560	4.47214	8.94427	0	0	#NAME?	0.0256792	1	down	10	0	44.1	0	GWHACDB00000014	46914640	46916810	ID=Hca.12G0025560;Accession=GWHGACDB014549;Name=Hca.12G0025560	MYB family transcription factor, putative, expressed
Hca.12G0026340	11.1803	4.47214	17.8885	4	2	0.0350561	1	up	5	16	22.05	90.25	GWHACDB00000014	47826101	47830166	ID=Hca.12G0026340;Accession=GWHGACDB014627;Name=Hca.12G0026340	glycosyl hydrolase, family 31, putative, expressed
Hca.12G0029200	11.6276	18.783	4.47214	0.238095	-2.07039	0.0320127	1	down	21	4	92.6	22.56	GWHACDB00000014	51309636	51319594	ID=Hca.12G0029200;Accession=GWHGACDB014913;Name=Hca.12G0029200	6PF-2-K/Fru-2,6-P2ASE liver isozyme, putative, expressed
Hca.12G0030260	21.1308	9.8387	32.423	3.29545	1.72048	0.00855925	1	up	11	29	48.51	163.57	GWHACDB00000014	52739782	52743119	ID=Hca.12G0030260;Accession=GWHGACDB015019;Name=Hca.12G0030260	glucose-1-phosphate adenylyltransferase large subunit, putative, expressed
Hca.12G0031400	6.26099	12.522	0	0	#NAME?	0.0049595	1	down	14	0	61.74	0	GWHACDB00000014	54027566	54029028	ID=Hca.12G0031400;Accession=GWHGACDB015133;Name=Hca.12G0031400	-
Hca.13G0004080	33.541	22.3607	44.7214	2	1	0.0419728	1	up	25	40	110.24	225.62	GWHACDB00000018	4688205	4695832	ID=Hca.13G0004080;Accession=GWHGACDB015643;Name=Hca.13G0004080	ABC-2 type transporter domain containing protein, expressed
Hca.13G0004630	32.6466	20.5718	44.7214	2.17391	1.12029	0.0250367	1	up	23	40	101.42	225.62	GWHACDB00000018	5463178	5476884	ID=Hca.13G0004630;Accession=GWHGACDB015698;Name=Hca.13G0004630	proteins of unknown function domain containing protein, expressed
Hca.13G0006340	9.61509	3.57771	15.6525	4.375	2.12928	0.0407711	1	up	4	14	17.64	78.97	GWHACDB00000018	6839839	6842299	ID=Hca.13G0006340;Accession=GWHGACDB015869;Name=Hca.13G0006340	two-component response regulator, putative, expressed
Hca.13G0007140	5.03115	0	10.0623	Inf	Inf	0.00895502	1	up	0	9	0	50.76	GWHACDB00000018	7338020	7345613	ID=Hca.13G0007140;Accession=GWHGACDB015949;Name=Hca.13G0007140	cytokinin-N-glucosyltransferase 1, putative, expressed
Hca.13G0007960	5.47837	0.894427	10.0623	11.25	3.49185	0.0343763	1	up	1	9	4.41	50.76	GWHACDB00000018	7896721	7899269	ID=Hca.13G0007960;Accession=GWHGACDB016031;Name=Hca.13G0007960	DUF630/DUF632 domains containing protein, putative, expressed
Hca.13G0008980	11.6276	18.783	4.47214	0.238095	-2.07039	0.0320127	1	down	21	4	92.6	22.56	GWHACDB00000018	8988416	8992580	ID=Hca.13G0008980;Accession=GWHGACDB016133;Name=Hca.13G0008980	paramyosin, putative, expressed
Hca.13G0008990	24.4849	36.6715	12.2984	0.335366	-1.57619	0.0101731	1	down	41	11	180.8	62.05	GWHACDB00000018	8991335	8999166	ID=Hca.13G0008990;Accession=GWHGACDB016134;Name=Hca.13G0008990	chlorophyll A-B binding protein, putative, expressed
Hca.13G0011180	3.91312	0	7.82624	Inf	Inf	0.0285591	1	up	0	7	0	39.48	GWHACDB00000018	12616486	12617898	ID=Hca.13G0011180;Accession=GWHGACDB016353;Name=Hca.13G0011180	glycosyl hydrolases family 17, putative, expressed
Hca.13G0011280	8.60886	2.68328	14.5344	5.41667	2.43741	0.0312899	1	up	3	13	13.23	73.33	GWHACDB00000018	12692380	12692727	ID=Hca.13G0011280;Accession=GWHGACDB016363;Name=Hca.13G0011280	-
Hca.13G0013520	24.4849	14.3108	34.6591	2.42188	1.27612	0.0312357	1	up	16	31	70.56	174.86	GWHACDB00000018	17398486	17403265	ID=Hca.13G0013520;Accession=GWHGACDB016587;Name=Hca.13G0013520	expressed protein
Hca.13G0016900	30.9695	42.9325	19.0066	0.442708	-1.17557	0.0255091	1	down	48	17	211.67	95.89	GWHACDB00000018	35400221	35405169	ID=Hca.13G0016900;Accession=GWHGACDB016925;Name=Hca.13G0016900	expressed protein
Hca.13G0017050	4.02492	8.04984	0	0	#NAME?	0.0389069	1	down	9	0	39.69	0	GWHACDB00000018	35736829	35746029	ID=Hca.13G0017050;Accession=GWHGACDB016940;Name=Hca.13G0017050	signal peptide peptidase-like 2B, putative, expressed
Hca.13G0017570	14.0872	3.57771	24.5967	6.875	2.78136	0.00170971	1	up	4	22	17.64	124.09	GWHACDB00000018	37861186	37862972	ID=Hca.13G0017570;Accession=GWHGACDB016992;Name=Hca.13G0017570	peroxidase precursor, putative, expressed
Hca.13G0018550	8.72067	15.2053	2.23607	0.147059	-2.76553	0.0221125	1	down	17	2	74.97	11.28	GWHACDB00000018	40356217	40357460	ID=Hca.13G0018550;Accession=GWHGACDB017090;Name=Hca.13G0018550	expressed protein
Hca.13G0018670	11.8512	3.57771	20.1246	5.625	2.49185	0.00877182	1	up	4	18	17.64	101.53	GWHACDB00000018	40571807	40580643	ID=Hca.13G0018670;Accession=GWHGACDB017102;Name=Hca.13G0018670	expressed protein
Hca.13G0021730	8.72067	1.78885	15.6525	8.75	3.12928	0.00896468	1	up	2	14	8.82	78.97	GWHACDB00000018	45289148	45292766	ID=Hca.13G0021730;Accession=GWHGACDB017408;Name=Hca.13G0021730	OsMADS4 - MADS-box family gene with MIKCc type-box, expressed
Hca.13G0021910	15.3171	7.15542	23.4787	3.28125	1.71425	0.0286745	1	up	8	21	35.28	118.45	GWHACDB00000018	45538469	45542631	ID=Hca.13G0021910;Accession=GWHGACDB017426;Name=Hca.13G0021910	methyltransferase, putative, expressed
Hca.13G0025690	5.59017	0	11.1803	Inf	Inf	0.00503687	1	up	0	10	0	56.41	GWHACDB00000018	49384305	49386388	ID=Hca.13G0025690;Accession=GWHGACDB017804;Name=Hca.13G0025690	40S ribosomal protein S3a, putative, expressed
Hca.13G0026440	5.36656	10.7331	0	0	#NAME?	0.0112278	1	down	12	0	52.92	0	GWHACDB00000018	49949319	49951823	ID=Hca.13G0026440;Accession=GWHGACDB017879;Name=Hca.13G0026440	expressed protein
Hca.13G0028440	25.7148	35.7771	15.6525	0.4375	-1.19265	0.0422383	1	down	40	14	176.39	78.97	GWHACDB00000018	51637451	51644959	ID=Hca.13G0028440;Accession=GWHGACDB018079;Name=Hca.13G0028440	ENTH domain containing protein, expressed
Hca.13G0029540	15.5407	5.36656	25.7148	4.79167	2.26053	0.00488863	1	up	6	23	26.46	129.73	GWHACDB00000018	52779395	52781323	ID=Hca.13G0029540;Accession=GWHGACDB018189;Name=Hca.13G0029540	-
Hca.13G0029880	4.47214	0	8.94427	Inf	Inf	0.015979	1	up	0	8	0	45.12	GWHACDB00000018	53064793	53069857	ID=Hca.13G0029880;Accession=GWHGACDB018223;Name=Hca.13G0029880	BRASSINOSTEROID INSENSITIVE 1-associated receptor kinase 1 precursor, putative, expressed
Hca.14G0002080	7.15542	0.894427	13.4164	15	3.90689	0.00775519	1	up	1	12	4.41	67.69	GWHACDB00000015	3762867	3766254	ID=Hca.14G0002080;Accession=GWHGACDB018559;Name=Hca.14G0002080	spotted leaf 11, putative, expressed
Hca.14G0002240	3.91312	0	7.82624	Inf	Inf	0.0285591	1	up	0	7	0	39.48	GWHACDB00000015	3888596	3893080	ID=Hca.14G0002240;Accession=GWHGACDB018575;Name=Hca.14G0002240	serine/threonine-protein kinase NAK, putative, expressed
Hca.14G0004830	7.15542	0.894427	13.4164	15	3.90689	0.00775519	1	up	1	12	4.41	67.69	GWHACDB00000015	6575117	6578716	ID=Hca.14G0004830;Accession=GWHGACDB018834;Name=Hca.14G0004830	N-acetylglucosaminyltransferase, putative, expressed
Hca.14G0005090	5.47837	0.894427	10.0623	11.25	3.49185	0.0343763	1	up	1	9	4.41	50.76	GWHACDB00000015	6809463	6812645	ID=Hca.14G0005090;Accession=GWHGACDB018860;Name=Hca.14G0005090	-
Hca.14G0005730	9.27968	15.2053	3.3541	0.220588	-2.18057	0.0489786	1	down	17	3	74.97	16.92	GWHACDB00000015	7394827	7413760	ID=Hca.14G0005730;Accession=GWHGACDB018924;Name=Hca.14G0005730	calcium-transporting ATPase, plasma membrane-type, putative, expressed
Hca.14G0006710	7.15542	0.894427	13.4164	15	3.90689	0.00775519	1	up	1	12	4.41	67.69	GWHACDB00000015	8417349	8421965	ID=Hca.14G0006710;Accession=GWHGACDB019022;Name=Hca.14G0006710	esterase, putative, expressed
Hca.14G0006970	4.02492	8.04984	0	0	#NAME?	0.0389069	1	down	9	0	39.69	0	GWHACDB00000015	8669487	8680215	ID=Hca.14G0006970;Accession=GWHGACDB019048;Name=Hca.14G0006970	OsFBX354 - F-box domain containing protein, expressed
Hca.14G0007460	18.3358	27.7272	8.94427	0.322581	-1.63227	0.0244087	1	down	31	8	136.7	45.12	GWHACDB00000015	9132658	9134306	ID=Hca.14G0007460;Accession=GWHGACDB019097;Name=Hca.14G0007460	ankyrin repeat-containing protein, putative, expressed
Hca.14G0007680	18.3358	9.8387	26.8328	2.72727	1.44746	0.039056	1	up	11	24	48.51	135.37	GWHACDB00000015	9319833	9321509	ID=Hca.14G0007680;Accession=GWHGACDB019119;Name=Hca.14G0007680	nodulation-signaling pathway 1 protein, putative, expressed
Hca.14G0008520	8.60886	2.68328	14.5344	5.41667	2.43741	0.0312899	1	up	3	13	13.23	73.33	GWHACDB00000015	10065538	10067849	ID=Hca.14G0008520;Accession=GWHGACDB019203;Name=Hca.14G0008520	expressed protein
Hca.14G0008640	16.3233	25.9384	6.7082	0.258621	-1.95109	0.0134955	1	down	29	6	127.88	33.84	GWHACDB00000015	10225714	10228546	ID=Hca.14G0008640;Accession=GWHGACDB019215;Name=Hca.14G0008640	prefoldin subunit, putative, expressed
Hca.14G0008960	18.8948	27.7272	10.0623	0.362903	-1.46234	0.0387386	1	down	31	9	136.7	50.76	GWHACDB00000015	10434849	10441369	ID=Hca.14G0008960;Accession=GWHGACDB019247;Name=Hca.14G0008960	src homology-3 domain protein 3, putative, expressed
Hca.14G0009740	12.6338	19.6774	5.59017	0.284091	-1.81558	0.0450737	1	down	22	5	97.01	28.2	GWHACDB00000015	11019997	11021415	ID=Hca.14G0009740;Accession=GWHGACDB019325;Name=Hca.14G0009740	aspartyl protease family protein, putative, expressed
Hca.14G0010440	12.0748	19.6774	4.47214	0.227273	-2.1375	0.0243957	1	down	22	4	97.01	22.56	GWHACDB00000015	11530817	11533079	ID=Hca.14G0010440;Accession=GWHGACDB019395;Name=Hca.14G0010440	zinc finger, C3HC4 type domain containing protein, expressed
Hca.14G0011400	37.3423	50.0879	24.5967	0.491071	-1.026	0.0285137	1	down	56	22	246.95	124.09	GWHACDB00000015	12261465	12265832	ID=Hca.14G0011400;Accession=GWHGACDB019491;Name=Hca.14G0011400	leucine-rich repeat family protein, putative, expressed
Hca.14G0015830	16.9941	25.044	8.94427	0.357143	-1.48543	0.0483828	1	down	28	8	123.47	45.12	GWHACDB00000015	30171590	30175100	ID=Hca.14G0015830;Accession=GWHGACDB019934;Name=Hca.14G0015830	eukaryotic translation initiation factor 2 subunit gamma, putative, expressed
Hca.14G0017840	4.47214	8.94427	0	0	#NAME?	0.0256792	1	down	10	0	44.1	0	GWHACDB00000015	36874190	36876258	ID=Hca.14G0017840;Accession=GWHGACDB020135;Name=Hca.14G0017840	expressed protein
Hca.14G0018320	6.7082	13.4164	0	0	#NAME?	0.00331437	1	down	15	0	66.15	0	GWHACDB00000015	38035932	38036660	ID=Hca.14G0018320;Accession=GWHGACDB020183;Name=Hca.14G0018320	ankyrin repeat family protein, putative, expressed
Hca.14G0023530	22.6961	33.0938	12.2984	0.371622	-1.42809	0.0247477	1	down	37	11	163.16	62.05	GWHACDB00000015	46089769	46098932	ID=Hca.14G0023530;Accession=GWHGACDB020704;Name=Hca.14G0023530	expressed protein
Hca.14G0024690	10.3977	19.6774	1.11803	0.0568182	-4.1375	0.00131877	1	down	22	1	97.01	5.64	GWHACDB00000015	47451927	47453584	ID=Hca.14G0024690;Accession=GWHGACDB020820;Name=Hca.14G0024690	-
Hca.14G0025170	31.864	44.7214	19.0066	0.425	-1.23447	0.0172807	1	down	50	17	220.49	95.89	GWHACDB00000015	48036267	48045937	ID=Hca.14G0025170;Accession=GWHGACDB020868;Name=Hca.14G0025170	OsFBX351 - F-box domain containing protein, expressed
Hca.14G0026590	25.2676	12.522	38.0132	3.03571	1.60204	0.00645783	1	up	14	34	61.74	191.78	GWHACDB00000015	49507891	49531986	ID=Hca.14G0026590;Accession=GWHGACDB021010;Name=Hca.14G0026590	WD domain, G-beta repeat domain containing protein, expressed
Hca.14G0027000	6.7082	13.4164	0	0	#NAME?	0.00331437	1	down	15	0	66.15	0	GWHACDB00000015	49996981	50005083	ID=Hca.14G0027000;Accession=GWHGACDB021051;Name=Hca.14G0027000	alcohol oxidase, putative, expressed
Hca.15G0001460	7.04361	1.78885	12.2984	6.875	2.78136	0.0337503	1	up	2	11	8.82	62.05	GWHACDB00000002	1308052	1314685	ID=Hca.15G0001460;Accession=GWHGACDB021338;Name=Hca.15G0001460	C2 domain containing protein, putative, expressed
Hca.15G0004210	29.6279	17.8885	41.3673	2.3125	1.20945	0.0224519	1	up	20	37	88.19	208.7	GWHACDB00000002	3326886	3330039	ID=Hca.15G0004210;Accession=GWHGACDB021613;Name=Hca.15G0004210	receptor protein kinase TMK1 precursor, putative, expressed
Hca.15G0004700	4.91935	9.8387	0	0	#NAME?	0.0169642	1	down	11	0	48.51	0	GWHACDB00000002	3704200	3707903	ID=Hca.15G0004700;Accession=GWHGACDB021662;Name=Hca.15G0004700	CorA-like magnesium transporter protein, putative, expressed
Hca.15G0004790	4.47214	8.94427	0	0	#NAME?	0.0256792	1	down	10	0	44.1	0	GWHACDB00000002	3770329	3774961	ID=Hca.15G0004790;Accession=GWHGACDB021671;Name=Hca.15G0004790	dihydroflavonol-4-reductase, putative, expressed
Hca.15G0006530	33.8764	50.9823	16.7705	0.328947	-1.60407	0.00164759	1	down	57	15	251.35	84.61	GWHACDB00000002	5391338	5430683	ID=Hca.15G0006530;Accession=GWHGACDB021845;Name=Hca.15G0006530	copine, putative, expressed
Hca.15G0006590	15.7643	8.04984	23.4787	2.91667	1.54432	0.0438431	1	up	9	21	39.69	118.45	GWHACDB00000002	5469527	5471997	ID=Hca.15G0006590;Accession=GWHGACDB021851;Name=Hca.15G0006590	BTBZ2 - Bric-a-Brac, Tramtrack, and Broad Complex BTB domain with TAZ zinc finger and Calmodulin-binding domains, expressed
Hca.15G0007470	7.15542	0.894427	13.4164	15	3.90689	0.00775519	1	up	1	12	4.41	67.69	GWHACDB00000002	6292950	6300150	ID=Hca.15G0007470;Accession=GWHGACDB021939;Name=Hca.15G0007470	expressed protein
Hca.15G0008080	5.03115	0	10.0623	Inf	Inf	0.00895502	1	up	0	9	0	50.76	GWHACDB00000002	6873067	6875591	ID=Hca.15G0008080;Accession=GWHGACDB022000;Name=Hca.15G0008080	-
Hca.15G0009480	9.27968	15.2053	3.3541	0.220588	-2.18057	0.0489786	1	down	17	3	74.97	16.92	GWHACDB00000002	8314727	8321486	ID=Hca.15G0009480;Accession=GWHGACDB022140;Name=Hca.15G0009480	glutathione S-transferase, N-terminal domain containing protein, expressed
Hca.15G0016330	9.27968	15.2053	3.3541	0.220588	-2.18057	0.0489786	1	down	17	3	74.97	16.92	GWHACDB00000002	20851296	20857765	ID=Hca.15G0016330;Accession=GWHGACDB022825;Name=Hca.15G0016330	copper-transporting ATPase, putative, expressed
Hca.15G0016460	7.60263	1.78885	13.4164	7.5	2.90689	0.0217472	1	up	2	12	8.82	67.69	GWHACDB00000002	21317120	21319566	ID=Hca.15G0016460;Accession=GWHGACDB022838;Name=Hca.15G0016460	transcriptional repressor, putative, expressed
Hca.15G0020800	5.03115	0	10.0623	Inf	Inf	0.00895502	1	up	0	9	0	50.76	GWHACDB00000002	40121820	40127880	ID=Hca.15G0020800;Accession=GWHGACDB023272;Name=Hca.15G0020800	expressed protein
Hca.15G0022800	6.82001	12.522	1.11803	0.0892857	-3.48543	0.021557	1	down	14	1	61.74	5.64	GWHACDB00000002	43459195	43461151	ID=Hca.15G0022800;Accession=GWHGACDB023472;Name=Hca.15G0022800	NAD dependent epimerase/dehydratase family protein, putative, expressed
Hca.15G0023570	11.5158	19.6774	3.3541	0.170455	-2.55254	0.0115557	1	down	22	3	97.01	16.92	GWHACDB00000002	44661238	44663563	ID=Hca.15G0023570;Accession=GWHGACDB023549;Name=Hca.15G0023570	flavonol synthase/flavanone 3-hydroxylase, putative, expressed
Hca.15G0025730	7.04361	1.78885	12.2984	6.875	2.78136	0.0337503	1	up	2	11	8.82	62.05	GWHACDB00000002	47009672	47011784	ID=Hca.15G0025730;Accession=GWHGACDB023765;Name=Hca.15G0025730	expressed protein
Hca.15G0025990	30.1869	17.8885	42.4853	2.375	1.24793	0.0173542	1	up	20	38	88.19	214.34	GWHACDB00000002	47256303	47260283	ID=Hca.15G0025990;Accession=GWHGACDB023791;Name=Hca.15G0025990	nodulin, putative, expressed
Hca.15G0026020	19.901	10.7331	29.0689	2.70833	1.43741	0.0317657	1	up	12	26	52.92	146.65	GWHACDB00000002	47269315	47272637	ID=Hca.15G0026020;Accession=GWHGACDB023794;Name=Hca.15G0026020	RNA recognition motif containing protein, putative, expressed
Hca.15G0027010	27.6154	16.0997	39.1312	2.43056	1.28129	0.0204464	1	up	18	35	79.38	197.42	GWHACDB00000002	48593926	48597434	ID=Hca.15G0027010;Accession=GWHGACDB023893;Name=Hca.15G0027010	CHX28, putative, expressed
Hca.15G0028270	6.82001	12.522	1.11803	0.0892857	-3.48543	0.021557	1	down	14	1	61.74	5.64	GWHACDB00000002	49706203	49709739	ID=Hca.15G0028270;Accession=GWHGACDB024019;Name=Hca.15G0028270	ATCHX, putative, expressed
Hca.15G0029180	11.5158	1.78885	21.2426	11.875	3.56986	0.000926081	1	up	2	19	8.82	107.17	GWHACDB00000002	50636854	50639182	ID=Hca.15G0029180;Accession=GWHGACDB024110;Name=Hca.15G0029180	calmodulin-binding protein, putative, expressed
Hca.15G0029200	11.1803	4.47214	17.8885	4	2	0.0350561	1	up	5	16	22.05	90.25	GWHACDB00000002	50651844	50657037	ID=Hca.15G0029200;Accession=GWHGACDB024112;Name=Hca.15G0029200	OsPP2Ac-2 - Phosphatase 2A isoform 2 belonging to family 2, expressed
Hca.15G0029810	19.342	28.6217	10.0623	0.351562	-1.50815	0.0310522	1	down	32	9	141.11	50.76	GWHACDB00000002	51223117	51236170	ID=Hca.15G0029810;Accession=GWHGACDB024173;Name=Hca.15G0029810	calcium-transporting ATPase, plasma membrane-type, putative, expressed
Hca.15G0030210	4.47214	0	8.94427	Inf	Inf	0.015979	1	up	0	8	0	45.12	GWHACDB00000002	51785321	51799407	ID=Hca.15G0030210;Accession=GWHGACDB024213;Name=Hca.15G0030210	retrotransposon protein, putative, Ty3-gypsy subclass, expressed
Hca.16G0000690	8.04984	2.68328	13.4164	5	2.32193	0.0466043	1	up	3	12	13.23	67.69	GWHACDB00000016	556022	559625	ID=Hca.16G0000690;Accession=GWHGACDB024326;Name=Hca.16G0000690	EF hand family protein, putative, expressed
Hca.16G0002860	10.7331	3.57771	17.8885	5	2.32193	0.0191588	1	up	4	16	17.64	90.25	GWHACDB00000016	2097771	2102942	ID=Hca.16G0002860;Accession=GWHGACDB024543;Name=Hca.16G0002860	hexokinase, putative, expressed
Hca.16G0004190	19.2302	29.5161	8.94427	0.30303	-1.72247	0.01519	1	down	33	8	145.52	45.12	GWHACDB00000016	3122113	3123681	ID=Hca.16G0004190;Accession=GWHGACDB024676;Name=Hca.16G0004190	reticuline oxidase-like protein precursor, putative, expressed
Hca.16G0004350	13.3046	0.894427	25.7148	28.75	4.84549	3.2456e-05	0.391363	up	1	23	4.41	129.73	GWHACDB00000016	3248909	3257664	ID=Hca.16G0004350;Accession=GWHGACDB024692;Name=Hca.16G0004350	lissencephaly type-1-like homology motif, putative, expressed
Hca.16G0004380	6.5964	0.894427	12.2984	13.75	3.78136	0.0127248	1	up	1	11	4.41	62.05	GWHACDB00000016	3276691	3279465	ID=Hca.16G0004380;Accession=GWHGACDB024695;Name=Hca.16G0004380	BSD, putative, expressed
Hca.16G0006590	5.92558	10.7331	1.11803	0.104167	-3.26303	0.0434797	1	down	12	1	52.92	5.64	GWHACDB00000016	5197982	5202434	ID=Hca.16G0006590;Accession=GWHGACDB024916;Name=Hca.16G0006590	protein transporter, putative, expressed
Hca.16G0008150	14.758	7.15542	22.3607	3.125	1.64386	0.0393817	1	up	8	20	35.28	112.81	GWHACDB00000016	6973431	6978818	ID=Hca.16G0008150;Accession=GWHGACDB025072;Name=Hca.16G0008150	-
Hca.16G0009870	15.5407	5.36656	25.7148	4.79167	2.26053	0.00488863	1	up	6	23	26.46	129.73	GWHACDB00000016	9282384	9290436	ID=Hca.16G0009870;Accession=GWHGACDB025244;Name=Hca.16G0009870	zinc finger CCCH type family protein, putative, expressed
Hca.16G0011670	7.60263	1.78885	13.4164	7.5	2.90689	0.0217472	1	up	2	12	8.82	67.69	GWHACDB00000016	11499727	11512573	ID=Hca.16G0011670;Accession=GWHGACDB025424;Name=Hca.16G0011670	DUF1336 domain containing protein, expressed
Hca.16G0019240	6.82001	12.522	1.11803	0.0892857	-3.48543	0.021557	1	down	14	1	61.74	5.64	GWHACDB00000016	35826984	35830893	ID=Hca.16G0019240;Accession=GWHGACDB026181;Name=Hca.16G0019240	cation transport regulator-like protein 1, putative, expressed
Hca.16G0023850	11.963	20.5718	3.3541	0.163043	-2.61667	0.00857093	1	down	23	3	101.42	16.92	GWHACDB00000016	46050152	46052472	ID=Hca.16G0023850;Accession=GWHGACDB026642;Name=Hca.16G0023850	PPR repeat domain containing protein, putative, expressed
Hca.16G0024070	27.9508	13.4164	42.4853	3.16667	1.66297	0.00283329	1	up	15	38	66.15	214.34	GWHACDB00000016	46306703	46309676	ID=Hca.16G0024070;Accession=GWHGACDB026664;Name=Hca.16G0024070	alpha-DOX2, putative, expressed
Hca.16G0024570	9.27968	1.78885	16.7705	9.375	3.22882	0.00573277	1	up	2	15	8.82	84.61	GWHACDB00000016	46784142	46786183	ID=Hca.16G0024570;Accession=GWHGACDB026714;Name=Hca.16G0024570	AP2 domain containing protein, expressed
Hca.16G0024700	8.72067	1.78885	15.6525	8.75	3.12928	0.00896468	1	up	2	14	8.82	78.97	GWHACDB00000016	46934602	46935819	ID=Hca.16G0024700;Accession=GWHGACDB026727;Name=Hca.16G0024700	-
Hca.16G0024970	20.7954	30.4105	11.1803	0.367647	-1.44361	0.0309851	1	down	34	10	149.93	56.41	GWHACDB00000016	47205917	47210137	ID=Hca.16G0024970;Accession=GWHGACDB026754;Name=Hca.16G0024970	starch synthase, putative, expressed
Hca.16G0025220	3.91312	0	7.82624	Inf	Inf	0.0285591	1	up	0	7	0	39.48	GWHACDB00000016	47418978	47438645	ID=Hca.16G0025220;Accession=GWHGACDB026779;Name=Hca.16G0025220	transposon protein, putative, unclassified, expressed
Hca.16G0025810	7.60263	1.78885	13.4164	7.5	2.90689	0.0217472	1	up	2	12	8.82	67.69	GWHACDB00000016	47982912	47993598	ID=Hca.16G0025810;Accession=GWHGACDB026838;Name=Hca.16G0025810	uvrD/REP helicase family protein, putative, expressed
Hca.16G0027090	4.02492	8.04984	0	0	#NAME?	0.0389069	1	down	9	0	39.69	0	GWHACDB00000016	49117879	49122224	ID=Hca.16G0027090;Accession=GWHGACDB026966;Name=Hca.16G0027090	pentatricopeptide, putative, expressed
Hca.16G0029470	11.6276	18.783	4.47214	0.238095	-2.07039	0.0320127	1	down	21	4	92.6	22.56	GWHACDB00000016	51133737	51138534	ID=Hca.16G0029470;Accession=GWHGACDB027204;Name=Hca.16G0029470	AGC_AGC_other_NDRh_TRCd.2 - ACG kinases include homologs to PKA, PKG and PKC, expressed
Hca.16G0030890	10.7331	3.57771	17.8885	5	2.32193	0.0191588	1	up	4	16	17.64	90.25	GWHACDB00000016	51993549	52003165	ID=Hca.16G0030890;Accession=GWHGACDB027346;Name=Hca.16G0030890	HECT-domain domain containing protein, expressed
Hca.17G0000390	19.7892	29.5161	10.0623	0.340909	-1.55254	0.0247997	1	down	33	9	145.52	50.76	GWHACDB00000007	1563943	1572902	ID=Hca.17G0000390;Accession=GWHGACDB027439;Name=Hca.17G0000390	CDP-alcohol phosphatidyltransferase, putative, expressed
Hca.17G0002080	23.0315	12.522	33.541	2.67857	1.42146	0.0209714	1	up	14	30	61.74	169.22	GWHACDB00000007	3109097	3112924	ID=Hca.17G0002080;Accession=GWHGACDB027608;Name=Hca.17G0002080	protein of unknown function domain containing protein, expressed
Hca.17G0002870	59.4794	38.4604	80.4984	2.09302	1.06559	0.00216791	1	up	43	72	189.62	406.12	GWHACDB00000007	3973136	3981489	ID=Hca.17G0002870;Accession=GWHGACDB027687;Name=Hca.17G0002870	-
Hca.17G0005610	20.46	10.7331	30.1869	2.8125	1.49185	0.0238036	1	up	12	27	52.92	152.29	GWHACDB00000007	7313619	7317021	ID=Hca.17G0005610;Accession=GWHGACDB027961;Name=Hca.17G0005610	protein phosphatase 2C, putative, expressed
Hca.17G0006580	11.1803	17.8885	4.47214	0.25	-2	0.0418389	1	down	20	4	88.19	22.56	GWHACDB00000007	8884364	8888459	ID=Hca.17G0006580;Accession=GWHGACDB028058;Name=Hca.17G0006580	expressed protein
Hca.17G0006970	5.36656	10.7331	0	0	#NAME?	0.0112278	1	down	12	0	52.92	0	GWHACDB00000007	9654866	9655734	ID=Hca.17G0006970;Accession=GWHGACDB028097;Name=Hca.17G0006970	expressed protein
Hca.17G0007570	9.61509	3.57771	15.6525	4.375	2.12928	0.0407711	1	up	4	14	17.64	78.97	GWHACDB00000007	10526678	10530769	ID=Hca.17G0007570;Accession=GWHGACDB028157;Name=Hca.17G0007570	cytokinin-O-glucosyltransferase 2, putative, expressed
Hca.17G0008330	26.721	14.3108	39.1312	2.73438	1.45121	0.0103741	1	up	16	35	70.56	197.42	GWHACDB00000007	13119927	13126082	ID=Hca.17G0008330;Accession=GWHGACDB028233;Name=Hca.17G0008330	-
Hca.17G0010590	11.5158	19.6774	3.3541	0.170455	-2.55254	0.0115557	1	down	22	3	97.01	16.92	GWHACDB00000007	23684797	23688969	ID=Hca.17G0010590;Accession=GWHGACDB028459;Name=Hca.17G0010590	-
Hca.17G0017660	4.47214	0	8.94427	Inf	Inf	0.015979	1	up	0	8	0	45.12	GWHACDB00000007	37714351	37722160	ID=Hca.17G0017660;Accession=GWHGACDB029166;Name=Hca.17G0017660	aminoacyl-tRNA synthetase, putative, expressed
Hca.17G0018380	9.9505	0.894427	19.0066	21.25	4.40939	0.000661865	1	up	1	17	4.41	95.89	GWHACDB00000007	38591541	38592692	ID=Hca.17G0018380;Accession=GWHGACDB029238;Name=Hca.17G0018380	heat shock protein DnaJ, putative, expressed
Hca.17G0020470	16.3233	25.9384	6.7082	0.258621	-1.95109	0.0134955	1	down	29	6	127.88	33.84	GWHACDB00000007	40662249	40669632	ID=Hca.17G0020470;Accession=GWHGACDB029447;Name=Hca.17G0020470	adaptin, putative, expressed
Hca.17G0021540	7.82624	13.4164	2.23607	0.166667	-2.58496	0.0411086	1	down	15	2	66.15	11.28	GWHACDB00000007	41690359	41694849	ID=Hca.17G0021540;Accession=GWHGACDB029554;Name=Hca.17G0021540	plasma membrane ATPase, putative, expressed
Hca.17G0021550	4.02492	8.04984	0	0	#NAME?	0.0389069	1	down	9	0	39.69	0	GWHACDB00000007	41696040	41698318	ID=Hca.17G0021550;Accession=GWHGACDB029555;Name=Hca.17G0021550	ethylene-responsive element-binding protein, putative, expressed
Hca.17G0022630	19.6774	30.4105	8.94427	0.294118	-1.76553	0.0119214	1	down	34	8	149.93	45.12	GWHACDB00000007	42547472	42550747	ID=Hca.17G0022630;Accession=GWHGACDB029663;Name=Hca.17G0022630	-
Hca.17G0022730	5.81378	11.6276	0	0	#NAME?	0.00745038	1	down	13	0	57.33	0	GWHACDB00000007	42602589	42605672	ID=Hca.17G0022730;Accession=GWHGACDB029673;Name=Hca.17G0022730	elongation factor Tu family protein, putative, expressed
Hca.17G0022840	4.02492	8.04984	0	0	#NAME?	0.0389069	1	down	9	0	39.69	0	GWHACDB00000007	42696649	42699171	ID=Hca.17G0022840;Accession=GWHGACDB029684;Name=Hca.17G0022840	aminotransferase, classes I and II, domain containing protein, expressed
Hca.17G0022960	14.0872	21.4663	6.7082	0.3125	-1.67807	0.0470263	1	down	24	6	105.83	33.84	GWHACDB00000007	42773515	42776082	ID=Hca.17G0022960;Accession=GWHGACDB029696;Name=Hca.17G0022960	uncharacterized Cys-rich domain containing protein, putative, expressed
Hca.17G0023540	4.47214	0	8.94427	Inf	Inf	0.015979	1	up	0	8	0	45.12	GWHACDB00000007	43167889	43168732	ID=Hca.17G0023540;Accession=GWHGACDB029754;Name=Hca.17G0023540	nodulin, putative, expressed
Hca.17G0023750	14.5344	22.3607	6.7082	0.3	-1.73697	0.0369085	1	down	25	6	110.24	33.84	GWHACDB00000007	43312223	43312704	ID=Hca.17G0023750;Accession=GWHGACDB029775;Name=Hca.17G0023750	-
Hca.17G0023940	7.60263	1.78885	13.4164	7.5	2.90689	0.0217472	1	up	2	12	8.82	67.69	GWHACDB00000007	43409481	43411402	ID=Hca.17G0023940;Accession=GWHGACDB029794;Name=Hca.17G0023940	vesicle-associated membrane protein 727, putative, expressed
Hca.17G0024040	5.92558	10.7331	1.11803	0.104167	-3.26303	0.0434797	1	down	12	1	52.92	5.64	GWHACDB00000007	43505036	43509975	ID=Hca.17G0024040;Accession=GWHGACDB029804;Name=Hca.17G0024040	formin-like protein 3 precursor, putative, expressed
Hca.17G0024560	5.92558	10.7331	1.11803	0.104167	-3.26303	0.0434797	1	down	12	1	52.92	5.64	GWHACDB00000007	43911197	43913145	ID=Hca.17G0024560;Accession=GWHGACDB029856;Name=Hca.17G0024560	nucleic acid binding protein, putative, expressed
Hca.17G0024890	4.47214	0	8.94427	Inf	Inf	0.015979	1	up	0	8	0	45.12	GWHACDB00000007	44189811	44194470	ID=Hca.17G0024890;Accession=GWHGACDB029889;Name=Hca.17G0024890	protein phosphatase 2C, putative, expressed
Hca.17G0027620	5.92558	10.7331	1.11803	0.104167	-3.26303	0.0434797	1	down	12	1	52.92	5.64	GWHACDB00000007	46028981	46043500	ID=Hca.17G0027620;Accession=GWHGACDB030162;Name=Hca.17G0027620	pantothenate kinase, putative, expressed
Hca.18G0001350	24.1495	34.8827	13.4164	0.384615	-1.37851	0.0244059	1	down	39	12	171.98	67.69	GWHACDB00000011	2533687	2535931	ID=Hca.18G0001350;Accession=GWHGACDB030365;Name=Hca.18G0001350	expressed protein
Hca.18G0002190	12.6338	19.6774	5.59017	0.284091	-1.81558	0.0450737	1	down	22	5	97.01	28.2	GWHACDB00000011	3364693	3368307	ID=Hca.18G0002190;Accession=GWHGACDB030449;Name=Hca.18G0002190	pollen-specific protein SF21, putative, expressed
Hca.18G0003190	24.1495	34.8827	13.4164	0.384615	-1.37851	0.0244059	1	down	39	12	171.98	67.69	GWHACDB00000011	4291668	4296445	ID=Hca.18G0003190;Accession=GWHGACDB030549;Name=Hca.18G0003190	BTBN19 - Bric-a-Brac, Tramtrack, Broad Complex BTB domain with non-phototropic hypocotyl 3 NPH3 domain, expressed
Hca.18G0003310	3.91312	0	7.82624	Inf	Inf	0.0285591	1	up	0	7	0	39.48	GWHACDB00000011	4384508	4386891	ID=Hca.18G0003310;Accession=GWHGACDB030561;Name=Hca.18G0003310	transcription initiation factor TFIID subunit 10, putative, expressed
Hca.18G0003610	18.783	28.6217	8.94427	0.3125	-1.67807	0.019289	1	down	32	8	141.11	45.12	GWHACDB00000011	4715131	4718506	ID=Hca.18G0003610;Accession=GWHGACDB030591;Name=Hca.18G0003610	BRCA1-associated protein, putative, expressed
Hca.18G0003810	19.342	10.7331	27.9508	2.60417	1.38082	0.0421134	1	up	12	25	52.92	141.01	GWHACDB00000011	4966782	4970568	ID=Hca.18G0003810;Accession=GWHGACDB030611;Name=Hca.18G0003810	-
Hca.18G0005410	10.0623	0	20.1246	Inf	Inf	6.20817e-05	0.391363	up	0	18	0	101.53	GWHACDB00000011	7182349	7182825	ID=Hca.18G0005410;Accession=GWHGACDB030771;Name=Hca.18G0005410	LTPL29 - Protease inhibitor/seed storage/LTP family protein precursor, expressed
Hca.18G0010280	4.02492	8.04984	0	0	#NAME?	0.0389069	1	down	9	0	39.69	0	GWHACDB00000011	22058605	22070213	ID=Hca.18G0010280;Accession=GWHGACDB031258;Name=Hca.18G0010280	-
Hca.18G0011020	17.3295	26.8328	7.82624	0.291667	-1.77761	0.0185433	1	down	30	7	132.29	39.48	GWHACDB00000011	24689411	24693596	ID=Hca.18G0011020;Accession=GWHGACDB031332;Name=Hca.18G0011020	-
Hca.18G0011670	7.60263	1.78885	13.4164	7.5	2.90689	0.0217472	1	up	2	12	8.82	67.69	GWHACDB00000011	25975736	25977844	ID=Hca.18G0011670;Accession=GWHGACDB031397;Name=Hca.18G0011670	expressed protein
Hca.18G0011690	27.3918	13.4164	41.3673	3.08333	1.62449	0.00387154	1	up	15	37	66.15	208.7	GWHACDB00000011	25984706	25988966	ID=Hca.18G0011690;Accession=GWHGACDB031399;Name=Hca.18G0011690	-
Hca.18G0014450	18.8948	27.7272	10.0623	0.362903	-1.46234	0.0387386	1	down	31	9	136.7	50.76	GWHACDB00000011	31106589	31110578	ID=Hca.18G0014450;Accession=GWHGACDB031675;Name=Hca.18G0014450	TKL_IRAK_DUF26-lc.24 - DUF26 kinases have homology to DUF26 containing loci, expressed
Hca.18G0017690	7.15542	0.894427	13.4164	15	3.90689	0.00775519	1	up	1	12	4.41	67.69	GWHACDB00000011	35497906	35503038	ID=Hca.18G0017690;Accession=GWHGACDB031999;Name=Hca.18G0017690	MCM4 - Putative minichromosome maintenance MCM complex subunit 4, expressed
Hca.18G0017890	11.963	20.5718	3.3541	0.163043	-2.61667	0.00857093	1	down	23	3	101.42	16.92	GWHACDB00000011	35704765	35706450	ID=Hca.18G0017890;Accession=GWHGACDB032019;Name=Hca.18G0017890	GAGA-binding protein, putative, expressed
Hca.18G0018470	10.2859	2.68328	17.8885	6.66667	2.73697	0.00918663	1	up	3	16	13.23	90.25	GWHACDB00000011	36092208	36100500	ID=Hca.18G0018470;Accession=GWHGACDB032077;Name=Hca.18G0018470	expressed protein
Hca.18G0019140	12.0748	1.78885	22.3607	12.5	3.64386	0.000580954	1	up	2	20	8.82	112.81	GWHACDB00000011	36715824	36726689	ID=Hca.18G0019140;Accession=GWHGACDB032144;Name=Hca.18G0019140	transportin-2, putative, expressed
Hca.18G0021230	13.5282	21.4663	5.59017	0.260417	-1.94111	0.0270065	1	down	24	5	105.83	28.2	GWHACDB00000011	38386144	38392535	ID=Hca.18G0021230;Accession=GWHGACDB032353;Name=Hca.18G0021230	B3 DNA binding domain containing protein, expressed
Hca.18G0021580	16.9941	7.15542	26.8328	3.75	1.90689	0.0106354	1	up	8	24	35.28	135.37	GWHACDB00000011	38600597	38605538	ID=Hca.18G0021580;Accession=GWHGACDB032388;Name=Hca.18G0021580	ATCPSF30/CPSF30, putative, expressed
Hca.18G0023260	28.2863	42.0381	14.5344	0.345745	-1.53222	0.00651769	1	down	47	13	207.26	73.33	GWHACDB00000011	40104862	40108862	ID=Hca.18G0023260;Accession=GWHGACDB032556;Name=Hca.18G0023260	serine/threonine-protein kinase AFC2, putative, expressed
Hca.18G0023870	24.2613	33.9882	14.5344	0.427632	-1.22556	0.0438007	1	down	38	13	167.57	73.33	GWHACDB00000011	40548303	40551591	ID=Hca.18G0023870;Accession=GWHGACDB032617;Name=Hca.18G0023870	chaperonin Cpn60/TCP-1, putative, expressed
Hca.18G0025850	7.71443	0.894427	14.5344	16.25	4.02237	0.00473643	1	up	1	13	4.41	73.33	GWHACDB00000011	42056353	42058969	ID=Hca.18G0025850;Accession=GWHGACDB032815;Name=Hca.18G0025850	Ser/Thr protein phosphatase family protein, putative, expressed
Hca.02G0000470	10.8449	2.68328	19.0066	7.08333	2.82443	0.00604372	1	up	3	17	13.23	95.89	GWHACDB00000003	313370	314771	ID=Hca.02G0000470;Accession=GWHGACDB032989;Name=Hca.02G0000470	MYB family transcription factor, putative, expressed
Hca.02G0000920	4.02492	8.04984	0	0	#NAME?	0.0389069	1	down	9	0	39.69	0	GWHACDB00000003	614220	619075	ID=Hca.02G0000920;Accession=GWHGACDB033034;Name=Hca.02G0000920	tubulin/FtsZ domain containing protein, putative, expressed
Hca.02G0001290	15.4289	6.26099	24.5967	3.92857	1.974	0.0125594	1	up	7	22	30.87	124.09	GWHACDB00000003	888737	889929	ID=Hca.02G0001290;Accession=GWHGACDB033071;Name=Hca.02G0001290	60S acidic ribosomal protein, putative, expressed
Hca.02G0003600	22.8079	32.1994	13.4164	0.416667	-1.26303	0.0452327	1	down	36	12	158.75	67.69	GWHACDB00000003	2387359	2393150	ID=Hca.02G0003600;Accession=GWHGACDB033302;Name=Hca.02G0003600	armadillo/beta-catenin repeat family protein, putative, expressed
Hca.02G0003850	10.7331	3.57771	17.8885	5	2.32193	0.0191588	1	up	4	16	17.64	90.25	GWHACDB00000003	2551239	2554407	ID=Hca.02G0003850;Accession=GWHGACDB033327;Name=Hca.02G0003850	dehydrogenase, putative, expressed
Hca.02G0004580	19.4538	9.8387	29.0689	2.95455	1.56294	0.0216886	1	up	11	26	48.51	146.65	GWHACDB00000003	2985680	2994740	ID=Hca.02G0004580;Accession=GWHGACDB033400;Name=Hca.02G0004580	ras-related protein, putative, expressed
Hca.02G0004980	8.72067	1.78885	15.6525	8.75	3.12928	0.00896468	1	up	2	14	8.82	78.97	GWHACDB00000003	3294288	3297001	ID=Hca.02G0004980;Accession=GWHGACDB033440;Name=Hca.02G0004980	dual specificity protein phosphatase, putative, expressed
Hca.02G0005010	11.963	2.68328	21.2426	7.91667	2.98489	0.00257368	1	up	3	19	13.23	107.17	GWHACDB00000003	3315152	3321618	ID=Hca.02G0005010;Accession=GWHGACDB033443;Name=Hca.02G0005010	expressed protein
Hca.02G0006820	9.61509	3.57771	15.6525	4.375	2.12928	0.0407711	1	up	4	14	17.64	78.97	GWHACDB00000003	4499982	4501230	ID=Hca.02G0006820;Accession=GWHGACDB033624;Name=Hca.02G0006820	peptidase, M24 family protein, putative, expressed
Hca.02G0007110	20.0128	32.1994	7.82624	0.243056	-2.04064	0.00400874	1	down	36	7	158.75	39.48	GWHACDB00000003	4788392	4813312	ID=Hca.02G0007110;Accession=GWHGACDB033653;Name=Hca.02G0007110	expressed protein
Hca.02G0007490	13.7518	6.26099	21.2426	3.39286	1.7625	0.0346453	1	up	7	19	30.87	107.17	GWHACDB00000003	5111923	5127580	ID=Hca.02G0007490;Accession=GWHGACDB033691;Name=Hca.02G0007490	cytochrome P450, putative, expressed
Hca.02G0007610	9.9505	0.894427	19.0066	21.25	4.40939	0.000661865	1	up	1	17	4.41	95.89	GWHACDB00000003	5181272	5184341	ID=Hca.02G0007610;Accession=GWHGACDB033703;Name=Hca.02G0007610	BTBN5 - Bric-a-Brac, Tramtrack, Broad Complex BTB domain with non-phototropic hypocotyl 3 NPH3 and coiled-coil domains, expressed
Hca.02G0010550	16.3233	8.04984	24.5967	3.05556	1.61143	0.0323244	1	up	9	22	39.69	124.09	GWHACDB00000003	7963461	7966238	ID=Hca.02G0010550;Accession=GWHGACDB033997;Name=Hca.02G0010550	3-dehydroquinate synthase, putative, expressed
Hca.02G0011060	6.82001	12.522	1.11803	0.0892857	-3.48543	0.021557	1	down	14	1	61.74	5.64	GWHACDB00000003	8449368	8452963	ID=Hca.02G0011060;Accession=GWHGACDB034048;Name=Hca.02G0011060	carbonic anhydrase, chloroplast precursor, putative, expressed
Hca.02G0012460	12.7456	5.36656	20.1246	3.75	1.90689	0.0296693	1	up	6	18	26.46	101.53	GWHACDB00000003	9602182	9611552	ID=Hca.02G0012460;Accession=GWHGACDB034188;Name=Hca.02G0012460	RNA recognition motif containing protein, expressed
Hca.02G0015920	7.82624	13.4164	2.23607	0.166667	-2.58496	0.0411086	1	down	15	2	66.15	11.28	GWHACDB00000003	14784533	14803827	ID=Hca.02G0015920;Accession=GWHGACDB034534;Name=Hca.02G0015920	DUF250 domain containing protein, putative, expressed
Hca.02G0016240	9.50329	17.8885	1.11803	0.0625	-4	0.0026584	1	down	20	1	88.19	5.64	GWHACDB00000003	15299978	15318871	ID=Hca.02G0016240;Accession=GWHGACDB034566;Name=Hca.02G0016240	GTP-binding protein typA/bipA, putative, expressed
Hca.02G0016500	12.2984	4.47214	20.1246	4.5	2.16993	0.0169754	1	up	5	18	22.05	101.53	GWHACDB00000003	15699789	15713305	ID=Hca.02G0016500;Accession=GWHGACDB034592;Name=Hca.02G0016500	-
Hca.02G0019080	24.0377	13.4164	34.6591	2.58333	1.36923	0.0224862	1	up	15	31	66.15	174.86	GWHACDB00000003	20084698	20088142	ID=Hca.02G0019080;Accession=GWHGACDB034850;Name=Hca.02G0019080	chloride transporter, chloride channel family, putative, expressed
Hca.02G0019170	14.758	7.15542	22.3607	3.125	1.64386	0.0393817	1	up	8	20	35.28	112.81	GWHACDB00000003	20254828	20257209	ID=Hca.02G0019170;Accession=GWHGACDB034859;Name=Hca.02G0019170	expressed protein
Hca.02G0019590	6.03738	0.894427	11.1803	12.5	3.64386	0.0209218	1	up	1	10	4.41	56.41	GWHACDB00000003	21305744	21313732	ID=Hca.02G0019590;Accession=GWHGACDB034901;Name=Hca.02G0019590	histone-lysine N-methyltransferase, putative, expressed
Hca.02G0019970	5.36656	10.7331	0	0	#NAME?	0.0112278	1	down	12	0	52.92	0	GWHACDB00000003	22071201	22074326	ID=Hca.02G0019970;Accession=GWHGACDB034939;Name=Hca.02G0019970	methyltransferase, putative, expressed
Hca.02G0020400	20.3482	11.6276	29.0689	2.5	1.32193	0.0449603	1	up	13	26	57.33	146.65	GWHACDB00000003	23065622	23067688	ID=Hca.02G0020400;Accession=GWHGACDB034982;Name=Hca.02G0020400	60S acidic ribosomal protein P0, putative, expressed
Hca.02G0022570	5.03115	0	10.0623	Inf	Inf	0.00895502	1	up	0	9	0	50.76	GWHACDB00000003	28761886	28763832	ID=Hca.02G0022570;Accession=GWHGACDB035199;Name=Hca.02G0022570	pectinesterase, putative, expressed
Hca.02G0022980	7.60263	15.2053	0	0	#NAME?	0.00150122	1	down	17	0	74.97	0	GWHACDB00000003	30144127	30152795	ID=Hca.02G0022980;Accession=GWHGACDB035240;Name=Hca.02G0022980	nucleic acid binding protein, putative, expressed
Hca.02G0023850	14.0872	3.57771	24.5967	6.875	2.78136	0.00170971	1	up	4	22	17.64	124.09	GWHACDB00000003	33190757	33193003	ID=Hca.02G0023850;Accession=GWHGACDB035327;Name=Hca.02G0023850	-
Hca.02G0023950	25.9384	16.0997	35.7771	2.22222	1.152	0.0440324	1	up	18	32	79.38	180.5	GWHACDB00000003	33555065	33567000	ID=Hca.02G0023950;Accession=GWHGACDB035337;Name=Hca.02G0023950	RNA-binding protein Luc7-like, putative, expressed
Hca.02G0027160	4.02492	8.04984	0	0	#NAME?	0.0389069	1	down	9	0	39.69	0	GWHACDB00000003	49553603	49555210	ID=Hca.02G0027160;Accession=GWHGACDB035658;Name=Hca.02G0027160	-
Hca.02G0027230	4.47214	0	8.94427	Inf	Inf	0.015979	1	up	0	8	0	45.12	GWHACDB00000003	49661082	49669059	ID=Hca.02G0027230;Accession=GWHGACDB035665;Name=Hca.02G0027230	anthocyanin 3-O-beta-glucosyltransferase, putative, expressed
Hca.02G0028630	14.9817	23.2551	6.7082	0.288462	-1.79355	0.0288565	1	down	26	6	114.65	33.84	GWHACDB00000003	53163732	53169526	ID=Hca.02G0028630;Accession=GWHGACDB035805;Name=Hca.02G0028630	MA3 domain containing protein, expressed
Hca.02G0032520	3.91312	0	7.82624	Inf	Inf	0.0285591	1	up	0	7	0	39.48	GWHACDB00000003	58698512	58700906	ID=Hca.02G0032520;Accession=GWHGACDB036194;Name=Hca.02G0032520	laccase precursor protein, putative, expressed
Hca.02G0033760	8.27345	14.3108	2.23607	0.15625	-2.67807	0.0301779	1	down	16	2	70.56	11.28	GWHACDB00000003	61836109	61841006	ID=Hca.02G0033760;Accession=GWHGACDB036318;Name=Hca.02G0033760	MYB family transcription factor, putative, expressed
Hca.02G0034100	7.82624	13.4164	2.23607	0.166667	-2.58496	0.0411086	1	down	15	2	66.15	11.28	GWHACDB00000003	62347461	62352848	ID=Hca.02G0034100;Accession=GWHGACDB036352;Name=Hca.02G0034100	KH domain containing protein, putative, expressed
Hca.02G0035960	17.4413	25.9384	8.94427	0.344828	-1.53605	0.038662	1	down	29	8	127.88	45.12	GWHACDB00000003	64390434	64393642	ID=Hca.02G0035960;Accession=GWHGACDB036538;Name=Hca.02G0035960	glucan endo-1,3-beta-glucosidase precursor, putative, expressed
Hca.02G0036770	8.04984	2.68328	13.4164	5	2.32193	0.0466043	1	up	3	12	13.23	67.69	GWHACDB00000003	65527669	65534758	ID=Hca.02G0036770;Accession=GWHGACDB036619;Name=Hca.02G0036770	kinesin motor domain containing protein, putative, expressed
Hca.02G0036860	25.044	14.3108	35.7771	2.5	1.32193	0.0239228	1	up	16	32	70.56	180.5	GWHACDB00000003	65681648	65684701	ID=Hca.02G0036860;Accession=GWHGACDB036628;Name=Hca.02G0036860	leucine-rich repeat resistance protein, putative, expressed
Hca.02G0037400	7.04361	1.78885	12.2984	6.875	2.78136	0.0337503	1	up	2	11	8.82	62.05	GWHACDB00000003	66173024	66177025	ID=Hca.02G0037400;Accession=GWHGACDB036682;Name=Hca.02G0037400	auxin response factor 75, putative, expressed
Hca.02G0037550	6.37279	11.6276	1.11803	0.0961538	-3.37851	0.030613	1	down	13	1	57.33	5.64	GWHACDB00000003	66319186	66320557	ID=Hca.02G0037550;Accession=GWHGACDB036697;Name=Hca.02G0037550	hydrolase, alpha/beta fold family domain containing protein, expressed
Hca.02G0038670	4.47214	8.94427	0	0	#NAME?	0.0256792	1	down	10	0	44.1	0	GWHACDB00000003	67355068	67362879	ID=Hca.02G0038670;Accession=GWHGACDB036809;Name=Hca.02G0038670	-
Hca.02G0040150	5.92558	10.7331	1.11803	0.104167	-3.26303	0.0434797	1	down	12	1	52.92	5.64	GWHACDB00000003	69312580	69321620	ID=Hca.02G0040150;Accession=GWHGACDB036957;Name=Hca.02G0040150	DIRP family protein, putative, expressed
Hca.02G0040540	3.91312	0	7.82624	Inf	Inf	0.0285591	1	up	0	7	0	39.48	GWHACDB00000003	69711215	69713241	ID=Hca.02G0040540;Accession=GWHGACDB036996;Name=Hca.02G0040540	senescence-induced receptor-like serine/threonine-protein kinase precursor, putative, expressed
Hca.02G0041930	5.47837	0.894427	10.0623	11.25	3.49185	0.0343763	1	up	1	9	4.41	50.76	GWHACDB00000003	71193563	71193760	ID=Hca.02G0041930;Accession=GWHGACDB037135;Name=Hca.02G0041930	dihydroneopterin aldolase, putative, expressed
Hca.02G0042750	4.02492	8.04984	0	0	#NAME?	0.0389069	1	down	9	0	39.69	0	GWHACDB00000003	72038052	72043587	ID=Hca.02G0042750;Accession=GWHGACDB037217;Name=Hca.02G0042750	histone-like transcription factor and archaeal histone, putative, expressed
Hca.02G0044410	16.7705	8.94427	24.5967	2.75	1.45943	0.0480117	1	up	10	22	44.1	124.09	GWHACDB00000003	75063223	75081838	ID=Hca.02G0044410;Accession=GWHGACDB037383;Name=Hca.02G0044410	-
Hca.03G0001270	47.8519	28.6217	67.082	2.34375	1.22882	0.00204636	1	up	32	60	141.11	338.43	GWHACDB00000017	1456584	1460650	ID=Hca.03G0001270;Accession=GWHGACDB037574;Name=Hca.03G0001270	NIN, putative, expressed
Hca.03G0002400	4.47214	0	8.94427	Inf	Inf	0.015979	1	up	0	8	0	45.12	GWHACDB00000017	2425911	2428652	ID=Hca.03G0002400;Accession=GWHGACDB037687;Name=Hca.03G0002400	amidophosphoribosyltransferase, chloroplast precursor, putative, expressed
Hca.03G0002460	8.16165	1.78885	14.5344	8.125	3.02237	0.0139801	1	up	2	13	8.82	73.33	GWHACDB00000017	2471538	2478056	ID=Hca.03G0002460;Accession=GWHGACDB037693;Name=Hca.03G0002460	kinesin motor domain containing protein, expressed
Hca.03G0003300	5.03115	0	10.0623	Inf	Inf	0.00895502	1	up	0	9	0	50.76	GWHACDB00000017	3202163	3204704	ID=Hca.03G0003300;Accession=GWHGACDB037777;Name=Hca.03G0003300	CBS domain containing membrane protein, putative, expressed
Hca.03G0003500	4.02492	8.04984	0	0	#NAME?	0.0389069	1	down	9	0	39.69	0	GWHACDB00000017	3389618	3397450	ID=Hca.03G0003500;Accession=GWHGACDB037797;Name=Hca.03G0003500	limonoid UDP-glucosyltransferase, putative, expressed
Hca.03G0004130	15.7643	8.04984	23.4787	2.91667	1.54432	0.0438431	1	up	9	21	39.69	118.45	GWHACDB00000017	3925459	3930362	ID=Hca.03G0004130;Accession=GWHGACDB037860;Name=Hca.03G0004130	oligopeptide transporter, putative, expressed
Hca.03G0005030	7.60263	1.78885	13.4164	7.5	2.90689	0.0217472	1	up	2	12	8.82	67.69	GWHACDB00000017	4690831	4698118	ID=Hca.03G0005030;Accession=GWHGACDB037950;Name=Hca.03G0005030	BRASSINOSTEROID INSENSITIVE 1-associated receptor kinase 1 precursor, putative, expressed
Hca.03G0006870	5.92558	10.7331	1.11803	0.104167	-3.26303	0.0434797	1	down	12	1	52.92	5.64	GWHACDB00000017	6603149	6606597	ID=Hca.03G0006870;Accession=GWHGACDB038134;Name=Hca.03G0006870	expressed protein
Hca.03G0007930	22.1371	10.7331	33.541	3.125	1.64386	0.00964775	1	up	12	30	52.92	169.22	GWHACDB00000017	7711833	7715356	ID=Hca.03G0007930;Accession=GWHGACDB038240;Name=Hca.03G0007930	expressed protein
Hca.03G0008250	4.47214	0	8.94427	Inf	Inf	0.015979	1	up	0	8	0	45.12	GWHACDB00000017	8114918	8119952	ID=Hca.03G0008250;Accession=GWHGACDB038272;Name=Hca.03G0008250	-
Hca.03G0008260	8.27345	0.894427	15.6525	17.5	4.12928	0.00289639	1	up	1	14	4.41	78.97	GWHACDB00000017	8134662	8141342	ID=Hca.03G0008260;Accession=GWHGACDB038273;Name=Hca.03G0008260	heat shock protein DnaJ, putative, expressed
Hca.03G0008270	7.82624	0	15.6525	Inf	Inf	0.000537427	1	up	0	14	0	78.97	GWHACDB00000017	8140905	8141136	ID=Hca.03G0008270;Accession=GWHGACDB038274;Name=Hca.03G0008270	-
Hca.03G0011910	15.7643	25.9384	5.59017	0.215517	-2.21412	0.00705988	1	down	29	5	127.88	28.2	GWHACDB00000017	13000218	13002716	ID=Hca.03G0011910;Accession=GWHGACDB038638;Name=Hca.03G0011910	-
Hca.03G0011920	9.7269	16.0997	3.3541	0.208333	-2.26303	0.0369324	1	down	18	3	79.38	16.92	GWHACDB00000017	13002105	13002902	ID=Hca.03G0011920;Accession=GWHGACDB038639;Name=Hca.03G0011920	gibberellin 2-beta-dioxygenase 7, putative, expressed
Hca.03G0013110	9.16788	16.0997	2.23607	0.138889	-2.848	0.0161717	1	down	18	2	79.38	11.28	GWHACDB00000017	14982744	14988121	ID=Hca.03G0013110;Accession=GWHGACDB038758;Name=Hca.03G0013110	protein kinase domain containing protein, expressed
Hca.03G0013750	9.16788	2.68328	15.6525	5.83333	2.54432	0.0209012	1	up	3	14	13.23	78.97	GWHACDB00000017	16018823	16020391	ID=Hca.03G0013750;Accession=GWHGACDB038822;Name=Hca.03G0013750	MYB family transcription factor, putative, expressed
Hca.03G0016050	16.3233	8.04984	24.5967	3.05556	1.61143	0.0323244	1	up	9	22	39.69	124.09	GWHACDB00000017	23111752	23112933	ID=Hca.03G0016050;Accession=GWHGACDB039052;Name=Hca.03G0016050	-
Hca.03G0016810	14.9817	23.2551	6.7082	0.288462	-1.79355	0.0288565	1	down	26	6	114.65	33.84	GWHACDB00000017	25055887	25064657	ID=Hca.03G0016810;Accession=GWHGACDB039128;Name=Hca.03G0016810	-
Hca.03G0020850	5.47837	0.894427	10.0623	11.25	3.49185	0.0343763	1	up	1	9	4.41	50.76	GWHACDB00000017	43320801	43322782	ID=Hca.03G0020850;Accession=GWHGACDB039532;Name=Hca.03G0020850	cornichon protein, putative, expressed
Hca.03G0024780	14.9817	5.36656	24.5967	4.58333	2.1964	0.00709611	1	up	6	22	26.46	124.09	GWHACDB00000017	51530708	51531450	ID=Hca.03G0024780;Accession=GWHGACDB039925;Name=Hca.03G0024780	nucleic acid binding protein, putative, expressed
Hca.03G0025420	4.02492	8.04984	0	0	#NAME?	0.0389069	1	down	9	0	39.69	0	GWHACDB00000017	52363500	52372475	ID=Hca.03G0025420;Accession=GWHGACDB039989;Name=Hca.03G0025420	expressed protein
Hca.03G0025530	18.8948	9.8387	27.9508	2.84091	1.50635	0.0292007	1	up	11	25	48.51	141.01	GWHACDB00000017	52501977	52504624	ID=Hca.03G0025530;Accession=GWHGACDB040000;Name=Hca.03G0025530	expressed protein
Hca.03G0027420	4.91935	9.8387	0	0	#NAME?	0.0169642	1	down	11	0	48.51	0	GWHACDB00000017	55315925	55321351	ID=Hca.03G0027420;Accession=GWHGACDB040189;Name=Hca.03G0027420	transcriptional adaptor, putative, expressed
Hca.03G0027590	5.47837	0.894427	10.0623	11.25	3.49185	0.0343763	1	up	1	9	4.41	50.76	GWHACDB00000017	55473990	55477874	ID=Hca.03G0027590;Accession=GWHGACDB040206;Name=Hca.03G0027590	expressed protein
Hca.03G0027660	11.1803	4.47214	17.8885	4	2	0.0350561	1	up	5	16	22.05	90.25	GWHACDB00000017	55607628	55610763	ID=Hca.03G0027660;Accession=GWHGACDB040213;Name=Hca.03G0027660	methyltransferase, putative, expressed
Hca.03G0028610	10.1741	16.9941	3.3541	0.197368	-2.34104	0.027758	1	down	19	3	83.78	16.92	GWHACDB00000017	56839238	56845729	ID=Hca.03G0028610;Accession=GWHGACDB040308;Name=Hca.03G0028610	pleiotropic drug resistance protein, putative, expressed
Hca.03G0028700	11.6276	18.783	4.47214	0.238095	-2.07039	0.0320127	1	down	21	4	92.6	22.56	GWHACDB00000017	56940267	56945584	ID=Hca.03G0028700;Accession=GWHGACDB040317;Name=Hca.03G0028700	cell cycle control protein, putative, expressed
Hca.03G0028810	9.61509	3.57771	15.6525	4.375	2.12928	0.0407711	1	up	4	14	17.64	78.97	GWHACDB00000017	57067852	57070951	ID=Hca.03G0028810;Accession=GWHGACDB040328;Name=Hca.03G0028810	chaperone protein dnaJ, putative, expressed
Hca.03G0028880	6.82001	12.522	1.11803	0.0892857	-3.48543	0.021557	1	down	14	1	61.74	5.64	GWHACDB00000017	57115087	57127785	ID=Hca.03G0028880;Accession=GWHGACDB040335;Name=Hca.03G0028880	sucrose-phosphatase, putative, expressed
Hca.03G0028890	7.71443	0.894427	14.5344	16.25	4.02237	0.00473643	1	up	1	13	4.41	73.33	GWHACDB00000017	57129041	57134305	ID=Hca.03G0028890;Accession=GWHGACDB040336;Name=Hca.03G0028890	periplasmic beta-glucosidase precursor, putative, expressed
Hca.03G0028910	5.59017	0	11.1803	Inf	Inf	0.00503687	1	up	0	10	0	56.41	GWHACDB00000017	57141907	57145342	ID=Hca.03G0028910;Accession=GWHGACDB040338;Name=Hca.03G0028910	-
Hca.03G0029040	4.47214	0	8.94427	Inf	Inf	0.015979	1	up	0	8	0	45.12	GWHACDB00000017	57317016	57318275	ID=Hca.03G0029040;Accession=GWHGACDB040351;Name=Hca.03G0029040	RNA polymerase Rpb7, N-terminal domain containing protein, expressed
Hca.03G0029700	9.27968	1.78885	16.7705	9.375	3.22882	0.00573277	1	up	2	15	8.82	84.61	GWHACDB00000017	57691600	57692899	ID=Hca.03G0029700;Accession=GWHGACDB040417;Name=Hca.03G0029700	-
Hca.03G0030520	14.8699	24.1495	5.59017	0.231481	-2.11103	0.0121936	1	down	27	5	119.06	28.2	GWHACDB00000017	58466556	58469687	ID=Hca.03G0030520;Accession=GWHGACDB040499;Name=Hca.03G0030520	transporter-related, putative, expressed
Hca.03G0032120	20.3482	29.5161	11.1803	0.378788	-1.40054	0.0384263	1	down	33	10	145.52	56.41	GWHACDB00000017	60087693	60098206	ID=Hca.03G0032120;Accession=GWHGACDB040659;Name=Hca.03G0032120	receptor-like protein kinase HAIKU2 precursor, putative, expressed
Hca.03G0034300	5.92558	10.7331	1.11803	0.104167	-3.26303	0.0434797	1	down	12	1	52.92	5.64	GWHACDB00000017	62287688	62296685	ID=Hca.03G0034300;Accession=GWHGACDB040877;Name=Hca.03G0034300	OsFBO14 - F-box and other domain containing protein, expressed
Hca.03G0034310	5.92558	10.7331	1.11803	0.104167	-3.26303	0.0434797	1	down	12	1	52.92	5.64	GWHACDB00000017	62294233	62296832	ID=Hca.03G0034310;Accession=GWHGACDB040878;Name=Hca.03G0034310	-
Hca.03G0039390	4.47214	0	8.94427	Inf	Inf	0.015979	1	up	0	8	0	45.12	GWHACDB00000017	66541139	66543722	ID=Hca.03G0039390;Accession=GWHGACDB041386;Name=Hca.03G0039390	isoflavone reductase homolog IRL, putative, expressed
Hca.03G0040250	12.522	2.68328	22.3607	8.33333	3.05889	0.00166525	1	up	3	20	13.23	112.81	GWHACDB00000017	67175767	67179266	ID=Hca.03G0040250;Accession=GWHGACDB041472;Name=Hca.03G0040250	serine/threonine-protein kinase, putative, expressed
Hca.03G0040270	26.0502	15.2053	36.8951	2.42647	1.27886	0.0252807	1	up	17	33	74.97	186.14	GWHACDB00000017	67188195	67193368	ID=Hca.03G0040270;Accession=GWHGACDB041474;Name=Hca.03G0040270	RING finger protein 13, putative, expressed
Hca.03G0042470	8.38525	0	16.7705	Inf	Inf	0.00031214	1	up	0	15	0	84.61	GWHACDB00000017	68915931	68916861	ID=Hca.03G0042470;Accession=GWHGACDB041694;Name=Hca.03G0042470	plastocyanin-like domain containing protein, putative, expressed
Hca.03G0043990	9.7269	2.68328	16.7705	6.25	2.64386	0.0138919	1	up	3	15	13.23	84.61	GWHACDB00000017	70245480	70259250	ID=Hca.03G0043990;Accession=GWHGACDB041846;Name=Hca.03G0043990	transporter, major facilitator family, putative, expressed
Hca.03G0046210	4.47214	8.94427	0	0	#NAME?	0.0256792	1	down	10	0	44.1	0	GWHACDB00000017	71778676	71782884	ID=Hca.03G0046210;Accession=GWHGACDB042068;Name=Hca.03G0046210	acyl-protein thioesterase, putative, expressed
Hca.04G0001940	16.8823	25.9384	7.82624	0.301724	-1.7287	0.0236585	1	down	29	7	127.88	39.48	GWHACDB00000005	1168421	1184686	ID=Hca.04G0001940;Accession=GWHGACDB042354;Name=Hca.04G0001940	alpha-galactosidase precursor, putative, expressed
Hca.04G0002120	10.9567	1.78885	20.1246	11.25	3.49185	0.00146947	1	up	2	18	8.82	101.53	GWHACDB00000005	1261063	1264220	ID=Hca.04G0002120;Accession=GWHGACDB042372;Name=Hca.04G0002120	protein kinase, putative, expressed
Hca.04G0002430	17.8885	26.8328	8.94427	0.333333	-1.58496	0.0307765	1	down	30	8	132.29	45.12	GWHACDB00000005	1479399	1482343	ID=Hca.04G0002430;Accession=GWHGACDB042403;Name=Hca.04G0002430	tetratricopeptide-like helical, putative, expressed
Hca.04G0002660	6.82001	12.522	1.11803	0.0892857	-3.48543	0.021557	1	down	14	1	61.74	5.64	GWHACDB00000005	1624066	1625417	ID=Hca.04G0002660;Accession=GWHGACDB042426;Name=Hca.04G0002660	expressed protein
Hca.04G0002670	16.4351	25.044	7.82624	0.3125	-1.67807	0.0300765	1	down	28	7	123.47	39.48	GWHACDB00000005	1624141	1633401	ID=Hca.04G0002670;Accession=GWHGACDB042427;Name=Hca.04G0002670	Homeobox domain containing protein, expressed
Hca.04G0002850	25.9384	16.0997	35.7771	2.22222	1.152	0.0440324	1	up	18	32	79.38	180.5	GWHACDB00000005	1722450	1725843	ID=Hca.04G0002850;Accession=GWHGACDB042445;Name=Hca.04G0002850	chorismate synthase 2, chloroplast precursor, putative, expressed
Hca.04G0005420	3.91312	0	7.82624	Inf	Inf	0.0285591	1	up	0	7	0	39.48	GWHACDB00000005	3690050	3691797	ID=Hca.04G0005420;Accession=GWHGACDB042702;Name=Hca.04G0005420	expansin precursor, putative, expressed
Hca.04G0006100	7.82624	13.4164	2.23607	0.166667	-2.58496	0.0411086	1	down	15	2	66.15	11.28	GWHACDB00000005	4306767	4312505	ID=Hca.04G0006100;Accession=GWHGACDB042770;Name=Hca.04G0006100	MATE efflux family protein, putative, expressed
Hca.04G0008890	8.60886	2.68328	14.5344	5.41667	2.43741	0.0312899	1	up	3	13	13.23	73.33	GWHACDB00000005	7078333	7080627	ID=Hca.04G0008890;Accession=GWHGACDB043049;Name=Hca.04G0008890	multicopper oxidase domain containing protein, expressed
Hca.04G0008910	19.4538	32.1994	6.7082	0.208333	-2.26303	0.00204704	1	down	36	6	158.75	33.84	GWHACDB00000005	7101697	7104782	ID=Hca.04G0008910;Accession=GWHGACDB043051;Name=Hca.04G0008910	spotted leaf 11, putative, expressed
Hca.04G0009320	27.7272	15.2053	40.2492	2.64706	1.40439	0.0111564	1	up	17	36	74.97	203.06	GWHACDB00000005	7691878	7703713	ID=Hca.04G0009320;Accession=GWHGACDB043092;Name=Hca.04G0009320	expressed protein
Hca.04G0013510	11.8512	3.57771	20.1246	5.625	2.49185	0.00877182	1	up	4	18	17.64	101.53	GWHACDB00000005	13361717	13362916	ID=Hca.04G0013510;Accession=GWHGACDB043511;Name=Hca.04G0013510	-
Hca.04G0014060	8.72067	15.2053	2.23607	0.147059	-2.76553	0.0221125	1	down	17	2	74.97	11.28	GWHACDB00000005	14203399	14209481	ID=Hca.04G0014060;Accession=GWHGACDB043566;Name=Hca.04G0014060	DNA-directed RNA polymerases I, II, and III subunit RPABC1, putative, expressed
Hca.04G0014610	7.71443	14.3108	1.11803	0.078125	-3.67807	0.0107201	1	down	16	1	70.56	5.64	GWHACDB00000005	15233082	15237971	ID=Hca.04G0014610;Accession=GWHGACDB043621;Name=Hca.04G0014610	frigida, putative, expressed
Hca.04G0014650	16.9941	25.044	8.94427	0.357143	-1.48543	0.0483828	1	down	28	8	123.47	45.12	GWHACDB00000005	15281877	15286757	ID=Hca.04G0014650;Accession=GWHGACDB043625;Name=Hca.04G0014650	calcium-binding mitochondrial carrier CBG00135, putative, expressed
Hca.04G0014740	14.0872	21.4663	6.7082	0.3125	-1.67807	0.0470263	1	down	24	6	105.83	33.84	GWHACDB00000005	15457921	15465293	ID=Hca.04G0014740;Accession=GWHGACDB043634;Name=Hca.04G0014740	lysosomal alpha-mannosidase precursor, putative, expressed
Hca.04G0015450	14.8699	6.26099	23.4787	3.75	1.90689	0.0177299	1	up	7	21	30.87	118.45	GWHACDB00000005	16925624	16932201	ID=Hca.04G0015450;Accession=GWHGACDB043705;Name=Hca.04G0015450	phospholipid-transporting ATPase, putative, expressed
Hca.04G0016680	14.758	7.15542	22.3607	3.125	1.64386	0.0393817	1	up	8	20	35.28	112.81	GWHACDB00000005	20494902	20501422	ID=Hca.04G0016680;Accession=GWHGACDB043828;Name=Hca.04G0016680	expressed protein
Hca.04G0020470	16.5469	1.78885	31.305	17.5	4.12928	1.23024e-05	0.310218	up	2	28	8.82	157.93	GWHACDB00000005	38760104	38761703	ID=Hca.04G0020470;Accession=GWHGACDB044207;Name=Hca.04G0020470	thaumatin, putative, expressed
Hca.04G0020670	11.1803	17.8885	4.47214	0.25	-2	0.0418389	1	down	20	4	88.19	22.56	GWHACDB00000005	39612363	39617406	ID=Hca.04G0020670;Accession=GWHGACDB044227;Name=Hca.04G0020670	la domain containing protein, putative, expressed
Hca.04G0021340	28.0627	39.3548	16.7705	0.426136	-1.23061	0.0275622	1	down	44	15	194.03	84.61	GWHACDB00000005	42724156	42730195	ID=Hca.04G0021340;Accession=GWHGACDB044294;Name=Hca.04G0021340	RNA recognition motif containing protein, expressed
Hca.04G0021450	8.72067	1.78885	15.6525	8.75	3.12928	0.00896468	1	up	2	14	8.82	78.97	GWHACDB00000005	43238494	43240934	ID=Hca.04G0021450;Accession=GWHGACDB044305;Name=Hca.04G0021450	expressed protein
Hca.04G0021540	10.1741	16.9941	3.3541	0.197368	-2.34104	0.027758	1	down	19	3	83.78	16.92	GWHACDB00000005	43532494	43535859	ID=Hca.04G0021540;Accession=GWHGACDB044314;Name=Hca.04G0021540	proline oxidase, mitochondrial precursor, putative, expressed
Hca.04G0023850	19.6774	8.04984	31.305	3.88889	1.95936	0.00453236	1	up	9	28	39.69	157.93	GWHACDB00000005	49700266	49706646	ID=Hca.04G0023850;Accession=GWHGACDB044545;Name=Hca.04G0023850	-
Hca.04G0024460	13.7518	6.26099	21.2426	3.39286	1.7625	0.0346453	1	up	7	19	30.87	107.17	GWHACDB00000005	50792709	50795929	ID=Hca.04G0024460;Accession=GWHGACDB044606;Name=Hca.04G0024460	uncharacterized protein yqxC, putative, expressed
Hca.04G0027310	12.6338	19.6774	5.59017	0.284091	-1.81558	0.0450737	1	down	22	5	97.01	28.2	GWHACDB00000005	54695977	54701162	ID=Hca.04G0027310;Accession=GWHGACDB044891;Name=Hca.04G0027310	OsFBT5 - F-box and tubby domain containing protein, expressed
Hca.04G0031930	6.14919	0	12.2984	Inf	Inf	0.00284754	1	up	0	11	0	62.05	GWHACDB00000005	59502889	59505959	ID=Hca.04G0031930;Accession=GWHGACDB045353;Name=Hca.04G0031930	expressed protein
Hca.04G0032060	11.6276	18.783	4.47214	0.238095	-2.07039	0.0320127	1	down	21	4	92.6	22.56	GWHACDB00000005	59606254	59609279	ID=Hca.04G0032060;Accession=GWHGACDB045366;Name=Hca.04G0032060	DUF1336 domain containing protein, expressed
Hca.04G0034140	5.03115	0	10.0623	Inf	Inf	0.00895502	1	up	0	9	0	50.76	GWHACDB00000005	61218708	61223136	ID=Hca.04G0034140;Accession=GWHGACDB045574;Name=Hca.04G0034140	-
Hca.04G0034720	17.8885	8.94427	26.8328	3	1.58496	0.0264971	1	up	10	24	44.1	135.37	GWHACDB00000005	61613213	61615229	ID=Hca.04G0034720;Accession=GWHGACDB045632;Name=Hca.04G0034720	universal stress protein domain containing protein, putative, expressed
Hca.04G0035810	12.0748	19.6774	4.47214	0.227273	-2.1375	0.0243957	1	down	22	4	97.01	22.56	GWHACDB00000005	62335987	62338476	ID=Hca.04G0035810;Accession=GWHGACDB045741;Name=Hca.04G0035810	inactive receptor kinase At2g26730 precursor, putative, expressed
Hca.04G0037430	10.9567	19.6774	2.23607	0.113636	-3.1375	0.00452884	1	down	22	2	97.01	11.28	GWHACDB00000005	63421517	63426865	ID=Hca.04G0037430;Accession=GWHGACDB045903;Name=Hca.04G0037430	monoglyceride lipase, putative, expressed
Hca.05G0000040	6.5964	0.894427	12.2984	13.75	3.78136	0.0127248	1	up	1	11	4.41	62.05	GWHACDB00000004	68614	79734	ID=Hca.05G0000040;Accession=GWHGACDB045940;Name=Hca.05G0000040	ATCHX15, putative, expressed
Hca.05G0000870	11.0685	18.783	3.3541	0.178571	-2.48543	0.0155273	1	down	21	3	92.6	16.92	GWHACDB00000004	559391	566997	ID=Hca.05G0000870;Accession=GWHGACDB046023;Name=Hca.05G0000870	nucleotidyltransferase, putative, expressed
Hca.05G0001760	17.6649	28.6217	6.7082	0.234375	-2.09311	0.00612454	1	down	32	6	141.11	33.84	GWHACDB00000004	1139763	1140737	ID=Hca.05G0001760;Accession=GWHGACDB046112;Name=Hca.05G0001760	-
Hca.05G0001890	10.8449	2.68328	19.0066	7.08333	2.82443	0.00604372	1	up	3	17	13.23	95.89	GWHACDB00000004	1204991	1209013	ID=Hca.05G0001890;Accession=GWHGACDB046125;Name=Hca.05G0001890	CSLD4 - cellulose synthase-like family D, expressed
Hca.05G0002360	12.7456	23.2551	2.23607	0.0961538	-3.37851	0.00121792	1	down	26	2	114.65	11.28	GWHACDB00000004	1435240	1444340	ID=Hca.05G0002360;Accession=GWHGACDB046172;Name=Hca.05G0002360	CW-type Zinc Finger, putative, expressed
Hca.05G0002640	14.9817	23.2551	6.7082	0.288462	-1.79355	0.0288565	1	down	26	6	114.65	33.84	GWHACDB00000004	1640504	1645925	ID=Hca.05G0002640;Accession=GWHGACDB046200;Name=Hca.05G0002640	expressed protein
Hca.05G0004250	5.03115	0	10.0623	Inf	Inf	0.00895502	1	up	0	9	0	50.76	GWHACDB00000004	2669180	2672203	ID=Hca.05G0004250;Accession=GWHGACDB046361;Name=Hca.05G0004250	glutamate receptor, putative, expressed
Hca.05G0005190	11.1803	4.47214	17.8885	4	2	0.0350561	1	up	5	16	22.05	90.25	GWHACDB00000004	3379285	3387393	ID=Hca.05G0005190;Accession=GWHGACDB046455;Name=Hca.05G0005190	N-dimethylguanosine tRNA methyltransferase, putative, expressed
Hca.05G0006350	4.47214	0	8.94427	Inf	Inf	0.015979	1	up	0	8	0	45.12	GWHACDB00000004	4206609	4210200	ID=Hca.05G0006350;Accession=GWHGACDB046571;Name=Hca.05G0006350	RFC3 - Putative clamp loader of PCNA, replication factor C subunit 3, expressed
Hca.05G0007310	10.0623	0	20.1246	Inf	Inf	6.20817e-05	0.391363	up	0	18	0	101.53	GWHACDB00000004	4995835	4998529	ID=Hca.05G0007310;Accession=GWHGACDB046667;Name=Hca.05G0007310	natural resistance-associated macrophage protein, putative, expressed
Hca.05G0007780	4.47214	0	8.94427	Inf	Inf	0.015979	1	up	0	8	0	45.12	GWHACDB00000004	5342466	5344691	ID=Hca.05G0007780;Accession=GWHGACDB046714;Name=Hca.05G0007780	pentatricopeptide, putative, expressed
Hca.05G0009170	5.47837	0.894427	10.0623	11.25	3.49185	0.0343763	1	up	1	9	4.41	50.76	GWHACDB00000004	6672746	6674257	ID=Hca.05G0009170;Accession=GWHGACDB046853;Name=Hca.05G0009170	cytochrome P450 protein, putative, expressed
Hca.05G0014100	11.8512	3.57771	20.1246	5.625	2.49185	0.00877182	1	up	4	18	17.64	101.53	GWHACDB00000004	12217128	12220257	ID=Hca.05G0014100;Accession=GWHGACDB047346;Name=Hca.05G0014100	KIP1, putative, expressed
Hca.05G0016510	6.7082	13.4164	0	0	#NAME?	0.00331437	1	down	15	0	66.15	0	GWHACDB00000004	16364608	16366415	ID=Hca.05G0016510;Accession=GWHGACDB047587;Name=Hca.05G0016510	plant protein of unknown function domain containing protein, expressed
Hca.05G0018900	12.0748	19.6774	4.47214	0.227273	-2.1375	0.0243957	1	down	22	4	97.01	22.56	GWHACDB00000004	21152254	21163968	ID=Hca.05G0018900;Accession=GWHGACDB047826;Name=Hca.05G0018900	retrotransposon protein, putative, LINE subclass, expressed
Hca.05G0019020	11.1803	17.8885	4.47214	0.25	-2	0.0418389	1	down	20	4	88.19	22.56	GWHACDB00000004	21507674	21508887	ID=Hca.05G0019020;Accession=GWHGACDB047838;Name=Hca.05G0019020	methyltransferase domain containing protein, expressed
Hca.05G0019420	9.16788	16.0997	2.23607	0.138889	-2.848	0.0161717	1	down	18	2	79.38	11.28	GWHACDB00000004	22656570	22658092	ID=Hca.05G0019420;Accession=GWHGACDB047878;Name=Hca.05G0019420	amino acid transporter, putative, expressed
Hca.05G0020710	8.72067	15.2053	2.23607	0.147059	-2.76553	0.0221125	1	down	17	2	74.97	11.28	GWHACDB00000004	27235155	27240695	ID=Hca.05G0020710;Accession=GWHGACDB048007;Name=Hca.05G0020710	OsSCP6 - Putative Serine Carboxypeptidase homologue, expressed
Hca.05G0021970	3.91312	0	7.82624	Inf	Inf	0.0285591	1	up	0	7	0	39.48	GWHACDB00000004	32956980	32957235	ID=Hca.05G0021970;Accession=GWHGACDB048133;Name=Hca.05G0021970	nucleic acid binding protein, putative, expressed
Hca.05G0024140	8.04984	2.68328	13.4164	5	2.32193	0.0466043	1	up	3	12	13.23	67.69	GWHACDB00000004	44587137	44589963	ID=Hca.05G0024140;Accession=GWHGACDB048350;Name=Hca.05G0024140	isochorismatase family protein, putative, expressed
Hca.05G0025080	10.6213	4.47214	16.7705	3.75	1.90689	0.0498154	1	up	5	15	22.05	84.61	GWHACDB00000004	45859990	45862580	ID=Hca.05G0025080;Accession=GWHGACDB048444;Name=Hca.05G0025080	glycosyl hydrolases, putative, expressed
Hca.05G0029490	3.91312	0	7.82624	Inf	Inf	0.0285591	1	up	0	7	0	39.48	GWHACDB00000004	55164601	55168790	ID=Hca.05G0029490;Accession=GWHGACDB048885;Name=Hca.05G0029490	expressed protein
Hca.05G0030160	10.6213	4.47214	16.7705	3.75	1.90689	0.0498154	1	up	5	15	22.05	84.61	GWHACDB00000004	55973519	55977060	ID=Hca.05G0030160;Accession=GWHGACDB048952;Name=Hca.05G0030160	ABC1 family domain containing protein, putative, expressed
Hca.05G0031420	6.37279	11.6276	1.11803	0.0961538	-3.37851	0.030613	1	down	13	1	57.33	5.64	GWHACDB00000004	57739877	57742030	ID=Hca.05G0031420;Accession=GWHGACDB049078;Name=Hca.05G0031420	-
Hca.05G0032550	11.0685	18.783	3.3541	0.178571	-2.48543	0.0155273	1	down	21	3	92.6	16.92	GWHACDB00000004	58858889	58862716	ID=Hca.05G0032550;Accession=GWHGACDB049191;Name=Hca.05G0032550	phospholipase C, putative, expressed
Hca.05G0033000	13.3046	5.36656	21.2426	3.95833	1.98489	0.0209478	1	up	6	19	26.46	107.17	GWHACDB00000004	59284879	59287260	ID=Hca.05G0033000;Accession=GWHGACDB049236;Name=Hca.05G0033000	expressed protein
Hca.05G0033660	19.6774	30.4105	8.94427	0.294118	-1.76553	0.0119214	1	down	34	8	149.93	45.12	GWHACDB00000004	60134028	60154619	ID=Hca.05G0033660;Accession=GWHGACDB049302;Name=Hca.05G0033660	ribonuclease T2 family domain containing protein, expressed
Hca.05G0034470	10.0623	17.8885	2.23607	0.125	-3	0.00859664	1	down	20	2	88.19	11.28	GWHACDB00000004	60856389	60860378	ID=Hca.05G0034470;Accession=GWHGACDB049383;Name=Hca.05G0034470	cycloartenol synthase, putative, expressed
Hca.05G0036110	19.2302	29.5161	8.94427	0.30303	-1.72247	0.01519	1	down	33	8	145.52	45.12	GWHACDB00000004	62461117	62464668	ID=Hca.05G0036110;Accession=GWHGACDB049547;Name=Hca.05G0036110	expressed protein
Hca.05G0036300	14.758	7.15542	22.3607	3.125	1.64386	0.0393817	1	up	8	20	35.28	112.81	GWHACDB00000004	62624011	62632431	ID=Hca.05G0036300;Accession=GWHGACDB049566;Name=Hca.05G0036300	SEY1, putative, expressed
Hca.06G0000530	7.82624	13.4164	2.23607	0.166667	-2.58496	0.0411086	1	down	15	2	66.15	11.28	GWHACDB00000006	959798	972317	ID=Hca.06G0000530;Accession=GWHGACDB049714;Name=Hca.06G0000530	phosphoglucomutase, putative, expressed
Hca.06G0003420	16.4351	25.044	7.82624	0.3125	-1.67807	0.0300765	1	down	28	7	123.47	39.48	GWHACDB00000006	3889881	3892025	ID=Hca.06G0003420;Accession=GWHGACDB050003;Name=Hca.06G0003420	expressed protein
Hca.06G0003430	11.7394	22.3607	1.11803	0.05	-4.32193	0.000455582	1	down	25	1	110.24	5.64	GWHACDB00000006	3898502	3911242	ID=Hca.06G0003430;Accession=GWHGACDB050004;Name=Hca.06G0003430	serine/threonine-protein kinase receptor precursor, putative, expressed
Hca.06G0005450	23.4787	13.4164	33.541	2.5	1.32193	0.0295409	1	up	15	30	66.15	169.22	GWHACDB00000006	6272665	6276762	ID=Hca.06G0005450;Accession=GWHGACDB050206;Name=Hca.06G0005450	pentatricopeptide, putative, expressed
Hca.06G0005550	4.02492	8.04984	0	0	#NAME?	0.0389069	1	down	9	0	39.69	0	GWHACDB00000006	6395907	6401988	ID=Hca.06G0005550;Accession=GWHGACDB050216;Name=Hca.06G0005550	DUF1336 domain containing protein, expressed
Hca.06G0005890	10.7331	3.57771	17.8885	5	2.32193	0.0191588	1	up	4	16	17.64	90.25	GWHACDB00000006	6721390	6725403	ID=Hca.06G0005890;Accession=GWHGACDB050250;Name=Hca.06G0005890	peptidase, M24 family protein, putative, expressed
Hca.06G0006460	12.7456	5.36656	20.1246	3.75	1.90689	0.0296693	1	up	6	18	26.46	101.53	GWHACDB00000006	7480539	7483785	ID=Hca.06G0006460;Accession=GWHGACDB050307;Name=Hca.06G0006460	mitochondrial carrier protein, putative, expressed
Hca.06G0006920	7.71443	0.894427	14.5344	16.25	4.02237	0.00473643	1	up	1	13	4.41	73.33	GWHACDB00000006	8237617	8238351	ID=Hca.06G0006920;Accession=GWHGACDB050353;Name=Hca.06G0006920	ZOS7-01 - C2H2 zinc finger protein, expressed
Hca.06G0012720	10.6213	17.8885	3.3541	0.1875	-2.41504	0.0207947	1	down	20	3	88.19	16.92	GWHACDB00000006	25946785	25952728	ID=Hca.06G0012720;Accession=GWHGACDB050933;Name=Hca.06G0012720	rossmann fold nucleotide-binding protein involved in DNA uptake, putative, expressed
Hca.06G0012870	6.03738	0.894427	11.1803	12.5	3.64386	0.0209218	1	up	1	10	4.41	56.41	GWHACDB00000006	26683387	26687138	ID=Hca.06G0012870;Accession=GWHGACDB050948;Name=Hca.06G0012870	harpin-induced protein 1 domain containing protein, expressed
Hca.06G0012880	5.59017	0	11.1803	Inf	Inf	0.00503687	1	up	0	10	0	56.41	GWHACDB00000006	26684973	26686865	ID=Hca.06G0012880;Accession=GWHGACDB050949;Name=Hca.06G0012880	transposon protein, putative, unclassified, expressed
Hca.06G0013500	17.3295	26.8328	7.82624	0.291667	-1.77761	0.0185433	1	down	30	7	132.29	39.48	GWHACDB00000006	28766658	28773295	ID=Hca.06G0013500;Accession=GWHGACDB051011;Name=Hca.06G0013500	expressed protein
Hca.06G0013660	34.8827	20.5718	49.1935	2.3913	1.2578	0.00896818	1	up	23	44	101.42	248.18	GWHACDB00000006	29448854	29451533	ID=Hca.06G0013660;Accession=GWHGACDB051027;Name=Hca.06G0013660	VHS and GAT domain containing protein, expressed
Hca.06G0014090	8.04984	2.68328	13.4164	5	2.32193	0.0466043	1	up	3	12	13.23	67.69	GWHACDB00000006	30956098	30966584	ID=Hca.06G0014090;Accession=GWHGACDB051070;Name=Hca.06G0014090	NAD dependent epimerase/dehydratase family protein, putative, expressed
Hca.06G0015220	12.522	20.5718	4.47214	0.217391	-2.20163	0.0185162	1	down	23	4	101.42	22.56	GWHACDB00000006	35033263	35037166	ID=Hca.06G0015220;Accession=GWHGACDB051183;Name=Hca.06G0015220	transferase family protein, putative, expressed
Hca.06G0016610	8.04984	2.68328	13.4164	5	2.32193	0.0466043	1	up	3	12	13.23	67.69	GWHACDB00000006	37624619	37629857	ID=Hca.06G0016610;Accession=GWHGACDB051322;Name=Hca.06G0016610	5-methyltetrahydropteroyltriglutamate--homocysteine methyltransferase, putative, expressed
Hca.06G0017580	8.94427	0	17.8885	Inf	Inf	0.00018191	0.91741	up	0	16	0	90.25	GWHACDB00000006	39281969	39283881	ID=Hca.06G0017580;Accession=GWHGACDB051419;Name=Hca.06G0017580	no apical meristem protein, putative, expressed
Hca.06G0019190	9.7269	2.68328	16.7705	6.25	2.64386	0.0138919	1	up	3	15	13.23	84.61	GWHACDB00000006	41829904	41834234	ID=Hca.06G0019190;Accession=GWHGACDB051580;Name=Hca.06G0019190	photosystem II reaction center W protein, chloroplast precursor, putative, expressed
Hca.06G0021480	10.6213	4.47214	16.7705	3.75	1.90689	0.0498154	1	up	5	15	22.05	84.61	GWHACDB00000006	44481244	44490317	ID=Hca.06G0021480;Accession=GWHGACDB051809;Name=Hca.06G0021480	60S ribosomal protein L18-3, putative, expressed
Hca.06G0022750	11.4039	2.68328	20.1246	7.5	2.90689	0.00395487	1	up	3	18	13.23	101.53	GWHACDB00000006	45770016	45776681	ID=Hca.06G0022750;Accession=GWHGACDB051936;Name=Hca.06G0022750	terpene synthase, putative, expressed
Hca.06G0023820	9.7269	16.0997	3.3541	0.208333	-2.26303	0.0369324	1	down	18	3	79.38	16.92	GWHACDB00000006	46958108	46960969	ID=Hca.06G0023820;Accession=GWHGACDB052043;Name=Hca.06G0023820	CCT/B-box zinc finger protein, putative, expressed
Hca.06G0023900	13.3046	23.2551	3.3541	0.144231	-2.79355	0.00342977	1	down	26	3	114.65	16.92	GWHACDB00000006	47115294	47118401	ID=Hca.06G0023900;Accession=GWHGACDB052051;Name=Hca.06G0023900	nodulin MtN3 family protein, putative, expressed
Hca.06G0024280	15.7643	8.04984	23.4787	2.91667	1.54432	0.0438431	1	up	9	21	39.69	118.45	GWHACDB00000006	47540846	47548639	ID=Hca.06G0024280;Accession=GWHGACDB052089;Name=Hca.06G0024280	stress-related protein, putative, expressed
Hca.06G0024440	19.342	10.7331	27.9508	2.60417	1.38082	0.0421134	1	up	12	25	52.92	141.01	GWHACDB00000006	47707065	47710636	ID=Hca.06G0024440;Accession=GWHGACDB052105;Name=Hca.06G0024440	seed specific protein Bn15D14A, putative, expressed
Hca.06G0024650	21.3544	30.4105	12.2984	0.404412	-1.3061	0.0464798	1	down	34	11	149.93	62.05	GWHACDB00000006	48005670	48016016	ID=Hca.06G0024650;Accession=GWHGACDB052126;Name=Hca.06G0024650	expressed protein
Hca.06G0026890	4.02492	8.04984	0	0	#NAME?	0.0389069	1	down	9	0	39.69	0	GWHACDB00000006	50070861	50076285	ID=Hca.06G0026890;Accession=GWHGACDB052350;Name=Hca.06G0026890	methyltransferase, putative, expressed
Hca.06G0027040	10.1741	3.57771	16.7705	4.6875	2.22882	0.0280401	1	up	4	15	17.64	84.61	GWHACDB00000006	50187684	50192092	ID=Hca.06G0027040;Accession=GWHGACDB052365;Name=Hca.06G0027040	hydrolase, alpha/beta fold family protein, putative, expressed
Hca.06G0028600	26.0502	15.2053	36.8951	2.42647	1.27886	0.0252807	1	up	17	33	74.97	186.14	GWHACDB00000006	51681792	51685298	ID=Hca.06G0028600;Accession=GWHGACDB052521;Name=Hca.06G0028600	BTBN23 - Bric-a-Brac, Tramtrack, Broad Complex BTB domain with non-phototropic hypocotyl 3 NPH3 and coiled-coil domains, expressed
Hca.06G0029910	7.82624	13.4164	2.23607	0.166667	-2.58496	0.0411086	1	down	15	2	66.15	11.28	GWHACDB00000006	52822545	52830470	ID=Hca.06G0029910;Accession=GWHGACDB052652;Name=Hca.06G0029910	serine/threonine protein phosphatase, putative, expressed
Hca.06G0031070	11.6276	18.783	4.47214	0.238095	-2.07039	0.0320127	1	down	21	4	92.6	22.56	GWHACDB00000006	53746877	53749363	ID=Hca.06G0031070;Accession=GWHGACDB052768;Name=Hca.06G0031070	nuclear factor related to kappa-B-binding protein, related, putative, expressed
Hca.06G0035740	5.03115	0	10.0623	Inf	Inf	0.00895502	1	up	0	9	0	50.76	GWHACDB00000006	57081058	57084652	ID=Hca.06G0035740;Accession=GWHGACDB053235;Name=Hca.06G0035740	L-ascorbate oxidase homolog precursor, putative, expressed
Hca.06G0036650	6.5964	0.894427	12.2984	13.75	3.78136	0.0127248	1	up	1	11	4.41	62.05	GWHACDB00000006	57633905	57637437	ID=Hca.06G0036650;Accession=GWHGACDB053326;Name=Hca.06G0036650	mis12 protein, expressed
Hca.06G0036800	29.7397	43.8269	15.6525	0.357143	-1.48543	0.00649509	1	down	49	14	216.08	78.97	GWHACDB00000006	57734243	57742382	ID=Hca.06G0036800;Accession=GWHGACDB053341;Name=Hca.06G0036800	-
Hca.06G0037080	26.721	36.6715	16.7705	0.457317	-1.12873	0.0490109	1	down	41	15	180.8	84.61	GWHACDB00000006	57932648	57942628	ID=Hca.06G0037080;Accession=GWHGACDB053369;Name=Hca.06G0037080	leucine-rich repeat family protein, putative, expressed
Hca.06G0037110	17.8885	8.94427	26.8328	3	1.58496	0.0264971	1	up	10	24	44.1	135.37	GWHACDB00000006	57972769	57980209	ID=Hca.06G0037110;Accession=GWHGACDB053372;Name=Hca.06G0037110	ubiquitin carboxyl-terminal hydrolase domain containing protein, expressed
Hca.06G0038480	8.72067	15.2053	2.23607	0.147059	-2.76553	0.0221125	1	down	17	2	74.97	11.28	GWHACDB00000006	58833550	58835714	ID=Hca.06G0038480;Accession=GWHGACDB053509;Name=Hca.06G0038480	polygalacturonase, putative, expressed
Hca.06G0039440	18.3358	9.8387	26.8328	2.72727	1.44746	0.039056	1	up	11	24	48.51	135.37	GWHACDB00000006	59546486	59548876	ID=Hca.06G0039440;Accession=GWHGACDB053605;Name=Hca.06G0039440	TKL_IRAK_CrRLK1L-1.14 - The CrRLK1L-1 subfamily has homology to the CrRLK1L homolog, expressed
Hca.06G0040960	14.9817	5.36656	24.5967	4.58333	2.1964	0.00709611	1	up	6	22	26.46	124.09	GWHACDB00000006	60545749	60548694	ID=Hca.06G0040960;Accession=GWHGACDB053757;Name=Hca.06G0040960	potassium transporter, putative, expressed
Hca.06G0041670	19.1184	8.04984	30.1869	3.75	1.90689	0.00638351	1	up	9	27	39.69	152.29	GWHACDB00000006	61026072	61028243	ID=Hca.06G0041670;Accession=GWHGACDB053828;Name=Hca.06G0041670	DUF1336 domain containing protein, expressed
Hca.06G0042680	22.0253	11.6276	32.423	2.78846	1.47947	0.0193819	1	up	13	29	57.33	163.57	GWHACDB00000006	61574317	61578829	ID=Hca.06G0042680;Accession=GWHGACDB053929;Name=Hca.06G0042680	expressed protein
Hca.06G0042690	6.26099	12.522	0	0	#NAME?	0.0049595	1	down	14	0	61.74	0	GWHACDB00000006	61581178	61583031	ID=Hca.06G0042690;Accession=GWHGACDB053930;Name=Hca.06G0042690	expressed protein
Hca.07G0002530	11.1803	17.8885	4.47214	0.25	-2	0.0418389	1	down	20	4	88.19	22.56	GWHACDB00000009	4477562	4482116	ID=Hca.07G0002530;Accession=GWHGACDB054285;Name=Hca.07G0002530	BRASSINOSTEROID INSENSITIVE 1 precursor, putative, expressed
Hca.07G0004090	4.02492	8.04984	0	0	#NAME?	0.0389069	1	down	9	0	39.69	0	GWHACDB00000009	7261884	7267018	ID=Hca.07G0004090;Accession=GWHGACDB054441;Name=Hca.07G0004090	phosphoenolpyruvate carboxylase, putative, expressed
Hca.07G0004720	12.4102	21.4663	3.3541	0.15625	-2.67807	0.00633528	1	down	24	3	105.83	16.92	GWHACDB00000009	8919655	8929963	ID=Hca.07G0004720;Accession=GWHGACDB054504;Name=Hca.07G0004720	expressed protein
Hca.07G0005050	8.27345	14.3108	2.23607	0.15625	-2.67807	0.0301779	1	down	16	2	70.56	11.28	GWHACDB00000009	9767550	9769750	ID=Hca.07G0005050;Accession=GWHGACDB054537;Name=Hca.07G0005050	THION26 - Plant thionin family protein precursor, expressed
Hca.07G0008370	13.5282	21.4663	5.59017	0.260417	-1.94111	0.0270065	1	down	24	5	105.83	28.2	GWHACDB00000009	22935934	22936359	ID=Hca.07G0008370;Accession=GWHGACDB054869;Name=Hca.07G0008370	-
Hca.07G0010750	9.16788	16.0997	2.23607	0.138889	-2.848	0.0161717	1	down	18	2	79.38	11.28	GWHACDB00000009	30859221	30859970	ID=Hca.07G0010750;Accession=GWHGACDB055107;Name=Hca.07G0010750	-
Hca.07G0011070	13.5282	21.4663	5.59017	0.260417	-1.94111	0.0270065	1	down	24	5	105.83	28.2	GWHACDB00000009	31493964	31494951	ID=Hca.07G0011070;Accession=GWHGACDB055139;Name=Hca.07G0011070	-
Hca.07G0013330	11.1803	4.47214	17.8885	4	2	0.0350561	1	up	5	16	22.05	90.25	GWHACDB00000009	35260429	35261922	ID=Hca.07G0013330;Accession=GWHGACDB055365;Name=Hca.07G0013330	-
Hca.07G0014100	7.71443	14.3108	1.11803	0.078125	-3.67807	0.0107201	1	down	16	1	70.56	5.64	GWHACDB00000009	36363612	36375565	ID=Hca.07G0014100;Accession=GWHGACDB055442;Name=Hca.07G0014100	protein transport protein Sec24-like, putative, expressed
Hca.07G0014160	20.2364	30.4105	10.0623	0.330882	-1.59561	0.0197355	1	down	34	9	149.93	50.76	GWHACDB00000009	36419249	36420509	ID=Hca.07G0014160;Accession=GWHGACDB055448;Name=Hca.07G0014160	gibberellin response modulator protein, putative, expressed
Hca.07G0014340	19.0066	31.305	6.7082	0.214286	-2.22239	0.0027039	1	down	35	6	154.34	33.84	GWHACDB00000009	36574693	36578795	ID=Hca.07G0014340;Accession=GWHGACDB055466;Name=Hca.07G0014340	peptidyl-prolyl cis-trans isomerase, FKBP-type, putative, expressed
Hca.07G0015370	18.3358	9.8387	26.8328	2.72727	1.44746	0.039056	1	up	11	24	48.51	135.37	GWHACDB00000009	37810917	37825788	ID=Hca.07G0015370;Accession=GWHGACDB055569;Name=Hca.07G0015370	serine/threonine-protein kinase receptor precursor, putative, expressed
Hca.07G0015660	8.72067	15.2053	2.23607	0.147059	-2.76553	0.0221125	1	down	17	2	74.97	11.28	GWHACDB00000009	38230083	38237643	ID=Hca.07G0015660;Accession=GWHGACDB055598;Name=Hca.07G0015660	TKL_IRAK_CrRLK1L-1.14 - The CrRLK1L-1 subfamily has homology to the CrRLK1L homolog, expressed
Hca.07G0016200	8.16165	15.2053	1.11803	0.0735294	-3.76553	0.00756605	1	down	17	1	74.97	5.64	GWHACDB00000009	38805996	38810254	ID=Hca.07G0016200;Accession=GWHGACDB055652;Name=Hca.07G0016200	proton pump interactor, putative, expressed
Hca.07G0016440	13.081	20.5718	5.59017	0.271739	-1.87971	0.0349555	1	down	23	5	101.42	28.2	GWHACDB00000009	39037023	39038639	ID=Hca.07G0016440;Accession=GWHGACDB055676;Name=Hca.07G0016440	yippee zinc-binding protein, putative, expressed
Hca.07G0017690	9.16788	2.68328	15.6525	5.83333	2.54432	0.0209012	1	up	3	14	13.23	78.97	GWHACDB00000009	40268489	40276380	ID=Hca.07G0017690;Accession=GWHGACDB055801;Name=Hca.07G0017690	nucleic acid binding protein, putative, expressed
Hca.07G0019750	18.3358	27.7272	8.94427	0.322581	-1.63227	0.0244087	1	down	31	8	136.7	45.12	GWHACDB00000009	42358772	42363830	ID=Hca.07G0019750;Accession=GWHGACDB056007;Name=Hca.07G0019750	ABC-2 type transporter domain containing protein, expressed
Hca.07G0020620	18.783	28.6217	8.94427	0.3125	-1.67807	0.019289	1	down	32	8	141.11	45.12	GWHACDB00000009	43230702	43233045	ID=Hca.07G0020620;Accession=GWHGACDB056094;Name=Hca.07G0020620	expressed protein
Hca.07G0022890	6.03738	0.894427	11.1803	12.5	3.64386	0.0209218	1	up	1	10	4.41	56.41	GWHACDB00000009	45220134	45223583	ID=Hca.07G0022890;Accession=GWHGACDB056321;Name=Hca.07G0022890	Inositol 1, 3, 4-trisphosphate 5/6-kinase, putative, expressed
Hca.07G0023440	8.83247	0.894427	16.7705	18.75	4.22882	0.00177192	1	up	1	15	4.41	84.61	GWHACDB00000009	45651412	45653831	ID=Hca.07G0023440;Accession=GWHGACDB056376;Name=Hca.07G0023440	ras-related protein, putative, expressed
Hca.07G0023800	26.0502	15.2053	36.8951	2.42647	1.27886	0.0252807	1	up	17	33	74.97	186.14	GWHACDB00000009	45924005	45928383	ID=Hca.07G0023800;Accession=GWHGACDB056412;Name=Hca.07G0023800	vacuolar protein sorting-associated protein 52, putative, expressed
Hca.07G0023880	4.91935	9.8387	0	0	#NAME?	0.0169642	1	down	11	0	48.51	0	GWHACDB00000009	45974447	45978397	ID=Hca.07G0023880;Accession=GWHGACDB056420;Name=Hca.07G0023880	-
Hca.07G0025040	11.1803	17.8885	4.47214	0.25	-2	0.0418389	1	down	20	4	88.19	22.56	GWHACDB00000009	46966218	46976741	ID=Hca.07G0025040;Accession=GWHGACDB056536;Name=Hca.07G0025040	auxin-induced protein 5NG4, putative, expressed
Hca.07G0025800	8.72067	15.2053	2.23607	0.147059	-2.76553	0.0221125	1	down	17	2	74.97	11.28	GWHACDB00000009	47623517	47625250	ID=Hca.07G0025800;Accession=GWHGACDB056612;Name=Hca.07G0025800	14-3-3 protein, putative, expressed
Hca.07G0027220	8.27345	14.3108	2.23607	0.15625	-2.67807	0.0301779	1	down	16	2	70.56	11.28	GWHACDB00000009	48756784	48757992	ID=Hca.07G0027220;Accession=GWHGACDB056754;Name=Hca.07G0027220	receptor protein kinase, putative, expressed
Hca.07G0029160	7.04361	1.78885	12.2984	6.875	2.78136	0.0337503	1	up	2	11	8.82	62.05	GWHACDB00000009	50153306	50158393	ID=Hca.07G0029160;Accession=GWHGACDB056948;Name=Hca.07G0029160	zinc finger family protein, putative, expressed
Hca.07G0035220	5.59017	0	11.1803	Inf	Inf	0.00503687	1	up	0	10	0	56.41	GWHACDB00000009	54284096	54287440	ID=Hca.07G0035220;Accession=GWHGACDB057554;Name=Hca.07G0035220	mitochondrial carrier protein, putative, expressed
Hca.07G0037100	16.9941	25.044	8.94427	0.357143	-1.48543	0.0483828	1	down	28	8	123.47	45.12	GWHACDB00000009	55547309	55552525	ID=Hca.07G0037100;Accession=GWHGACDB057742;Name=Hca.07G0037100	WD domain, G-beta repeat domain containing protein, expressed
Hca.07G0037500	15.9879	24.1495	7.82624	0.324074	-1.6256	0.0380937	1	down	27	7	119.06	39.48	GWHACDB00000009	55866713	55878496	ID=Hca.07G0037500;Accession=GWHGACDB057782;Name=Hca.07G0037500	gamma-tubulin complex component 6, putative, expressed
Hca.07G0038080	19.4538	9.8387	29.0689	2.95455	1.56294	0.0216886	1	up	11	26	48.51	146.65	GWHACDB00000009	56295069	56297573	ID=Hca.07G0038080;Accession=GWHGACDB057840;Name=Hca.07G0038080	helix-loop-helix DNA-binding domain containing protein, expressed
Hca.07G0044890	6.03738	0.894427	11.1803	12.5	3.64386	0.0209218	1	up	1	10	4.41	56.41	GWHACDB00000009	60617239	60622096	ID=Hca.07G0044890;Accession=GWHGACDB058521;Name=Hca.07G0044890	histidine kinase, putative, expressed
Hca.08G0000920	3.91312	0	7.82624	Inf	Inf	0.0285591	1	up	0	7	0	39.48	GWHACDB00000008	645360	649364	ID=Hca.08G0000920;Accession=GWHGACDB058797;Name=Hca.08G0000920	pentatricopeptide, putative, expressed
Hca.08G0001180	22.4725	12.522	32.423	2.58929	1.37255	0.0277356	1	up	14	29	61.74	163.57	GWHACDB00000008	827206	830084	ID=Hca.08G0001180;Accession=GWHGACDB058823;Name=Hca.08G0001180	RNA recognition motif containing protein, expressed
Hca.08G0001260	27.3918	40.2492	14.5344	0.361111	-1.46949	0.0101793	1	down	45	13	198.44	73.33	GWHACDB00000008	861339	865490	ID=Hca.08G0001260;Accession=GWHGACDB058831;Name=Hca.08G0001260	eukaryotic aspartyl protease domain containing protein, expressed
Hca.08G0002860	17.8885	26.8328	8.94427	0.333333	-1.58496	0.0307765	1	down	30	8	132.29	45.12	GWHACDB00000008	1971245	1978739	ID=Hca.08G0002860;Accession=GWHGACDB058991;Name=Hca.08G0002860	oligosaccharyl transferase, putative, expressed
Hca.08G0003780	6.37279	11.6276	1.11803	0.0961538	-3.37851	0.030613	1	down	13	1	57.33	5.64	GWHACDB00000008	2493746	2503182	ID=Hca.08G0003780;Accession=GWHGACDB059083;Name=Hca.08G0003780	-
Hca.08G0004130	15.7643	8.04984	23.4787	2.91667	1.54432	0.0438431	1	up	9	21	39.69	118.45	GWHACDB00000008	2716210	2718258	ID=Hca.08G0004130;Accession=GWHGACDB059118;Name=Hca.08G0004130	ATEXO70G1, putative, expressed
Hca.08G0004570	4.02492	8.04984	0	0	#NAME?	0.0389069	1	down	9	0	39.69	0	GWHACDB00000008	2951161	2955512	ID=Hca.08G0004570;Accession=GWHGACDB059162;Name=Hca.08G0004570	drought induced 19 protein, putative, expressed
Hca.08G0005960	4.02492	8.04984	0	0	#NAME?	0.0389069	1	down	9	0	39.69	0	GWHACDB00000008	3950989	3959307	ID=Hca.08G0005960;Accession=GWHGACDB059301;Name=Hca.08G0005960	elongation factor, putative, expressed
Hca.08G0006050	23.5905	34.8827	12.2984	0.352564	-1.50404	0.0159735	1	down	39	11	171.98	62.05	GWHACDB00000008	4066676	4072484	ID=Hca.08G0006050;Accession=GWHGACDB059310;Name=Hca.08G0006050	polyprenyl synthetase, putative, expressed
Hca.08G0007380	16.2115	26.8328	5.59017	0.208333	-2.26303	0.0053473	1	down	30	5	132.29	28.2	GWHACDB00000008	4967021	4981098	ID=Hca.08G0007380;Accession=GWHGACDB059443;Name=Hca.08G0007380	amino acid transporter, putative, expressed
Hca.08G0007390	16.2115	26.8328	5.59017	0.208333	-2.26303	0.0053473	1	down	30	5	132.29	28.2	GWHACDB00000008	4971574	4976185	ID=Hca.08G0007390;Accession=GWHGACDB059444;Name=Hca.08G0007390	AAA family ATPase, putative, expressed
Hca.08G0008890	4.02492	8.04984	0	0	#NAME?	0.0389069	1	down	9	0	39.69	0	GWHACDB00000008	6171878	6176251	ID=Hca.08G0008890;Accession=GWHGACDB059594;Name=Hca.08G0008890	expressed protein
Hca.08G0009340	24.4849	9.8387	39.1312	3.97727	1.99178	0.00114294	1	up	11	35	48.51	197.42	GWHACDB00000008	6510339	6513462	ID=Hca.08G0009340;Accession=GWHGACDB059639;Name=Hca.08G0009340	exonuclease, putative, expressed
Hca.08G0009350	10.1741	3.57771	16.7705	4.6875	2.22882	0.0280401	1	up	4	15	17.64	84.61	GWHACDB00000008	6514633	6520632	ID=Hca.08G0009350;Accession=GWHGACDB059640;Name=Hca.08G0009350	transcription factor, putative, expressed
Hca.08G0011010	18.4476	8.94427	27.9508	3.125	1.64386	0.0194876	1	up	10	25	44.1	141.01	GWHACDB00000008	7927265	7932255	ID=Hca.08G0011010;Accession=GWHGACDB059806;Name=Hca.08G0011010	OsPP2Ac-2 - Phosphatase 2A isoform 2 belonging to family 2, expressed
Hca.08G0016120	12.8574	4.47214	21.2426	4.75	2.24793	0.0116843	1	up	5	19	22.05	107.17	GWHACDB00000008	13785390	13787246	ID=Hca.08G0016120;Accession=GWHGACDB060317;Name=Hca.08G0016120	expressed protein
Hca.08G0016390	9.7269	16.0997	3.3541	0.208333	-2.26303	0.0369324	1	down	18	3	79.38	16.92	GWHACDB00000008	14268427	14270487	ID=Hca.08G0016390;Accession=GWHGACDB060344;Name=Hca.08G0016390	RNA recognition motif containing protein, putative, expressed
Hca.08G0016530	3.91312	0	7.82624	Inf	Inf	0.0285591	1	up	0	7	0	39.48	GWHACDB00000008	14526299	14527057	ID=Hca.08G0016530;Accession=GWHGACDB060358;Name=Hca.08G0016530	universal stress protein domain containing protein, putative, expressed
Hca.08G0017390	9.27968	15.2053	3.3541	0.220588	-2.18057	0.0489786	1	down	17	3	74.97	16.92	GWHACDB00000008	15975932	15979966	ID=Hca.08G0017390;Accession=GWHGACDB060444;Name=Hca.08G0017390	-
Hca.08G0020780	7.82624	13.4164	2.23607	0.166667	-2.58496	0.0411086	1	down	15	2	66.15	11.28	GWHACDB00000008	20550423	20560304	ID=Hca.08G0020780;Accession=GWHGACDB060783;Name=Hca.08G0020780	CK1_CaseinKinase_1.6 - CK1 includes the casein kinase 1 kinases, expressed
Hca.08G0021190	4.47214	8.94427	0	0	#NAME?	0.0256792	1	down	10	0	44.1	0	GWHACDB00000008	21039614	21062921	ID=Hca.08G0021190;Accession=GWHGACDB060824;Name=Hca.08G0021190	expressed protein
Hca.08G0021490	5.92558	10.7331	1.11803	0.104167	-3.26303	0.0434797	1	down	12	1	52.92	5.64	GWHACDB00000008	21384485	21388894	ID=Hca.08G0021490;Accession=GWHGACDB060854;Name=Hca.08G0021490	importin subunit alpha, putative, expressed
Hca.08G0023500	29.0689	17.8885	40.2492	2.25	1.16993	0.0288857	1	up	20	36	88.19	203.06	GWHACDB00000008	24206367	24209914	ID=Hca.08G0023500;Accession=GWHGACDB061055;Name=Hca.08G0023500	methyltransferase, putative, expressed
Hca.08G0024920	5.03115	0	10.0623	Inf	Inf	0.00895502	1	up	0	9	0	50.76	GWHACDB00000008	26838516	26841046	ID=Hca.08G0024920;Accession=GWHGACDB061197;Name=Hca.08G0024920	glycosyl hydrolases family 16, putative, expressed
Hca.08G0026360	29.9633	15.2053	44.7214	2.94118	1.55639	0.00347213	1	up	17	40	74.97	225.62	GWHACDB00000008	30652877	30659952	ID=Hca.08G0026360;Accession=GWHGACDB061341;Name=Hca.08G0026360	transposon protein, putative, CACTA, En/Spm sub-class, expressed
Hca.08G0026560	3.91312	0	7.82624	Inf	Inf	0.0285591	1	up	0	7	0	39.48	GWHACDB00000008	31222857	31224803	ID=Hca.08G0026560;Accession=GWHGACDB061361;Name=Hca.08G0026560	-
Hca.08G0027340	7.04361	1.78885	12.2984	6.875	2.78136	0.0337503	1	up	2	11	8.82	62.05	GWHACDB00000008	34632905	34633626	ID=Hca.08G0027340;Accession=GWHGACDB061439;Name=Hca.08G0027340	expressed protein
Hca.08G0027780	18.783	33.0938	4.47214	0.135135	-2.88753	0.000287224	1	down	37	4	163.16	22.56	GWHACDB00000008	36440408	36448429	ID=Hca.08G0027780;Accession=GWHGACDB061483;Name=Hca.08G0027780	-
Hca.08G0033330	25.7148	35.7771	15.6525	0.4375	-1.19265	0.0422383	1	down	40	14	176.39	78.97	GWHACDB00000008	50887617	50893911	ID=Hca.08G0033330;Accession=GWHGACDB062038;Name=Hca.08G0033330	-
Hca.08G0035490	9.8387	1.78885	17.8885	10	3.32193	0.00365472	1	up	2	16	8.82	90.25	GWHACDB00000008	56140629	56141792	ID=Hca.08G0035490;Accession=GWHGACDB062254;Name=Hca.08G0035490	-
Hca.08G0036090	14.0872	21.4663	6.7082	0.3125	-1.67807	0.0470263	1	down	24	6	105.83	33.84	GWHACDB00000008	57162108	57165497	ID=Hca.08G0036090;Accession=GWHGACDB062314;Name=Hca.08G0036090	aminotransferase, classes I and II, domain containing protein, expressed
Hca.08G0036470	34.6591	22.3607	46.9574	2.1	1.07039	0.0261942	1	up	25	42	110.24	236.9	GWHACDB00000008	57876028	57881086	ID=Hca.08G0036470;Accession=GWHGACDB062352;Name=Hca.08G0036470	zinc finger, C3HC4 type, putative, expressed
Hca.09G0000710	16.6587	5.36656	27.9508	5.20833	2.38082	0.0022826	1	up	6	25	26.46	141.01	GWHACDB00000001	1373611	1380987	ID=Hca.09G0000710;Accession=GWHGACDB062563;Name=Hca.09G0000710	expressed protein
Hca.09G0000950	10.1741	3.57771	16.7705	4.6875	2.22882	0.0280401	1	up	4	15	17.64	84.61	GWHACDB00000001	1557656	1560596	ID=Hca.09G0000950;Accession=GWHGACDB062587;Name=Hca.09G0000950	pob, putative, expressed
Hca.09G0001080	5.47837	0.894427	10.0623	11.25	3.49185	0.0343763	1	up	1	9	4.41	50.76	GWHACDB00000001	1619781	1622121	ID=Hca.09G0001080;Accession=GWHGACDB062600;Name=Hca.09G0001080	tyrosine phosphatase family protein, putative, expressed
Hca.09G0003020	17.8885	8.94427	26.8328	3	1.58496	0.0264971	1	up	10	24	44.1	135.37	GWHACDB00000001	3033283	3042509	ID=Hca.09G0003020;Accession=GWHGACDB062794;Name=Hca.09G0003020	CESA4 - cellulose synthase, expressed
Hca.09G0003220	7.15542	0.894427	13.4164	15	3.90689	0.00775519	1	up	1	12	4.41	67.69	GWHACDB00000001	3207182	3213404	ID=Hca.09G0003220;Accession=GWHGACDB062814;Name=Hca.09G0003220	naringenin,2-oxoglutarate 3-dioxygenase, putative, expressed
Hca.09G0008450	17.3295	26.8328	7.82624	0.291667	-1.77761	0.0185433	1	down	30	7	132.29	39.48	GWHACDB00000001	8500886	8512291	ID=Hca.09G0008450;Accession=GWHGACDB063337;Name=Hca.09G0008450	expressed protein
Hca.09G0009300	17.1059	6.26099	27.9508	4.46429	2.15843	0.00430593	1	up	7	25	30.87	141.01	GWHACDB00000001	9385939	9388063	ID=Hca.09G0009300;Accession=GWHGACDB063422;Name=Hca.09G0009300	mitochondrial prohibitin complex protein 1, putative, expressed
Hca.09G0011450	14.4226	5.36656	23.4787	4.375	2.12928	0.0102415	1	up	6	21	26.46	118.45	GWHACDB00000001	12073073	12074601	ID=Hca.09G0011450;Accession=GWHGACDB063637;Name=Hca.09G0011450	-
Hca.09G0015510	11.2921	3.57771	19.0066	5.3125	2.40939	0.013006	1	up	4	17	17.64	95.89	GWHACDB00000001	18192410	18196270	ID=Hca.09G0015510;Accession=GWHGACDB064043;Name=Hca.09G0015510	expressed protein
Hca.09G0016090	12.4102	3.57771	21.2426	5.9375	2.56986	0.00587734	1	up	4	19	17.64	107.17	GWHACDB00000001	18940527	18942262	ID=Hca.09G0016090;Accession=GWHGACDB064101;Name=Hca.09G0016090	annexin, putative, expressed
Hca.09G0023110	8.72067	15.2053	2.23607	0.147059	-2.76553	0.0221125	1	down	17	2	74.97	11.28	GWHACDB00000001	47955510	47960611	ID=Hca.09G0023110;Accession=GWHGACDB064803;Name=Hca.09G0023110	expressed protein
Hca.09G0026500	7.15542	0.894427	13.4164	15	3.90689	0.00775519	1	up	1	12	4.41	67.69	GWHACDB00000001	52757273	52757800	ID=Hca.09G0026500;Accession=GWHGACDB065142;Name=Hca.09G0026500	receptor-like protein kinase HAIKU2 precursor, putative, expressed
Hca.09G0026650	26.3856	12.522	40.2492	3.21429	1.6845	0.00346502	1	up	14	36	61.74	203.06	GWHACDB00000001	52925675	52937044	ID=Hca.09G0026650;Accession=GWHGACDB065157;Name=Hca.09G0026650	LTPL116 - Protease inhibitor/seed storage/LTP family protein precursor, expressed
Hca.09G0027780	19.5656	8.94427	30.1869	3.375	1.75489	0.0103429	1	up	10	27	44.1	152.29	GWHACDB00000001	54120920	54152214	ID=Hca.09G0027780;Accession=GWHGACDB065270;Name=Hca.09G0027780	ubiquitin carboxyl-terminal hydrolase, putative, expressed
Hca.09G0028430	7.71443	0.894427	14.5344	16.25	4.02237	0.00473643	1	up	1	13	4.41	73.33	GWHACDB00000001	54895138	54902076	ID=Hca.09G0028430;Accession=GWHGACDB065335;Name=Hca.09G0028430	exo70 exocyst complex subunit, putative, expressed
Hca.09G0028950	5.92558	10.7331	1.11803	0.104167	-3.26303	0.0434797	1	down	12	1	52.92	5.64	GWHACDB00000001	55543166	55547100	ID=Hca.09G0028950;Accession=GWHGACDB065387;Name=Hca.09G0028950	-
Hca.09G0029230	26.4974	16.0997	36.8951	2.29167	1.1964	0.0343004	1	up	18	33	79.38	186.14	GWHACDB00000001	55876500	55883619	ID=Hca.09G0029230;Accession=GWHGACDB065415;Name=Hca.09G0029230	transmembrane amino acid transporter protein, putative, expressed
Hca.09G0029480	11.8512	21.4663	2.23607	0.104167	-3.26303	0.00236176	1	down	24	2	105.83	11.28	GWHACDB00000001	56220895	56244585	ID=Hca.09G0029480;Accession=GWHGACDB065440;Name=Hca.09G0029480	MYB family transcription factor, putative, expressed
Hca.09G0029690	4.47214	0	8.94427	Inf	Inf	0.015979	1	up	0	8	0	45.12	GWHACDB00000001	56428768	56432259	ID=Hca.09G0029690;Accession=GWHGACDB065461;Name=Hca.09G0029690	lipase, putative, expressed
Hca.09G0029700	7.82624	13.4164	2.23607	0.166667	-2.58496	0.0411086	1	down	15	2	66.15	11.28	GWHACDB00000001	56437595	56439651	ID=Hca.09G0029700;Accession=GWHGACDB065462;Name=Hca.09G0029700	prefoldin subunit, putative, expressed
Hca.09G0029960	17.4413	25.9384	8.94427	0.344828	-1.53605	0.038662	1	down	29	8	127.88	45.12	GWHACDB00000001	56672345	56675417	ID=Hca.09G0029960;Accession=GWHGACDB065488;Name=Hca.09G0029960	zinc knuckle domain containing protein, expressed

## Sheet: CCWGG-containing DMGs
id	baseMean	baseMean_control_P3B	baseMean_case_P3A	foldChange	log2FoldChange	pval	padj	regulation	P3B-ReadsCount	P3A-ReadsCount	P3B-RPM	P3A-RPM	Chr	Start	End	Description	Annotation
Hca.01G0003440	4	8	0	0	#NAME?	0.0355096	1	down	8	0	165.67	0	GWHACDB00000012	3382940	3385618	ID=Hca.01G0003440;Accession=GWHGACDB000344;Name=Hca.01G0003440	Protein kinase domain containing protein, expressed
Hca.01G0004200	11	4	18	4.5	2.16993	0.0250829	1	up	4	18	82.84	401.69	GWHACDB00000012	4100206	4101939	ID=Hca.01G0004200;Accession=GWHGACDB000420;Name=Hca.01G0004200	expressed protein
Hca.01G0007140	4	8	0	0	#NAME?	0.0355096	1	down	8	0	165.67	0	GWHACDB00000012	6928702	6931174	ID=Hca.01G0007140;Accession=GWHGACDB000714;Name=Hca.01G0007140	expressed protein
Hca.01G0013130	12	19	5	0.263158	-1.926	0.0336543	1	down	19	5	393.47	111.58	GWHACDB00000012	14766861	14772345	ID=Hca.01G0013130;Accession=GWHGACDB001313;Name=Hca.01G0013130	-
Hca.01G0013990	5	0	10	Inf	Inf	0.0131055	1	up	0	10	0	223.16	GWHACDB00000012	16166466	16177524	ID=Hca.01G0013990;Accession=GWHGACDB001399;Name=Hca.01G0013990	acyltransferase, putative, expressed
Hca.01G0034520	11	2	20	10	3.32193	0.00216438	1	up	2	20	41.42	446.32	GWHACDB00000012	63010282	63012934	ID=Hca.01G0034520;Accession=GWHGACDB003452;Name=Hca.01G0034520	expressed protein
Hca.01G0040520	8	15	1	0.0666667	-3.90689	0.00540571	1	down	15	1	310.64	22.32	GWHACDB00000012	67510446	67517431	ID=Hca.01G0040520;Accession=GWHGACDB004052;Name=Hca.01G0040520	cullin, putative, expressed
Hca.01G0051430	5	0	10	Inf	Inf	0.0131055	1	up	0	10	0	223.16	GWHACDB00000012	75807453	75810412	ID=Hca.01G0051430;Accession=GWHGACDB005143;Name=Hca.01G0051430	-
Hca.10G0011960	25.5	37	14	0.378378	-1.4021	0.0181551	1	down	37	14	766.24	312.42	GWHACDB00000013	30561138	30565075	ID=Hca.10G0011960;Accession=GWHGACDB006716;Name=Hca.10G0011960	respiratory burst oxidase, putative, expressed
Hca.10G0016080	16	5	27	5.4	2.43296	0.00249112	1	up	5	27	103.55	602.53	GWHACDB00000013	43904739	43916265	ID=Hca.10G0016080;Accession=GWHGACDB007128;Name=Hca.10G0016080	-
Hca.10G0016200	23.5	13	34	2.61538	1.38702	0.0247003	1	up	13	34	269.22	758.74	GWHACDB00000013	44217510	44221505	ID=Hca.10G0016200;Accession=GWHGACDB007140;Name=Hca.10G0016200	protein phosphatase 2C, putative, expressed
Hca.10G0017290	4.5	9	0	0	#NAME?	0.0216481	1	down	9	0	186.38	0	GWHACDB00000013	46242020	46245125	ID=Hca.10G0017290;Accession=GWHGACDB007249;Name=Hca.10G0017290	early fruit mRNA, putative, expressed
Hca.10G0018470	8	2	14	7	2.80735	0.0234078	1	up	2	14	41.42	312.42	GWHACDB00000013	47565304	47573763	ID=Hca.10G0018470;Accession=GWHGACDB007367;Name=Hca.10G0018470	conserved oligomeric Golgi complex component 8, putative, expressed
Hca.11G0001790	9.5	3	16	5.33333	2.41504	0.0248489	1	up	3	16	62.13	357.06	GWHACDB00000010	2129554	2132917	ID=Hca.11G0001790;Accession=GWHGACDB008739;Name=Hca.11G0001790	no apical meristem protein, putative, expressed
Hca.11G0003710	4.5	9	0	0	#NAME?	0.0216481	1	down	9	0	186.38	0	GWHACDB00000010	4109713	4112716	ID=Hca.11G0003710;Accession=GWHGACDB008931;Name=Hca.11G0003710	acyl-ACP thioesterase, putative, expressed
Hca.11G0011810	5	0	10	Inf	Inf	0.0131055	1	up	0	10	0	223.16	GWHACDB00000010	10465867	10471249	ID=Hca.11G0011810;Accession=GWHGACDB009741;Name=Hca.11G0011810	DEAD-box ATP-dependent RNA helicase, putative, expressed
Hca.12G0003240	4.5	9	0	0	#NAME?	0.0216481	1	down	9	0	186.38	0	GWHACDB00000014	3938241	3942865	ID=Hca.12G0003240;Accession=GWHGACDB012317;Name=Hca.12G0003240	-
Hca.12G0007630	9	15	3	0.2	-2.32193	0.0354286	1	down	15	3	310.64	66.95	GWHACDB00000014	8187034	8192166	ID=Hca.12G0007630;Accession=GWHGACDB012756;Name=Hca.12G0007630	TKL_IRAK_DUF26-lh.1 - DUF26 kinases have homology to DUF26 containing loci, expressed
Hca.12G0014130	4	8	0	0	#NAME?	0.0355096	1	down	8	0	165.67	0	GWHACDB00000014	28849473	28849842	ID=Hca.12G0014130;Accession=GWHGACDB013406;Name=Hca.12G0014130	Mpv17 / PMP22 family domain containing protein, expressed
Hca.12G0016650	9.5	3	16	5.33333	2.41504	0.0248489	1	up	3	16	62.13	357.06	GWHACDB00000014	37999518	38001603	ID=Hca.12G0016650;Accession=GWHGACDB013658;Name=Hca.12G0016650	expressed protein
Hca.12G0024040	14	22	6	0.272727	-1.87447	0.0237274	1	down	22	6	455.6	133.9	GWHACDB00000014	45380663	45384496	ID=Hca.12G0024040;Accession=GWHGACDB014397;Name=Hca.12G0024040	choline monooxygenase, chloroplast precursor, putative, expressed
Hca.12G0026340	5.5	0	11	Inf	Inf	0.00791006	1	up	0	11	0	245.48	GWHACDB00000014	47826101	47830166	ID=Hca.12G0026340;Accession=GWHGACDB014627;Name=Hca.12G0026340	glycosyl hydrolase, family 31, putative, expressed
Hca.12G0029290	14.5	22	7	0.318182	-1.65208	0.0398536	1	down	22	7	455.6	156.21	GWHACDB00000014	51423340	51435260	ID=Hca.12G0029290;Accession=GWHGACDB014922;Name=Hca.12G0029290	ubiquitin family protein, putative, expressed
Hca.12G0031280	8	14	2	0.142857	-2.80735	0.0234078	1	down	14	2	289.93	44.63	GWHACDB00000014	53982357	53985272	ID=Hca.12G0031280;Accession=GWHGACDB015121;Name=Hca.12G0031280	-
Hca.12G0032080	4	8	0	0	#NAME?	0.0355096	1	down	8	0	165.67	0	GWHACDB00000014	54525117	54550390	ID=Hca.12G0032080;Accession=GWHGACDB015201;Name=Hca.12G0032080	LTPL101 - Protease inhibitor/seed storage/LTP family protein precursor, expressed
Hca.13G0004080	14.5	7	22	3.14286	1.65208	0.0398536	1	up	7	22	144.96	490.95	GWHACDB00000018	4688205	4695832	ID=Hca.13G0004080;Accession=GWHGACDB015643;Name=Hca.13G0004080	ABC-2 type transporter domain containing protein, expressed
Hca.13G0008410	9	15	3	0.2	-2.32193	0.0354286	1	down	15	3	310.64	66.95	GWHACDB00000018	8393115	8393324	ID=Hca.13G0008410;Accession=GWHGACDB016076;Name=Hca.13G0008410	-
Hca.13G0010580	7	1	13	13	3.70044	0.0129182	1	up	1	13	20.71	290.11	GWHACDB00000018	11523777	11526883	ID=Hca.13G0010580;Accession=GWHGACDB016293;Name=Hca.13G0010580	expressed protein
Hca.13G0018050	10.5	17	4	0.235294	-2.08746	0.0349401	1	down	17	4	352.05	89.26	GWHACDB00000018	39038340	39039741	ID=Hca.13G0018050;Accession=GWHGACDB017040;Name=Hca.13G0018050	expressed protein
Hca.14G0007800	4	8	0	0	#NAME?	0.0355096	1	down	8	0	165.67	0	GWHACDB00000015	9420077	9422620	ID=Hca.14G0007800;Accession=GWHGACDB019131;Name=Hca.14G0007800	PHD finger protein, putative, expressed
Hca.14G0008640	8.5	17	0	0	#NAME?	0.000403879	1	down	17	0	352.05	0	GWHACDB00000015	10225714	10228546	ID=Hca.14G0008640;Accession=GWHGACDB019215;Name=Hca.14G0008640	prefoldin subunit, putative, expressed
Hca.14G0014240	11.5	19	4	0.210526	-2.24793	0.0179275	1	down	19	4	393.47	89.26	GWHACDB00000015	20348207	20350539	ID=Hca.14G0014240;Accession=GWHGACDB019775;Name=Hca.14G0014240	expressed protein
Hca.14G0016670	10	4	16	4	2	0.0484321	1	up	4	16	82.84	357.06	GWHACDB00000015	33122013	33125606	ID=Hca.14G0016670;Accession=GWHGACDB020018;Name=Hca.14G0016670	-
Hca.14G0021350	7.5	13	2	0.153846	-2.70044	0.0344177	1	down	13	2	269.22	44.63	GWHACDB00000015	42666805	42672674	ID=Hca.14G0021350;Accession=GWHGACDB020486;Name=Hca.14G0021350	AP2 domain containing protein, expressed
Hca.14G0022690	8	2	14	7	2.80735	0.0234078	1	up	2	14	41.42	312.42	GWHACDB00000015	44926008	44928902	ID=Hca.14G0022690;Accession=GWHGACDB020620;Name=Hca.14G0022690	-
Hca.14G0023610	5.5	10	1	0.1	-3.32193	0.0472267	1	down	10	1	207.09	22.32	GWHACDB00000015	46204055	46208680	ID=Hca.14G0023610;Accession=GWHGACDB020712;Name=Hca.14G0023610	C2 domain containing protein, expressed
Hca.14G0024910	18.5	8	29	3.625	1.85798	0.00920781	1	up	8	29	165.67	647.16	GWHACDB00000015	47732328	47745334	ID=Hca.14G0024910;Accession=GWHGACDB020842;Name=Hca.14G0024910	KIN, antigenic determinant of recA protein, putative, expressed
Hca.14G0025520	4	8	0	0	#NAME?	0.0355096	1	down	8	0	165.67	0	GWHACDB00000015	48282799	48298501	ID=Hca.14G0025520;Accession=GWHGACDB020903;Name=Hca.14G0025520	IWS1 C-terminus family protein, putative, expressed
Hca.14G0026840	6	12	0	0	#NAME?	0.00477608	1	down	12	0	248.51	0	GWHACDB00000015	49815637	49819866	ID=Hca.14G0026840;Accession=GWHGACDB021035;Name=Hca.14G0026840	expressed protein
Hca.15G0007040	16.5	25	8	0.32	-1.64386	0.0281656	1	down	25	8	517.73	178.53	GWHACDB00000002	5840560	5850560	ID=Hca.15G0007040;Accession=GWHGACDB021896;Name=Hca.15G0007040	expressed protein
Hca.15G0008250	12	19	5	0.263158	-1.926	0.0336543	1	down	19	5	393.47	111.58	GWHACDB00000002	7007285	7013248	ID=Hca.15G0008250;Accession=GWHGACDB022017;Name=Hca.15G0008250	multidrug resistance protein, putative, expressed
Hca.15G0017020	28	13	43	3.30769	1.72583	0.00276914	1	up	13	43	269.22	959.59	GWHACDB00000002	24033222	24044805	ID=Hca.15G0017020;Accession=GWHGACDB022894;Name=Hca.15G0017020	expressed protein
Hca.15G0019210	19.5	28	11	0.392857	-1.34792	0.0469512	1	down	28	11	579.85	245.48	GWHACDB00000002	35479513	35482527	ID=Hca.15G0019210;Accession=GWHGACDB023113;Name=Hca.15G0019210	hypothetical protein
Hca.15G0024720	9	15	3	0.2	-2.32193	0.0354286	1	down	15	3	310.64	66.95	GWHACDB00000002	45883881	45904254	ID=Hca.15G0024720;Accession=GWHGACDB023664;Name=Hca.15G0024720	sterol 3-beta-glucosyltransferase, putative, expressed
Hca.15G0027870	13	23	3	0.130435	-2.9386	0.00188163	1	down	23	3	476.31	66.95	GWHACDB00000002	49379275	49383941	ID=Hca.15G0027870;Accession=GWHGACDB023979;Name=Hca.15G0027870	-
Hca.16G0004210	25	35	15	0.428571	-1.22239	0.0403488	1	down	35	15	724.82	334.74	GWHACDB00000016	3142181	3146752	ID=Hca.16G0004210;Accession=GWHGACDB024678;Name=Hca.16G0004210	-
Hca.16G0006390	24.5	36	13	0.361111	-1.46949	0.015452	1	down	36	13	745.53	290.11	GWHACDB00000016	4988942	5000160	ID=Hca.16G0006390;Accession=GWHGACDB024896;Name=Hca.16G0006390	expressed protein
Hca.16G0007300	6	11	1	0.0909091	-3.45943	0.0307239	1	down	11	1	227.8	22.32	GWHACDB00000016	5990024	6028040	ID=Hca.16G0007300;Accession=GWHGACDB024987;Name=Hca.16G0007300	HEAT repeat family protein, putative, expressed
Hca.16G0010580	5	0	10	Inf	Inf	0.0131055	1	up	0	10	0	223.16	GWHACDB00000016	10044562	10048093	ID=Hca.16G0010580;Accession=GWHGACDB025315;Name=Hca.16G0010580	protein kinase domain containing protein, expressed
Hca.16G0021370	10.5	4	17	4.25	2.08746	0.0349401	1	up	4	17	82.84	379.37	GWHACDB00000016	41999108	41999767	ID=Hca.16G0021370;Accession=GWHGACDB026394;Name=Hca.16G0021370	-
Hca.16G0021890	5.5	10	1	0.1	-3.32193	0.0472267	1	down	10	1	207.09	22.32	GWHACDB00000016	43627736	43634339	ID=Hca.16G0021890;Accession=GWHGACDB026446;Name=Hca.16G0021890	-
Hca.17G0002460	12	5	19	3.8	1.926	0.0336543	1	up	5	19	103.55	424	GWHACDB00000007	3421240	3423751	ID=Hca.17G0002460;Accession=GWHGACDB027646;Name=Hca.17G0002460	POEI3 - Pollen Ole e I allergen and extensin family protein precursor, expressed
Hca.17G0008320	5.5	10	1	0.1	-3.32193	0.0472267	1	down	10	1	207.09	22.32	GWHACDB00000007	13093134	13095533	ID=Hca.17G0008320;Accession=GWHGACDB028232;Name=Hca.17G0008320	expressed protein
Hca.17G0014290	4	0	8	Inf	Inf	0.0355096	1	up	0	8	0	178.53	GWHACDB00000007	32671863	32673563	ID=Hca.17G0014290;Accession=GWHGACDB028829;Name=Hca.17G0014290	expressed protein
Hca.17G0017350	4	0	8	Inf	Inf	0.0355096	1	up	0	8	0	178.53	GWHACDB00000007	37377205	37386542	ID=Hca.17G0017350;Accession=GWHGACDB029135;Name=Hca.17G0017350	STIGL1 - Stigma-specific Stig1 family protein precursor, expressed
Hca.17G0018580	10	16	4	0.25	-2	0.0484321	1	down	16	4	331.35	89.26	GWHACDB00000007	38847606	38852573	ID=Hca.17G0018580;Accession=GWHGACDB029258;Name=Hca.17G0018580	uridine kinase, putative, expressed
Hca.17G0020320	13.5	21	6	0.285714	-1.80735	0.0319623	1	down	21	6	434.89	133.9	GWHACDB00000007	40540890	40544527	ID=Hca.17G0020320;Accession=GWHGACDB029432;Name=Hca.17G0020320	expressed protein
Hca.17G0020330	4	8	0	0	#NAME?	0.0355096	1	down	8	0	165.67	0	GWHACDB00000007	40552237	40554782	ID=Hca.17G0020330;Accession=GWHGACDB029433;Name=Hca.17G0020330	glycosyl transferase, group 1 domain containing protein, expressed
Hca.17G0024560	6.5	12	1	0.0833333	-3.58496	0.0199279	1	down	12	1	248.51	22.32	GWHACDB00000007	43911197	43913145	ID=Hca.17G0024560;Accession=GWHGACDB029856;Name=Hca.17G0024560	nucleic acid binding protein, putative, expressed
Hca.18G0001740	5.5	11	0	0	#NAME?	0.00791006	1	down	11	0	227.8	0	GWHACDB00000011	2875090	2885573	ID=Hca.18G0001740;Accession=GWHGACDB030404;Name=Hca.18G0001740	chaperonin Cpn60/TCP-1, putative, expressed
Hca.18G0002520	21.5	12	31	2.58333	1.36923	0.0338968	1	up	12	31	248.51	691.79	GWHACDB00000011	3671126	3689133	ID=Hca.18G0002520;Accession=GWHGACDB030482;Name=Hca.18G0002520	-
Hca.18G0010110	9.5	16	3	0.1875	-2.41504	0.0248489	1	down	16	3	331.35	66.95	GWHACDB00000011	21512431	21514155	ID=Hca.18G0010110;Accession=GWHGACDB031241;Name=Hca.18G0010110	-
Hca.18G0011400	19.5	28	11	0.392857	-1.34792	0.0469512	1	down	28	11	579.85	245.48	GWHACDB00000011	25417152	25421783	ID=Hca.18G0011400;Accession=GWHGACDB031370;Name=Hca.18G0011400	expressed protein
Hca.18G0016160	4	8	0	0	#NAME?	0.0355096	1	down	8	0	165.67	0	GWHACDB00000011	33897449	33899176	ID=Hca.18G0016160;Accession=GWHGACDB031846;Name=Hca.18G0016160	cyclin, putative, expressed
Hca.18G0024970	11.5	5	18	3.6	1.848	0.0458089	1	up	5	18	103.55	401.69	GWHACDB00000011	41427994	41431331	ID=Hca.18G0024970;Accession=GWHGACDB032727;Name=Hca.18G0024970	receptor protein kinase TMK1 precursor, putative, expressed
Hca.18G0025220	7.5	14	1	0.0714286	-3.80735	0.00836406	1	down	14	1	289.93	22.32	GWHACDB00000011	41622708	41643790	ID=Hca.18G0025220;Accession=GWHGACDB032752;Name=Hca.18G0025220	glutamate receptor, putative, expressed
Hca.18G0026550	4.5	9	0	0	#NAME?	0.0216481	1	down	9	0	186.38	0	GWHACDB00000011	42649130	42660225	ID=Hca.18G0026550;Accession=GWHGACDB032885;Name=Hca.18G0026550	protein kinase domain containing protein, expressed
Hca.02G0003910	4	8	0	0	#NAME?	0.0355096	1	down	8	0	165.67	0	GWHACDB00000003	2605090	2618339	ID=Hca.02G0003910;Accession=GWHGACDB033333;Name=Hca.02G0003910	expressed protein
Hca.02G0014360	5.5	1	10	10	3.32193	0.0472267	1	up	1	10	20.71	223.16	GWHACDB00000003	12130602	12132485	ID=Hca.02G0014360;Accession=GWHGACDB034378;Name=Hca.02G0014360	BHLH transcription factor, putative, expressed
Hca.02G0015990	5.5	10	1	0.1	-3.32193	0.0472267	1	down	10	1	207.09	22.32	GWHACDB00000003	14933415	14934506	ID=Hca.02G0015990;Accession=GWHGACDB034541;Name=Hca.02G0015990	expressed protein
Hca.02G0025210	8	14	2	0.142857	-2.80735	0.0234078	1	down	14	2	289.93	44.63	GWHACDB00000003	44332183	44333452	ID=Hca.02G0025210;Accession=GWHGACDB035463;Name=Hca.02G0025210	-
Hca.02G0033760	9.5	17	2	0.117647	-3.08746	0.00720034	1	down	17	2	352.05	44.63	GWHACDB00000003	61836109	61841006	ID=Hca.02G0033760;Accession=GWHGACDB036318;Name=Hca.02G0033760	MYB family transcription factor, putative, expressed
Hca.02G0034190	8	2	14	7	2.80735	0.0234078	1	up	2	14	41.42	312.42	GWHACDB00000003	62491204	62492317	ID=Hca.02G0034190;Accession=GWHGACDB036361;Name=Hca.02G0034190	oxidoreductase, aldo/keto reductase family protein, putative, expressed
Hca.02G0035830	5.5	10	1	0.1	-3.32193	0.0472267	1	down	10	1	207.09	22.32	GWHACDB00000003	64223584	64225358	ID=Hca.02G0035830;Accession=GWHGACDB036525;Name=Hca.02G0035830	transcription factor BTF3, putative, expressed
Hca.02G0038550	6.5	12	1	0.0833333	-3.58496	0.0199279	1	down	12	1	248.51	22.32	GWHACDB00000003	67250936	67260065	ID=Hca.02G0038550;Accession=GWHGACDB036797;Name=Hca.02G0038550	serine/threonine-protein kinase receptor precursor, putative, expressed
Hca.03G0016550	35	50	20	0.4	-1.32193	0.00969776	1	down	50	20	1035.45	446.32	GWHACDB00000017	24318338	24321215	ID=Hca.03G0016550;Accession=GWHGACDB039102;Name=Hca.03G0016550	methyltransferase, putative, expressed
Hca.03G0017380	4	8	0	0	#NAME?	0.0355096	1	down	8	0	165.67	0	GWHACDB00000017	26740388	26741243	ID=Hca.03G0017380;Accession=GWHGACDB039185;Name=Hca.03G0017380	pentatricopeptide, putative, expressed
Hca.03G0019050	4.5	9	0	0	#NAME?	0.0216481	1	down	9	0	186.38	0	GWHACDB00000017	36120338	36121790	ID=Hca.03G0019050;Accession=GWHGACDB039352;Name=Hca.03G0019050	-
Hca.03G0020410	12.5	20	5	0.25	-2	0.024609	1	down	20	5	414.18	111.58	GWHACDB00000017	42307974	42310291	ID=Hca.03G0020410;Accession=GWHGACDB039488;Name=Hca.03G0020410	-
Hca.03G0042160	7.5	2	13	6.5	2.70044	0.0344177	1	up	2	13	41.42	290.11	GWHACDB00000017	68692986	68703910	ID=Hca.03G0042160;Accession=GWHGACDB041663;Name=Hca.03G0042160	tRNA-binding arm, putative, expressed
Hca.04G0001670	7.5	13	2	0.153846	-2.70044	0.0344177	1	down	13	2	269.22	44.63	GWHACDB00000005	965548	968674	ID=Hca.04G0001670;Accession=GWHGACDB042327;Name=Hca.04G0001670	bZIP family transcription factor, putative, expressed
Hca.04G0011130	10.5	18	3	0.166667	-2.58496	0.0120693	1	down	18	3	372.76	66.95	GWHACDB00000005	9724903	9725771	ID=Hca.04G0011130;Accession=GWHGACDB043273;Name=Hca.04G0011130	sphingolipid C4-hydroxylase SUR2, putative, expressed
Hca.04G0016730	8.5	17	0	0	#NAME?	0.000403879	1	down	17	0	352.05	0	GWHACDB00000005	20570962	20571628	ID=Hca.04G0016730;Accession=GWHGACDB043833;Name=Hca.04G0016730	-
Hca.04G0016900	4	8	0	0	#NAME?	0.0355096	1	down	8	0	165.67	0	GWHACDB00000005	20999898	21001047	ID=Hca.04G0016900;Accession=GWHGACDB043850;Name=Hca.04G0016900	-
Hca.04G0017170	27.5	17	38	2.23529	1.16046	0.0412178	1	up	17	38	352.05	848.01	GWHACDB00000005	21937887	21944160	ID=Hca.04G0017170;Accession=GWHGACDB043877;Name=Hca.04G0017170	RNA-directed DNA polymerase, putative, expressed
Hca.04G0017870	4.5	9	0	0	#NAME?	0.0216481	1	down	9	0	186.38	0	GWHACDB00000005	24318327	24338760	ID=Hca.04G0017870;Accession=GWHGACDB043947;Name=Hca.04G0017870	protein kinase domain containing protein, expressed
Hca.04G0020010	15	24	6	0.25	-2	0.0129224	1	down	24	6	497.02	133.9	GWHACDB00000005	36354834	36366020	ID=Hca.04G0020010;Accession=GWHGACDB044161;Name=Hca.04G0020010	transmembrane and coiled-coil domain-containing protein 4, putative, expressed
Hca.04G0023620	10.5	4	17	4.25	2.08746	0.0349401	1	up	4	17	82.84	379.37	GWHACDB00000005	49256340	49257789	ID=Hca.04G0023620;Accession=GWHGACDB044522;Name=Hca.04G0023620	nucleic acid binding protein, putative, expressed
Hca.04G0034390	9	2	16	8	3	0.0107003	1	up	2	16	41.42	357.06	GWHACDB00000005	61411808	61419254	ID=Hca.04G0034390;Accession=GWHGACDB045599;Name=Hca.04G0034390	ATP binding protein, putative, expressed
Hca.05G0001760	5	10	0	0	#NAME?	0.0131055	1	down	10	0	207.09	0	GWHACDB00000004	1139763	1140737	ID=Hca.05G0001760;Accession=GWHGACDB046112;Name=Hca.05G0001760	-
Hca.05G0003860	4.5	0	9	Inf	Inf	0.0216481	1	up	0	9	0	200.84	GWHACDB00000004	2442412	2444617	ID=Hca.05G0003860;Accession=GWHGACDB046322;Name=Hca.05G0003860	NOI protein, nitrate-induced, putative, expressed
Hca.05G0004230	25.5	37	14	0.378378	-1.4021	0.0181551	1	down	37	14	766.24	312.42	GWHACDB00000004	2650200	2653011	ID=Hca.05G0004230;Accession=GWHGACDB046359;Name=Hca.05G0004230	expressed protein
Hca.05G0005170	6.5	13	0	0	#NAME?	0.00289278	1	down	13	0	269.22	0	GWHACDB00000004	3375057	3378016	ID=Hca.05G0005170;Accession=GWHGACDB046453;Name=Hca.05G0005170	cytochrome P450, putative, expressed
Hca.05G0017020	14	22	6	0.272727	-1.87447	0.0237274	1	down	22	6	455.6	133.9	GWHACDB00000004	17149934	17166647	ID=Hca.05G0017020;Accession=GWHGACDB047638;Name=Hca.05G0017020	1,3-beta-glucan synthase component domain containing protein, expressed
Hca.05G0019000	4	8	0	0	#NAME?	0.0355096	1	down	8	0	165.67	0	GWHACDB00000004	21469344	21474311	ID=Hca.05G0019000;Accession=GWHGACDB047836;Name=Hca.05G0019000	expressed protein
Hca.05G0019170	4	0	8	Inf	Inf	0.0355096	1	up	0	8	0	178.53	GWHACDB00000004	22188276	22189647	ID=Hca.05G0019170;Accession=GWHGACDB047853;Name=Hca.05G0019170	-
Hca.05G0023520	4	8	0	0	#NAME?	0.0355096	1	down	8	0	165.67	0	GWHACDB00000004	42341599	42342726	ID=Hca.05G0023520;Accession=GWHGACDB048288;Name=Hca.05G0023520	expressed protein
Hca.05G0028340	23.5	33	14	0.424242	-1.23704	0.0443149	1	down	33	14	683.4	312.42	GWHACDB00000004	52931008	52937468	ID=Hca.05G0028340;Accession=GWHGACDB048770;Name=Hca.05G0028340	-
Hca.05G0033660	11	18	4	0.222222	-2.16993	0.0250829	1	down	18	4	372.76	89.26	GWHACDB00000004	60134028	60154619	ID=Hca.05G0033660;Accession=GWHGACDB049302;Name=Hca.05G0033660	ribonuclease T2 family domain containing protein, expressed
Hca.05G0034420	7.5	14	1	0.0714286	-3.80735	0.00836406	1	down	14	1	289.93	22.32	GWHACDB00000004	60800842	60804038	ID=Hca.05G0034420;Accession=GWHGACDB049378;Name=Hca.05G0034420	cinnamoyl-CoA reductase, putative, expressed
Hca.06G0001850	13	20	6	0.3	-1.73697	0.0428649	1	down	20	6	414.18	133.9	GWHACDB00000006	2229616	2232072	ID=Hca.06G0001850;Accession=GWHGACDB049846;Name=Hca.06G0001850	emp24/gp25L/p24 family protein, putative, expressed
Hca.06G0002030	9	18	0	0	#NAME?	0.000248143	1	down	18	0	372.76	0	GWHACDB00000006	2337284	2340896	ID=Hca.06G0002030;Accession=GWHGACDB049864;Name=Hca.06G0002030	acyltransferase, putative, expressed
Hca.06G0003430	4	8	0	0	#NAME?	0.0355096	1	down	8	0	165.67	0	GWHACDB00000006	3898502	3911242	ID=Hca.06G0003430;Accession=GWHGACDB050004;Name=Hca.06G0003430	serine/threonine-protein kinase receptor precursor, putative, expressed
Hca.06G0016390	22.5	39	6	0.153846	-2.70044	9.94061e-05	1	down	39	6	807.65	133.9	GWHACDB00000006	37256513	37267580	ID=Hca.06G0016390;Accession=GWHGACDB051300;Name=Hca.06G0016390	-
Hca.06G0016430	7	13	1	0.0769231	-3.70044	0.0129182	1	down	13	1	269.22	22.32	GWHACDB00000006	37297681	37303660	ID=Hca.06G0016430;Accession=GWHGACDB051304;Name=Hca.06G0016430	amino acid permease, putative, expressed
Hca.06G0019480	7.5	13	2	0.153846	-2.70044	0.0344177	1	down	13	2	269.22	44.63	GWHACDB00000006	42287686	42290728	ID=Hca.06G0019480;Accession=GWHGACDB051609;Name=Hca.06G0019480	expressed protein
Hca.06G0026150	10	16	4	0.25	-2	0.0484321	1	down	16	4	331.35	89.26	GWHACDB00000006	49432173	49454313	ID=Hca.06G0026150;Accession=GWHGACDB052276;Name=Hca.06G0026150	HEAT repeat family protein, putative, expressed
Hca.06G0031070	10.5	17	4	0.235294	-2.08746	0.0349401	1	down	17	4	352.05	89.26	GWHACDB00000006	53746877	53749363	ID=Hca.06G0031070;Accession=GWHGACDB052768;Name=Hca.06G0031070	nuclear factor related to kappa-B-binding protein, related, putative, expressed
Hca.06G0032010	5.5	10	1	0.1	-3.32193	0.0472267	1	down	10	1	207.09	22.32	GWHACDB00000006	54419662	54422324	ID=Hca.06G0032010;Accession=GWHGACDB052862;Name=Hca.06G0032010	tyrosine protein kinase domain containing protein, putative, expressed
Hca.07G0000900	11	18	4	0.222222	-2.16993	0.0250829	1	down	18	4	372.76	89.26	GWHACDB00000009	1863886	1864299	ID=Hca.07G0000900;Accession=GWHGACDB054122;Name=Hca.07G0000900	-
Hca.07G0000980	4.5	9	0	0	#NAME?	0.0216481	1	down	9	0	186.38	0	GWHACDB00000009	1943453	1948107	ID=Hca.07G0000980;Accession=GWHGACDB054130;Name=Hca.07G0000980	bromodomain domain containing protein, expressed
Hca.07G0003560	9	16	2	0.125	-3	0.0107003	1	down	16	2	331.35	44.63	GWHACDB00000009	6318484	6325904	ID=Hca.07G0003560;Accession=GWHGACDB054388;Name=Hca.07G0003560	AP2 domain containing protein, expressed
Hca.07G0017260	12.5	4	21	5.25	2.39232	0.00905422	1	up	4	21	82.84	468.63	GWHACDB00000009	39867899	39869818	ID=Hca.07G0017260;Accession=GWHGACDB055758;Name=Hca.07G0017260	-
Hca.07G0020030	4.5	0	9	Inf	Inf	0.0216481	1	up	0	9	0	200.84	GWHACDB00000009	42606002	42608318	ID=Hca.07G0020030;Accession=GWHGACDB056035;Name=Hca.07G0020030	emp24/gp25L/p24 family protein, putative, expressed
Hca.07G0035870	5	0	10	Inf	Inf	0.0131055	1	up	0	10	0	223.16	GWHACDB00000009	54759537	54770838	ID=Hca.07G0035870;Accession=GWHGACDB057619;Name=Hca.07G0035870	la domain containing protein, putative, expressed
Hca.07G0042460	6	11	1	0.0909091	-3.45943	0.0307239	1	down	11	1	227.8	22.32	GWHACDB00000009	58956681	58960597	ID=Hca.07G0042460;Accession=GWHGACDB058278;Name=Hca.07G0042460	SET domain containing protein, expressed
Hca.08G0016650	8	14	2	0.142857	-2.80735	0.0234078	1	down	14	2	289.93	44.63	GWHACDB00000008	14784067	14791580	ID=Hca.08G0016650;Accession=GWHGACDB060370;Name=Hca.08G0016650	fasciclin domain containing protein, expressed
Hca.08G0017590	6	11	1	0.0909091	-3.45943	0.0307239	1	down	11	1	227.8	22.32	GWHACDB00000008	16273818	16280551	ID=Hca.08G0017590;Accession=GWHGACDB060464;Name=Hca.08G0017590	-
Hca.08G0021400	4.5	0	9	Inf	Inf	0.0216481	1	up	0	9	0	200.84	GWHACDB00000008	21278157	21286277	ID=Hca.08G0021400;Accession=GWHGACDB060845;Name=Hca.08G0021400	glutathione S-transferase, putative, expressed
Hca.08G0026850	37	56	18	0.321429	-1.63743	0.00122687	1	down	56	18	1159.71	401.69	GWHACDB00000008	32731013	32734851	ID=Hca.08G0026850;Accession=GWHGACDB061390;Name=Hca.08G0026850	tetratricopeptide repeat domain containing protein, expressed
Hca.08G0027030	14	22	6	0.272727	-1.87447	0.0237274	1	down	22	6	455.6	133.9	GWHACDB00000008	33264532	33268494	ID=Hca.08G0027030;Accession=GWHGACDB061408;Name=Hca.08G0027030	-
Hca.08G0027870	18	9	27	3	1.58496	0.0262688	1	up	9	27	186.38	602.53	GWHACDB00000008	36936309	36938941	ID=Hca.08G0027870;Accession=GWHGACDB061492;Name=Hca.08G0027870	expressed protein
Hca.08G0028090	8	15	1	0.0666667	-3.90689	0.00540571	1	down	15	1	310.64	22.32	GWHACDB00000008	37435437	37436404	ID=Hca.08G0028090;Accession=GWHGACDB061514;Name=Hca.08G0028090	nucleic acid binding protein, putative, expressed
Hca.08G0036090	11.5	18	5	0.277778	-1.848	0.0458089	1	down	18	5	372.76	111.58	GWHACDB00000008	57162108	57165497	ID=Hca.08G0036090;Accession=GWHGACDB062314;Name=Hca.08G0036090	aminotransferase, classes I and II, domain containing protein, expressed
Hca.09G0011650	11	19	3	0.157895	-2.66297	0.00836648	1	down	19	3	393.47	66.95	GWHACDB00000001	12376764	12381206	ID=Hca.09G0011650;Accession=GWHGACDB063657;Name=Hca.09G0011650	expressed protein
Hca.09G0012910	7.5	2	13	6.5	2.70044	0.0344177	1	up	2	13	41.42	290.11	GWHACDB00000001	14344428	14347073	ID=Hca.09G0012910;Accession=GWHGACDB063783;Name=Hca.09G0012910	transcription elongation factor protein, putative, expressed
Hca.09G0022860	7.5	13	2	0.153846	-2.70044	0.0344177	1	down	13	2	269.22	44.63	GWHACDB00000001	47532062	47532594	ID=Hca.09G0022860;Accession=GWHGACDB064778;Name=Hca.09G0022860	leucine-rich repeat family protein, putative, expressed
Hca.09G0027780	14.5	7	22	3.14286	1.65208	0.0398536	1	up	7	22	144.96	490.95	GWHACDB00000001	54120920	54152214	ID=Hca.09G0027780;Accession=GWHGACDB065270;Name=Hca.09G0027780	ubiquitin carboxyl-terminal hydrolase, putative, expressed
Hca.09G0030530	4	8	0	0	#NAME?	0.0355096	1	down	8	0	165.67	0	GWHACDB00000001	57248584	57249398	ID=Hca.09G0030530;Accession=GWHGACDB065545;Name=Hca.09G0030530	-

## Sheet: CCGG-containing  DMSs
id	baseMean	baseMean_control_P3B	baseMean_case_P3A	foldChange	log2FoldChange	pval	padj	regulation	P3B-ReadsCount	P3A-ReadsCount	P3B-RPM	P3A-RPM	Type	Description
GWHACDB00000001-972726	4.74342	0	9.48683	Inf	Inf	0.0163877	1	up	0	9	0	21.28	Downstream,Intergenic	Downstream|1249|Hca.09G0000260-mRNA-1||Hca.09G0000260|mRNA;Intergenic|Hca.09G0000250-Hca.09G0000260;Downstream|324|Hca.09G0000250-mRNA-1||Hca.09G0000250|mRNA
GWHACDB00000001-1553153	4.21637	0	8.43274	Inf	Inf	0.0272152	1	up	0	8	0	18.92	Exon	Exon|exon_2_6_RETAINED|Hca.09G0000940-mRNA-1||Hca.09G0000940|mRNA
GWHACDB00000001-1558235	9.80306	3.79473	15.8114	4.16667	2.05889	0.0448707	1	up	4	15	7.54	35.47	Intron	Intron|intron_7_RETAINED-RETAINED|Hca.09G0000950-mRNA-1||Hca.09G0000950|mRNA
GWHACDB00000001-1985135	7.64217	14.2302	1.05409	0.0740741	-3.75489	0.00997905	1	down	15	1	28.28	2.36	Exon	Exon|exon_10_14_RETAINED|Hca.09G0001640-mRNA-1||Hca.09G0001640|mRNA
GWHACDB00000001-2090196	7.32594	0.948683	13.7032	14.4444	3.85244	0.00912069	1	up	1	13	1.89	30.74	Intergenic,Upstream,Downstream	Intergenic|Hca.09G0001730-Hca.09G0001740;Upstream|102|Hca.09G0001730-mRNA-1||Hca.09G0001730|mRNA;Downstream|429|Hca.09G0001740-mRNA-1||Hca.09G0001740|mRNA
GWHACDB00000001-2119953	3.79473	7.58947	0	0	#NAME?	0.0487232	1	down	8	0	15.08	0	Exon	Exon|exon_7_13_RETAINED|Hca.09G0001800-mRNA-1||Hca.09G0001800|mRNA
GWHACDB00000001-2374180	8.32733	1.89737	14.7573	7.77778	2.95936	0.016023	1	up	2	14	3.77	33.11	Exon	Exon|exon_2_2_RETAINED|Hca.09G0002190-mRNA-1||Hca.09G0002190|mRNA
GWHACDB00000001-2409968	3.79473	7.58947	0	0	#NAME?	0.0487232	1	down	8	0	15.08	0	Upstream,Intergenic	Upstream|1002|Hca.09G0002240-mRNA-1||Hca.09G0002240|mRNA;Intergenic|Hca.09G0002230-Hca.09G0002240
GWHACDB00000001-2512838	7.27324	1.89737	12.6491	6.66667	2.73697	0.0372615	1	up	2	12	3.77	28.38	Intergenic,Upstream,Downstream	Intergenic|Hca.09G0002400-Hca.09G0002410;Upstream|1254|Hca.09G0002410-mRNA-1||Hca.09G0002410|mRNA;Downstream|411|Hca.09G0002400-mRNA-1||Hca.09G0002400|mRNA
GWHACDB00000001-2790033	5.21776	10.4355	0	0	#NAME?	0.0132627	1	down	11	0	20.74	0	Intron	Intron|intron_7_RETAINED-RETAINED|Hca.09G0002740-mRNA-1||Hca.09G0002740|mRNA
GWHACDB00000001-2988430	6.21915	11.3842	1.05409	0.0925926	-3.43296	0.0327157	1	down	12	1	22.62	2.36	Intergenic	Intergenic|Hca.09G0002960-Hca.09G0002970
GWHACDB00000001-3038754	8.32733	1.89737	14.7573	7.77778	2.95936	0.016023	1	up	2	14	3.77	33.11	Intron	Intron|intron_11_RETAINED-RETAINED|Hca.09G0003020-mRNA-1||Hca.09G0003020|mRNA
GWHACDB00000001-3207598	4.21637	0	8.43274	Inf	Inf	0.0272152	1	up	0	8	0	18.92	Downstream,Intron	Downstream|1778|Hca.09G0003210-mRNA-1||Hca.09G0003210|mRNA;Intron|intron_3_RETAINED-RETAINED|Hca.09G0003220-mRNA-1||Hca.09G0003220|mRNA
GWHACDB00000001-4161755	3.79473	7.58947	0	0	#NAME?	0.0487232	1	down	8	0	15.08	0	Exon	Exon|exon_23_167_RETAINED|Hca.09G0004390-mRNA-1||Hca.09G0004390|mRNA
GWHACDB00000001-4475251	5.7448	0.948683	10.5409	11.1111	3.47393	0.0363757	1	up	1	10	1.89	23.65	Downstream,Upstream,Intergenic	Downstream|594|Hca.09G0004770-mRNA-1||Hca.09G0004770|mRNA;Upstream|1180|Hca.09G0004760-mRNA-1||Hca.09G0004760|mRNA;Intergenic|Hca.09G0004760-Hca.09G0004770
GWHACDB00000001-4703620	4.26907	8.53815	0	0	#NAME?	0.031743	1	down	9	0	16.97	0	Intron	Intron|intron_8_RETAINED-RETAINED|Hca.09G0005010-mRNA-1||Hca.09G0005010|mRNA
GWHACDB00000001-5733701	5.7448	10.4355	1.05409	0.10101	-3.30743	0.0480084	1	down	11	1	20.74	2.36	Downstream,Intron	Downstream|333|Hca.09G0005990-mRNA-1||Hca.09G0005990|mRNA;Intron|intron_1_RETAINED-RETAINED|Hca.09G0005980-mRNA-1||Hca.09G0005980|mRNA
GWHACDB00000001-7804729	7.58947	15.1789	0	0	#NAME?	0.00138335	1	down	16	0	30.16	0	Intergenic	Intergenic|Hca.09G0007720-Hca.09G0007730
GWHACDB00000001-8189365	13.8613	6.64078	21.0819	3.1746	1.66658	0.0381963	1	up	7	20	13.2	47.3	Downstream,Intergenic	Downstream|812|Hca.09G0008090-mRNA-1||Hca.09G0008090|mRNA;Downstream|151|Hca.09G0008100-mRNA-1||Hca.09G0008100|mRNA;Intergenic|Hca.09G0008090-Hca.09G0008100
GWHACDB00000001-8511112	9.17061	15.1789	3.16228	0.208333	-2.26303	0.0409121	1	down	16	3	30.16	7.09	SpliceSiteDonor	SpliceSiteDonor|intron_11_RETAINED-RETAINED|Hca.09G0008450-mRNA-1||Hca.09G0008450|mRNA
GWHACDB00000001-9387755	4.21637	0	8.43274	Inf	Inf	0.0272152	1	up	0	8	0	18.92	Intron	Intron|intron_2_RETAINED-RETAINED|Hca.09G0009300-mRNA-1||Hca.09G0009300|mRNA
GWHACDB00000001-9387762	4.21637	0	8.43274	Inf	Inf	0.0272152	1	up	0	8	0	18.92	Intron	Intron|intron_2_RETAINED-RETAINED|Hca.09G0009300-mRNA-1||Hca.09G0009300|mRNA
GWHACDB00000001-10725847	3.68932	0	7.37865	Inf	Inf	0.0449086	1	up	0	7	0	16.55	Intergenic	Intergenic|Hca.09G0010390-Hca.09G0010400
GWHACDB00000001-11541752	4.74342	0	9.48683	Inf	Inf	0.0163877	1	up	0	9	0	21.28	Intergenic	Intergenic|Hca.09G0010970-Hca.09G0010980
GWHACDB00000001-11961113	9.17061	15.1789	3.16228	0.208333	-2.26303	0.0409121	1	down	16	3	30.16	7.09	Intergenic	Intergenic|Hca.09G0011380-Hca.09G0011390
GWHACDB00000001-12803451	3.68932	0	7.37865	Inf	Inf	0.0449086	1	up	0	7	0	16.55	Intergenic	Intergenic|Hca.09G0011790-Hca.09G0011800
GWHACDB00000001-13960780	7.69488	13.2816	2.10819	0.15873	-2.65535	0.0386761	1	down	14	2	26.39	4.73	Intergenic	Intergenic|Hca.09G0012630-Hca.09G0012640
GWHACDB00000001-14345419	7.80028	1.89737	13.7032	7.22222	2.85244	0.0245465	1	up	2	13	3.77	30.74	Downstream,Exon	Downstream|1154|Hca.09G0012900-mRNA-1||Hca.09G0012900|mRNA;Exon|exon_2_2_RETAINED|Hca.09G0012910-mRNA-1||Hca.09G0012910|mRNA
GWHACDB00000001-14423150	4.26907	8.53815	0	0	#NAME?	0.031743	1	down	9	0	16.97	0	Intron	Intron|intron_4_RETAINED-RETAINED|Hca.09G0012970-mRNA-1||Hca.09G0012970|mRNA
GWHACDB00000001-15160213	7.69488	13.2816	2.10819	0.15873	-2.65535	0.0386761	1	down	14	2	26.39	4.73	Intergenic	Intergenic|Hca.09G0013420-Hca.09G0013430
GWHACDB00000001-16082563	7.69488	13.2816	2.10819	0.15873	-2.65535	0.0386761	1	down	14	2	26.39	4.73	Exon	Exon|exon_2_9_RETAINED|Hca.09G0013940-mRNA-1||Hca.09G0013940|mRNA
GWHACDB00000001-16200763	5.27046	0	10.5409	Inf	Inf	0.0097933	1	up	0	10	0	23.65	Intergenic	Intergenic|Hca.09G0014000-Hca.09G0014010
GWHACDB00000001-16333020	5.7448	10.4355	1.05409	0.10101	-3.30743	0.0480084	1	down	11	1	20.74	2.36	Intergenic	Intergenic|Hca.09G0014070-Hca.09G0014080
GWHACDB00000001-16983200	4.26907	8.53815	0	0	#NAME?	0.031743	1	down	9	0	16.97	0	Intergenic	Intergenic|Hca.09G0014520-Hca.09G0014530
GWHACDB00000001-18193003	4.21637	0	8.43274	Inf	Inf	0.0272152	1	up	0	8	0	18.92	Upstream,Exon	Upstream|1990|Hca.09G0015500-mRNA-1||Hca.09G0015500|mRNA;Exon|exon_7_10_RETAINED|Hca.09G0015510-mRNA-1||Hca.09G0015510|mRNA
GWHACDB00000001-18940964	11.3842	3.79473	18.9737	5	2.32193	0.0144568	1	up	4	18	7.54	42.57	SpliceSiteRegion	SpliceSiteRegion|intron_6_RETAINED-RETAINED|Hca.09G0016090-mRNA-1||Hca.09G0016090|mRNA
GWHACDB00000001-19531900	11.1207	18.025	4.21637	0.233918	-2.09592	0.0297706	1	down	19	4	35.82	9.46	Intergenic	Intergenic|Hca.09G0016490-Hca.09G0016500
GWHACDB00000001-20242270	3.79473	7.58947	0	0	#NAME?	0.0487232	1	down	8	0	15.08	0	Intergenic	Intergenic|Hca.09G0016860-Hca.09G0016870
GWHACDB00000001-20251788	4.74342	9.48683	0	0	#NAME?	0.0205777	1	down	10	0	18.85	0	Intergenic	Intergenic|Hca.09G0016860-Hca.09G0016870
GWHACDB00000001-20328330	4.74342	0	9.48683	Inf	Inf	0.0163877	1	up	0	9	0	21.28	Intergenic	Intergenic|Hca.09G0016870-Hca.09G0016880
GWHACDB00000001-25385278	5.7448	0.948683	10.5409	11.1111	3.47393	0.0363757	1	up	1	10	1.89	23.65	Intergenic,Downstream	Intergenic|Hca.09G0018050-Hca.09G0018060;Downstream|653|Hca.09G0018050-mRNA-1||Hca.09G0018050|mRNA
GWHACDB00000001-26760940	4.74342	9.48683	0	0	#NAME?	0.0205777	1	down	10	0	18.85	0	Intergenic	Intergenic|Hca.09G0018260-Hca.09G0018270
GWHACDB00000001-32330906	3.68932	0	7.37865	Inf	Inf	0.0449086	1	up	0	7	0	16.55	Intergenic	Intergenic|Hca.09G0018810-Hca.09G0018820
GWHACDB00000001-32895990	4.21637	0	8.43274	Inf	Inf	0.0272152	1	up	0	8	0	18.92	Intergenic,Downstream	Intergenic|Hca.09G0018920-Hca.09G0018930;Downstream|1315|Hca.09G0018920-mRNA-1||Hca.09G0018920|mRNA
GWHACDB00000001-34479042	3.68932	0	7.37865	Inf	Inf	0.0449086	1	up	0	7	0	16.55	Intergenic	Intergenic|Hca.09G0019160-Hca.09G0019170
GWHACDB00000001-37132473	6.21915	11.3842	1.05409	0.0925926	-3.43296	0.0327157	1	down	12	1	22.62	2.36	Intergenic	Intergenic|Hca.09G0019600-Hca.09G0019610
GWHACDB00000001-37652645	5.7448	0.948683	10.5409	11.1111	3.47393	0.0363757	1	up	1	10	1.89	23.65	Intergenic	Intergenic|Hca.09G0019760-Hca.09G0019770
GWHACDB00000001-37859517	3.79473	7.58947	0	0	#NAME?	0.0487232	1	down	8	0	15.08	0	Intergenic	Intergenic|Hca.09G0019830-Hca.09G0019840
GWHACDB00000001-39460443	4.26907	8.53815	0	0	#NAME?	0.031743	1	down	9	0	16.97	0	Intergenic	Intergenic|Hca.09G0020200-Hca.09G0020210
GWHACDB00000001-39881451	3.79473	7.58947	0	0	#NAME?	0.0487232	1	down	8	0	15.08	0	Intergenic	Intergenic|Hca.09G0020250-Hca.09G0020260
GWHACDB00000001-39886995	9.80306	3.79473	15.8114	4.16667	2.05889	0.0448707	1	up	4	15	7.54	35.47	Intergenic	Intergenic|Hca.09G0020250-Hca.09G0020260
GWHACDB00000001-40037614	4.74342	0	9.48683	Inf	Inf	0.0163877	1	up	0	9	0	21.28	Intergenic	Intergenic|Hca.09G0020260-Hca.09G0020270
GWHACDB00000001-42493502	5.7448	10.4355	1.05409	0.10101	-3.30743	0.0480084	1	down	11	1	20.74	2.36	Intergenic	Intergenic|Hca.09G0020760-Hca.09G0020770
GWHACDB00000001-45104381	6.69349	12.3329	1.05409	0.0854701	-3.54844	0.022153	1	down	13	1	24.51	2.36	Intergenic	Intergenic|Hca.09G0021480-Hca.09G0021490
GWHACDB00000001-45120345	4.74342	0	9.48683	Inf	Inf	0.0163877	1	up	0	9	0	21.28	Intergenic	Intergenic|Hca.09G0021480-Hca.09G0021490
GWHACDB00000001-45792446	3.68932	0	7.37865	Inf	Inf	0.0449086	1	up	0	7	0	16.55	Intergenic	Intergenic|Hca.09G0021820-Hca.09G0021830
GWHACDB00000001-45953396	4.26907	8.53815	0	0	#NAME?	0.031743	1	down	9	0	16.97	0	Intergenic,Downstream	Intergenic|Hca.09G0021940-Hca.09G0021950;Downstream|1862|Hca.09G0021950-mRNA-1||Hca.09G0021950|mRNA
GWHACDB00000001-46213764	7.69488	13.2816	2.10819	0.15873	-2.65535	0.0386761	1	down	14	2	26.39	4.73	Intron	Intron|intron_1_RETAINED-RETAINED|Hca.09G0022090-mRNA-1||Hca.09G0022090|mRNA
GWHACDB00000001-47367991	3.79473	7.58947	0	0	#NAME?	0.0487232	1	down	8	0	15.08	0	Intergenic	Intergenic|Hca.09G0022740-Hca.09G0022750
GWHACDB00000001-48945609	10.6463	17.0763	4.21637	0.246914	-2.01792	0.0409109	1	down	18	4	33.93	9.46	Intron	Intron|intron_6_RETAINED-RETAINED|Hca.09G0023660-mRNA-1||Hca.09G0023660|mRNA
GWHACDB00000001-50196776	5.6921	11.3842	0	0	#NAME?	0.00849686	1	down	12	0	22.62	0	Intron	Intron|intron_7_RETAINED-RETAINED|Hca.09G0024540-mRNA-1||Hca.09G0024540|mRNA
GWHACDB00000001-50590045	3.68932	0	7.37865	Inf	Inf	0.0449086	1	up	0	7	0	16.55	Intergenic	Intergenic|Hca.09G0024790-Hca.09G0024800
GWHACDB00000001-52712721	3.79473	7.58947	0	0	#NAME?	0.0487232	1	down	8	0	15.08	0	Intergenic	Intergenic|Hca.09G0026450-Hca.09G0026460
GWHACDB00000001-52757402	6.7989	0.948683	12.6491	13.3333	3.73697	0.014577	1	up	1	12	1.89	28.38	Upstream,SpliceSiteDonor	Upstream|408|Hca.09G0026510-mRNA-1||Hca.09G0026510|mRNA;SpliceSiteDonor|intron_1_RETAINED-RETAINED|Hca.09G0026500-mRNA-1||Hca.09G0026500|mRNA
GWHACDB00000001-52932211	7.80028	1.89737	13.7032	7.22222	2.85244	0.0245465	1	up	2	13	3.77	30.74	Intron	Intron|intron_5_RETAINED-RETAINED|Hca.09G0026650-mRNA-1||Hca.09G0026650|mRNA
GWHACDB00000001-53179884	3.79473	7.58947	0	0	#NAME?	0.0487232	1	down	8	0	15.08	0	Intron	Intron|intron_3_RETAINED-RETAINED|Hca.09G0026870-mRNA-1||Hca.09G0026870|mRNA
GWHACDB00000001-54900919	6.27185	0.948683	11.595	12.2222	3.61143	0.0231207	1	up	1	11	1.89	26.01	Exon	Exon|exon_10_11_RETAINED|Hca.09G0028430-mRNA-1||Hca.09G0028430|mRNA
GWHACDB00000001-55262780	3.68932	0	7.37865	Inf	Inf	0.0449086	1	up	0	7	0	16.55	Exon	Exon|exon_5_8_RETAINED|Hca.09G0028790-mRNA-1||Hca.09G0028790|mRNA
GWHACDB00000001-55779441	4.26907	8.53815	0	0	#NAME?	0.031743	1	down	9	0	16.97	0	Exon	Exon|exon_2_14_RETAINED|Hca.09G0029180-mRNA-1||Hca.09G0029180|mRNA
GWHACDB00000001-55913160	7.27324	1.89737	12.6491	6.66667	2.73697	0.0372615	1	up	2	12	3.77	28.38	SpliceSiteDonor	SpliceSiteDonor|intron_24_RETAINED-RETAINED|Hca.09G0029250-mRNA-1||Hca.09G0029250|mRNA
GWHACDB00000001-56241921	11.0153	19.9223	2.10819	0.10582	-3.24031	0.00277968	1	down	21	2	39.59	4.73	Gene	Gene|Hca.09G0029480|mRNA
GWHACDB00000001-56438118	6.21915	11.3842	1.05409	0.0925926	-3.43296	0.0327157	1	down	12	1	22.62	2.36	Exon	Exon|exon_2_3_RETAINED|Hca.09G0029700-mRNA-1||Hca.09G0029700|mRNA
GWHACDB00000001-56492147	5.7448	10.4355	1.05409	0.10101	-3.30743	0.0480084	1	down	11	1	20.74	2.36	SpliceSiteDonor	SpliceSiteDonor|intron_2_RETAINED-RETAINED|Hca.09G0029770-mRNA-1||Hca.09G0029770|mRNA
GWHACDB00000001-57667166	4.26907	8.53815	0	0	#NAME?	0.031743	1	down	9	0	16.97	0	Intergenic	Intergenic|Hca.09G0030940-Hca.09G0030950
GWHACDB00000001-57695647	4.26907	8.53815	0	0	#NAME?	0.031743	1	down	9	0	16.97	0	Upstream,Gene	Upstream|1617|Hca.09G0030970-mRNA-1||Hca.09G0030970|mRNA;Gene|Hca.09G0030960|mRNA
GWHACDB00000001-58584756	9.17061	15.1789	3.16228	0.208333	-2.26303	0.0409121	1	down	16	3	30.16	7.09	Intergenic	Intergenic|Hca.09G0031910-Hca.09G0031920
GWHACDB00000001-58778543	5.7448	10.4355	1.05409	0.10101	-3.30743	0.0480084	1	down	11	1	20.74	2.36	Exon	Exon|exon_5_10_RETAINED|Hca.09G0032040-mRNA-1||Hca.09G0032040|mRNA
GWHACDB00000002-769627	3.79473	7.58947	0	0	#NAME?	0.0487232	1	down	8	0	15.08	0	Intergenic	Intergenic|Hca.15G0000730-Hca.15G0000740
GWHACDB00000002-1026873	5.7448	0.948683	10.5409	11.1111	3.47393	0.0363757	1	up	1	10	1.89	23.65	Intergenic	Intergenic|Hca.15G0001080-Hca.15G0001090
GWHACDB00000002-1312770	5.79751	0	11.595	Inf	Inf	0.00580855	1	up	0	11	0	26.01	SpliceSiteDonor	SpliceSiteDonor|intron_10_RETAINED-RETAINED|Hca.15G0001460-mRNA-1||Hca.15G0001460|mRNA
GWHACDB00000002-1469723	3.79473	7.58947	0	0	#NAME?	0.0487232	1	down	8	0	15.08	0	Intergenic,Upstream	Intergenic|Hca.15G0001700-Hca.15G0001710;Upstream|1177|Hca.15G0001710-mRNA-1||Hca.15G0001710|mRNA
GWHACDB00000002-1649136	4.26907	8.53815	0	0	#NAME?	0.031743	1	down	9	0	16.97	0	Intergenic,Upstream,Downstream	Intergenic|Hca.15G0001960-Hca.15G0001970;Upstream|1325|Hca.15G0001970-mRNA-1||Hca.15G0001970|mRNA;Downstream|221|Hca.15G0001960-mRNA-1||Hca.15G0001960|mRNA
GWHACDB00000002-2150331	4.74342	0	9.48683	Inf	Inf	0.0163877	1	up	0	9	0	21.28	Exon	Exon|exon_9_22_RETAINED|Hca.15G0002690-mRNA-1||Hca.15G0002690|mRNA
GWHACDB00000002-2208008	3.68932	0	7.37865	Inf	Inf	0.0449086	1	up	0	7	0	16.55	Downstream,Intergenic	Downstream|1164|Hca.15G0002770-mRNA-1||Hca.15G0002770|mRNA;Intergenic|Hca.15G0002760-Hca.15G0002770
GWHACDB00000002-2808112	5.7448	0.948683	10.5409	11.1111	3.47393	0.0363757	1	up	1	10	1.89	23.65	SpliceSiteDonor	SpliceSiteDonor|intron_24_RETAINED-RETAINED|Hca.15G0003630-mRNA-1||Hca.15G0003630|mRNA
GWHACDB00000002-3336265	5.6921	11.3842	0	0	#NAME?	0.00849686	1	down	12	0	22.62	0	Intron	Intron|intron_6_RETAINED-RETAINED|Hca.15G0004220-mRNA-1||Hca.15G0004220|mRNA
GWHACDB00000002-3707717	4.26907	8.53815	0	0	#NAME?	0.031743	1	down	9	0	16.97	0	Gene	Gene|Hca.15G0004700|mRNA
GWHACDB00000002-3772705	4.74342	9.48683	0	0	#NAME?	0.0205777	1	down	10	0	18.85	0	Intron	Intron|intron_2_RETAINED-RETAINED|Hca.15G0004790-mRNA-1||Hca.15G0004790|mRNA
GWHACDB00000002-4623628	3.79473	7.58947	0	0	#NAME?	0.0487232	1	down	8	0	15.08	0	Intergenic	Intergenic|Hca.15G0005710-Hca.15G0005720
GWHACDB00000002-5171411	4.26907	8.53815	0	0	#NAME?	0.031743	1	down	9	0	16.97	0	SpliceSiteDonor	SpliceSiteDonor|intron_8_RETAINED-RETAINED|Hca.15G0006220-mRNA-1||Hca.15G0006220|mRNA
GWHACDB00000002-5430674	4.26907	8.53815	0	0	#NAME?	0.031743	1	down	9	0	16.97	0	Downstream,Exon,Utr3prime	Downstream|143|Hca.15G0006550-mRNA-1||Hca.15G0006550|mRNA;Exon|exon_21_21_RETAINED|Hca.15G0006530-mRNA-1||Hca.15G0006530|mRNA;Utr3prime|exon_21_21_RETAINED|Hca.15G0006530-mRNA-1||Hca.15G0006530|mRNA
GWHACDB00000002-5533668	5.27046	0	10.5409	Inf	Inf	0.0097933	1	up	0	10	0	23.65	Downstream,Intergenic	Downstream|942|Hca.15G0006670-mRNA-1||Hca.15G0006670|mRNA;Downstream|911|Hca.15G0006680-mRNA-1||Hca.15G0006680|mRNA;Intergenic|Hca.15G0006670-Hca.15G0006680
GWHACDB00000002-6519960	4.21637	0	8.43274	Inf	Inf	0.0272152	1	up	0	8	0	18.92	Intergenic,Downstream	Intergenic|Hca.15G0007730-Hca.15G0007740;Downstream|1062|Hca.15G0007740-mRNA-1||Hca.15G0007740|mRNA
GWHACDB00000002-6562967	3.79473	7.58947	0	0	#NAME?	0.0487232	1	down	8	0	15.08	0	Upstream,Downstream,Intergenic	Upstream|1054|Hca.15G0007780-mRNA-1||Hca.15G0007780|mRNA;Downstream|1329|Hca.15G0007770-mRNA-1||Hca.15G0007770|mRNA;Intergenic|Hca.15G0007770-Hca.15G0007780
GWHACDB00000002-6787719	12.9126	4.74342	21.0819	4.44444	2.152	0.0128673	1	up	5	20	9.43	47.3	Intergenic,Upstream	Intergenic|Hca.15G0007980-Hca.15G0007990;Upstream|681|Hca.15G0007980-mRNA-1||Hca.15G0007980|mRNA
GWHACDB00000002-6874076	4.74342	0	9.48683	Inf	Inf	0.0163877	1	up	0	9	0	21.28	Exon,Upstream	Exon|exon_4_5_RETAINED|Hca.15G0008080-mRNA-1||Hca.15G0008080|mRNA;Upstream|1461|Hca.15G0008070-mRNA-1||Hca.15G0008070|mRNA
GWHACDB00000002-7477002	9.64495	16.1276	3.16228	0.196078	-2.3505	0.0292852	1	down	17	3	32.05	7.09	Exon	Exon|exon_7_10_RETAINED|Hca.15G0008670-mRNA-1||Hca.15G0008670|mRNA
GWHACDB00000002-8233174	4.21637	0	8.43274	Inf	Inf	0.0272152	1	up	0	8	0	18.92	Intergenic	Intergenic|Hca.15G0009390-Hca.15G0009400
GWHACDB00000002-8233179	4.21637	0	8.43274	Inf	Inf	0.0272152	1	up	0	8	0	18.92	Intergenic	Intergenic|Hca.15G0009390-Hca.15G0009400
GWHACDB00000002-8540537	3.68932	0	7.37865	Inf	Inf	0.0449086	1	up	0	7	0	16.55	Intergenic,Downstream	Intergenic|Hca.15G0009720-Hca.15G0009730;Downstream|1089|Hca.15G0009720-mRNA-1||Hca.15G0009720|mRNA
GWHACDB00000002-8590644	4.26907	8.53815	0	0	#NAME?	0.031743	1	down	9	0	16.97	0	Intergenic,Upstream	Intergenic|Hca.15G0009740-Hca.15G0009750;Upstream|687|Hca.15G0009750-mRNA-1||Hca.15G0009750|mRNA
GWHACDB00000002-9113968	8.80167	2.84605	14.7573	5.18519	2.3744	0.0348004	1	up	3	14	5.66	33.11	Intergenic	Intergenic|Hca.15G0010250-Hca.15G0010260
GWHACDB00000002-10334521	8.80167	2.84605	14.7573	5.18519	2.3744	0.0348004	1	up	3	14	5.66	33.11	Intergenic	Intergenic|Hca.15G0011100-Hca.15G0011110
GWHACDB00000002-13842600	4.74342	9.48683	0	0	#NAME?	0.0205777	1	down	10	0	18.85	0	Intergenic	Intergenic|Hca.15G0013460-Hca.15G0013470
GWHACDB00000002-13872109	7.27324	1.89737	12.6491	6.66667	2.73697	0.0372615	1	up	2	12	3.77	28.38	Intergenic	Intergenic|Hca.15G0013470-Hca.15G0013480
GWHACDB00000002-14032560	6.21915	11.3842	1.05409	0.0925926	-3.43296	0.0327157	1	down	12	1	22.62	2.36	Intergenic	Intergenic|Hca.15G0013480-Hca.15G0013490
GWHACDB00000002-14054749	6.69349	12.3329	1.05409	0.0854701	-3.54844	0.022153	1	down	13	1	24.51	2.36	Intergenic	Intergenic|Hca.15G0013490-Hca.15G0013500
GWHACDB00000002-14072024	5.7448	10.4355	1.05409	0.10101	-3.30743	0.0480084	1	down	11	1	20.74	2.36	Upstream,Exon	Upstream|635|Hca.15G0013510-mRNA-1||Hca.15G0013510|mRNA;Exon|exon_5_6_RETAINED|Hca.15G0013500-mRNA-1||Hca.15G0013500|mRNA
GWHACDB00000002-15285563	3.68932	0	7.37865	Inf	Inf	0.0449086	1	up	0	7	0	16.55	Intergenic,Downstream,Upstream	Intergenic|Hca.15G0014310-Hca.15G0014320;Downstream|872|Hca.15G0014310-mRNA-1||Hca.15G0014310|mRNA;Upstream|965|Hca.15G0014320-mRNA-1||Hca.15G0014320|mRNA
GWHACDB00000002-18517274	3.68932	0	7.37865	Inf	Inf	0.0449086	1	up	0	7	0	16.55	Intergenic	Intergenic|Hca.15G0015720-Hca.15G0015730
GWHACDB00000002-20497982	10.5409	0	21.0819	Inf	Inf	4.37896e-05	1	up	0	20	0	47.3	Intergenic	Intergenic|Hca.15G0016150-Hca.15G0016160
GWHACDB00000002-21591908	3.79473	7.58947	0	0	#NAME?	0.0487232	1	down	8	0	15.08	0	Intergenic	Intergenic|Hca.15G0016490-Hca.15G0016500
GWHACDB00000002-21801183	10.6463	17.0763	4.21637	0.246914	-2.01792	0.0409109	1	down	18	4	33.93	9.46	Intergenic	Intergenic|Hca.15G0016560-Hca.15G0016570
GWHACDB00000002-22952448	3.79473	7.58947	0	0	#NAME?	0.0487232	1	down	8	0	15.08	0	Intergenic	Intergenic|Hca.15G0016860-Hca.15G0016870
GWHACDB00000002-23272401	11.1207	18.025	4.21637	0.233918	-2.09592	0.0297706	1	down	19	4	35.82	9.46	Intergenic,Upstream	Intergenic|Hca.15G0016910-Hca.15G0016920;Upstream|975|Hca.15G0016920-mRNA-1||Hca.15G0016920|mRNA
GWHACDB00000002-23612636	4.74342	0	9.48683	Inf	Inf	0.0163877	1	up	0	9	0	21.28	Upstream,Intergenic	Upstream|1752|Hca.15G0016970-mRNA-1||Hca.15G0016970|mRNA;Intergenic|Hca.15G0016960-Hca.15G0016970
GWHACDB00000002-27858572	10.5936	18.025	3.16228	0.175439	-2.51096	0.0146909	1	down	19	3	35.82	7.09	Intergenic	Intergenic|Hca.15G0017700-Hca.15G0017710
GWHACDB00000002-28540888	5.7448	10.4355	1.05409	0.10101	-3.30743	0.0480084	1	down	11	1	20.74	2.36	Intergenic	Intergenic|Hca.15G0017790-Hca.15G0017800
GWHACDB00000002-30696791	4.21637	0	8.43274	Inf	Inf	0.0272152	1	up	0	8	0	18.92	Downstream,Intergenic	Downstream|987|Hca.15G0018280-mRNA-1||Hca.15G0018280|mRNA;Intergenic|Hca.15G0018270-Hca.15G0018280
GWHACDB00000002-31322523	4.74342	0	9.48683	Inf	Inf	0.0163877	1	up	0	9	0	21.28	Intergenic	Intergenic|Hca.15G0018360-Hca.15G0018370
GWHACDB00000002-32901365	3.68932	0	7.37865	Inf	Inf	0.0449086	1	up	0	7	0	16.55	Intergenic	Intergenic|Hca.15G0018740-Hca.15G0018750
GWHACDB00000002-34986496	7.32594	0.948683	13.7032	14.4444	3.85244	0.00912069	1	up	1	13	1.89	30.74	Intergenic	Intergenic|Hca.15G0019020-Hca.15G0019030
GWHACDB00000002-35760062	5.27046	0	10.5409	Inf	Inf	0.0097933	1	up	0	10	0	23.65	Intergenic	Intergenic|Hca.15G0019230-Hca.15G0019240
GWHACDB00000002-36928963	8.11651	15.1789	1.05409	0.0694444	-3.848	0.00664238	1	down	16	1	30.16	2.36	Intergenic	Intergenic|Hca.15G0019720-Hca.15G0019730
GWHACDB00000002-36963966	7.69488	13.2816	2.10819	0.15873	-2.65535	0.0386761	1	down	14	2	26.39	4.73	Intergenic	Intergenic|Hca.15G0019730-Hca.15G0019740
GWHACDB00000002-37399219	16.0222	24.6658	7.37865	0.299145	-1.74108	0.019532	1	down	26	7	49.02	16.55	Intron	Intron|intron_3_RETAINED-RETAINED|Hca.15G0019860-mRNA-1||Hca.15G0019860|mRNA
GWHACDB00000002-38457740	6.69349	12.3329	1.05409	0.0854701	-3.54844	0.022153	1	down	13	1	24.51	2.36	Intergenic	Intergenic|Hca.15G0020350-Hca.15G0020360
GWHACDB00000002-39515957	5.27046	0	10.5409	Inf	Inf	0.0097933	1	up	0	10	0	23.65	Intergenic	Intergenic|Hca.15G0020650-Hca.15G0020660
GWHACDB00000002-40127862	3.68932	0	7.37865	Inf	Inf	0.0449086	1	up	0	7	0	16.55	Utr3prime,Exon	Utr3prime|exon_8_8_RETAINED|Hca.15G0020800-mRNA-1||Hca.15G0020800|mRNA;Exon|exon_8_8_RETAINED|Hca.15G0020800-mRNA-1||Hca.15G0020800|mRNA
GWHACDB00000002-40217553	4.21637	0	8.43274	Inf	Inf	0.0272152	1	up	0	8	0	18.92	Intergenic	Intergenic|Hca.15G0020840-Hca.15G0020850
GWHACDB00000002-40568024	5.7448	0.948683	10.5409	11.1111	3.47393	0.0363757	1	up	1	10	1.89	23.65	Intergenic	Intergenic|Hca.15G0021010-Hca.15G0021020
GWHACDB00000002-41139687	5.21776	10.4355	0	0	#NAME?	0.0132627	1	down	11	0	20.74	0	Intergenic	Intergenic|Hca.15G0021310-Hca.15G0021320
GWHACDB00000002-42065937	5.7448	0.948683	10.5409	11.1111	3.47393	0.0363757	1	up	1	10	1.89	23.65	Intergenic	Intergenic|Hca.15G0021840-Hca.15G0021850
GWHACDB00000002-42240765	3.79473	7.58947	0	0	#NAME?	0.0487232	1	down	8	0	15.08	0	Exon,Downstream	Exon|exon_1_1_RETAINED|Hca.15G0021900-mRNA-1||Hca.15G0021900|mRNA;Downstream|1068|Hca.15G0021910-mRNA-1||Hca.15G0021910|mRNA
GWHACDB00000002-42307900	4.26907	8.53815	0	0	#NAME?	0.031743	1	down	9	0	16.97	0	SpliceSiteDonor	SpliceSiteDonor|intron_4_RETAINED-RETAINED|Hca.15G0021960-mRNA-1||Hca.15G0021960|mRNA
GWHACDB00000002-43249112	3.68932	0	7.37865	Inf	Inf	0.0449086	1	up	0	7	0	16.55	Intron	Intron|intron_2_RETAINED-RETAINED|Hca.15G0022620-mRNA-1||Hca.15G0022620|mRNA
GWHACDB00000002-43250504	5.21776	10.4355	0	0	#NAME?	0.0132627	1	down	11	0	20.74	0	Exon	Exon|exon_4_6_RETAINED|Hca.15G0022620-mRNA-1||Hca.15G0022620|mRNA
GWHACDB00000002-43307266	8.59085	16.1276	1.05409	0.0653595	-3.93546	0.00439854	1	down	17	1	32.05	2.36	Intergenic,Downstream	Intergenic|Hca.15G0022650-Hca.15G0022660;Downstream|823|Hca.15G0022650-mRNA-1||Hca.15G0022650|mRNA
GWHACDB00000002-43586127	3.68932	0	7.37865	Inf	Inf	0.0449086	1	up	0	7	0	16.55	Intergenic	Intergenic|Hca.15G0022870-Hca.15G0022880
GWHACDB00000002-44130127	3.68932	0	7.37865	Inf	Inf	0.0449086	1	up	0	7	0	16.55	Intergenic	Intergenic|Hca.15G0023110-Hca.15G0023120
GWHACDB00000002-44241164	5.27046	0	10.5409	Inf	Inf	0.0097933	1	up	0	10	0	23.65	Downstream,Intergenic	Downstream|290|Hca.15G0023210-mRNA-1||Hca.15G0023210|mRNA;Intergenic|Hca.15G0023210-Hca.15G0023230
GWHACDB00000002-44241170	5.27046	0	10.5409	Inf	Inf	0.0097933	1	up	0	10	0	23.65	Downstream,Intergenic	Downstream|296|Hca.15G0023210-mRNA-1||Hca.15G0023210|mRNA;Intergenic|Hca.15G0023210-Hca.15G0023230
GWHACDB00000002-44663105	7.64217	14.2302	1.05409	0.0740741	-3.75489	0.00997905	1	down	15	1	28.28	2.36	Intron	Intron|intron_4_RETAINED-RETAINED|Hca.15G0023570-mRNA-1||Hca.15G0023570|mRNA
GWHACDB00000002-44750656	5.79751	0	11.595	Inf	Inf	0.00580855	1	up	0	11	0	26.01	Upstream,Intergenic	Upstream|31|Hca.15G0023660-mRNA-1||Hca.15G0023660|mRNA;Intergenic|Hca.15G0023650-Hca.15G0023660
GWHACDB00000002-45150883	11.3842	3.79473	18.9737	5	2.32193	0.0144568	1	up	4	18	7.54	42.57	Intergenic	Intergenic|Hca.15G0023970-Hca.15G0023980
GWHACDB00000002-45481735	4.26907	8.53815	0	0	#NAME?	0.031743	1	down	9	0	16.97	0	Intergenic	Intergenic|Hca.15G0024300-Hca.15G0024310
GWHACDB00000002-46646701	4.21637	0	8.43274	Inf	Inf	0.0272152	1	up	0	8	0	18.92	Upstream,Exon	Upstream|1332|Hca.15G0025330-mRNA-1||Hca.15G0025330|mRNA;Exon|exon_1_1_RETAINED|Hca.15G0025320-mRNA-1||Hca.15G0025320|mRNA
GWHACDB00000002-46707357	3.79473	7.58947	0	0	#NAME?	0.0487232	1	down	8	0	15.08	0	Intergenic	Intergenic|Hca.15G0025400-Hca.15G0025410
GWHACDB00000002-46967620	5.7448	10.4355	1.05409	0.10101	-3.30743	0.0480084	1	down	11	1	20.74	2.36	Upstream,Intergenic	Upstream|219|Hca.15G0025680-mRNA-1||Hca.15G0025680|mRNA;Intergenic|Hca.15G0025670-Hca.15G0025680
GWHACDB00000002-47037096	11.068	18.9737	3.16228	0.166667	-2.58496	0.0103019	1	down	20	3	37.7	7.09	Intron,Downstream	Intron|intron_1_RETAINED-RETAINED|Hca.15G0025770-mRNA-1||Hca.15G0025770|mRNA;Downstream|1840|Hca.15G0025760-mRNA-1||Hca.15G0025760|mRNA
GWHACDB00000002-48330376	8.64356	15.1789	2.10819	0.138889	-2.848	0.0188099	1	down	16	2	30.16	4.73	Intergenic	Intergenic|Hca.15G0026800-Hca.15G0026810
GWHACDB00000002-48595936	8.80167	2.84605	14.7573	5.18519	2.3744	0.0348004	1	up	3	14	5.66	33.11	Exon	Exon|exon_2_3_RETAINED|Hca.15G0027010-mRNA-1||Hca.15G0027010|mRNA
GWHACDB00000002-48596981	7.85299	0.948683	14.7573	15.5556	3.95936	0.00566585	1	up	1	14	1.89	33.11	Gene	Gene|Hca.15G0027010|mRNA
GWHACDB00000002-48851285	3.68932	0	7.37865	Inf	Inf	0.0449086	1	up	0	7	0	16.55	Exon	Exon|exon_3_13_RETAINED|Hca.15G0027350-mRNA-1||Hca.15G0027350|mRNA
GWHACDB00000002-48852216	4.21637	0	8.43274	Inf	Inf	0.0272152	1	up	0	8	0	18.92	SpliceSiteDonor	SpliceSiteDonor|intron_6_RETAINED-RETAINED|Hca.15G0027350-mRNA-1||Hca.15G0027350|mRNA
GWHACDB00000002-49708012	6.69349	12.3329	1.05409	0.0854701	-3.54844	0.022153	1	down	13	1	24.51	2.36	Exon	Exon|exon_5_7_RETAINED|Hca.15G0028270-mRNA-1||Hca.15G0028270|mRNA
GWHACDB00000002-50068477	7.16783	13.2816	1.05409	0.0793651	-3.65535	0.0149107	1	down	14	1	26.39	2.36	Exon	Exon|exon_3_6_RETAINED|Hca.15G0028740-mRNA-1||Hca.15G0028740|mRNA
GWHACDB00000002-50638217	8.32733	1.89737	14.7573	7.77778	2.95936	0.016023	1	up	2	14	3.77	33.11	Exon	Exon|exon_4_7_RETAINED|Hca.15G0029180-mRNA-1||Hca.15G0029180|mRNA
GWHACDB00000002-50652170	3.68932	0	7.37865	Inf	Inf	0.0449086	1	up	0	7	0	16.55	Upstream,Exon,Utr3prime	Upstream|1538|Hca.15G0029190-mRNA-1||Hca.15G0029190|mRNA;Exon|exon_11_11_RETAINED|Hca.15G0029200-mRNA-1||Hca.15G0029200|mRNA;Utr3prime|exon_11_11_RETAINED|Hca.15G0029200-mRNA-1||Hca.15G0029200|mRNA
GWHACDB00000002-50688349	4.26907	8.53815	0	0	#NAME?	0.031743	1	down	9	0	16.97	0	Exon	Exon|exon_2_9_RETAINED|Hca.15G0029250-mRNA-1||Hca.15G0029250|mRNA
GWHACDB00000002-50842102	4.74342	9.48683	0	0	#NAME?	0.0205777	1	down	10	0	18.85	0	Exon,Downstream	Exon|exon_10_10_RETAINED|Hca.15G0029450-mRNA-1||Hca.15G0029450|mRNA;Downstream|1399|Hca.15G0029440-mRNA-1||Hca.15G0029440|mRNA
GWHACDB00000002-51224789	14.0721	21.8197	6.32456	0.289855	-1.7866	0.0278887	1	down	23	6	43.36	14.19	Intron	Intron|intron_29_RETAINED-RETAINED|Hca.15G0029810-mRNA-1||Hca.15G0029810|mRNA
GWHACDB00000002-51680073	7.27324	1.89737	12.6491	6.66667	2.73697	0.0372615	1	up	2	12	3.77	28.38	Intergenic	Intergenic|Hca.15G0030120-Hca.15G0030130
GWHACDB00000002-51742176	3.79473	7.58947	0	0	#NAME?	0.0487232	1	down	8	0	15.08	0	Intergenic	Intergenic|Hca.15G0030170-Hca.15G0030180
GWHACDB00000003-314155	10.3828	2.84605	17.9196	6.2963	2.6545	0.0103821	1	up	3	17	5.66	40.2	Upstream,Exon	Upstream|1025|Hca.02G0000480-mRNA-1||Hca.02G0000480|mRNA;Exon|exon_3_4_RETAINED|Hca.02G0000470-mRNA-1||Hca.02G0000470|mRNA
GWHACDB00000003-430533	4.26907	8.53815	0	0	#NAME?	0.031743	1	down	9	0	16.97	0	SpliceSiteDonor	SpliceSiteDonor|intron_5_RETAINED-RETAINED|Hca.02G0000700-mRNA-1||Hca.02G0000700|mRNA
GWHACDB00000003-528648	7.27324	1.89737	12.6491	6.66667	2.73697	0.0372615	1	up	2	12	3.77	28.38	Exon	Exon|exon_14_16_RETAINED|Hca.02G0000830-mRNA-1||Hca.02G0000830|mRNA
GWHACDB00000003-614875	4.26907	8.53815	0	0	#NAME?	0.031743	1	down	9	0	16.97	0	Intron,Downstream	Intron|intron_11_RETAINED-RETAINED|Hca.02G0000920-mRNA-1||Hca.02G0000920|mRNA;Downstream|1019|Hca.02G0000910-mRNA-1||Hca.02G0000910|mRNA
GWHACDB00000003-676471	3.79473	7.58947	0	0	#NAME?	0.0487232	1	down	8	0	15.08	0	Gene	Gene|Hca.02G0000990|mRNA
GWHACDB00000003-758989	5.7448	10.4355	1.05409	0.10101	-3.30743	0.0480084	1	down	11	1	20.74	2.36	Exon	Exon|exon_12_14_RETAINED|Hca.02G0001090-mRNA-1||Hca.02G0001090|mRNA
GWHACDB00000003-889888	14.9154	6.64078	23.19	3.49206	1.80408	0.0194589	1	up	7	22	13.2	52.03	Upstream,Exon,Utr3prime	Upstream|1175|Hca.02G0001300-mRNA-1||Hca.02G0001300|mRNA;Exon|exon_3_3_RETAINED|Hca.02G0001290-mRNA-1||Hca.02G0001290|mRNA;Utr3prime|exon_3_3_RETAINED|Hca.02G0001290-mRNA-1||Hca.02G0001290|mRNA
GWHACDB00000003-1009971	13.8613	6.64078	21.0819	3.1746	1.66658	0.0381963	1	up	7	20	13.2	47.3	Exon	Exon|exon_1_5_RETAINED|Hca.02G0001470-mRNA-1||Hca.02G0001470|mRNA
GWHACDB00000003-1283786	3.68932	0	7.37865	Inf	Inf	0.0449086	1	up	0	7	0	16.55	Exon	Exon|exon_6_10_RETAINED|Hca.02G0001870-mRNA-1||Hca.02G0001870|mRNA
GWHACDB00000003-1548611	5.27046	0	10.5409	Inf	Inf	0.0097933	1	up	0	10	0	23.65	Downstream,Exon	Downstream|1615|Hca.02G0002340-mRNA-1||Hca.02G0002340|mRNA;Exon|exon_7_12_RETAINED|Hca.02G0002350-mRNA-1||Hca.02G0002350|mRNA
GWHACDB00000003-1550955	3.68932	0	7.37865	Inf	Inf	0.0449086	1	up	0	7	0	16.55	Exon	Exon|exon_2_12_RETAINED|Hca.02G0002350-mRNA-1||Hca.02G0002350|mRNA
GWHACDB00000003-1928500	8.85438	1.89737	15.8114	8.33333	3.05889	0.0103692	1	up	2	15	3.77	35.47	Intergenic,Upstream	Intergenic|Hca.02G0002910-Hca.02G0002920;Upstream|1221|Hca.02G0002910-mRNA-1||Hca.02G0002910|mRNA
GWHACDB00000003-2762106	5.7448	0.948683	10.5409	11.1111	3.47393	0.0363757	1	up	1	10	1.89	23.65	Upstream,Intron	Upstream|966|Hca.02G0004170-mRNA-1||Hca.02G0004170|mRNA;Intron|intron_1_RETAINED-RETAINED|Hca.02G0004160-mRNA-1||Hca.02G0004160|mRNA
GWHACDB00000003-2985872	4.74342	0	9.48683	Inf	Inf	0.0163877	1	up	0	9	0	21.28	Exon,Upstream	Exon|exon_16_16_RETAINED|Hca.02G0004580-mRNA-1||Hca.02G0004580|mRNA;Upstream|1241|Hca.02G0004570-mRNA-1||Hca.02G0004570|mRNA
GWHACDB00000003-3236224	5.7448	0.948683	10.5409	11.1111	3.47393	0.0363757	1	up	1	10	1.89	23.65	Intergenic	Intergenic|Hca.02G0004920-Hca.02G0004930
GWHACDB00000003-3288079	4.26907	8.53815	0	0	#NAME?	0.031743	1	down	9	0	16.97	0	Intergenic,Downstream,Upstream	Intergenic|Hca.02G0004960-Hca.02G0004970;Downstream|1579|Hca.02G0004970-mRNA-1||Hca.02G0004970|mRNA;Upstream|1438|Hca.02G0004960-mRNA-1||Hca.02G0004960|mRNA
GWHACDB00000003-3313485	9.32872	2.84605	15.8114	5.55556	2.47393	0.0234682	1	up	3	15	5.66	35.47	Downstream,Intron	Downstream|1668|Hca.02G0005010-mRNA-1||Hca.02G0005010|mRNA;Intron|intron_2_RETAINED-RETAINED|Hca.02G0005000-mRNA-1||Hca.02G0005000|mRNA
GWHACDB00000003-3317125	5.7448	0.948683	10.5409	11.1111	3.47393	0.0363757	1	up	1	10	1.89	23.65	Exon,Downstream	Exon|exon_6_13_RETAINED|Hca.02G0005010-mRNA-1||Hca.02G0005010|mRNA;Downstream|1916|Hca.02G0005000-mRNA-1||Hca.02G0005000|mRNA
GWHACDB00000003-3363698	8.80167	2.84605	14.7573	5.18519	2.3744	0.0348004	1	up	3	14	5.66	33.11	Intron	Intron|intron_1_RETAINED-RETAINED|Hca.02G0005090-mRNA-1||Hca.02G0005090|mRNA
GWHACDB00000003-4699648	7.80028	1.89737	13.7032	7.22222	2.85244	0.0245465	1	up	2	13	3.77	30.74	Intergenic,Downstream	Intergenic|Hca.02G0007010-Hca.02G0007020;Downstream|369|Hca.02G0007020-mRNA-1||Hca.02G0007020|mRNA;Downstream|299|Hca.02G0007010-mRNA-1||Hca.02G0007010|mRNA
GWHACDB00000003-5180660	5.27046	0	10.5409	Inf	Inf	0.0097933	1	up	0	10	0	23.65	Intergenic,Upstream	Intergenic|Hca.02G0007600-Hca.02G0007610;Upstream|613|Hca.02G0007610-mRNA-1||Hca.02G0007610|mRNA
GWHACDB00000003-5182384	3.68932	0	7.37865	Inf	Inf	0.0449086	1	up	0	7	0	16.55	SpliceSiteDonor	SpliceSiteDonor|intron_3_RETAINED-RETAINED|Hca.02G0007610-mRNA-1||Hca.02G0007610|mRNA
GWHACDB00000003-5182390	3.68932	0	7.37865	Inf	Inf	0.0449086	1	up	0	7	0	16.55	SpliceSiteDonor	SpliceSiteDonor|intron_3_RETAINED-RETAINED|Hca.02G0007610-mRNA-1||Hca.02G0007610|mRNA
GWHACDB00000003-5601190	7.80028	1.89737	13.7032	7.22222	2.85244	0.0245465	1	up	2	13	3.77	30.74	Downstream,Intergenic,Upstream	Downstream|579|Hca.02G0008040-mRNA-1||Hca.02G0008040|mRNA;Intergenic|Hca.02G0008040-Hca.02G0008050;Upstream|1327|Hca.02G0008050-mRNA-1||Hca.02G0008050|mRNA
GWHACDB00000003-5601196	7.80028	1.89737	13.7032	7.22222	2.85244	0.0245465	1	up	2	13	3.77	30.74	Upstream,Downstream,Intergenic	Upstream|1321|Hca.02G0008050-mRNA-1||Hca.02G0008050|mRNA;Downstream|585|Hca.02G0008040-mRNA-1||Hca.02G0008040|mRNA;Intergenic|Hca.02G0008040-Hca.02G0008050
GWHACDB00000003-6411443	7.11512	14.2302	0	0	#NAME?	0.00218817	1	down	15	0	28.28	0	Upstream,Gene,Downstream	Upstream|1916|Hca.02G0008970-mRNA-1||Hca.02G0008970|mRNA;Gene|Hca.02G0008950|mRNA;Downstream|188|Hca.02G0008960-mRNA-1||Hca.02G0008960|mRNA
GWHACDB00000003-6679888	6.7989	0.948683	12.6491	13.3333	3.73697	0.014577	1	up	1	12	1.89	28.38	Upstream,Intergenic	Upstream|1282|Hca.02G0009280-mRNA-1||Hca.02G0009280|mRNA;Intergenic|Hca.02G0009270-Hca.02G0009280
GWHACDB00000003-6836017	3.79473	7.58947	0	0	#NAME?	0.0487232	1	down	8	0	15.08	0	Intergenic,Downstream	Intergenic|Hca.02G0009490-Hca.02G0009500;Downstream|347|Hca.02G0009490-mRNA-1||Hca.02G0009490|mRNA;Downstream|1640|Hca.02G0009500-mRNA-1||Hca.02G0009500|mRNA
GWHACDB00000003-7244155	5.7448	0.948683	10.5409	11.1111	3.47393	0.0363757	1	up	1	10	1.89	23.65	Upstream,Intergenic,Downstream	Upstream|1705|Hca.02G0010000-mRNA-1||Hca.02G0010000|mRNA;Intergenic|Hca.02G0010000-Hca.02G0010010;Downstream|486|Hca.02G0010010-mRNA-1||Hca.02G0010010|mRNA
GWHACDB00000003-7964965	6.32456	0	12.6491	Inf	Inf	0.0034294	1	up	0	12	0	28.38	Intron	Intron|intron_4_RETAINED-RETAINED|Hca.02G0010550-mRNA-1||Hca.02G0010550|mRNA
GWHACDB00000003-7977838	4.74342	9.48683	0	0	#NAME?	0.0205777	1	down	10	0	18.85	0	Intergenic,Upstream	Intergenic|Hca.02G0010600-Hca.02G0010610;Upstream|1732|Hca.02G0010610-mRNA-1||Hca.02G0010610|mRNA
GWHACDB00000003-8000317	3.79473	7.58947	0	0	#NAME?	0.0487232	1	down	8	0	15.08	0	Downstream,Intron	Downstream|304|Hca.02G0010640-mRNA-1||Hca.02G0010640|mRNA;Intron|intron_9_RETAINED-RETAINED|Hca.02G0010650-mRNA-1||Hca.02G0010650|mRNA
GWHACDB00000003-8451957	5.7448	10.4355	1.05409	0.10101	-3.30743	0.0480084	1	down	11	1	20.74	2.36	Intron,Downstream	Intron|intron_1_RETAINED-RETAINED|Hca.02G0011060-mRNA-1||Hca.02G0011060|mRNA;Downstream|1947|Hca.02G0011070-mRNA-1||Hca.02G0011070|mRNA
GWHACDB00000003-8503266	4.74342	9.48683	0	0	#NAME?	0.0205777	1	down	10	0	18.85	0	Intergenic	Intergenic|Hca.02G0011100-Hca.02G0011120
GWHACDB00000003-9610927	12.3329	5.6921	18.9737	3.33333	1.73697	0.0458154	1	up	6	18	11.31	42.57	Exon	Exon|exon_3_24_RETAINED|Hca.02G0012460-mRNA-1||Hca.02G0012460|mRNA
GWHACDB00000003-9666509	3.68932	0	7.37865	Inf	Inf	0.0449086	1	up	0	7	0	16.55	Intron	Intron|intron_2_RETAINED-RETAINED|Hca.02G0012540-mRNA-1||Hca.02G0012540|mRNA
GWHACDB00000003-9666515	3.68932	0	7.37865	Inf	Inf	0.0449086	1	up	0	7	0	16.55	Intron	Intron|intron_2_RETAINED-RETAINED|Hca.02G0012540-mRNA-1||Hca.02G0012540|mRNA
GWHACDB00000003-9792559	3.79473	7.58947	0	0	#NAME?	0.0487232	1	down	8	0	15.08	0	Intergenic	Intergenic|Hca.02G0012700-Hca.02G0012710
GWHACDB00000003-9918569	5.7448	10.4355	1.05409	0.10101	-3.30743	0.0480084	1	down	11	1	20.74	2.36	Upstream,Intergenic	Upstream|1788|Hca.02G0012890-mRNA-1||Hca.02G0012890|mRNA;Intergenic|Hca.02G0012880-Hca.02G0012890
GWHACDB00000003-10263740	5.27046	0	10.5409	Inf	Inf	0.0097933	1	up	0	10	0	23.65	Intergenic,Downstream	Intergenic|Hca.02G0013160-Hca.02G0013170;Downstream|338|Hca.02G0013170-mRNA-1||Hca.02G0013170|mRNA
GWHACDB00000003-11887927	6.16644	12.3329	0	0	#NAME?	0.00542337	1	down	13	0	24.51	0	Intergenic	Intergenic|Hca.02G0014210-Hca.02G0014220
GWHACDB00000003-12419598	4.21637	0	8.43274	Inf	Inf	0.0272152	1	up	0	8	0	18.92	Intergenic	Intergenic|Hca.02G0014520-Hca.02G0014530
GWHACDB00000003-14503493	4.74342	0	9.48683	Inf	Inf	0.0163877	1	up	0	9	0	21.28	Intergenic	Intergenic|Hca.02G0015760-Hca.02G0015770
GWHACDB00000003-14716317	11.0153	19.9223	2.10819	0.10582	-3.24031	0.00277968	1	down	21	2	39.59	4.73	Upstream,Intergenic	Upstream|1658|Hca.02G0015870-mRNA-1||Hca.02G0015870|mRNA;Intergenic|Hca.02G0015860-Hca.02G0015870
GWHACDB00000003-15703868	4.74342	0	9.48683	Inf	Inf	0.0163877	1	up	0	9	0	21.28	Intron	Intron|intron_5_RETAINED-RETAINED|Hca.02G0016500-mRNA-1||Hca.02G0016500|mRNA
GWHACDB00000003-15746645	5.7448	10.4355	1.05409	0.10101	-3.30743	0.0480084	1	down	11	1	20.74	2.36	Intron	Intron|intron_9_RETAINED-RETAINED|Hca.02G0016530-mRNA-1||Hca.02G0016530|mRNA
GWHACDB00000003-15942615	4.74342	0	9.48683	Inf	Inf	0.0163877	1	up	0	9	0	21.28	Intergenic	Intergenic|Hca.02G0016620-Hca.02G0016630
GWHACDB00000003-15944434	4.74342	0	9.48683	Inf	Inf	0.0163877	1	up	0	9	0	21.28	Intergenic	Intergenic|Hca.02G0016620-Hca.02G0016630
GWHACDB00000003-16193624	12.5964	19.9223	5.27046	0.26455	-1.91839	0.0291638	1	down	21	5	39.59	11.82	Intergenic	Intergenic|Hca.02G0016760-Hca.02G0016770
GWHACDB00000003-16392859	4.74342	0	9.48683	Inf	Inf	0.0163877	1	up	0	9	0	21.28	Intergenic,Downstream	Intergenic|Hca.02G0016870-Hca.02G0016880;Downstream|743|Hca.02G0016870-mRNA-1||Hca.02G0016870|mRNA
GWHACDB00000003-17068972	5.7448	10.4355	1.05409	0.10101	-3.30743	0.0480084	1	down	11	1	20.74	2.36	Intergenic	Intergenic|Hca.02G0017260-Hca.02G0017270
GWHACDB00000003-19195784	4.74342	0	9.48683	Inf	Inf	0.0163877	1	up	0	9	0	21.28	Intergenic,Upstream	Intergenic|Hca.02G0018370-Hca.02G0018380;Upstream|1957|Hca.02G0018370-mRNA-1||Hca.02G0018370|mRNA
GWHACDB00000003-19698966	5.7448	0.948683	10.5409	11.1111	3.47393	0.0363757	1	up	1	10	1.89	23.65	Intron	Intron|intron_1_RETAINED-RETAINED|Hca.02G0018740-mRNA-1||Hca.02G0018740|mRNA
GWHACDB00000003-21483713	5.27046	0	10.5409	Inf	Inf	0.0097933	1	up	0	10	0	23.65	Intergenic	Intergenic|Hca.02G0019690-Hca.02G0019700
GWHACDB00000003-23851274	3.68932	0	7.37865	Inf	Inf	0.0449086	1	up	0	7	0	16.55	Intergenic	Intergenic|Hca.02G0020810-Hca.02G0020820
GWHACDB00000003-24718152	3.68932	0	7.37865	Inf	Inf	0.0449086	1	up	0	7	0	16.55	Upstream,Intergenic	Upstream|1899|Hca.02G0021140-mRNA-1||Hca.02G0021140|mRNA;Intergenic|Hca.02G0021130-Hca.02G0021140
GWHACDB00000003-27564753	3.79473	7.58947	0	0	#NAME?	0.0487232	1	down	8	0	15.08	0	Intergenic	Intergenic|Hca.02G0022220-Hca.02G0022230
GWHACDB00000003-27801987	7.16783	13.2816	1.05409	0.0793651	-3.65535	0.0149107	1	down	14	1	26.39	2.36	Intergenic	Intergenic|Hca.02G0022270-Hca.02G0022280
GWHACDB00000003-28763028	4.74342	0	9.48683	Inf	Inf	0.0163877	1	up	0	9	0	21.28	Exon	Exon|exon_2_4_RETAINED|Hca.02G0022570-mRNA-1||Hca.02G0022570|mRNA
GWHACDB00000003-29247029	4.21637	0	8.43274	Inf	Inf	0.0272152	1	up	0	8	0	18.92	Intergenic	Intergenic|Hca.02G0022680-Hca.02G0022690
GWHACDB00000003-29735394	9.85577	2.84605	16.8655	5.92593	2.56704	0.0156788	1	up	3	16	5.66	37.84	Intergenic	Intergenic|Hca.02G0022830-Hca.02G0022840
GWHACDB00000003-30151216	8.06381	16.1276	0	0	#NAME?	0.000871854	1	down	17	0	32.05	0	Intron	Intron|intron_11_RETAINED-RETAINED|Hca.02G0022980-mRNA-1||Hca.02G0022980|mRNA
GWHACDB00000003-31774982	4.26907	8.53815	0	0	#NAME?	0.031743	1	down	9	0	16.97	0	Intergenic	Intergenic|Hca.02G0023510-Hca.02G0023520
GWHACDB00000003-33192625	13.4924	3.79473	23.19	6.11111	2.61143	0.00282591	1	up	4	22	7.54	52.03	Gene	Gene|Hca.02G0023850|mRNA
GWHACDB00000003-35402583	4.74342	9.48683	0	0	#NAME?	0.0205777	1	down	10	0	18.85	0	Intergenic,Downstream	Intergenic|Hca.02G0024220-Hca.02G0024230;Downstream|878|Hca.02G0024220-mRNA-1||Hca.02G0024220|mRNA
GWHACDB00000003-38489674	5.21776	10.4355	0	0	#NAME?	0.0132627	1	down	11	0	20.74	0	Intergenic	Intergenic|Hca.02G0024450-Hca.02G0024460
GWHACDB00000003-40910753	9.17061	15.1789	3.16228	0.208333	-2.26303	0.0409121	1	down	16	3	30.16	7.09	Exon	Exon|exon_2_2_RETAINED|Hca.02G0024660-mRNA-1||Hca.02G0024660|mRNA
GWHACDB00000003-42839017	3.79473	7.58947	0	0	#NAME?	0.0487232	1	down	8	0	15.08	0	Intron	Intron|intron_1_RETAINED-RETAINED|Hca.02G0024850-mRNA-1||Hca.02G0024850|mRNA
GWHACDB00000003-43235530	7.32594	0.948683	13.7032	14.4444	3.85244	0.00912069	1	up	1	13	1.89	30.74	Intergenic	Intergenic|Hca.02G0024910-Hca.02G0024920
GWHACDB00000003-43244415	9.0652	17.0763	1.05409	0.0617284	-4.01792	0.00289829	1	down	18	1	33.93	2.36	Intergenic	Intergenic|Hca.02G0024910-Hca.02G0024920
GWHACDB00000003-43700613	7.16783	13.2816	1.05409	0.0793651	-3.65535	0.0149107	1	down	14	1	26.39	2.36	Intergenic	Intergenic|Hca.02G0025000-Hca.02G0025010
GWHACDB00000003-46096503	6.21915	11.3842	1.05409	0.0925926	-3.43296	0.0327157	1	down	12	1	22.62	2.36	Intergenic,Upstream	Intergenic|Hca.02G0025710-Hca.02G0025720;Upstream|237|Hca.02G0025710-mRNA-1||Hca.02G0025710|mRNA
GWHACDB00000003-46889256	3.79473	7.58947	0	0	#NAME?	0.0487232	1	down	8	0	15.08	0	Intergenic	Intergenic|Hca.02G0025970-Hca.02G0025980
GWHACDB00000003-47248291	13.5978	20.871	6.32456	0.30303	-1.72247	0.0374848	1	down	22	6	41.47	14.19	Intergenic	Intergenic|Hca.02G0026090-Hca.02G0026100
GWHACDB00000003-47675505	6.21915	11.3842	1.05409	0.0925926	-3.43296	0.0327157	1	down	12	1	22.62	2.36	Intergenic	Intergenic|Hca.02G0026190-Hca.02G0026200
GWHACDB00000003-47913744	3.79473	7.58947	0	0	#NAME?	0.0487232	1	down	8	0	15.08	0	Intergenic	Intergenic|Hca.02G0026230-Hca.02G0026240
GWHACDB00000003-48510043	4.21637	0	8.43274	Inf	Inf	0.0272152	1	up	0	8	0	18.92	Intergenic,Downstream	Intergenic|Hca.02G0026510-Hca.02G0026520;Downstream|1414|Hca.02G0026510-mRNA-1||Hca.02G0026510|mRNA
GWHACDB00000003-49628653	10.8572	3.79473	17.9196	4.72222	2.23947	0.021287	1	up	4	17	7.54	40.2	Exon,Downstream	Exon|exon_3_3_RETAINED|Hca.02G0027210-mRNA-1||Hca.02G0027210|mRNA;Downstream|550|Hca.02G0027200-mRNA-1||Hca.02G0027200|mRNA
GWHACDB00000003-51332779	3.79473	7.58947	0	0	#NAME?	0.0487232	1	down	8	0	15.08	0	Exon	Exon|exon_5_12_RETAINED|Hca.02G0027880-mRNA-1||Hca.02G0027880|mRNA
GWHACDB00000003-51384549	4.21637	0	8.43274	Inf	Inf	0.0272152	1	up	0	8	0	18.92	Upstream,Intergenic	Upstream|527|Hca.02G0027930-mRNA-1||Hca.02G0027930|mRNA;Intergenic|Hca.02G0027930-Hca.02G0027940
GWHACDB00000003-51554311	4.21637	0	8.43274	Inf	Inf	0.0272152	1	up	0	8	0	18.92	Intergenic	Intergenic|Hca.02G0027950-Hca.02G0027960
GWHACDB00000003-51937019	14.9681	24.6658	5.27046	0.213675	-2.22651	0.00572624	1	down	26	5	49.02	11.82	Intergenic	Intergenic|Hca.02G0028070-Hca.02G0028080
GWHACDB00000003-52619899	3.68932	0	7.37865	Inf	Inf	0.0449086	1	up	0	7	0	16.55	Intergenic	Intergenic|Hca.02G0028280-Hca.02G0028290
GWHACDB00000003-52869403	9.32872	2.84605	15.8114	5.55556	2.47393	0.0234682	1	up	3	15	5.66	35.47	Intergenic	Intergenic|Hca.02G0028440-Hca.02G0028450
GWHACDB00000003-52907142	8.80167	2.84605	14.7573	5.18519	2.3744	0.0348004	1	up	3	14	5.66	33.11	Intergenic	Intergenic|Hca.02G0028470-Hca.02G0028480
GWHACDB00000003-53028855	3.79473	7.58947	0	0	#NAME?	0.0487232	1	down	8	0	15.08	0	Exon	Exon|exon_8_9_RETAINED|Hca.02G0028520-mRNA-1||Hca.02G0028520|mRNA
GWHACDB00000003-53164945	13.5451	21.8197	5.27046	0.241546	-2.04963	0.015506	1	down	23	5	43.36	11.82	Exon	Exon|exon_10_12_RETAINED|Hca.02G0028630-mRNA-1||Hca.02G0028630|mRNA
GWHACDB00000003-54836068	5.7448	0.948683	10.5409	11.1111	3.47393	0.0363757	1	up	1	10	1.89	23.65	Upstream,Intergenic	Upstream|1664|Hca.02G0029760-mRNA-1||Hca.02G0029760|mRNA;Intergenic|Hca.02G0029760-Hca.02G0029770
GWHACDB00000003-55219591	6.32456	0	12.6491	Inf	Inf	0.0034294	1	up	0	12	0	28.38	Intergenic	Intergenic|Hca.02G0029960-Hca.02G0029970
GWHACDB00000003-55366908	6.27185	0.948683	11.595	12.2222	3.61143	0.0231207	1	up	1	11	1.89	26.01	Intergenic	Intergenic|Hca.02G0030020-Hca.02G0030030
GWHACDB00000003-57876563	4.21637	0	8.43274	Inf	Inf	0.0272152	1	up	0	8	0	18.92	Intergenic	Intergenic|Hca.02G0032000-Hca.02G0032010
GWHACDB00000003-58106469	7.27324	1.89737	12.6491	6.66667	2.73697	0.0372615	1	up	2	12	3.77	28.38	Exon,Downstream	Exon|exon_1_3_RETAINED|Hca.02G0032170-mRNA-1||Hca.02G0032170|mRNA;Downstream|34|Hca.02G0032180-mRNA-1||Hca.02G0032180|mRNA
GWHACDB00000003-58700032	3.68932	0	7.37865	Inf	Inf	0.0449086	1	up	0	7	0	16.55	Downstream,Exon	Downstream|1985|Hca.02G0032510-mRNA-1||Hca.02G0032510|mRNA;Exon|exon_4_6_RETAINED|Hca.02G0032520-mRNA-1||Hca.02G0032520|mRNA
GWHACDB00000003-59287488	5.7448	0.948683	10.5409	11.1111	3.47393	0.0363757	1	up	1	10	1.89	23.65	Intergenic	Intergenic|Hca.02G0032650-Hca.02G0032660
GWHACDB00000003-59867893	6.32456	0	12.6491	Inf	Inf	0.0034294	1	up	0	12	0	28.38	Intergenic	Intergenic|Hca.02G0032840-Hca.02G0032850
GWHACDB00000003-60809039	9.17061	15.1789	3.16228	0.208333	-2.26303	0.0409121	1	down	16	3	30.16	7.09	Intron	Intron|intron_2_RETAINED-RETAINED|Hca.02G0033430-mRNA-1||Hca.02G0033430|mRNA
GWHACDB00000003-61840270	8.64356	15.1789	2.10819	0.138889	-2.848	0.0188099	1	down	16	2	30.16	4.73	Intron	Intron|intron_1_RETAINED-RETAINED|Hca.02G0033760-mRNA-1||Hca.02G0033760|mRNA
GWHACDB00000003-63164431	7.80028	1.89737	13.7032	7.22222	2.85244	0.0245465	1	up	2	13	3.77	30.74	Downstream,Intergenic	Downstream|1778|Hca.02G0034830-mRNA-1||Hca.02G0034830|mRNA;Intergenic|Hca.02G0034820-Hca.02G0034830
GWHACDB00000003-63230258	4.74342	9.48683	0	0	#NAME?	0.0205777	1	down	10	0	18.85	0	Intergenic	Intergenic|Hca.02G0034860-Hca.02G0034870
GWHACDB00000003-63296102	5.79751	0	11.595	Inf	Inf	0.00580855	1	up	0	11	0	26.01	Intergenic	Intergenic|Hca.02G0034910-Hca.02G0034920
GWHACDB00000003-63772700	3.79473	7.58947	0	0	#NAME?	0.0487232	1	down	8	0	15.08	0	Upstream,Intergenic	Upstream|1209|Hca.02G0035330-mRNA-1||Hca.02G0035330|mRNA;Upstream|1771|Hca.02G0035320-mRNA-1||Hca.02G0035320|mRNA;Intergenic|Hca.02G0035330-Hca.02G0035340
GWHACDB00000003-63837411	4.26907	8.53815	0	0	#NAME?	0.031743	1	down	9	0	16.97	0	Exon	Exon|exon_9_15_RETAINED|Hca.02G0035400-mRNA-1||Hca.02G0035400|mRNA
GWHACDB00000003-64234690	5.21776	10.4355	0	0	#NAME?	0.0132627	1	down	11	0	20.74	0	Intergenic	Intergenic|Hca.02G0035840-Hca.02G0035850
GWHACDB00000003-64393072	4.26907	8.53815	0	0	#NAME?	0.031743	1	down	9	0	16.97	0	Gene	Gene|Hca.02G0035960|mRNA
GWHACDB00000003-64393088	6.21915	11.3842	1.05409	0.0925926	-3.43296	0.0327157	1	down	12	1	22.62	2.36	Gene	Gene|Hca.02G0035960|mRNA
GWHACDB00000003-64495898	5.6921	11.3842	0	0	#NAME?	0.00849686	1	down	12	0	22.62	0	Intergenic	Intergenic|Hca.02G0036030-Hca.02G0036040
GWHACDB00000003-64731028	5.7448	10.4355	1.05409	0.10101	-3.30743	0.0480084	1	down	11	1	20.74	2.36	Intergenic	Intergenic|Hca.02G0036290-Hca.02G0036300
GWHACDB00000003-64784089	17.0763	5.6921	28.4605	5	2.32193	0.00159288	1	up	6	27	11.31	63.85	Intergenic	Intergenic|Hca.02G0036310-Hca.02G0036320
GWHACDB00000003-65684011	7.27324	1.89737	12.6491	6.66667	2.73697	0.0372615	1	up	2	12	3.77	28.38	Upstream,Exon	Upstream|1889|Hca.02G0036870-mRNA-1||Hca.02G0036870|mRNA;Exon|exon_1_2_RETAINED|Hca.02G0036860-mRNA-1||Hca.02G0036860|mRNA
GWHACDB00000003-65695427	11.5423	19.9223	3.16228	0.15873	-2.65535	0.0071789	1	down	21	3	39.59	7.09	Intergenic	Intergenic|Hca.02G0036880-Hca.02G0036890
GWHACDB00000003-66320292	6.69349	12.3329	1.05409	0.0854701	-3.54844	0.022153	1	down	13	1	24.51	2.36	Exon,Downstream	Exon|exon_1_3_RETAINED|Hca.02G0037550-mRNA-1||Hca.02G0037550|mRNA;Downstream|1146|Hca.02G0037540-mRNA-1||Hca.02G0037540|mRNA
GWHACDB00000003-66333112	6.64078	13.2816	0	0	#NAME?	0.00345039	1	down	14	0	26.39	0	SpliceSiteRegion	SpliceSiteRegion|intron_2_RETAINED-RETAINED|Hca.02G0037560-mRNA-1||Hca.02G0037560|mRNA
GWHACDB00000003-66352127	5.7448	10.4355	1.05409	0.10101	-3.30743	0.0480084	1	down	11	1	20.74	2.36	Upstream,Intergenic	Upstream|1386|Hca.02G0037570-mRNA-1||Hca.02G0037570|mRNA;Intergenic|Hca.02G0037570-Hca.02G0037580
GWHACDB00000003-66486089	4.21637	0	8.43274	Inf	Inf	0.0272152	1	up	0	8	0	18.92	Intergenic	Intergenic|Hca.02G0037660-Hca.02G0037670
GWHACDB00000003-66809342	3.68932	0	7.37865	Inf	Inf	0.0449086	1	up	0	7	0	16.55	Downstream,Intergenic	Downstream|841|Hca.02G0037970-mRNA-1||Hca.02G0037970|mRNA;Intergenic|Hca.02G0037960-Hca.02G0037970;Downstream|1033|Hca.02G0037960-mRNA-1||Hca.02G0037960|mRNA
GWHACDB00000003-66820360	4.21637	0	8.43274	Inf	Inf	0.0272152	1	up	0	8	0	18.92	Intergenic,Downstream	Intergenic|Hca.02G0037990-Hca.02G0038000;Downstream|14|Hca.02G0037990-mRNA-1||Hca.02G0037990|mRNA
GWHACDB00000003-66916081	7.27324	1.89737	12.6491	6.66667	2.73697	0.0372615	1	up	2	12	3.77	28.38	Intergenic,Downstream	Intergenic|Hca.02G0038110-Hca.02G0038120;Downstream|1397|Hca.02G0038120-mRNA-1||Hca.02G0038120|mRNA
GWHACDB00000003-66941495	3.79473	7.58947	0	0	#NAME?	0.0487232	1	down	8	0	15.08	0	Downstream,Intergenic	Downstream|83|Hca.02G0038170-mRNA-1||Hca.02G0038170|mRNA;Intergenic|Hca.02G0038170-Hca.02G0038180;Downstream|1545|Hca.02G0038180-mRNA-1||Hca.02G0038180|mRNA
GWHACDB00000003-68048953	7.27324	1.89737	12.6491	6.66667	2.73697	0.0372615	1	up	2	12	3.77	28.38	Intergenic	Intergenic|Hca.02G0039170-Hca.02G0039180
GWHACDB00000003-68404246	15.3898	7.58947	23.19	3.05556	1.61143	0.0316535	1	up	8	22	15.08	52.03	Intergenic	Intergenic|Hca.02G0039420-Hca.02G0039430
GWHACDB00000003-68816007	4.26907	8.53815	0	0	#NAME?	0.031743	1	down	9	0	16.97	0	Exon	Exon|exon_6_15_RETAINED|Hca.02G0039740-mRNA-1||Hca.02G0039740|mRNA
GWHACDB00000003-68835748	6.7989	0.948683	12.6491	13.3333	3.73697	0.014577	1	up	1	12	1.89	28.38	Intergenic	Intergenic|Hca.02G0039750-Hca.02G0039760
GWHACDB00000003-69346973	5.7448	0.948683	10.5409	11.1111	3.47393	0.0363757	1	up	1	10	1.89	23.65	Intergenic	Intergenic|Hca.02G0040170-Hca.02G0040180
GWHACDB00000003-69483803	26.1415	13.2816	39.0014	2.93651	1.5541	0.00361337	1	up	14	37	26.39	87.5	Intergenic	Intergenic|Hca.02G0040350-Hca.02G0040360
GWHACDB00000003-69713020	3.68932	0	7.37865	Inf	Inf	0.0449086	1	up	0	7	0	16.55	Gene	Gene|Hca.02G0040540|mRNA
GWHACDB00000003-69735142	4.26907	8.53815	0	0	#NAME?	0.031743	1	down	9	0	16.97	0	Downstream,Intergenic	Downstream|875|Hca.02G0040570-mRNA-1||Hca.02G0040570|mRNA;Intergenic|Hca.02G0040570-Hca.02G0040580
GWHACDB00000003-69735157	4.26907	8.53815	0	0	#NAME?	0.031743	1	down	9	0	16.97	0	Intergenic,Downstream	Intergenic|Hca.02G0040570-Hca.02G0040580;Downstream|890|Hca.02G0040570-mRNA-1||Hca.02G0040570|mRNA
GWHACDB00000003-70331339	6.69349	12.3329	1.05409	0.0854701	-3.54844	0.022153	1	down	13	1	24.51	2.36	Intron	Intron|intron_12_RETAINED-RETAINED|Hca.02G0041120-mRNA-1||Hca.02G0041120|mRNA
GWHACDB00000003-71115803	5.27046	0	10.5409	Inf	Inf	0.0097933	1	up	0	10	0	23.65	Intergenic	Intergenic|Hca.02G0041800-Hca.02G0041810
GWHACDB00000003-71691360	9.80306	3.79473	15.8114	4.16667	2.05889	0.0448707	1	up	4	15	7.54	35.47	Exon	Exon|exon_6_7_RETAINED|Hca.02G0042450-mRNA-1||Hca.02G0042450|mRNA
GWHACDB00000003-72037872	3.79473	7.58947	0	0	#NAME?	0.0487232	1	down	8	0	15.08	0	Downstream,Intergenic	Downstream|181|Hca.02G0042750-mRNA-1||Hca.02G0042750|mRNA;Intergenic|Hca.02G0042740-Hca.02G0042750
GWHACDB00000003-72038125	3.79473	7.58947	0	0	#NAME?	0.0487232	1	down	8	0	15.08	0	Exon	Exon|exon_12_12_RETAINED|Hca.02G0042750-mRNA-1||Hca.02G0042750|mRNA
GWHACDB00000003-73572858	5.7448	10.4355	1.05409	0.10101	-3.30743	0.0480084	1	down	11	1	20.74	2.36	Intergenic	Intergenic|Hca.02G0043660-Hca.02G0043670
GWHACDB00000003-73632279	5.79751	0	11.595	Inf	Inf	0.00580855	1	up	0	11	0	26.01	Intergenic	Intergenic|Hca.02G0043700-Hca.02G0043710
GWHACDB00000003-73724488	6.21915	11.3842	1.05409	0.0925926	-3.43296	0.0327157	1	down	12	1	22.62	2.36	Gene	Gene|Hca.02G0043720|mRNA
GWHACDB00000003-75074856	5.79751	0	11.595	Inf	Inf	0.00580855	1	up	0	11	0	26.01	Intron	Intron|intron_6_RETAINED-RETAINED|Hca.02G0044410-mRNA-1||Hca.02G0044410|mRNA
GWHACDB00000003-75419804	6.32456	0	12.6491	Inf	Inf	0.0034294	1	up	0	12	0	28.38	Intergenic	Intergenic|Hca.02G0044520-Hca.02G0044530
GWHACDB00000003-75497480	3.68932	0	7.37865	Inf	Inf	0.0449086	1	up	0	7	0	16.55	Intergenic	Intergenic|Hca.02G0044540-Hca.02G0044550
GWHACDB00000003-75711197	7.69488	13.2816	2.10819	0.15873	-2.65535	0.0386761	1	down	14	2	26.39	4.73	Intergenic	Intergenic|Hca.02G0044600-Hca.02G0044610
GWHACDB00000004-369164	6.7989	0.948683	12.6491	13.3333	3.73697	0.014577	1	up	1	12	1.89	28.38	Upstream,Intergenic,Downstream	Upstream|50|Hca.05G0000510-mRNA-1||Hca.05G0000510|mRNA;Intergenic|Hca.05G0000510-Hca.05G0000520;Upstream|667|Hca.05G0000520-mRNA-1||Hca.05G0000520|mRNA;Downstream|1979|Hca.05G0000530-mRNA-1||Hca.05G0000530|mRNA
GWHACDB00000004-556290	10.1193	17.0763	3.16228	0.185185	-2.43296	0.0208129	1	down	18	3	33.93	7.09	SpliceSiteDonor	SpliceSiteDonor|intron_5_RETAINED-RETAINED|Hca.05G0000860-mRNA-1||Hca.05G0000860|mRNA
GWHACDB00000004-561327	9.1179	16.1276	2.10819	0.130719	-2.93546	0.012987	1	down	17	2	32.05	4.73	SpliceSiteDonor	SpliceSiteDonor|intron_5_RETAINED-RETAINED|Hca.05G0000870-mRNA-1||Hca.05G0000870|mRNA
GWHACDB00000004-793939	5.7448	0.948683	10.5409	11.1111	3.47393	0.0363757	1	up	1	10	1.89	23.65	Exon,Utr3prime,Upstream	Exon|exon_5_5_RETAINED|Hca.05G0001290-mRNA-1||Hca.05G0001290|mRNA;Utr3prime|exon_5_5_RETAINED|Hca.05G0001290-mRNA-1||Hca.05G0001290|mRNA;Upstream|1727|Hca.05G0001280-mRNA-1||Hca.05G0001280|mRNA
GWHACDB00000004-1140058	4.74342	9.48683	0	0	#NAME?	0.0205777	1	down	10	0	18.85	0	Exon	Exon|exon_1_2_RETAINED|Hca.05G0001760-mRNA-1||Hca.05G0001760|mRNA
GWHACDB00000004-1439769	8.11651	15.1789	1.05409	0.0694444	-3.848	0.00664238	1	down	16	1	30.16	2.36	Exon	Exon|exon_8_15_RETAINED|Hca.05G0002360-mRNA-1||Hca.05G0002360|mRNA
GWHACDB00000004-1473208	5.7448	10.4355	1.05409	0.10101	-3.30743	0.0480084	1	down	11	1	20.74	2.36	Exon,Gene	Exon|exon_2_2_RETAINED|Hca.05G0002430-mRNA-1||Hca.05G0002430|mRNA;Gene|Hca.05G0002420|mRNA
GWHACDB00000004-1540717	6.21915	11.3842	1.05409	0.0925926	-3.43296	0.0327157	1	down	12	1	22.62	2.36	SpliceSiteDonor	SpliceSiteDonor|intron_8_RETAINED-RETAINED|Hca.05G0002520-mRNA-1||Hca.05G0002520|mRNA
GWHACDB00000004-1645871	6.21915	11.3842	1.05409	0.0925926	-3.43296	0.0327157	1	down	12	1	22.62	2.36	Upstream,Exon,Utr3prime,Downstream	Upstream|658|Hca.05G0002660-mRNA-1||Hca.05G0002660|mRNA;Exon|exon_13_13_RETAINED|Hca.05G0002640-mRNA-1||Hca.05G0002640|mRNA;Utr3prime|exon_13_13_RETAINED|Hca.05G0002640-mRNA-1||Hca.05G0002640|mRNA;Downstream|522|Hca.05G0002650-mRNA-1||Hca.05G0002650|mRNA
GWHACDB00000004-2671118	4.74342	0	9.48683	Inf	Inf	0.0163877	1	up	0	9	0	21.28	Downstream,SpliceSiteDonor	Downstream|1369|Hca.05G0004260-mRNA-1||Hca.05G0004260|mRNA;SpliceSiteDonor|intron_5_RETAINED-RETAINED|Hca.05G0004250-mRNA-1||Hca.05G0004250|mRNA
GWHACDB00000004-2822196	25.878	36.9986	14.7573	0.39886	-1.32604	0.013722	1	down	39	14	73.52	33.11	Intron	Intron|intron_5_RETAINED-RETAINED|Hca.05G0004430-mRNA-1||Hca.05G0004430|mRNA
GWHACDB00000004-3188703	3.68932	0	7.37865	Inf	Inf	0.0449086	1	up	0	7	0	16.55	Intron,Downstream	Intron|intron_1_RETAINED-RETAINED|Hca.05G0004940-mRNA-1||Hca.05G0004940|mRNA;Downstream|673|Hca.05G0004950-mRNA-1||Hca.05G0004950|mRNA
GWHACDB00000004-3459011	4.26907	8.53815	0	0	#NAME?	0.031743	1	down	9	0	16.97	0	SpliceSiteDonor	SpliceSiteDonor|intron_4_RETAINED-RETAINED|Hca.05G0005310-mRNA-1||Hca.05G0005310|mRNA
GWHACDB00000004-4996661	4.74342	0	9.48683	Inf	Inf	0.0163877	1	up	0	9	0	21.28	Intron	Intron|intron_1_RETAINED-RETAINED|Hca.05G0007310-mRNA-1||Hca.05G0007310|mRNA
GWHACDB00000004-4996667	4.74342	0	9.48683	Inf	Inf	0.0163877	1	up	0	9	0	21.28	Intron	Intron|intron_1_RETAINED-RETAINED|Hca.05G0007310-mRNA-1||Hca.05G0007310|mRNA
GWHACDB00000004-5657087	5.7448	0.948683	10.5409	11.1111	3.47393	0.0363757	1	up	1	10	1.89	23.65	SpliceSiteDonor	SpliceSiteDonor|intron_3_RETAINED-RETAINED|Hca.05G0008050-mRNA-1||Hca.05G0008050|mRNA
GWHACDB00000004-6098871	3.79473	7.58947	0	0	#NAME?	0.0487232	1	down	8	0	15.08	0	Upstream,Intergenic	Upstream|1919|Hca.05G0008570-mRNA-1||Hca.05G0008570|mRNA;Intergenic|Hca.05G0008560-Hca.05G0008570
GWHACDB00000004-7689243	5.7448	10.4355	1.05409	0.10101	-3.30743	0.0480084	1	down	11	1	20.74	2.36	Exon	Exon|exon_4_15_RETAINED|Hca.05G0010130-mRNA-1||Hca.05G0010130|mRNA
GWHACDB00000004-8377211	8.16922	14.2302	2.10819	0.148148	-2.75489	0.0270653	1	down	15	2	28.28	4.73	Intron	Intron|intron_5_RETAINED-RETAINED|Hca.05G0010910-mRNA-1||Hca.05G0010910|mRNA
GWHACDB00000004-8751457	7.90569	0	15.8114	Inf	Inf	0.000688369	1	up	0	15	0	35.47	Intergenic	Intergenic|Hca.05G0011320-Hca.05G0011330
GWHACDB00000004-9789060	4.74342	0	9.48683	Inf	Inf	0.0163877	1	up	0	9	0	21.28	Exon	Exon|exon_6_15_RETAINED|Hca.05G0012390-mRNA-1||Hca.05G0012390|mRNA
GWHACDB00000004-11493189	4.26907	8.53815	0	0	#NAME?	0.031743	1	down	9	0	16.97	0	Intergenic	Intergenic|Hca.05G0013670-Hca.05G0013680
GWHACDB00000004-11806025	5.7448	10.4355	1.05409	0.10101	-3.30743	0.0480084	1	down	11	1	20.74	2.36	Intergenic	Intergenic|Hca.05G0013830-Hca.05G0013840
GWHACDB00000004-12218219	3.68932	0	7.37865	Inf	Inf	0.0449086	1	up	0	7	0	16.55	Exon	Exon|exon_3_3_RETAINED|Hca.05G0014100-mRNA-1||Hca.05G0014100|mRNA
GWHACDB00000004-12362269	3.79473	7.58947	0	0	#NAME?	0.0487232	1	down	8	0	15.08	0	Intergenic	Intergenic|Hca.05G0014200-Hca.05G0014210
GWHACDB00000004-12419886	5.7448	10.4355	1.05409	0.10101	-3.30743	0.0480084	1	down	11	1	20.74	2.36	Intergenic	Intergenic|Hca.05G0014210-Hca.05G0014220
GWHACDB00000004-13761853	9.1179	16.1276	2.10819	0.130719	-2.93546	0.012987	1	down	17	2	32.05	4.73	Intergenic	Intergenic|Hca.05G0015050-Hca.05G0015060
GWHACDB00000004-14175245	5.21776	10.4355	0	0	#NAME?	0.0132627	1	down	11	0	20.74	0	Intergenic	Intergenic|Hca.05G0015310-Hca.05G0015320
GWHACDB00000004-14318838	6.21915	11.3842	1.05409	0.0925926	-3.43296	0.0327157	1	down	12	1	22.62	2.36	Intergenic	Intergenic|Hca.05G0015420-Hca.05G0015430
GWHACDB00000004-14833775	6.16644	12.3329	0	0	#NAME?	0.00542337	1	down	13	0	24.51	0	Intron	Intron|intron_11_RETAINED-RETAINED|Hca.05G0015700-mRNA-1||Hca.05G0015700|mRNA
GWHACDB00000004-15793566	3.68932	0	7.37865	Inf	Inf	0.0449086	1	up	0	7	0	16.55	Downstream,Intergenic	Downstream|1358|Hca.05G0016270-mRNA-1||Hca.05G0016270|mRNA;Intergenic|Hca.05G0016260-Hca.05G0016270
GWHACDB00000004-16262478	3.79473	7.58947	0	0	#NAME?	0.0487232	1	down	8	0	15.08	0	Intron	Intron|intron_1_RETAINED-RETAINED|Hca.05G0016390-mRNA-1||Hca.05G0016390|mRNA
GWHACDB00000004-17334861	5.7448	0.948683	10.5409	11.1111	3.47393	0.0363757	1	up	1	10	1.89	23.65	Intergenic	Intergenic|Hca.05G0017080-Hca.05G0017090
GWHACDB00000004-18601421	6.21915	11.3842	1.05409	0.0925926	-3.43296	0.0327157	1	down	12	1	22.62	2.36	Downstream,Intergenic	Downstream|1605|Hca.05G0017840-mRNA-1||Hca.05G0017840|mRNA;Intergenic|Hca.05G0017820-Hca.05G0017830;Downstream|726|Hca.05G0017830-mRNA-1||Hca.05G0017830|mRNA
GWHACDB00000004-19183815	3.79473	7.58947	0	0	#NAME?	0.0487232	1	down	8	0	15.08	0	Intron	Intron|intron_3_RETAINED-RETAINED|Hca.05G0018170-mRNA-1||Hca.05G0018170|mRNA
GWHACDB00000004-19569752	3.79473	7.58947	0	0	#NAME?	0.0487232	1	down	8	0	15.08	0	Intergenic	Intergenic|Hca.05G0018350-Hca.05G0018360
GWHACDB00000004-20696839	9.32872	2.84605	15.8114	5.55556	2.47393	0.0234682	1	up	3	15	5.66	35.47	Intergenic	Intergenic|Hca.05G0018740-Hca.05G0018750
GWHACDB00000004-20952811	7.16783	13.2816	1.05409	0.0793651	-3.65535	0.0149107	1	down	14	1	26.39	2.36	Intergenic	Intergenic|Hca.05G0018830-Hca.05G0018840
GWHACDB00000004-21156831	11.595	18.9737	4.21637	0.222222	-2.16993	0.0215092	1	down	20	4	37.7	9.46	Intron	Intron|intron_1_RETAINED-RETAINED|Hca.05G0018900-mRNA-1||Hca.05G0018900|mRNA
GWHACDB00000004-21378996	5.6921	11.3842	0	0	#NAME?	0.00849686	1	down	12	0	22.62	0	Upstream,Intergenic	Upstream|626|Hca.05G0018980-mRNA-1||Hca.05G0018980|mRNA;Intergenic|Hca.05G0018980-Hca.05G0018990
GWHACDB00000004-21468162	5.7448	10.4355	1.05409	0.10101	-3.30743	0.0480084	1	down	11	1	20.74	2.36	Exon,Upstream	Exon|exon_1_9_RETAINED|Hca.05G0018990-mRNA-1||Hca.05G0018990|mRNA;Upstream|1183|Hca.05G0019000-mRNA-1||Hca.05G0019000|mRNA
GWHACDB00000004-22589376	4.26907	8.53815	0	0	#NAME?	0.031743	1	down	9	0	16.97	0	Intergenic,Downstream	Intergenic|Hca.05G0019370-Hca.05G0019380;Downstream|159|Hca.05G0019370-mRNA-1||Hca.05G0019370|mRNA
GWHACDB00000004-22657215	3.79473	7.58947	0	0	#NAME?	0.0487232	1	down	8	0	15.08	0	Exon	Exon|exon_2_6_RETAINED|Hca.05G0019420-mRNA-1||Hca.05G0019420|mRNA
GWHACDB00000004-23013630	5.7448	10.4355	1.05409	0.10101	-3.30743	0.0480084	1	down	11	1	20.74	2.36	Intergenic	Intergenic|Hca.05G0019550-Hca.05G0019560
GWHACDB00000004-23070133	4.21637	0	8.43274	Inf	Inf	0.0272152	1	up	0	8	0	18.92	Intergenic	Intergenic|Hca.05G0019570-Hca.05G0019580
GWHACDB00000004-23072736	4.74342	0	9.48683	Inf	Inf	0.0163877	1	up	0	9	0	21.28	Intergenic	Intergenic|Hca.05G0019570-Hca.05G0019580
GWHACDB00000004-23796050	3.68932	0	7.37865	Inf	Inf	0.0449086	1	up	0	7	0	16.55	Intergenic	Intergenic|Hca.05G0019770-Hca.05G0019780
GWHACDB00000004-24627501	13.4397	4.74342	22.1359	4.66667	2.22239	0.0087685	1	up	5	21	9.43	49.66	Intergenic	Intergenic|Hca.05G0020090-Hca.05G0020100
GWHACDB00000004-24875215	4.21637	0	8.43274	Inf	Inf	0.0272152	1	up	0	8	0	18.92	Intergenic	Intergenic|Hca.05G0020170-Hca.05G0020180
GWHACDB00000004-25692154	5.79751	0	11.595	Inf	Inf	0.00580855	1	up	0	11	0	26.01	Intergenic	Intergenic|Hca.05G0020350-Hca.05G0020360
GWHACDB00000004-27240665	5.7448	10.4355	1.05409	0.10101	-3.30743	0.0480084	1	down	11	1	20.74	2.36	Utr5prime,Exon	Utr5prime|exon_1_9_RETAINED|Hca.05G0020710-mRNA-1||Hca.05G0020710|mRNA;Exon|exon_1_9_RETAINED|Hca.05G0020710-mRNA-1||Hca.05G0020710|mRNA
GWHACDB00000004-28027178	5.21776	10.4355	0	0	#NAME?	0.0132627	1	down	11	0	20.74	0	Intergenic	Intergenic|Hca.05G0020850-Hca.05G0020860
GWHACDB00000004-28635714	7.69488	13.2816	2.10819	0.15873	-2.65535	0.0386761	1	down	14	2	26.39	4.73	Intergenic	Intergenic|Hca.05G0020980-Hca.05G0020990
GWHACDB00000004-32957137	3.68932	0	7.37865	Inf	Inf	0.0449086	1	up	0	7	0	16.55	Upstream,Gene	Upstream|248|Hca.05G0021980-mRNA-1||Hca.05G0021980|mRNA;Gene|Hca.05G0021970|mRNA
GWHACDB00000004-35918076	3.68932	0	7.37865	Inf	Inf	0.0449086	1	up	0	7	0	16.55	Intergenic	Intergenic|Hca.05G0022410-Hca.05G0022420
GWHACDB00000004-36017870	10.5409	18.9737	2.10819	0.111111	-3.16993	0.00412149	1	down	20	2	37.7	4.73	Intergenic	Intergenic|Hca.05G0022410-Hca.05G0022420
GWHACDB00000004-42457290	6.16644	12.3329	0	0	#NAME?	0.00542337	1	down	13	0	24.51	0	Intergenic	Intergenic|Hca.05G0023520-Hca.05G0023530
GWHACDB00000004-43772266	3.68932	0	7.37865	Inf	Inf	0.0449086	1	up	0	7	0	16.55	Upstream,Intergenic	Upstream|1137|Hca.05G0023680-mRNA-1||Hca.05G0023680|mRNA;Intergenic|Hca.05G0023680-Hca.05G0023690
GWHACDB00000004-44676938	3.79473	7.58947	0	0	#NAME?	0.0487232	1	down	8	0	15.08	0	Gene	Gene|Hca.05G0024190|mRNA
GWHACDB00000004-46388828	8.85438	1.89737	15.8114	8.33333	3.05889	0.0103692	1	up	2	15	3.77	35.47	Intergenic	Intergenic|Hca.05G0025290-Hca.05G0025300
GWHACDB00000004-46537879	6.21915	11.3842	1.05409	0.0925926	-3.43296	0.0327157	1	down	12	1	22.62	2.36	Downstream,Intergenic	Downstream|509|Hca.05G0025380-mRNA-1||Hca.05G0025380|mRNA;Intergenic|Hca.05G0025370-Hca.05G0025380
GWHACDB00000004-47333285	4.74342	0	9.48683	Inf	Inf	0.0163877	1	up	0	9	0	21.28	Intron	Intron|intron_2_RETAINED-RETAINED|Hca.05G0025870-mRNA-1||Hca.05G0025870|mRNA
GWHACDB00000004-47349571	4.74342	9.48683	0	0	#NAME?	0.0205777	1	down	10	0	18.85	0	Exon	Exon|exon_1_4_RETAINED|Hca.05G0025880-mRNA-1||Hca.05G0025880|mRNA
GWHACDB00000004-47725337	4.26907	8.53815	0	0	#NAME?	0.031743	1	down	9	0	16.97	0	Intergenic	Intergenic|Hca.05G0025950-Hca.05G0025960
GWHACDB00000004-49449625	10.6463	17.0763	4.21637	0.246914	-2.01792	0.0409109	1	down	18	4	33.93	9.46	Exon	Exon|exon_1_2_RETAINED|Hca.05G0026440-mRNA-1||Hca.05G0026440|mRNA
GWHACDB00000004-50558438	3.68932	0	7.37865	Inf	Inf	0.0449086	1	up	0	7	0	16.55	Intergenic,Upstream	Intergenic|Hca.05G0027180-Hca.05G0027190;Upstream|947|Hca.05G0027180-mRNA-1||Hca.05G0027180|mRNA
GWHACDB00000004-52710622	6.32456	0	12.6491	Inf	Inf	0.0034294	1	up	0	12	0	28.38	Intergenic	Intergenic|Hca.05G0028210-Hca.05G0028220
GWHACDB00000004-55166942	3.68932	0	7.37865	Inf	Inf	0.0449086	1	up	0	7	0	16.55	Intron	Intron|intron_3_RETAINED-RETAINED|Hca.05G0029490-mRNA-1||Hca.05G0029490|mRNA
GWHACDB00000004-56663089	6.69349	12.3329	1.05409	0.0854701	-3.54844	0.022153	1	down	13	1	24.51	2.36	Exon,Utr5prime	Exon|exon_10_35_RETAINED|Hca.05G0030690-mRNA-1||Hca.05G0030690|mRNA;Utr5prime|exon_10_35_RETAINED|Hca.05G0030690-mRNA-1||Hca.05G0030690|mRNA
GWHACDB00000004-57384044	7.64217	14.2302	1.05409	0.0740741	-3.75489	0.00997905	1	down	15	1	28.28	2.36	Intergenic	Intergenic|Hca.05G0031070-Hca.05G0031080
GWHACDB00000004-57412775	4.74342	9.48683	0	0	#NAME?	0.0205777	1	down	10	0	18.85	0	Intergenic	Intergenic|Hca.05G0031080-Hca.05G0031090
GWHACDB00000004-57530548	8.59085	16.1276	1.05409	0.0653595	-3.93546	0.00439854	1	down	17	1	32.05	2.36	Upstream,Intergenic	Upstream|1816|Hca.05G0031230-mRNA-1||Hca.05G0031230|mRNA;Intergenic|Hca.05G0031220-Hca.05G0031230
GWHACDB00000004-57844174	7.69488	13.2816	2.10819	0.15873	-2.65535	0.0386761	1	down	14	2	26.39	4.73	Downstream,Intergenic	Downstream|531|Hca.05G0031560-mRNA-1||Hca.05G0031560|mRNA;Intergenic|Hca.05G0031550-Hca.05G0031560
GWHACDB00000004-58326557	4.74342	0	9.48683	Inf	Inf	0.0163877	1	up	0	9	0	21.28	Intergenic	Intergenic|Hca.05G0032030-Hca.05G0032040
GWHACDB00000004-58424734	4.21637	0	8.43274	Inf	Inf	0.0272152	1	up	0	8	0	18.92	Intergenic	Intergenic|Hca.05G0032070-Hca.05G0032080
GWHACDB00000004-58493846	10.3301	3.79473	16.8655	4.44444	2.152	0.0310558	1	up	4	16	7.54	37.84	Downstream,Intergenic	Downstream|817|Hca.05G0032200-mRNA-1||Hca.05G0032200|mRNA;Intergenic|Hca.05G0032200-Hca.05G0032210
GWHACDB00000004-58498972	10.6463	17.0763	4.21637	0.246914	-2.01792	0.0409109	1	down	18	4	33.93	9.46	Intron	Intron|intron_3_RETAINED-RETAINED|Hca.05G0032210-mRNA-1||Hca.05G0032210|mRNA
GWHACDB00000004-59603535	4.74342	9.48683	0	0	#NAME?	0.0205777	1	down	10	0	18.85	0	Exon	Exon|exon_1_1_RETAINED|Hca.05G0033250-mRNA-1||Hca.05G0033250|mRNA
GWHACDB00000004-59874934	4.74342	0	9.48683	Inf	Inf	0.0163877	1	up	0	9	0	21.28	Intergenic	Intergenic|Hca.05G0033420-Hca.05G0033430
GWHACDB00000004-59957638	10.6463	17.0763	4.21637	0.246914	-2.01792	0.0409109	1	down	18	4	33.93	9.46	Exon	Exon|exon_3_5_RETAINED|Hca.05G0033450-mRNA-1||Hca.05G0033450|mRNA
GWHACDB00000004-59997540	4.74342	0	9.48683	Inf	Inf	0.0163877	1	up	0	9	0	21.28	Upstream,Exon	Upstream|1944|Hca.05G0033510-mRNA-1||Hca.05G0033510|mRNA;Exon|exon_4_4_RETAINED|Hca.05G0033520-mRNA-1||Hca.05G0033520|mRNA
GWHACDB00000004-60011831	6.21915	11.3842	1.05409	0.0925926	-3.43296	0.0327157	1	down	12	1	22.62	2.36	Intergenic	Intergenic|Hca.05G0033530-Hca.05G0033540
GWHACDB00000004-60148287	4.26907	8.53815	0	0	#NAME?	0.031743	1	down	9	0	16.97	0	Exon	Exon|exon_4_13_RETAINED|Hca.05G0033660-mRNA-1||Hca.05G0033660|mRNA
GWHACDB00000004-60311614	13.5978	20.871	6.32456	0.30303	-1.72247	0.0374848	1	down	22	6	41.47	14.19	Intergenic	Intergenic|Hca.05G0033880-Hca.05G0033890
GWHACDB00000004-60799783	3.68932	0	7.37865	Inf	Inf	0.0449086	1	up	0	7	0	16.55	Downstream,Intergenic	Downstream|1060|Hca.05G0034420-mRNA-1||Hca.05G0034420|mRNA;Intergenic|Hca.05G0034410-Hca.05G0034420
GWHACDB00000004-60859011	10.5409	18.9737	2.10819	0.111111	-3.16993	0.00412149	1	down	20	2	37.7	4.73	Utr5prime,Exon	Utr5prime|exon_6_16_RETAINED|Hca.05G0034470-mRNA-1||Hca.05G0034470|mRNA;Exon|exon_6_16_RETAINED|Hca.05G0034470-mRNA-1||Hca.05G0034470|mRNA
GWHACDB00000004-61146165	3.68932	0	7.37865	Inf	Inf	0.0449086	1	up	0	7	0	16.55	Intergenic,Upstream	Intergenic|Hca.05G0034790-Hca.05G0034800;Upstream|1390|Hca.05G0034790-mRNA-1||Hca.05G0034790|mRNA
GWHACDB00000004-61279629	3.68932	0	7.37865	Inf	Inf	0.0449086	1	up	0	7	0	16.55	Upstream,Intergenic,Downstream	Upstream|667|Hca.05G0034900-mRNA-1||Hca.05G0034900|mRNA;Intergenic|Hca.05G0034900-Hca.05G0034910;Downstream|364|Hca.05G0034910-mRNA-1||Hca.05G0034910|mRNA
GWHACDB00000004-61279891	4.26907	8.53815	0	0	#NAME?	0.031743	1	down	9	0	16.97	0	Intergenic,Downstream,Upstream	Intergenic|Hca.05G0034900-Hca.05G0034910;Downstream|102|Hca.05G0034910-mRNA-1||Hca.05G0034910|mRNA;Upstream|929|Hca.05G0034900-mRNA-1||Hca.05G0034900|mRNA
GWHACDB00000004-62350946	6.16644	12.3329	0	0	#NAME?	0.00542337	1	down	13	0	24.51	0	Intron	Intron|intron_4_RETAINED-RETAINED|Hca.05G0035940-mRNA-1||Hca.05G0035940|mRNA
GWHACDB00000004-62461651	7.69488	13.2816	2.10819	0.15873	-2.65535	0.0386761	1	down	14	2	26.39	4.73	Exon	Exon|exon_3_3_RETAINED|Hca.05G0036110-mRNA-1||Hca.05G0036110|mRNA
GWHACDB00000005-645879	8.64356	15.1789	2.10819	0.138889	-2.848	0.0188099	1	down	16	2	30.16	4.73	Exon	Exon|exon_11_12_RETAINED|Hca.04G0001170-mRNA-1||Hca.04G0001170|mRNA
GWHACDB00000005-1062271	5.7448	10.4355	1.05409	0.10101	-3.30743	0.0480084	1	down	11	1	20.74	2.36	Exon	Exon|exon_3_4_RETAINED|Hca.04G0001800-mRNA-1||Hca.04G0001800|mRNA
GWHACDB00000005-1261885	10.4355	1.89737	18.9737	10	3.32193	0.00268006	1	up	2	18	3.77	42.57	Exon	Exon|exon_6_7_RETAINED|Hca.04G0002120-mRNA-1||Hca.04G0002120|mRNA
GWHACDB00000005-1469894	7.27324	1.89737	12.6491	6.66667	2.73697	0.0372615	1	up	2	12	3.77	28.38	Exon,Upstream	Exon|exon_1_2_RETAINED|Hca.04G0002400-mRNA-1||Hca.04G0002400|mRNA;Upstream|1289|Hca.04G0002390-mRNA-1||Hca.04G0002390|mRNA
GWHACDB00000005-2607156	3.68932	0	7.37865	Inf	Inf	0.0449086	1	up	0	7	0	16.55	SpliceSiteDonor	SpliceSiteDonor|intron_5_RETAINED-RETAINED|Hca.04G0004070-mRNA-1||Hca.04G0004070|mRNA
GWHACDB00000005-3106442	4.74342	9.48683	0	0	#NAME?	0.0205777	1	down	10	0	18.85	0	Exon	Exon|exon_13_23_RETAINED|Hca.04G0004680-mRNA-1||Hca.04G0004680|mRNA
GWHACDB00000005-3691264	3.68932	0	7.37865	Inf	Inf	0.0449086	1	up	0	7	0	16.55	Downstream,Exon	Downstream|1467|Hca.04G0005410-mRNA-1||Hca.04G0005410|mRNA;Exon|exon_2_4_RETAINED|Hca.04G0005420-mRNA-1||Hca.04G0005420|mRNA
GWHACDB00000005-3790688	3.68932	0	7.37865	Inf	Inf	0.0449086	1	up	0	7	0	16.55	Downstream,Intron	Downstream|1268|Hca.04G0005530-mRNA-1||Hca.04G0005530|mRNA;Intron|intron_3_RETAINED-RETAINED|Hca.04G0005540-mRNA-1||Hca.04G0005540|mRNA
GWHACDB00000005-4184242	8.32733	1.89737	14.7573	7.77778	2.95936	0.016023	1	up	2	14	3.77	33.11	Intergenic	Intergenic|Hca.04G0005970-Hca.04G0005980
GWHACDB00000005-4349889	5.7448	10.4355	1.05409	0.10101	-3.30743	0.0480084	1	down	11	1	20.74	2.36	Intergenic	Intergenic|Hca.04G0006150-Hca.04G0006160
GWHACDB00000005-5495614	8.16922	14.2302	2.10819	0.148148	-2.75489	0.0270653	1	down	15	2	28.28	4.73	Intron	Intron|intron_12_RETAINED-RETAINED|Hca.04G0007340-mRNA-1||Hca.04G0007340|mRNA
GWHACDB00000005-5500732	13.5451	21.8197	5.27046	0.241546	-2.04963	0.015506	1	down	23	5	43.36	11.82	Gene	Gene|Hca.04G0007340|mRNA
GWHACDB00000005-6901367	3.68932	0	7.37865	Inf	Inf	0.0449086	1	up	0	7	0	16.55	Downstream,Intergenic	Downstream|216|Hca.04G0008700-mRNA-1||Hca.04G0008700|mRNA;Intergenic|Hca.04G0008680-Hca.04G0008700
GWHACDB00000005-7102205	10.5936	18.025	3.16228	0.175439	-2.51096	0.0146909	1	down	19	3	35.82	7.09	Intron	Intron|intron_1_RETAINED-RETAINED|Hca.04G0008910-mRNA-1||Hca.04G0008910|mRNA
GWHACDB00000005-7102663	5.7448	10.4355	1.05409	0.10101	-3.30743	0.0480084	1	down	11	1	20.74	2.36	Intron	Intron|intron_1_RETAINED-RETAINED|Hca.04G0008910-mRNA-1||Hca.04G0008910|mRNA
GWHACDB00000005-8585092	3.68932	0	7.37865	Inf	Inf	0.0449086	1	up	0	7	0	16.55	Intergenic	Intergenic|Hca.04G0010080-Hca.04G0010090
GWHACDB00000005-8864862	3.79473	7.58947	0	0	#NAME?	0.0487232	1	down	8	0	15.08	0	Intron,Downstream	Intron|intron_9_RETAINED-RETAINED|Hca.04G0010290-mRNA-1||Hca.04G0010290|mRNA;Downstream|1131|Hca.04G0010300-mRNA-1||Hca.04G0010300|mRNA
GWHACDB00000005-9085687	10.5936	18.025	3.16228	0.175439	-2.51096	0.0146909	1	down	19	3	35.82	7.09	Exon	Exon|exon_1_2_RETAINED|Hca.04G0010510-mRNA-1||Hca.04G0010510|mRNA
GWHACDB00000005-9640988	10.5936	18.025	3.16228	0.175439	-2.51096	0.0146909	1	down	19	3	35.82	7.09	Intergenic	Intergenic|Hca.04G0011050-Hca.04G0011060
GWHACDB00000005-10739684	4.26907	8.53815	0	0	#NAME?	0.031743	1	down	9	0	16.97	0	Upstream,Intergenic	Upstream|439|Hca.04G0011800-mRNA-1||Hca.04G0011800|mRNA;Intergenic|Hca.04G0011790-Hca.04G0011800
GWHACDB00000005-10747553	5.27046	0	10.5409	Inf	Inf	0.0097933	1	up	0	10	0	23.65	Intergenic	Intergenic|Hca.04G0011800-Hca.04G0011810
GWHACDB00000005-11046045	3.68932	0	7.37865	Inf	Inf	0.0449086	1	up	0	7	0	16.55	Intergenic	Intergenic|Hca.04G0012020-Hca.04G0012030
GWHACDB00000005-11430344	4.74342	0	9.48683	Inf	Inf	0.0163877	1	up	0	9	0	21.28	Intergenic	Intergenic|Hca.04G0012310-Hca.04G0012320
GWHACDB00000005-11455000	3.79473	7.58947	0	0	#NAME?	0.0487232	1	down	8	0	15.08	0	Intron	Intron|intron_1_RETAINED-RETAINED|Hca.04G0012330-mRNA-1||Hca.04G0012330|mRNA
GWHACDB00000005-11661481	6.69349	12.3329	1.05409	0.0854701	-3.54844	0.022153	1	down	13	1	24.51	2.36	Intron	Intron|intron_3_RETAINED-RETAINED|Hca.04G0012460-mRNA-1||Hca.04G0012460|mRNA
GWHACDB00000005-12314895	3.79473	7.58947	0	0	#NAME?	0.0487232	1	down	8	0	15.08	0	Downstream,Intergenic	Downstream|451|Hca.04G0012800-mRNA-1||Hca.04G0012800|mRNA;Downstream|1164|Hca.04G0012790-mRNA-1||Hca.04G0012790|mRNA;Intergenic|Hca.04G0012790-Hca.04G0012800
GWHACDB00000005-12684848	7.69488	13.2816	2.10819	0.15873	-2.65535	0.0386761	1	down	14	2	26.39	4.73	Intergenic	Intergenic|Hca.04G0013030-Hca.04G0013040
GWHACDB00000005-13051713	6.69349	12.3329	1.05409	0.0854701	-3.54844	0.022153	1	down	13	1	24.51	2.36	Downstream,Intergenic	Downstream|374|Hca.04G0013290-mRNA-1||Hca.04G0013290|mRNA;Intergenic|Hca.04G0013280-Hca.04G0013290
GWHACDB00000005-13361791	7.80028	1.89737	13.7032	7.22222	2.85244	0.0245465	1	up	2	13	3.77	30.74	Upstream,Exon,Downstream	Upstream|1613|Hca.04G0013500-mRNA-1||Hca.04G0013500|mRNA;Exon|exon_3_3_RETAINED|Hca.04G0013510-mRNA-1||Hca.04G0013510|mRNA;Downstream|1240|Hca.04G0013520-mRNA-1||Hca.04G0013520|mRNA
GWHACDB00000005-13985592	6.7989	0.948683	12.6491	13.3333	3.73697	0.014577	1	up	1	12	1.89	28.38	Intergenic	Intergenic|Hca.04G0013940-Hca.04G0013950
GWHACDB00000005-13994459	9.85577	2.84605	16.8655	5.92593	2.56704	0.0156788	1	up	3	16	5.66	37.84	Intergenic,Upstream	Intergenic|Hca.04G0013940-Hca.04G0013950;Upstream|1833|Hca.04G0013950-mRNA-1||Hca.04G0013950|mRNA
GWHACDB00000005-14155255	4.26907	8.53815	0	0	#NAME?	0.031743	1	down	9	0	16.97	0	Intergenic	Intergenic|Hca.04G0014010-Hca.04G0014020
GWHACDB00000005-14204302	8.16922	14.2302	2.10819	0.148148	-2.75489	0.0270653	1	down	15	2	28.28	4.73	Intron	Intron|intron_4_RETAINED-RETAINED|Hca.04G0014060-mRNA-1||Hca.04G0014060|mRNA
GWHACDB00000005-14211829	8.64356	15.1789	2.10819	0.138889	-2.848	0.0188099	1	down	16	2	30.16	4.73	Intergenic	Intergenic|Hca.04G0014060-Hca.04G0014070
GWHACDB00000005-14975542	9.90847	1.89737	17.9196	9.44444	3.23947	0.00423913	1	up	2	17	3.77	40.2	Intergenic	Intergenic|Hca.04G0014480-Hca.04G0014490
GWHACDB00000005-14975547	9.90847	1.89737	17.9196	9.44444	3.23947	0.00423913	1	up	2	17	3.77	40.2	Intergenic	Intergenic|Hca.04G0014480-Hca.04G0014490
GWHACDB00000005-15460741	8.64356	15.1789	2.10819	0.138889	-2.848	0.0188099	1	down	16	2	30.16	4.73	SpliceSiteDonor	SpliceSiteDonor|intron_11_RETAINED-RETAINED|Hca.04G0014740-mRNA-1||Hca.04G0014740|mRNA
GWHACDB00000005-17615412	3.79473	7.58947	0	0	#NAME?	0.0487232	1	down	8	0	15.08	0	Intergenic	Intergenic|Hca.04G0015640-Hca.04G0015650
GWHACDB00000005-18222648	5.6921	11.3842	0	0	#NAME?	0.00849686	1	down	12	0	22.62	0	Intergenic	Intergenic|Hca.04G0015970-Hca.04G0015980
GWHACDB00000005-18278902	7.80028	1.89737	13.7032	7.22222	2.85244	0.0245465	1	up	2	13	3.77	30.74	Upstream,Exon	Upstream|1025|Hca.04G0016000-mRNA-1||Hca.04G0016000|mRNA;Exon|exon_6_6_RETAINED|Hca.04G0016010-mRNA-1||Hca.04G0016010|mRNA
GWHACDB00000005-19047589	6.27185	0.948683	11.595	12.2222	3.61143	0.0231207	1	up	1	11	1.89	26.01	Exon	Exon|exon_1_3_RETAINED|Hca.04G0016140-mRNA-1||Hca.04G0016140|mRNA
GWHACDB00000005-19886693	4.26907	8.53815	0	0	#NAME?	0.031743	1	down	9	0	16.97	0	Intergenic	Intergenic|Hca.04G0016450-Hca.04G0016460
GWHACDB00000005-19944778	6.64078	13.2816	0	0	#NAME?	0.00345039	1	down	14	0	26.39	0	Intergenic,Upstream	Intergenic|Hca.04G0016480-Hca.04G0016490;Upstream|1417|Hca.04G0016480-mRNA-1||Hca.04G0016480|mRNA
GWHACDB00000005-20317117	5.79751	0	11.595	Inf	Inf	0.00580855	1	up	0	11	0	26.01	Intergenic,Upstream,Downstream	Intergenic|Hca.04G0016580-Hca.04G0016590;Upstream|1616|Hca.04G0016590-mRNA-1||Hca.04G0016590|mRNA;Downstream|84|Hca.04G0016580-mRNA-1||Hca.04G0016580|mRNA
GWHACDB00000005-20367538	4.21637	0	8.43274	Inf	Inf	0.0272152	1	up	0	8	0	18.92	Intergenic	Intergenic|Hca.04G0016610-Hca.04G0016620
GWHACDB00000005-20445020	3.79473	7.58947	0	0	#NAME?	0.0487232	1	down	8	0	15.08	0	Intergenic	Intergenic|Hca.04G0016630-Hca.04G0016640
GWHACDB00000005-20587048	5.7448	0.948683	10.5409	11.1111	3.47393	0.0363757	1	up	1	10	1.89	23.65	Intergenic	Intergenic|Hca.04G0016740-Hca.04G0016750
GWHACDB00000005-20656287	3.68932	0	7.37865	Inf	Inf	0.0449086	1	up	0	7	0	16.55	Intergenic	Intergenic|Hca.04G0016770-Hca.04G0016780
GWHACDB00000005-22538842	6.64078	13.2816	0	0	#NAME?	0.00345039	1	down	14	0	26.39	0	Intergenic	Intergenic|Hca.04G0017290-Hca.04G0017300
GWHACDB00000005-23505273	8.32733	1.89737	14.7573	7.77778	2.95936	0.016023	1	up	2	14	3.77	33.11	Intergenic	Intergenic|Hca.04G0017540-Hca.04G0017550
GWHACDB00000005-24424907	3.68932	0	7.37865	Inf	Inf	0.0449086	1	up	0	7	0	16.55	Intergenic	Intergenic|Hca.04G0017870-Hca.04G0017880
GWHACDB00000005-25709406	6.21915	11.3842	1.05409	0.0925926	-3.43296	0.0327157	1	down	12	1	22.62	2.36	Upstream,Intergenic	Upstream|1417|Hca.04G0018300-mRNA-1||Hca.04G0018300|mRNA;Intergenic|Hca.04G0018290-Hca.04G0018300
GWHACDB00000005-29675725	10.5409	18.9737	2.10819	0.111111	-3.16993	0.00412149	1	down	20	2	37.7	4.73	Intergenic	Intergenic|Hca.04G0018990-Hca.04G0019000
GWHACDB00000005-29695503	4.21637	0	8.43274	Inf	Inf	0.0272152	1	up	0	8	0	18.92	Intergenic	Intergenic|Hca.04G0019000-Hca.04G0019010
GWHACDB00000005-30930916	9.38142	1.89737	16.8655	8.88889	3.152	0.00665575	1	up	2	16	3.77	37.84	Intergenic,Upstream	Intergenic|Hca.04G0019220-Hca.04G0019230;Upstream|292|Hca.04G0019230-mRNA-1||Hca.04G0019230|mRNA
GWHACDB00000005-33566651	6.7989	0.948683	12.6491	13.3333	3.73697	0.014577	1	up	1	12	1.89	28.38	Intergenic	Intergenic|Hca.04G0019570-Hca.04G0019580
GWHACDB00000005-35970641	7.16783	13.2816	1.05409	0.0793651	-3.65535	0.0149107	1	down	14	1	26.39	2.36	Intergenic	Intergenic|Hca.04G0019940-Hca.04G0019950
GWHACDB00000005-36899724	11.3842	3.79473	18.9737	5	2.32193	0.0144568	1	up	4	18	7.54	42.57	Intergenic	Intergenic|Hca.04G0020090-Hca.04G0020100
GWHACDB00000005-37048618	4.74342	0	9.48683	Inf	Inf	0.0163877	1	up	0	9	0	21.28	Intergenic	Intergenic|Hca.04G0020090-Hca.04G0020100
GWHACDB00000005-38760675	4.21637	0	8.43274	Inf	Inf	0.0272152	1	up	0	8	0	18.92	SpliceSiteDonor	SpliceSiteDonor|intron_2_RETAINED-RETAINED|Hca.04G0020470-mRNA-1||Hca.04G0020470|mRNA
GWHACDB00000005-38760689	4.21637	0	8.43274	Inf	Inf	0.0272152	1	up	0	8	0	18.92	SpliceSiteDonor	SpliceSiteDonor|intron_2_RETAINED-RETAINED|Hca.04G0020470-mRNA-1||Hca.04G0020470|mRNA
GWHACDB00000005-39612918	11.595	18.9737	4.21637	0.222222	-2.16993	0.0215092	1	down	20	4	37.7	9.46	Exon	Exon|exon_8_9_RETAINED|Hca.04G0020670-mRNA-1||Hca.04G0020670|mRNA
GWHACDB00000005-42388502	6.16644	12.3329	0	0	#NAME?	0.00542337	1	down	13	0	24.51	0	Intergenic	Intergenic|Hca.04G0021190-Hca.04G0021200
GWHACDB00000005-42725097	8.59085	16.1276	1.05409	0.0653595	-3.93546	0.00439854	1	down	17	1	32.05	2.36	SpliceSiteRegion	SpliceSiteRegion|intron_4_RETAINED-RETAINED|Hca.04G0021340-mRNA-1||Hca.04G0021340|mRNA
GWHACDB00000005-42826013	4.74342	0	9.48683	Inf	Inf	0.0163877	1	up	0	9	0	21.28	Intergenic	Intergenic|Hca.04G0021370-Hca.04G0021380
GWHACDB00000005-43239236	8.32733	1.89737	14.7573	7.77778	2.95936	0.016023	1	up	2	14	3.77	33.11	Exon	Exon|exon_2_2_RETAINED|Hca.04G0021450-mRNA-1||Hca.04G0021450|mRNA
GWHACDB00000005-43460035	5.21776	10.4355	0	0	#NAME?	0.0132627	1	down	11	0	20.74	0	Intergenic	Intergenic|Hca.04G0021490-Hca.04G0021500
GWHACDB00000005-43533343	10.5936	18.025	3.16228	0.175439	-2.51096	0.0146909	1	down	19	3	35.82	7.09	Exon	Exon|exon_2_4_RETAINED|Hca.04G0021540-mRNA-1||Hca.04G0021540|mRNA
GWHACDB00000005-43790737	3.79473	7.58947	0	0	#NAME?	0.0487232	1	down	8	0	15.08	0	Intron	Intron|intron_4_RETAINED-RETAINED|Hca.04G0021570-mRNA-1||Hca.04G0021570|mRNA
GWHACDB00000005-45961001	3.68932	0	7.37865	Inf	Inf	0.0449086	1	up	0	7	0	16.55	Intergenic	Intergenic|Hca.04G0022110-Hca.04G0022120
GWHACDB00000005-45961007	3.68932	0	7.37865	Inf	Inf	0.0449086	1	up	0	7	0	16.55	Intergenic	Intergenic|Hca.04G0022110-Hca.04G0022120
GWHACDB00000005-46255417	3.79473	7.58947	0	0	#NAME?	0.0487232	1	down	8	0	15.08	0	Intron	Intron|intron_1_RETAINED-RETAINED|Hca.04G0022210-mRNA-1||Hca.04G0022210|mRNA
GWHACDB00000005-46682351	3.68932	0	7.37865	Inf	Inf	0.0449086	1	up	0	7	0	16.55	Intergenic	Intergenic|Hca.04G0022400-Hca.04G0022410
GWHACDB00000005-47314265	5.7448	10.4355	1.05409	0.10101	-3.30743	0.0480084	1	down	11	1	20.74	2.36	Downstream,Intergenic	Downstream|1205|Hca.04G0022750-mRNA-1||Hca.04G0022750|mRNA;Intergenic|Hca.04G0022750-Hca.04G0022760
GWHACDB00000005-48641984	6.21915	11.3842	1.05409	0.0925926	-3.43296	0.0327157	1	down	12	1	22.62	2.36	Intergenic	Intergenic|Hca.04G0023260-Hca.04G0023270
GWHACDB00000005-49179586	3.68932	0	7.37865	Inf	Inf	0.0449086	1	up	0	7	0	16.55	Intergenic	Intergenic|Hca.04G0023550-Hca.04G0023560
GWHACDB00000005-49494749	3.79473	7.58947	0	0	#NAME?	0.0487232	1	down	8	0	15.08	0	Intergenic	Intergenic|Hca.04G0023780-Hca.04G0023790
GWHACDB00000005-49702312	19.0264	8.53815	29.5146	3.45679	1.78943	0.00677417	1	up	9	28	16.97	66.22	Exon	Exon|exon_1_5_RETAINED|Hca.04G0023850-mRNA-1||Hca.04G0023850|mRNA
GWHACDB00000005-49750650	11.8585	4.74342	18.9737	4	2	0.0269899	1	up	5	18	9.43	42.57	Exon	Exon|exon_1_4_RETAINED|Hca.04G0023880-mRNA-1||Hca.04G0023880|mRNA
GWHACDB00000005-50460958	8.32733	1.89737	14.7573	7.77778	2.95936	0.016023	1	up	2	14	3.77	33.11	Intergenic	Intergenic|Hca.04G0024240-Hca.04G0024250
GWHACDB00000005-50978297	11.3315	4.74342	17.9196	3.77778	1.91754	0.0385502	1	up	5	17	9.43	40.2	Intergenic	Intergenic|Hca.04G0024560-Hca.04G0024570
GWHACDB00000005-51786576	11.1207	18.025	4.21637	0.233918	-2.09592	0.0297706	1	down	19	4	35.82	9.46	Gene	Gene|Hca.04G0025050|mRNA
GWHACDB00000005-51913959	5.7448	10.4355	1.05409	0.10101	-3.30743	0.0480084	1	down	11	1	20.74	2.36	Intergenic	Intergenic|Hca.04G0025100-Hca.04G0025110
GWHACDB00000005-52556748	3.68932	0	7.37865	Inf	Inf	0.0449086	1	up	0	7	0	16.55	Intergenic	Intergenic|Hca.04G0025550-Hca.04G0025560
GWHACDB00000005-55488016	7.58947	15.1789	0	0	#NAME?	0.00138335	1	down	16	0	30.16	0	Intergenic	Intergenic|Hca.04G0027930-Hca.04G0027950
GWHACDB00000005-55516960	4.74342	0	9.48683	Inf	Inf	0.0163877	1	up	0	9	0	21.28	Intergenic	Intergenic|Hca.04G0027960-Hca.04G0027970
GWHACDB00000005-56338938	3.68932	0	7.37865	Inf	Inf	0.0449086	1	up	0	7	0	16.55	Downstream,Intergenic,Upstream	Downstream|7|Hca.04G0028780-mRNA-1||Hca.04G0028780|mRNA;Intergenic|Hca.04G0028770-Hca.04G0028780;Upstream|1579|Hca.04G0028770-mRNA-1||Hca.04G0028770|mRNA
GWHACDB00000005-56338943	3.68932	0	7.37865	Inf	Inf	0.0449086	1	up	0	7	0	16.55	Intergenic,Downstream,Upstream	Intergenic|Hca.04G0028770-Hca.04G0028780;Downstream|2|Hca.04G0028780-mRNA-1||Hca.04G0028780|mRNA;Upstream|1584|Hca.04G0028770-mRNA-1||Hca.04G0028770|mRNA
GWHACDB00000005-56897949	4.26907	8.53815	0	0	#NAME?	0.031743	1	down	9	0	16.97	0	Exon	Exon|exon_2_4_RETAINED|Hca.04G0029340-mRNA-1||Hca.04G0029340|mRNA
GWHACDB00000005-58481533	3.79473	7.58947	0	0	#NAME?	0.0487232	1	down	8	0	15.08	0	Exon	Exon|exon_7_8_RETAINED|Hca.04G0030740-mRNA-1||Hca.04G0030740|mRNA
GWHACDB00000005-58843100	5.7448	10.4355	1.05409	0.10101	-3.30743	0.0480084	1	down	11	1	20.74	2.36	Intergenic,Upstream	Intergenic|Hca.04G0031130-Hca.04G0031140;Upstream|1127|Hca.04G0031130-mRNA-1||Hca.04G0031130|mRNA
GWHACDB00000005-59213800	6.64078	13.2816	0	0	#NAME?	0.00345039	1	down	14	0	26.39	0	Intron	Intron|intron_6_RETAINED-RETAINED|Hca.04G0031560-mRNA-1||Hca.04G0031560|mRNA
GWHACDB00000005-59389715	4.26907	8.53815	0	0	#NAME?	0.031743	1	down	9	0	16.97	0	Intron	Intron|intron_10_RETAINED-RETAINED|Hca.04G0031800-mRNA-1||Hca.04G0031800|mRNA
GWHACDB00000005-59609052	12.0694	19.9223	4.21637	0.21164	-2.24031	0.015434	1	down	21	4	39.59	9.46	Exon	Exon|exon_1_9_RETAINED|Hca.04G0032060-mRNA-1||Hca.04G0032060|mRNA
GWHACDB00000005-59827145	6.7989	0.948683	12.6491	13.3333	3.73697	0.014577	1	up	1	12	1.89	28.38	Intergenic	Intergenic|Hca.04G0032380-Hca.04G0032390
GWHACDB00000005-59834527	3.68932	0	7.37865	Inf	Inf	0.0449086	1	up	0	7	0	16.55	Intergenic,Downstream	Intergenic|Hca.04G0032380-Hca.04G0032390;Downstream|553|Hca.04G0032390-mRNA-1||Hca.04G0032390|mRNA
GWHACDB00000005-59834533	3.68932	0	7.37865	Inf	Inf	0.0449086	1	up	0	7	0	16.55	Intergenic,Downstream	Intergenic|Hca.04G0032380-Hca.04G0032390;Downstream|547|Hca.04G0032390-mRNA-1||Hca.04G0032390|mRNA
GWHACDB00000005-59931201	5.7448	10.4355	1.05409	0.10101	-3.30743	0.0480084	1	down	11	1	20.74	2.36	Intergenic,Upstream	Intergenic|Hca.04G0032510-Hca.04G0032520;Upstream|1474|Hca.04G0032520-mRNA-1||Hca.04G0032520|mRNA
GWHACDB00000005-60255634	4.21637	0	8.43274	Inf	Inf	0.0272152	1	up	0	8	0	18.92	Intergenic,Upstream	Intergenic|Hca.04G0032970-Hca.04G0032980;Upstream|949|Hca.04G0032980-mRNA-1||Hca.04G0032980|mRNA
GWHACDB00000005-60255639	4.21637	0	8.43274	Inf	Inf	0.0272152	1	up	0	8	0	18.92	Intergenic,Upstream	Intergenic|Hca.04G0032970-Hca.04G0032980;Upstream|944|Hca.04G0032980-mRNA-1||Hca.04G0032980|mRNA
GWHACDB00000005-60289657	3.68932	0	7.37865	Inf	Inf	0.0449086	1	up	0	7	0	16.55	Exon	Exon|exon_13_26_RETAINED|Hca.04G0032990-mRNA-1||Hca.04G0032990|mRNA
GWHACDB00000005-60993107	14.9681	5.6921	24.2441	4.25926	2.0906	0.00769673	1	up	6	23	11.31	54.39	Intron	Intron|intron_9_RETAINED-RETAINED|Hca.04G0033790-mRNA-1||Hca.04G0033790|mRNA
GWHACDB00000005-61220803	4.74342	0	9.48683	Inf	Inf	0.0163877	1	up	0	9	0	21.28	Intron	Intron|intron_3_RETAINED-RETAINED|Hca.04G0034140-mRNA-1||Hca.04G0034140|mRNA
GWHACDB00000005-61235129	6.27185	0.948683	11.595	12.2222	3.61143	0.0231207	1	up	1	11	1.89	26.01	Intron	Intron|intron_11_RETAINED-RETAINED|Hca.04G0034160-mRNA-1||Hca.04G0034160|mRNA
GWHACDB00000005-61616721	3.79473	7.58947	0	0	#NAME?	0.0487232	1	down	8	0	15.08	0	Intergenic,Upstream	Intergenic|Hca.04G0034720-Hca.04G0034730;Upstream|1491|Hca.04G0034720-mRNA-1||Hca.04G0034720|mRNA
GWHACDB00000005-61991918	4.26907	8.53815	0	0	#NAME?	0.031743	1	down	9	0	16.97	0	Upstream,Intergenic	Upstream|358|Hca.04G0035310-mRNA-1||Hca.04G0035310|mRNA;Intergenic|Hca.04G0035310-Hca.04G0035320
GWHACDB00000005-62075692	13.387	5.6921	21.0819	3.7037	1.88897	0.0230564	1	up	6	20	11.31	47.3	Intergenic,Upstream	Intergenic|Hca.04G0035430-Hca.04G0035440;Upstream|502|Hca.04G0035430-mRNA-1||Hca.04G0035430|mRNA
GWHACDB00000005-62336328	4.26907	8.53815	0	0	#NAME?	0.031743	1	down	9	0	16.97	0	Downstream,SpliceSiteDonor	Downstream|1885|Hca.04G0035800-mRNA-1||Hca.04G0035800|mRNA;SpliceSiteDonor|intron_1_RETAINED-RETAINED|Hca.04G0035810-mRNA-1||Hca.04G0035810|mRNA
GWHACDB00000005-62352791	3.68932	0	7.37865	Inf	Inf	0.0449086	1	up	0	7	0	16.55	Upstream,Intergenic,Downstream	Upstream|955|Hca.04G0035850-mRNA-1||Hca.04G0035850|mRNA;Intergenic|Hca.04G0035850-Hca.04G0035860;Downstream|1277|Hca.04G0035860-mRNA-1||Hca.04G0035860|mRNA
GWHACDB00000005-62377040	8.16922	14.2302	2.10819	0.148148	-2.75489	0.0270653	1	down	15	2	28.28	4.73	Intergenic,Upstream	Intergenic|Hca.04G0035900-Hca.04G0035910;Upstream|1913|Hca.04G0035900-mRNA-1||Hca.04G0035900|mRNA
GWHACDB00000005-62645262	3.68932	0	7.37865	Inf	Inf	0.0449086	1	up	0	7	0	16.55	Downstream,Exon,Utr5prime	Downstream|1474|Hca.04G0036290-mRNA-1||Hca.04G0036290|mRNA;Exon|exon_1_22_RETAINED|Hca.04G0036280-mRNA-1||Hca.04G0036280|mRNA;Utr5prime|exon_1_22_RETAINED|Hca.04G0036280-mRNA-1||Hca.04G0036280|mRNA
GWHACDB00000005-62661870	5.7448	0.948683	10.5409	11.1111	3.47393	0.0363757	1	up	1	10	1.89	23.65	Upstream,Intergenic,Downstream	Upstream|600|Hca.04G0036330-mRNA-1||Hca.04G0036330|mRNA;Intergenic|Hca.04G0036320-Hca.04G0036330;Downstream|10|Hca.04G0036320-mRNA-1||Hca.04G0036320|mRNA
GWHACDB00000005-62742136	7.69488	13.2816	2.10819	0.15873	-2.65535	0.0386761	1	down	14	2	26.39	4.73	Intron	Intron|intron_1_RETAINED-RETAINED|Hca.04G0036440-mRNA-1||Hca.04G0036440|mRNA
GWHACDB00000005-62823211	3.68932	0	7.37865	Inf	Inf	0.0449086	1	up	0	7	0	16.55	Intergenic	Intergenic|Hca.04G0036570-Hca.04G0036580
GWHACDB00000005-63426635	5.7448	10.4355	1.05409	0.10101	-3.30743	0.0480084	1	down	11	1	20.74	2.36	Utr3prime,Exon	Utr3prime|exon_7_7_RETAINED|Hca.04G0037430-mRNA-1||Hca.04G0037430|mRNA;Exon|exon_7_7_RETAINED|Hca.04G0037430-mRNA-1||Hca.04G0037430|mRNA
GWHACDB00000005-63426650	5.7448	10.4355	1.05409	0.10101	-3.30743	0.0480084	1	down	11	1	20.74	2.36	Utr3prime,Exon	Utr3prime|exon_7_7_RETAINED|Hca.04G0037430-mRNA-1||Hca.04G0037430|mRNA;Exon|exon_7_7_RETAINED|Hca.04G0037430-mRNA-1||Hca.04G0037430|mRNA
GWHACDB00000006-846293	5.7448	0.948683	10.5409	11.1111	3.47393	0.0363757	1	up	1	10	1.89	23.65	Exon	Exon|exon_13_14_RETAINED|Hca.06G0000350-mRNA-1||Hca.06G0000350|mRNA
GWHACDB00000006-963271	7.16783	13.2816	1.05409	0.0793651	-3.65535	0.0149107	1	down	14	1	26.39	2.36	Exon	Exon|exon_25_34_RETAINED|Hca.06G0000530-mRNA-1||Hca.06G0000530|mRNA
GWHACDB00000006-979450	4.74342	9.48683	0	0	#NAME?	0.0205777	1	down	10	0	18.85	0	Upstream,Intergenic	Upstream|1720|Hca.06G0000540-mRNA-1||Hca.06G0000540|mRNA;Intergenic|Hca.06G0000540-Hca.06G0000550
GWHACDB00000006-1131913	4.26907	8.53815	0	0	#NAME?	0.031743	1	down	9	0	16.97	0	Upstream,Intergenic	Upstream|1033|Hca.06G0000700-mRNA-1||Hca.06G0000700|mRNA;Intergenic|Hca.06G0000680-Hca.06G0000690;Upstream|303|Hca.06G0000690-mRNA-1||Hca.06G0000690|mRNA
GWHACDB00000006-2055002	5.7448	10.4355	1.05409	0.10101	-3.30743	0.0480084	1	down	11	1	20.74	2.36	Intron,Upstream,Downstream	Intron|intron_3_RETAINED-RETAINED|Hca.06G0001610-mRNA-1||Hca.06G0001610|mRNA;Upstream|616|Hca.06G0001630-mRNA-1||Hca.06G0001630|mRNA;Downstream|65|Hca.06G0001640-mRNA-1||Hca.06G0001640|mRNA;Upstream|1265|Hca.06G0001620-mRNA-1||Hca.06G0001620|mRNA
GWHACDB00000006-2952262	10.6463	17.0763	4.21637	0.246914	-2.01792	0.0409109	1	down	18	4	33.93	9.46	Intergenic	Intergenic|Hca.06G0002610-Hca.06G0002620
GWHACDB00000006-3394352	3.79473	7.58947	0	0	#NAME?	0.0487232	1	down	8	0	15.08	0	Exon,Downstream	Exon|exon_4_4_RETAINED|Hca.06G0002950-mRNA-1||Hca.06G0002950|mRNA;Downstream|1078|Hca.06G0002940-mRNA-1||Hca.06G0002940|mRNA
GWHACDB00000006-3495657	6.21915	11.3842	1.05409	0.0925926	-3.43296	0.0327157	1	down	12	1	22.62	2.36	Intron	Intron|intron_6_RETAINED-RETAINED|Hca.06G0003050-mRNA-1||Hca.06G0003050|mRNA
GWHACDB00000006-3890127	4.74342	9.48683	0	0	#NAME?	0.0205777	1	down	10	0	18.85	0	Exon,Downstream	Exon|exon_4_4_RETAINED|Hca.06G0003420-mRNA-1||Hca.06G0003420|mRNA;Downstream|530|Hca.06G0003410-mRNA-1||Hca.06G0003410|mRNA
GWHACDB00000006-3909048	4.74342	9.48683	0	0	#NAME?	0.0205777	1	down	10	0	18.85	0	SpliceSiteDonor	SpliceSiteDonor|intron_5_RETAINED-RETAINED|Hca.06G0003430-mRNA-1||Hca.06G0003430|mRNA
GWHACDB00000006-3962267	3.79473	7.58947	0	0	#NAME?	0.0487232	1	down	8	0	15.08	0	Exon	Exon|exon_7_12_RETAINED|Hca.06G0003500-mRNA-1||Hca.06G0003500|mRNA
GWHACDB00000006-4243727	3.68932	0	7.37865	Inf	Inf	0.0449086	1	up	0	7	0	16.55	Intergenic	Intergenic|Hca.06G0003760-Hca.06G0003770
GWHACDB00000006-4309780	5.7448	10.4355	1.05409	0.10101	-3.30743	0.0480084	1	down	11	1	20.74	2.36	Downstream,Exon	Downstream|1934|Hca.06G0003850-mRNA-1||Hca.06G0003850|mRNA;Exon|exon_4_6_RETAINED|Hca.06G0003860-mRNA-1||Hca.06G0003860|mRNA
GWHACDB00000006-4334708	5.7448	10.4355	1.05409	0.10101	-3.30743	0.0480084	1	down	11	1	20.74	2.36	Downstream,Intergenic	Downstream|1080|Hca.06G0003870-mRNA-1||Hca.06G0003870|mRNA;Intergenic|Hca.06G0003870-Hca.06G0003880
GWHACDB00000006-4423268	3.79473	7.58947	0	0	#NAME?	0.0487232	1	down	8	0	15.08	0	Intron	Intron|intron_7_RETAINED-RETAINED|Hca.06G0003940-mRNA-1||Hca.06G0003940|mRNA
GWHACDB00000006-5696012	3.79473	7.58947	0	0	#NAME?	0.0487232	1	down	8	0	15.08	0	Upstream,Downstream,Intergenic	Upstream|585|Hca.06G0005050-mRNA-1||Hca.06G0005050|mRNA;Downstream|1415|Hca.06G0005060-mRNA-1||Hca.06G0005060|mRNA;Intergenic|Hca.06G0005050-Hca.06G0005060
GWHACDB00000006-6377612	3.79473	7.58947	0	0	#NAME?	0.0487232	1	down	8	0	15.08	0	Intergenic,Upstream	Intergenic|Hca.06G0005520-Hca.06G0005530;Upstream|1048|Hca.06G0005530-mRNA-1||Hca.06G0005530|mRNA
GWHACDB00000006-6400607	4.26907	8.53815	0	0	#NAME?	0.031743	1	down	9	0	16.97	0	Intron	Intron|intron_1_RETAINED-RETAINED|Hca.06G0005550-mRNA-1||Hca.06G0005550|mRNA
GWHACDB00000006-6723496	6.27185	0.948683	11.595	12.2222	3.61143	0.0231207	1	up	1	11	1.89	26.01	Intron	Intron|intron_5_RETAINED-RETAINED|Hca.06G0005890-mRNA-1||Hca.06G0005890|mRNA
GWHACDB00000006-8238319	7.32594	0.948683	13.7032	14.4444	3.85244	0.00912069	1	up	1	13	1.89	30.74	Exon	Exon|exon_1_1_RETAINED|Hca.06G0006920-mRNA-1||Hca.06G0006920|mRNA
GWHACDB00000006-8297704	9.17061	15.1789	3.16228	0.208333	-2.26303	0.0409121	1	down	16	3	30.16	7.09	Upstream,Downstream,Intergenic	Upstream|1417|Hca.06G0006990-mRNA-1||Hca.06G0006990|mRNA;Downstream|1345|Hca.06G0006980-mRNA-1||Hca.06G0006980|mRNA;Intergenic|Hca.06G0006980-Hca.06G0006990
GWHACDB00000006-8425641	4.74342	0	9.48683	Inf	Inf	0.0163877	1	up	0	9	0	21.28	Exon	Exon|exon_2_13_RETAINED|Hca.06G0007130-mRNA-1||Hca.06G0007130|mRNA
GWHACDB00000006-8425656	4.74342	0	9.48683	Inf	Inf	0.0163877	1	up	0	9	0	21.28	Exon	Exon|exon_2_13_RETAINED|Hca.06G0007130-mRNA-1||Hca.06G0007130|mRNA
GWHACDB00000006-8478871	3.68932	0	7.37865	Inf	Inf	0.0449086	1	up	0	7	0	16.55	SpliceSiteDonor	SpliceSiteDonor|intron_3_RETAINED-RETAINED|Hca.06G0007170-mRNA-1||Hca.06G0007170|mRNA
GWHACDB00000006-10336691	6.21915	11.3842	1.05409	0.0925926	-3.43296	0.0327157	1	down	12	1	22.62	2.36	Intergenic	Intergenic|Hca.06G0008340-Hca.06G0008350
GWHACDB00000006-11264268	7.69488	13.2816	2.10819	0.15873	-2.65535	0.0386761	1	down	14	2	26.39	4.73	Intergenic	Intergenic|Hca.06G0008850-Hca.06G0008860
GWHACDB00000006-11271326	7.90569	0	15.8114	Inf	Inf	0.000688369	1	up	0	15	0	35.47	Intergenic	Intergenic|Hca.06G0008850-Hca.06G0008860
GWHACDB00000006-14146968	12.0167	20.871	3.16228	0.151515	-2.72247	0.00497252	1	down	22	3	41.47	7.09	Intergenic	Intergenic|Hca.06G0010220-Hca.06G0010230
GWHACDB00000006-14814203	8.11651	15.1789	1.05409	0.0694444	-3.848	0.00664238	1	down	16	1	30.16	2.36	Intergenic	Intergenic|Hca.06G0010510-Hca.06G0010520
GWHACDB00000006-14856533	3.79473	7.58947	0	0	#NAME?	0.0487232	1	down	8	0	15.08	0	Intergenic	Intergenic|Hca.06G0010520-Hca.06G0010530
GWHACDB00000006-15064947	6.16644	12.3329	0	0	#NAME?	0.00542337	1	down	13	0	24.51	0	Intergenic	Intergenic|Hca.06G0010610-Hca.06G0010620
GWHACDB00000006-15118660	12.8599	5.6921	20.0278	3.51852	1.81497	0.0326548	1	up	6	19	11.31	44.93	Intergenic	Intergenic|Hca.06G0010610-Hca.06G0010620
GWHACDB00000006-15525455	4.26907	8.53815	0	0	#NAME?	0.031743	1	down	9	0	16.97	0	Exon	Exon|exon_3_3_RETAINED|Hca.06G0010700-mRNA-1||Hca.06G0010700|mRNA
GWHACDB00000006-16346999	3.68932	0	7.37865	Inf	Inf	0.0449086	1	up	0	7	0	16.55	Intergenic	Intergenic|Hca.06G0010820-Hca.06G0010830
GWHACDB00000006-17083263	4.21637	0	8.43274	Inf	Inf	0.0272152	1	up	0	8	0	18.92	Upstream,Intergenic	Upstream|1381|Hca.06G0011090-mRNA-1||Hca.06G0011090|mRNA;Intergenic|Hca.06G0011090-Hca.06G0011100
GWHACDB00000006-18858737	4.21637	0	8.43274	Inf	Inf	0.0272152	1	up	0	8	0	18.92	Intergenic	Intergenic|Hca.06G0011550-Hca.06G0011560
GWHACDB00000006-19854699	4.26907	8.53815	0	0	#NAME?	0.031743	1	down	9	0	16.97	0	Intergenic	Intergenic|Hca.06G0011750-Hca.06G0011760
GWHACDB00000006-20163168	7.16783	13.2816	1.05409	0.0793651	-3.65535	0.0149107	1	down	14	1	26.39	2.36	Intergenic	Intergenic|Hca.06G0011780-Hca.06G0011790
GWHACDB00000006-21651565	8.80167	2.84605	14.7573	5.18519	2.3744	0.0348004	1	up	3	14	5.66	33.11	Intergenic	Intergenic|Hca.06G0012030-Hca.06G0012040
GWHACDB00000006-23920221	3.79473	7.58947	0	0	#NAME?	0.0487232	1	down	8	0	15.08	0	Intergenic	Intergenic|Hca.06G0012350-Hca.06G0012360
GWHACDB00000006-24377528	3.79473	7.58947	0	0	#NAME?	0.0487232	1	down	8	0	15.08	0	Exon	Exon|exon_11_12_RETAINED|Hca.06G0012450-mRNA-1||Hca.06G0012450|mRNA
GWHACDB00000006-25726609	6.69349	12.3329	1.05409	0.0854701	-3.54844	0.022153	1	down	13	1	24.51	2.36	Intergenic	Intergenic|Hca.06G0012690-Hca.06G0012700
GWHACDB00000006-26685268	5.27046	0	10.5409	Inf	Inf	0.0097933	1	up	0	10	0	23.65	SpliceSiteDonor,Exon	SpliceSiteDonor|intron_8_RETAINED-RETAINED|Hca.06G0012870-mRNA-1||Hca.06G0012870|mRNA;Exon|exon_6_7_RETAINED|Hca.06G0012880-mRNA-1||Hca.06G0012880|mRNA
GWHACDB00000006-27066069	4.26907	8.53815	0	0	#NAME?	0.031743	1	down	9	0	16.97	0	Intergenic	Intergenic|Hca.06G0013020-Hca.06G0013030
GWHACDB00000006-27285921	9.17061	15.1789	3.16228	0.208333	-2.26303	0.0409121	1	down	16	3	30.16	7.09	Intergenic	Intergenic|Hca.06G0013060-Hca.06G0013070
GWHACDB00000006-27414325	7.37865	0	14.7573	Inf	Inf	0.00118048	1	up	0	14	0	33.11	Intergenic,Downstream	Intergenic|Hca.06G0013130-Hca.06G0013140;Downstream|1758|Hca.06G0013140-mRNA-1||Hca.06G0013140|mRNA
GWHACDB00000006-27747073	4.74342	0	9.48683	Inf	Inf	0.0163877	1	up	0	9	0	21.28	Intergenic	Intergenic|Hca.06G0013270-Hca.06G0013280
GWHACDB00000006-28434460	4.21637	0	8.43274	Inf	Inf	0.0272152	1	up	0	8	0	18.92	Intergenic	Intergenic|Hca.06G0013410-Hca.06G0013420
GWHACDB00000006-28772384	10.1193	17.0763	3.16228	0.185185	-2.43296	0.0208129	1	down	18	3	33.93	7.09	Intron	Intron|intron_2_RETAINED-RETAINED|Hca.06G0013500-mRNA-1||Hca.06G0013500|mRNA
GWHACDB00000006-29353531	17.3925	9.48683	25.2982	2.66667	1.41504	0.0398601	1	up	10	24	18.85	56.76	Intergenic	Intergenic|Hca.06G0013620-Hca.06G0013630
GWHACDB00000006-29449483	14.3884	6.64078	22.1359	3.33333	1.73697	0.0273863	1	up	7	21	13.2	49.66	Exon	Exon|exon_5_5_RETAINED|Hca.06G0013660-mRNA-1||Hca.06G0013660|mRNA
GWHACDB00000006-29624869	3.79473	7.58947	0	0	#NAME?	0.0487232	1	down	8	0	15.08	0	Intergenic	Intergenic|Hca.06G0013720-Hca.06G0013730
GWHACDB00000006-33206260	3.79473	7.58947	0	0	#NAME?	0.0487232	1	down	8	0	15.08	0	Intergenic	Intergenic|Hca.06G0014730-Hca.06G0014740
GWHACDB00000006-33950955	3.79473	7.58947	0	0	#NAME?	0.0487232	1	down	8	0	15.08	0	Downstream,Intergenic	Downstream|314|Hca.06G0014850-mRNA-1||Hca.06G0014850|mRNA;Intergenic|Hca.06G0014840-Hca.06G0014850
GWHACDB00000006-35033369	3.79473	7.58947	0	0	#NAME?	0.0487232	1	down	8	0	15.08	0	SpliceSiteDonor,Downstream	SpliceSiteDonor|intron_1_RETAINED-RETAINED|Hca.06G0015220-mRNA-1||Hca.06G0015220|mRNA;Downstream|874|Hca.06G0015210-mRNA-1||Hca.06G0015210|mRNA
GWHACDB00000006-35033384	3.79473	7.58947	0	0	#NAME?	0.0487232	1	down	8	0	15.08	0	SpliceSiteDonor,Downstream	SpliceSiteDonor|intron_1_RETAINED-RETAINED|Hca.06G0015220-mRNA-1||Hca.06G0015220|mRNA;Downstream|889|Hca.06G0015210-mRNA-1||Hca.06G0015210|mRNA
GWHACDB00000006-35070660	4.74342	9.48683	0	0	#NAME?	0.0205777	1	down	10	0	18.85	0	Upstream,Intergenic,Downstream	Upstream|241|Hca.06G0015240-mRNA-1||Hca.06G0015240|mRNA;Intergenic|Hca.06G0015240-Hca.06G0015250;Downstream|1473|Hca.06G0015250-mRNA-1||Hca.06G0015250|mRNA
GWHACDB00000006-35482741	5.79751	0	11.595	Inf	Inf	0.00580855	1	up	0	11	0	26.01	Upstream,Intergenic	Upstream|1210|Hca.06G0015500-mRNA-1||Hca.06G0015500|mRNA;Intergenic|Hca.06G0015490-Hca.06G0015500
GWHACDB00000006-36407803	4.26907	8.53815	0	0	#NAME?	0.031743	1	down	9	0	16.97	0	Intergenic	Intergenic|Hca.06G0015950-Hca.06G0015960
GWHACDB00000006-36851962	3.79473	7.58947	0	0	#NAME?	0.0487232	1	down	8	0	15.08	0	Downstream,Intergenic	Downstream|1026|Hca.06G0016160-mRNA-1||Hca.06G0016160|mRNA;Intergenic|Hca.06G0016150-Hca.06G0016160
GWHACDB00000006-37298053	6.21915	11.3842	1.05409	0.0925926	-3.43296	0.0327157	1	down	12	1	22.62	2.36	Downstream,Exon	Downstream|156|Hca.06G0016420-mRNA-1||Hca.06G0016420|mRNA;Exon|exon_16_16_RETAINED|Hca.06G0016430-mRNA-1||Hca.06G0016430|mRNA
GWHACDB00000006-37755339	6.69349	12.3329	1.05409	0.0854701	-3.54844	0.022153	1	down	13	1	24.51	2.36	Intergenic	Intergenic|Hca.06G0016740-Hca.06G0016750
GWHACDB00000006-38555552	4.74342	9.48683	0	0	#NAME?	0.0205777	1	down	10	0	18.85	0	Intergenic,Downstream	Intergenic|Hca.06G0017200-Hca.06G0017210;Downstream|651|Hca.06G0017200-mRNA-1||Hca.06G0017200|mRNA
GWHACDB00000006-39191088	4.21637	0	8.43274	Inf	Inf	0.0272152	1	up	0	8	0	18.92	Intergenic	Intergenic|Hca.06G0017550-Hca.06G0017560
GWHACDB00000006-39720074	4.26907	8.53815	0	0	#NAME?	0.031743	1	down	9	0	16.97	0	Exon	Exon|exon_14_26_RETAINED|Hca.06G0017860-mRNA-1||Hca.06G0017860|mRNA
GWHACDB00000006-40298668	7.27324	1.89737	12.6491	6.66667	2.73697	0.0372615	1	up	2	12	3.77	28.38	Intergenic	Intergenic|Hca.06G0018140-Hca.06G0018150
GWHACDB00000006-41242418	5.21776	10.4355	0	0	#NAME?	0.0132627	1	down	11	0	20.74	0	Gene	Gene|Hca.06G0018700|mRNA
GWHACDB00000006-41798190	3.68932	0	7.37865	Inf	Inf	0.0449086	1	up	0	7	0	16.55	Exon	Exon|exon_1_2_RETAINED|Hca.06G0019140-mRNA-1||Hca.06G0019140|mRNA
GWHACDB00000006-41834093	8.38004	0.948683	15.8114	16.6667	4.05889	0.00349577	1	up	1	15	1.89	35.47	Gene	Gene|Hca.06G0019190|mRNA
GWHACDB00000006-42552863	3.68932	0	7.37865	Inf	Inf	0.0449086	1	up	0	7	0	16.55	Intergenic	Intergenic|Hca.06G0019700-Hca.06G0019710
GWHACDB00000006-42699347	9.17061	15.1789	3.16228	0.208333	-2.26303	0.0409121	1	down	16	3	30.16	7.09	Exon,Downstream	Exon|exon_11_11_RETAINED|Hca.06G0019840-mRNA-1||Hca.06G0019840|mRNA;Downstream|1878|Hca.06G0019830-mRNA-1||Hca.06G0019830|mRNA
GWHACDB00000006-42943163	3.68932	0	7.37865	Inf	Inf	0.0449086	1	up	0	7	0	16.55	Intron	Intron|intron_18_RETAINED-RETAINED|Hca.06G0020030-mRNA-1||Hca.06G0020030|mRNA
GWHACDB00000006-43019232	10.8572	3.79473	17.9196	4.72222	2.23947	0.021287	1	up	4	17	7.54	40.2	Intergenic,Upstream	Intergenic|Hca.06G0020060-Hca.06G0020070;Upstream|1215|Hca.06G0020060-mRNA-1||Hca.06G0020060|mRNA
GWHACDB00000006-43453433	3.79473	7.58947	0	0	#NAME?	0.0487232	1	down	8	0	15.08	0	Intron	Intron|intron_3_RETAINED-RETAINED|Hca.06G0020430-mRNA-1||Hca.06G0020430|mRNA
GWHACDB00000006-43800995	5.7448	10.4355	1.05409	0.10101	-3.30743	0.0480084	1	down	11	1	20.74	2.36	Gene,Downstream	Gene|Hca.06G0020710|mRNA;Downstream|1212|Hca.06G0020720-mRNA-1||Hca.06G0020720|mRNA
GWHACDB00000006-44290669	3.79473	7.58947	0	0	#NAME?	0.0487232	1	down	8	0	15.08	0	Intergenic	Intergenic|Hca.06G0021230-Hca.06G0021240
GWHACDB00000006-44538309	6.69349	12.3329	1.05409	0.0854701	-3.54844	0.022153	1	down	13	1	24.51	2.36	Intergenic	Intergenic|Hca.06G0021530-Hca.06G0021540
GWHACDB00000006-44724135	4.26907	8.53815	0	0	#NAME?	0.031743	1	down	9	0	16.97	0	Downstream,Intron	Downstream|1325|Hca.06G0021760-mRNA-1||Hca.06G0021760|mRNA;Intron|intron_4_RETAINED-RETAINED|Hca.06G0021750-mRNA-1||Hca.06G0021750|mRNA
GWHACDB00000006-45636739	5.7448	0.948683	10.5409	11.1111	3.47393	0.0363757	1	up	1	10	1.89	23.65	Upstream,Intergenic	Upstream|268|Hca.06G0022640-mRNA-1||Hca.06G0022640|mRNA;Intergenic|Hca.06G0022640-Hca.06G0022650
GWHACDB00000006-45636744	5.7448	0.948683	10.5409	11.1111	3.47393	0.0363757	1	up	1	10	1.89	23.65	Intergenic,Upstream	Intergenic|Hca.06G0022640-Hca.06G0022650;Upstream|273|Hca.06G0022640-mRNA-1||Hca.06G0022640|mRNA
GWHACDB00000006-45770225	6.7989	0.948683	12.6491	13.3333	3.73697	0.014577	1	up	1	12	1.89	28.38	SpliceSiteDonor	SpliceSiteDonor|intron_1_RETAINED-RETAINED|Hca.06G0022750-mRNA-1||Hca.06G0022750|mRNA
GWHACDB00000006-46960192	3.79473	7.58947	0	0	#NAME?	0.0487232	1	down	8	0	15.08	0	Intron	Intron|intron_1_RETAINED-RETAINED|Hca.06G0023820-mRNA-1||Hca.06G0023820|mRNA
GWHACDB00000006-47117880	9.1179	16.1276	2.10819	0.130719	-2.93546	0.012987	1	down	17	2	32.05	4.73	Gene,Downstream	Gene|Hca.06G0023900|mRNA;Downstream|462|Hca.06G0023910-mRNA-1||Hca.06G0023910|mRNA
GWHACDB00000006-47707609	3.68932	0	7.37865	Inf	Inf	0.0449086	1	up	0	7	0	16.55	Upstream,Intron	Upstream|1024|Hca.06G0024430-mRNA-1||Hca.06G0024430|mRNA;Intron|intron_6_RETAINED-RETAINED|Hca.06G0024440-mRNA-1||Hca.06G0024440|mRNA
GWHACDB00000006-47707615	3.68932	0	7.37865	Inf	Inf	0.0449086	1	up	0	7	0	16.55	Upstream,Intron	Upstream|1030|Hca.06G0024430-mRNA-1||Hca.06G0024430|mRNA;Intron|intron_6_RETAINED-RETAINED|Hca.06G0024440-mRNA-1||Hca.06G0024440|mRNA
GWHACDB00000006-47886408	6.21915	11.3842	1.05409	0.0925926	-3.43296	0.0327157	1	down	12	1	22.62	2.36	Intron,Downstream	Intron|intron_4_RETAINED-RETAINED|Hca.06G0024540-mRNA-1||Hca.06G0024540|mRNA;Downstream|469|Hca.06G0024550-mRNA-1||Hca.06G0024550|mRNA
GWHACDB00000006-48013452	5.7448	10.4355	1.05409	0.10101	-3.30743	0.0480084	1	down	11	1	20.74	2.36	SpliceSiteDonor	SpliceSiteDonor|intron_12_RETAINED-RETAINED|Hca.06G0024650-mRNA-1||Hca.06G0024650|mRNA
GWHACDB00000006-48466755	6.21915	11.3842	1.05409	0.0925926	-3.43296	0.0327157	1	down	12	1	22.62	2.36	Exon	Exon|exon_3_3_RETAINED|Hca.06G0025070-mRNA-1||Hca.06G0025070|mRNA
GWHACDB00000006-48738613	3.68932	0	7.37865	Inf	Inf	0.0449086	1	up	0	7	0	16.55	Upstream,Exon	Upstream|1489|Hca.06G0025390-mRNA-1||Hca.06G0025390|mRNA;Exon|exon_5_8_RETAINED|Hca.06G0025400-mRNA-1||Hca.06G0025400|mRNA
GWHACDB00000006-49023434	5.7448	10.4355	1.05409	0.10101	-3.30743	0.0480084	1	down	11	1	20.74	2.36	Exon	Exon|exon_3_6_RETAINED|Hca.06G0025710-mRNA-1||Hca.06G0025710|mRNA
GWHACDB00000006-49441392	7.64217	14.2302	1.05409	0.0740741	-3.75489	0.00997905	1	down	15	1	28.28	2.36	Intron	Intron|intron_27_RETAINED-RETAINED|Hca.06G0026150-mRNA-1||Hca.06G0026150|mRNA
GWHACDB00000006-49569624	4.21637	0	8.43274	Inf	Inf	0.0272152	1	up	0	8	0	18.92	Intergenic,Upstream	Intergenic|Hca.06G0026260-Hca.06G0026270;Upstream|278|Hca.06G0026270-mRNA-1||Hca.06G0026270|mRNA
GWHACDB00000006-50074371	4.26907	8.53815	0	0	#NAME?	0.031743	1	down	9	0	16.97	0	Intron	Intron|intron_3_RETAINED-RETAINED|Hca.06G0026890-mRNA-1||Hca.06G0026890|mRNA
GWHACDB00000006-50188360	9.80306	3.79473	15.8114	4.16667	2.05889	0.0448707	1	up	4	15	7.54	35.47	Exon,Downstream	Exon|exon_7_8_RETAINED|Hca.06G0027040-mRNA-1||Hca.06G0027040|mRNA;Downstream|1083|Hca.06G0027030-mRNA-1||Hca.06G0027030|mRNA
GWHACDB00000006-50228215	3.79473	7.58947	0	0	#NAME?	0.0487232	1	down	8	0	15.08	0	Intron	Intron|intron_2_RETAINED-RETAINED|Hca.06G0027070-mRNA-1||Hca.06G0027070|mRNA
GWHACDB00000006-51681996	25.4563	16.1276	34.7851	2.15686	1.10893	0.0383586	1	up	17	33	32.05	78.04	Downstream,Exon,Utr3prime	Downstream|81|Hca.06G0028590-mRNA-1||Hca.06G0028590|mRNA;Exon|exon_4_4_RETAINED|Hca.06G0028600-mRNA-1||Hca.06G0028600|mRNA;Utr3prime|exon_4_4_RETAINED|Hca.06G0028600-mRNA-1||Hca.06G0028600|mRNA
GWHACDB00000006-51918531	3.79473	7.58947	0	0	#NAME?	0.0487232	1	down	8	0	15.08	0	Gene	Gene|Hca.06G0028830|mRNA
GWHACDB00000006-52073987	10.3828	2.84605	17.9196	6.2963	2.6545	0.0103821	1	up	3	17	5.66	40.2	SpliceSiteRegion	SpliceSiteRegion|intron_3_RETAINED-RETAINED|Hca.06G0029040-mRNA-1||Hca.06G0029040|mRNA
GWHACDB00000006-52828534	7.69488	13.2816	2.10819	0.15873	-2.65535	0.0386761	1	down	14	2	26.39	4.73	Intron	Intron|intron_8_RETAINED-RETAINED|Hca.06G0029910-mRNA-1||Hca.06G0029910|mRNA
GWHACDB00000006-53169546	3.79473	7.58947	0	0	#NAME?	0.0487232	1	down	8	0	15.08	0	Intergenic	Intergenic|Hca.06G0030280-Hca.06G0030290
GWHACDB00000006-53921172	3.79473	7.58947	0	0	#NAME?	0.0487232	1	down	8	0	15.08	0	Downstream,Intergenic	Downstream|237|Hca.06G0031340-mRNA-1||Hca.06G0031340|mRNA;Intergenic|Hca.06G0031320-Hca.06G0031340
GWHACDB00000006-54776882	3.79473	7.58947	0	0	#NAME?	0.0487232	1	down	8	0	15.08	0	Intergenic,Downstream	Intergenic|Hca.06G0032530-Hca.06G0032540;Downstream|587|Hca.06G0032530-mRNA-1||Hca.06G0032530|mRNA;Downstream|772|Hca.06G0032540-mRNA-1||Hca.06G0032540|mRNA
GWHACDB00000006-56106682	3.79473	7.58947	0	0	#NAME?	0.0487232	1	down	8	0	15.08	0	Upstream,Intergenic	Upstream|227|Hca.06G0034290-mRNA-1||Hca.06G0034290|mRNA;Intergenic|Hca.06G0034280-Hca.06G0034290
GWHACDB00000006-57084440	3.68932	0	7.37865	Inf	Inf	0.0449086	1	up	0	7	0	16.55	Gene	Gene|Hca.06G0035740|mRNA
GWHACDB00000006-57447695	7.69488	13.2816	2.10819	0.15873	-2.65535	0.0386761	1	down	14	2	26.39	4.73	Downstream,Intron	Downstream|1607|Hca.06G0036330-mRNA-1||Hca.06G0036330|mRNA;Intron|intron_2_RETAINED-RETAINED|Hca.06G0036340-mRNA-1||Hca.06G0036340|mRNA
GWHACDB00000006-57634504	6.27185	0.948683	11.595	12.2222	3.61143	0.0231207	1	up	1	11	1.89	26.01	Downstream,Intron	Downstream|731|Hca.06G0036640-mRNA-1||Hca.06G0036640|mRNA;Intron|intron_4_RETAINED-RETAINED|Hca.06G0036650-mRNA-1||Hca.06G0036650|mRNA
GWHACDB00000006-57942154	4.26907	8.53815	0	0	#NAME?	0.031743	1	down	9	0	16.97	0	Exon	Exon|exon_2_13_RETAINED|Hca.06G0037080-mRNA-1||Hca.06G0037080|mRNA
GWHACDB00000006-57978227	8.32733	1.89737	14.7573	7.77778	2.95936	0.016023	1	up	2	14	3.77	33.11	SpliceSiteRegion	SpliceSiteRegion|intron_8_RETAINED-RETAINED|Hca.06G0037110-mRNA-1||Hca.06G0037110|mRNA
GWHACDB00000006-58530715	5.7448	0.948683	10.5409	11.1111	3.47393	0.0363757	1	up	1	10	1.89	23.65	Intergenic,Downstream	Intergenic|Hca.06G0037950-Hca.06G0037960;Downstream|1403|Hca.06G0037950-mRNA-1||Hca.06G0037950|mRNA
GWHACDB00000006-58834487	8.16922	14.2302	2.10819	0.148148	-2.75489	0.0270653	1	down	15	2	28.28	4.73	Downstream,Intron	Downstream|1694|Hca.06G0038470-mRNA-1||Hca.06G0038470|mRNA;Intron|intron_5_RETAINED-RETAINED|Hca.06G0038480-mRNA-1||Hca.06G0038480|mRNA
GWHACDB00000006-60384499	4.21637	0	8.43274	Inf	Inf	0.0272152	1	up	0	8	0	18.92	Exon	Exon|exon_5_9_RETAINED|Hca.06G0040740-mRNA-1||Hca.06G0040740|mRNA
GWHACDB00000006-60469128	9.17061	15.1789	3.16228	0.208333	-2.26303	0.0409121	1	down	16	3	30.16	7.09	Exon	Exon|exon_17_17_RETAINED|Hca.06G0040860-mRNA-1||Hca.06G0040860|mRNA
GWHACDB00000006-60972113	5.7448	0.948683	10.5409	11.1111	3.47393	0.0363757	1	up	1	10	1.89	23.65	SpliceSiteDonor	SpliceSiteDonor|intron_8_RETAINED-RETAINED|Hca.06G0041550-mRNA-1||Hca.06G0041550|mRNA
GWHACDB00000006-61026626	8.38004	0.948683	15.8114	16.6667	4.05889	0.00349577	1	up	1	15	1.89	35.47	Intron	Intron|intron_2_RETAINED-RETAINED|Hca.06G0041670-mRNA-1||Hca.06G0041670|mRNA
GWHACDB00000006-61281701	9.17061	15.1789	3.16228	0.208333	-2.26303	0.0409121	1	down	16	3	30.16	7.09	Downstream,Intergenic	Downstream|174|Hca.06G0042130-mRNA-1||Hca.06G0042130|mRNA;Intergenic|Hca.06G0042120-Hca.06G0042130;Downstream|815|Hca.06G0042120-mRNA-1||Hca.06G0042120|mRNA
GWHACDB00000006-61316126	7.64217	14.2302	1.05409	0.0740741	-3.75489	0.00997905	1	down	15	1	28.28	2.36	SpliceSiteDonor	SpliceSiteDonor|intron_3_RETAINED-RETAINED|Hca.06G0042180-mRNA-1||Hca.06G0042180|mRNA
GWHACDB00000006-61333743	8.59085	16.1276	1.05409	0.0653595	-3.93546	0.00439854	1	down	17	1	32.05	2.36	Intergenic,Upstream	Intergenic|Hca.06G0042210-Hca.06G0042220;Upstream|88|Hca.06G0042220-mRNA-1||Hca.06G0042220|mRNA
GWHACDB00000006-61503694	15.0735	22.7684	7.37865	0.324074	-1.6256	0.0349792	1	down	24	7	45.24	16.55	Intron	Intron|intron_8_RETAINED-RETAINED|Hca.06G0042550-mRNA-1||Hca.06G0042550|mRNA
GWHACDB00000007-1572636	11.1207	18.025	4.21637	0.233918	-2.09592	0.0297706	1	down	19	4	35.82	9.46	Intron	Intron|intron_1_RETAINED-RETAINED|Hca.17G0000390-mRNA-1||Hca.17G0000390|mRNA
GWHACDB00000007-1796952	3.79473	7.58947	0	0	#NAME?	0.0487232	1	down	8	0	15.08	0	Exon	Exon|exon_3_13_RETAINED|Hca.17G0000750-mRNA-1||Hca.17G0000750|mRNA
GWHACDB00000007-3067031	4.26907	8.53815	0	0	#NAME?	0.031743	1	down	9	0	16.97	0	Intergenic	Intergenic|Hca.17G0002000-Hca.17G0002010
GWHACDB00000007-3090175	7.58947	15.1789	0	0	#NAME?	0.00138335	1	down	16	0	30.16	0	Downstream,Intron	Downstream|1963|Hca.17G0002030-mRNA-1||Hca.17G0002030|mRNA;Intron|intron_3_RETAINED-RETAINED|Hca.17G0002040-mRNA-1||Hca.17G0002040|mRNA
GWHACDB00000007-3131399	9.17061	15.1789	3.16228	0.208333	-2.26303	0.0409121	1	down	16	3	30.16	7.09	Upstream,Downstream,Intergenic	Upstream|1393|Hca.17G0002110-mRNA-1||Hca.17G0002110|mRNA;Downstream|1125|Hca.17G0002120-mRNA-1||Hca.17G0002120|mRNA;Intergenic|Hca.17G0002110-Hca.17G0002120
GWHACDB00000007-3576298	7.16783	13.2816	1.05409	0.0793651	-3.65535	0.0149107	1	down	14	1	26.39	2.36	Intergenic	Intergenic|Hca.17G0002620-Hca.17G0002630
GWHACDB00000007-3633668	3.79473	7.58947	0	0	#NAME?	0.0487232	1	down	8	0	15.08	0	Intergenic,Upstream	Intergenic|Hca.17G0002690-Hca.17G0002700;Upstream|1831|Hca.17G0002680-mRNA-1||Hca.17G0002680|mRNA;Upstream|732|Hca.17G0002690-mRNA-1||Hca.17G0002690|mRNA
GWHACDB00000007-3978224	19.5534	8.53815	30.5687	3.58025	1.84006	0.00474377	1	up	9	29	16.97	68.58	Intron	Intron|intron_3_RETAINED-RETAINED|Hca.17G0002870-mRNA-1||Hca.17G0002870|mRNA
GWHACDB00000007-4552897	4.26907	8.53815	0	0	#NAME?	0.031743	1	down	9	0	16.97	0	Intron	Intron|intron_24_RETAINED-RETAINED|Hca.17G0003210-mRNA-1||Hca.17G0003210|mRNA
GWHACDB00000007-4854427	8.16922	14.2302	2.10819	0.148148	-2.75489	0.0270653	1	down	15	2	28.28	4.73	Upstream,Intergenic	Upstream|1546|Hca.17G0003520-mRNA-1||Hca.17G0003520|mRNA;Intergenic|Hca.17G0003510-Hca.17G0003520
GWHACDB00000007-6536205	3.68932	0	7.37865	Inf	Inf	0.0449086	1	up	0	7	0	16.55	Upstream,Intergenic	Upstream|251|Hca.17G0004980-mRNA-1||Hca.17G0004980|mRNA;Intergenic|Hca.17G0004980-Hca.17G0004990
GWHACDB00000007-7444834	8.16922	14.2302	2.10819	0.148148	-2.75489	0.0270653	1	down	15	2	28.28	4.73	Upstream,Intergenic	Upstream|776|Hca.17G0005710-mRNA-1||Hca.17G0005710|mRNA;Intergenic|Hca.17G0005710-Hca.17G0005720
GWHACDB00000007-7931929	9.80306	3.79473	15.8114	4.16667	2.05889	0.0448707	1	up	4	15	7.54	35.47	Intergenic	Intergenic|Hca.17G0006000-Hca.17G0006010
GWHACDB00000007-8258784	5.7448	10.4355	1.05409	0.10101	-3.30743	0.0480084	1	down	11	1	20.74	2.36	Intergenic	Intergenic|Hca.17G0006220-Hca.17G0006230
GWHACDB00000007-8469741	6.69349	12.3329	1.05409	0.0854701	-3.54844	0.022153	1	down	13	1	24.51	2.36	Intron	Intron|intron_4_RETAINED-RETAINED|Hca.17G0006270-mRNA-1||Hca.17G0006270|mRNA
GWHACDB00000007-9654889	3.79473	7.58947	0	0	#NAME?	0.0487232	1	down	8	0	15.08	0	Upstream,SpliceSiteDonor	Upstream|1792|Hca.17G0006960-mRNA-1||Hca.17G0006960|mRNA;Upstream|855|Hca.17G0006980-mRNA-1||Hca.17G0006980|mRNA;SpliceSiteDonor|intron_1_RETAINED-RETAINED|Hca.17G0006970-mRNA-1||Hca.17G0006970|mRNA
GWHACDB00000007-10629607	7.64217	14.2302	1.05409	0.0740741	-3.75489	0.00997905	1	down	15	1	28.28	2.36	Intergenic	Intergenic|Hca.17G0007580-Hca.17G0007590
GWHACDB00000007-11107184	8.16922	14.2302	2.10819	0.148148	-2.75489	0.0270653	1	down	15	2	28.28	4.73	Intergenic,Downstream	Intergenic|Hca.17G0007870-Hca.17G0007880;Downstream|673|Hca.17G0007870-mRNA-1||Hca.17G0007870|mRNA
GWHACDB00000007-11521752	5.7448	10.4355	1.05409	0.10101	-3.30743	0.0480084	1	down	11	1	20.74	2.36	SpliceSiteDonor	SpliceSiteDonor|intron_1_RETAINED-RETAINED|Hca.17G0008000-mRNA-1||Hca.17G0008000|mRNA
GWHACDB00000007-11532656	4.26907	8.53815	0	0	#NAME?	0.031743	1	down	9	0	16.97	0	Upstream,Intergenic	Upstream|200|Hca.17G0008020-mRNA-1||Hca.17G0008020|mRNA;Intergenic|Hca.17G0008010-Hca.17G0008020
GWHACDB00000007-12917241	12.5964	19.9223	5.27046	0.26455	-1.91839	0.0291638	1	down	21	5	39.59	11.82	Downstream,Intergenic	Downstream|527|Hca.17G0008240-mRNA-1||Hca.17G0008240|mRNA;Intergenic|Hca.17G0008240-Hca.17G0008250
GWHACDB00000007-12983000	9.17061	15.1789	3.16228	0.208333	-2.26303	0.0409121	1	down	16	3	30.16	7.09	Downstream,Intergenic	Downstream|586|Hca.17G0008270-mRNA-1||Hca.17G0008270|mRNA;Intergenic|Hca.17G0008260-Hca.17G0008270
GWHACDB00000007-13124665	4.21637	0	8.43274	Inf	Inf	0.0272152	1	up	0	8	0	18.92	Intron	Intron|intron_4_RETAINED-RETAINED|Hca.17G0008330-mRNA-1||Hca.17G0008330|mRNA
GWHACDB00000007-14137898	5.7448	10.4355	1.05409	0.10101	-3.30743	0.0480084	1	down	11	1	20.74	2.36	Intergenic	Intergenic|Hca.17G0008620-Hca.17G0008630
GWHACDB00000007-15101135	6.27185	0.948683	11.595	12.2222	3.61143	0.0231207	1	up	1	11	1.89	26.01	Intergenic	Intergenic|Hca.17G0008760-Hca.17G0008770
GWHACDB00000007-18782786	6.7989	0.948683	12.6491	13.3333	3.73697	0.014577	1	up	1	12	1.89	28.38	Intergenic	Intergenic|Hca.17G0009220-Hca.17G0009230
GWHACDB00000007-18821936	5.79751	0	11.595	Inf	Inf	0.00580855	1	up	0	11	0	26.01	Intergenic	Intergenic|Hca.17G0009220-Hca.17G0009230
GWHACDB00000007-18827461	5.21776	10.4355	0	0	#NAME?	0.0132627	1	down	11	0	20.74	0	Intergenic	Intergenic|Hca.17G0009220-Hca.17G0009230
GWHACDB00000007-19522728	6.21915	11.3842	1.05409	0.0925926	-3.43296	0.0327157	1	down	12	1	22.62	2.36	Intergenic	Intergenic|Hca.17G0009390-Hca.17G0009400
GWHACDB00000007-21533050	3.68932	0	7.37865	Inf	Inf	0.0449086	1	up	0	7	0	16.55	Intergenic	Intergenic|Hca.17G0009790-Hca.17G0009800
GWHACDB00000007-23397619	4.21637	0	8.43274	Inf	Inf	0.0272152	1	up	0	8	0	18.92	Upstream,Intergenic	Upstream|1179|Hca.17G0010470-mRNA-1||Hca.17G0010470|mRNA;Intergenic|Hca.17G0010460-Hca.17G0010470
GWHACDB00000007-25070670	6.21915	11.3842	1.05409	0.0925926	-3.43296	0.0327157	1	down	12	1	22.62	2.36	Intergenic	Intergenic|Hca.17G0010870-Hca.17G0010880
GWHACDB00000007-25672899	6.21915	11.3842	1.05409	0.0925926	-3.43296	0.0327157	1	down	12	1	22.62	2.36	Intergenic	Intergenic|Hca.17G0011130-Hca.17G0011140
GWHACDB00000007-25979430	3.79473	7.58947	0	0	#NAME?	0.0487232	1	down	8	0	15.08	0	Intergenic	Intergenic|Hca.17G0011250-Hca.17G0011260
GWHACDB00000007-27422589	4.74342	9.48683	0	0	#NAME?	0.0205777	1	down	10	0	18.85	0	Intergenic	Intergenic|Hca.17G0011650-Hca.17G0011660
GWHACDB00000007-28845302	3.79473	7.58947	0	0	#NAME?	0.0487232	1	down	8	0	15.08	0	Utr3prime,Exon	Utr3prime|exon_3_3_RETAINED|Hca.17G0012240-mRNA-1||Hca.17G0012240|mRNA;Exon|exon_3_3_RETAINED|Hca.17G0012240-mRNA-1||Hca.17G0012240|mRNA
GWHACDB00000007-29227796	5.79751	0	11.595	Inf	Inf	0.00580855	1	up	0	11	0	26.01	Intergenic	Intergenic|Hca.17G0012400-Hca.17G0012410
GWHACDB00000007-29493285	9.17061	15.1789	3.16228	0.208333	-2.26303	0.0409121	1	down	16	3	30.16	7.09	Intergenic	Intergenic|Hca.17G0012510-Hca.17G0012520
GWHACDB00000007-30810855	5.7448	0.948683	10.5409	11.1111	3.47393	0.0363757	1	up	1	10	1.89	23.65	Intergenic	Intergenic|Hca.17G0013280-Hca.17G0013290
GWHACDB00000007-31664012	5.7448	0.948683	10.5409	11.1111	3.47393	0.0363757	1	up	1	10	1.89	23.65	Intergenic	Intergenic|Hca.17G0013820-Hca.17G0013830
GWHACDB00000007-32475673	6.7989	0.948683	12.6491	13.3333	3.73697	0.014577	1	up	1	12	1.89	28.38	Intergenic	Intergenic|Hca.17G0014180-Hca.17G0014190
GWHACDB00000007-32696801	4.74342	9.48683	0	0	#NAME?	0.0205777	1	down	10	0	18.85	0	Upstream,Intergenic	Upstream|1837|Hca.17G0014310-mRNA-1||Hca.17G0014310|mRNA;Intergenic|Hca.17G0014300-Hca.17G0014310
GWHACDB00000007-33623760	7.37865	0	14.7573	Inf	Inf	0.00118048	1	up	0	14	0	33.11	Intergenic	Intergenic|Hca.17G0014760-Hca.17G0014770
GWHACDB00000007-33628234	4.74342	9.48683	0	0	#NAME?	0.0205777	1	down	10	0	18.85	0	Intergenic	Intergenic|Hca.17G0014760-Hca.17G0014770
GWHACDB00000007-33818350	13.0707	20.871	5.27046	0.252525	-1.9855	0.0213376	1	down	22	5	41.47	11.82	Intergenic,Upstream	Intergenic|Hca.17G0014870-Hca.17G0014880;Upstream|245|Hca.17G0014880-mRNA-1||Hca.17G0014880|mRNA
GWHACDB00000007-34330394	3.68932	0	7.37865	Inf	Inf	0.0449086	1	up	0	7	0	16.55	Intergenic	Intergenic|Hca.17G0015150-Hca.17G0015160
GWHACDB00000007-34812175	8.64356	15.1789	2.10819	0.138889	-2.848	0.0188099	1	down	16	2	30.16	4.73	Intergenic	Intergenic|Hca.17G0015320-Hca.17G0015330
GWHACDB00000007-35042837	4.26907	8.53815	0	0	#NAME?	0.031743	1	down	9	0	16.97	0	Intergenic	Intergenic|Hca.17G0015480-Hca.17G0015490
GWHACDB00000007-37376113	3.79473	7.58947	0	0	#NAME?	0.0487232	1	down	8	0	15.08	0	Intergenic,Downstream	Intergenic|Hca.17G0017340-Hca.17G0017350;Downstream|1093|Hca.17G0017350-mRNA-1||Hca.17G0017350|mRNA
GWHACDB00000007-38591617	3.68932	0	7.37865	Inf	Inf	0.0449086	1	up	0	7	0	16.55	Exon	Exon|exon_1_1_RETAINED|Hca.17G0018380-mRNA-1||Hca.17G0018380|mRNA
GWHACDB00000007-38591632	3.68932	0	7.37865	Inf	Inf	0.0449086	1	up	0	7	0	16.55	Exon	Exon|exon_1_1_RETAINED|Hca.17G0018380-mRNA-1||Hca.17G0018380|mRNA
GWHACDB00000007-39592262	3.68932	0	7.37865	Inf	Inf	0.0449086	1	up	0	7	0	16.55	Exon	Exon|exon_1_4_RETAINED|Hca.17G0019470-mRNA-1||Hca.17G0019470|mRNA
GWHACDB00000007-39863551	3.68932	0	7.37865	Inf	Inf	0.0449086	1	up	0	7	0	16.55	Intergenic	Intergenic|Hca.17G0019710-Hca.17G0019720
GWHACDB00000007-40234625	9.64495	16.1276	3.16228	0.196078	-2.3505	0.0292852	1	down	17	3	32.05	7.09	Intergenic	Intergenic|Hca.17G0019950-Hca.17G0019960
GWHACDB00000007-40416924	3.79473	7.58947	0	0	#NAME?	0.0487232	1	down	8	0	15.08	0	Downstream,Intergenic	Downstream|10|Hca.17G0020150-mRNA-1||Hca.17G0020150|mRNA;Intergenic|Hca.17G0020140-Hca.17G0020150;Downstream|170|Hca.17G0020140-mRNA-1||Hca.17G0020140|mRNA
GWHACDB00000007-40552897	3.79473	7.58947	0	0	#NAME?	0.0487232	1	down	8	0	15.08	0	Intron	Intron|intron_3_RETAINED-RETAINED|Hca.17G0020330-mRNA-1||Hca.17G0020330|mRNA
GWHACDB00000007-40665573	8.64356	15.1789	2.10819	0.138889	-2.848	0.0188099	1	down	16	2	30.16	4.73	SpliceSiteRegion	SpliceSiteRegion|intron_9_RETAINED-RETAINED|Hca.17G0020470-mRNA-1||Hca.17G0020470|mRNA
GWHACDB00000007-41215995	6.21915	11.3842	1.05409	0.0925926	-3.43296	0.0327157	1	down	12	1	22.62	2.36	Intergenic	Intergenic|Hca.17G0021030-Hca.17G0021040
GWHACDB00000007-41698262	4.26907	8.53815	0	0	#NAME?	0.031743	1	down	9	0	16.97	0	Upstream,Utr3prime,Exon	Upstream|696|Hca.17G0021560-mRNA-1||Hca.17G0021560|mRNA;Utr3prime|exon_5_5_RETAINED|Hca.17G0021550-mRNA-1||Hca.17G0021550|mRNA;Exon|exon_5_5_RETAINED|Hca.17G0021550-mRNA-1||Hca.17G0021550|mRNA;Upstream|1412|Hca.17G0021570-mRNA-1||Hca.17G0021570|mRNA
GWHACDB00000007-42346269	4.21637	0	8.43274	Inf	Inf	0.0272152	1	up	0	8	0	18.92	Downstream,Intergenic	Downstream|1026|Hca.17G0022370-mRNA-1||Hca.17G0022370|mRNA;Intergenic|Hca.17G0022370-Hca.17G0022380
GWHACDB00000007-42548700	7.69488	13.2816	2.10819	0.15873	-2.65535	0.0386761	1	down	14	2	26.39	4.73	Intron	Intron|intron_4_RETAINED-RETAINED|Hca.17G0022630-mRNA-1||Hca.17G0022630|mRNA
GWHACDB00000007-42698826	4.26907	8.53815	0	0	#NAME?	0.031743	1	down	9	0	16.97	0	Utr3prime,Exon	Utr3prime|exon_4_5_RETAINED|Hca.17G0022840-mRNA-1||Hca.17G0022840|mRNA;Exon|exon_4_5_RETAINED|Hca.17G0022840-mRNA-1||Hca.17G0022840|mRNA
GWHACDB00000007-43168162	4.21637	0	8.43274	Inf	Inf	0.0272152	1	up	0	8	0	18.92	Downstream,Exon	Downstream|590|Hca.17G0023550-mRNA-1||Hca.17G0023550|mRNA;Exon|exon_4_6_RETAINED|Hca.17G0023540-mRNA-1||Hca.17G0023540|mRNA;Downstream|741|Hca.17G0023530-mRNA-1||Hca.17G0023530|mRNA
GWHACDB00000007-43223485	7.16783	13.2816	1.05409	0.0793651	-3.65535	0.0149107	1	down	14	1	26.39	2.36	Intron	Intron|intron_8_RETAINED-RETAINED|Hca.17G0023620-mRNA-1||Hca.17G0023620|mRNA
GWHACDB00000007-43410485	5.27046	0	10.5409	Inf	Inf	0.0097933	1	up	0	10	0	23.65	Intron	Intron|intron_1_RETAINED-RETAINED|Hca.17G0023940-mRNA-1||Hca.17G0023940|mRNA
GWHACDB00000007-43624129	3.68932	0	7.37865	Inf	Inf	0.0449086	1	up	0	7	0	16.55	Intron	Intron|intron_40_RETAINED-RETAINED|Hca.17G0024150-mRNA-1||Hca.17G0024150|mRNA
GWHACDB00000007-43680115	11.1207	18.025	4.21637	0.233918	-2.09592	0.0297706	1	down	19	4	35.82	9.46	SpliceSiteDonor	SpliceSiteDonor|intron_8_RETAINED-RETAINED|Hca.17G0024210-mRNA-1||Hca.17G0024210|mRNA
GWHACDB00000007-43911843	6.21915	11.3842	1.05409	0.0925926	-3.43296	0.0327157	1	down	12	1	22.62	2.36	Upstream,Exon	Upstream|1410|Hca.17G0024570-mRNA-1||Hca.17G0024570|mRNA;Exon|exon_3_5_RETAINED|Hca.17G0024560-mRNA-1||Hca.17G0024560|mRNA
GWHACDB00000007-43994661	3.79473	7.58947	0	0	#NAME?	0.0487232	1	down	8	0	15.08	0	Intergenic	Intergenic|Hca.17G0024650-Hca.17G0024660
GWHACDB00000007-44140400	9.17061	15.1789	3.16228	0.208333	-2.26303	0.0409121	1	down	16	3	30.16	7.09	Exon	Exon|exon_1_35_RETAINED|Hca.17G0024860-mRNA-1||Hca.17G0024860|mRNA
GWHACDB00000007-44260355	6.21915	11.3842	1.05409	0.0925926	-3.43296	0.0327157	1	down	12	1	22.62	2.36	Exon	Exon|exon_2_6_RETAINED|Hca.17G0024960-mRNA-1||Hca.17G0024960|mRNA
GWHACDB00000007-44715516	3.68932	0	7.37865	Inf	Inf	0.0449086	1	up	0	7	0	16.55	Exon	Exon|exon_5_8_RETAINED|Hca.17G0025650-mRNA-1||Hca.17G0025650|mRNA
GWHACDB00000007-46003881	4.26907	8.53815	0	0	#NAME?	0.031743	1	down	9	0	16.97	0	Intergenic,Upstream,Downstream	Intergenic|Hca.17G0027550-Hca.17G0027560;Upstream|520|Hca.17G0027560-mRNA-1||Hca.17G0027560|mRNA;Downstream|720|Hca.17G0027550-mRNA-1||Hca.17G0027550|mRNA
GWHACDB00000008-827523	4.74342	0	9.48683	Inf	Inf	0.0163877	1	up	0	9	0	21.28	Upstream,Intron	Upstream|1358|Hca.08G0001170-mRNA-1||Hca.08G0001170|mRNA;Intron|intron_1_RETAINED-RETAINED|Hca.08G0001180-mRNA-1||Hca.08G0001180|mRNA
GWHACDB00000008-1166410	5.21776	10.4355	0	0	#NAME?	0.0132627	1	down	11	0	20.74	0	Intergenic,Downstream	Intergenic|Hca.08G0001710-Hca.08G0001720;Downstream|523|Hca.08G0001720-mRNA-1||Hca.08G0001720|mRNA
GWHACDB00000008-1231427	6.27185	0.948683	11.595	12.2222	3.61143	0.0231207	1	up	1	11	1.89	26.01	Upstream,Downstream,Exon	Upstream|1153|Hca.08G0001820-mRNA-1||Hca.08G0001820|mRNA;Downstream|1173|Hca.08G0001830-mRNA-1||Hca.08G0001830|mRNA;Exon|exon_8_11_RETAINED|Hca.08G0001810-mRNA-1||Hca.08G0001810|mRNA
GWHACDB00000008-1373278	15.5479	4.74342	26.3523	5.55556	2.47393	0.00174546	1	up	5	25	9.43	59.12	Gene,SpliceSiteRegion	Gene|Hca.08G0002010|mRNA;SpliceSiteRegion|intron_6_RETAINED-RETAINED|Hca.08G0002020-mRNA-1||Hca.08G0002020|mRNA
GWHACDB00000008-1957582	7.64217	14.2302	1.05409	0.0740741	-3.75489	0.00997905	1	down	15	1	28.28	2.36	Intergenic,Downstream,Upstream	Intergenic|Hca.08G0002830-Hca.08G0002840;Downstream|812|Hca.08G0002840-mRNA-1||Hca.08G0002840|mRNA;Upstream|363|Hca.08G0002830-mRNA-1||Hca.08G0002830|mRNA
GWHACDB00000008-1971861	11.1207	18.025	4.21637	0.233918	-2.09592	0.0297706	1	down	19	4	35.82	9.46	Downstream,SpliceSiteDonor	Downstream|1641|Hca.08G0002850-mRNA-1||Hca.08G0002850|mRNA;SpliceSiteDonor|intron_2_RETAINED-RETAINED|Hca.08G0002860-mRNA-1||Hca.08G0002860|mRNA
GWHACDB00000008-2027869	8.80167	2.84605	14.7573	5.18519	2.3744	0.0348004	1	up	3	14	5.66	33.11	SpliceSiteRegion	SpliceSiteRegion|intron_2_RETAINED-RETAINED|Hca.08G0002940-mRNA-1||Hca.08G0002940|mRNA
GWHACDB00000008-2103939	4.26907	8.53815	0	0	#NAME?	0.031743	1	down	9	0	16.97	0	SpliceSiteRegion	SpliceSiteRegion|intron_10_RETAINED-RETAINED|Hca.08G0003080-mRNA-1||Hca.08G0003080|mRNA
GWHACDB00000008-2123548	14.3884	6.64078	22.1359	3.33333	1.73697	0.0273863	1	up	7	21	13.2	49.66	Exon	Exon|exon_3_4_RETAINED|Hca.08G0003120-mRNA-1||Hca.08G0003120|mRNA
GWHACDB00000008-2761797	7.69488	13.2816	2.10819	0.15873	-2.65535	0.0386761	1	down	14	2	26.39	4.73	SpliceSiteDonor	SpliceSiteDonor|intron_10_RETAINED-RETAINED|Hca.08G0004210-mRNA-1||Hca.08G0004210|mRNA
GWHACDB00000008-2955370	4.26907	8.53815	0	0	#NAME?	0.031743	1	down	9	0	16.97	0	Gene,Downstream	Gene|Hca.08G0004570|mRNA;Downstream|955|Hca.08G0004580-mRNA-1||Hca.08G0004580|mRNA
GWHACDB00000008-3106321	11.964	2.84605	21.0819	7.40741	2.88897	0.0028696	1	up	3	20	5.66	47.3	Intergenic,Downstream	Intergenic|Hca.08G0004840-Hca.08G0004850;Downstream|1124|Hca.08G0004840-mRNA-1||Hca.08G0004840|mRNA;Downstream|1070|Hca.08G0004850-mRNA-1||Hca.08G0004850|mRNA
GWHACDB00000008-3111214	3.79473	7.58947	0	0	#NAME?	0.0487232	1	down	8	0	15.08	0	Upstream,Intergenic,Downstream	Upstream|141|Hca.08G0004860-mRNA-1||Hca.08G0004860|mRNA;Upstream|794|Hca.08G0004850-mRNA-1||Hca.08G0004850|mRNA;Intergenic|Hca.08G0004850-Hca.08G0004860;Downstream|1422|Hca.08G0004870-mRNA-1||Hca.08G0004870|mRNA
GWHACDB00000008-3333422	6.64078	13.2816	0	0	#NAME?	0.00345039	1	down	14	0	26.39	0	Downstream,Intron	Downstream|1564|Hca.08G0005200-mRNA-1||Hca.08G0005200|mRNA;Intron|intron_24_RETAINED-RETAINED|Hca.08G0005190-mRNA-1||Hca.08G0005190|mRNA
GWHACDB00000008-3469196	5.7448	10.4355	1.05409	0.10101	-3.30743	0.0480084	1	down	11	1	20.74	2.36	Downstream,Intergenic,Upstream	Downstream|621|Hca.08G0005390-mRNA-1||Hca.08G0005390|mRNA;Intergenic|Hca.08G0005380-Hca.08G0005390;Upstream|1822|Hca.08G0005380-mRNA-1||Hca.08G0005380|mRNA
GWHACDB00000008-3957327	4.26907	8.53815	0	0	#NAME?	0.031743	1	down	9	0	16.97	0	Exon,Utr5prime	Exon|exon_3_10_RETAINED|Hca.08G0005960-mRNA-1||Hca.08G0005960|mRNA;Utr5prime|exon_3_10_RETAINED|Hca.08G0005960-mRNA-1||Hca.08G0005960|mRNA
GWHACDB00000008-4070864	9.17061	15.1789	3.16228	0.208333	-2.26303	0.0409121	1	down	16	3	30.16	7.09	Exon	Exon|exon_4_10_RETAINED|Hca.08G0006050-mRNA-1||Hca.08G0006050|mRNA
GWHACDB00000008-4070878	9.17061	15.1789	3.16228	0.208333	-2.26303	0.0409121	1	down	16	3	30.16	7.09	Exon	Exon|exon_4_10_RETAINED|Hca.08G0006050-mRNA-1||Hca.08G0006050|mRNA
GWHACDB00000008-4535392	4.26907	8.53815	0	0	#NAME?	0.031743	1	down	9	0	16.97	0	Intergenic,Upstream	Intergenic|Hca.08G0006720-Hca.08G0006730;Upstream|1322|Hca.08G0006730-mRNA-1||Hca.08G0006730|mRNA
GWHACDB00000008-4622752	5.7448	0.948683	10.5409	11.1111	3.47393	0.0363757	1	up	1	10	1.89	23.65	Intergenic	Intergenic|Hca.08G0006810-Hca.08G0006820
GWHACDB00000008-4973533	9.53954	18.025	1.05409	0.0584795	-4.09592	0.00190068	1	down	19	1	35.82	2.36	Intron,SpliceSiteRegion	Intron|intron_9_RETAINED-RETAINED|Hca.08G0007380-mRNA-1||Hca.08G0007380|mRNA;SpliceSiteRegion|intron_3_RETAINED-RETAINED|Hca.08G0007390-mRNA-1||Hca.08G0007390|mRNA
GWHACDB00000008-5934760	3.79473	7.58947	0	0	#NAME?	0.0487232	1	down	8	0	15.08	0	Downstream,Utr5prime,Exon	Downstream|497|Hca.08G0008540-mRNA-1||Hca.08G0008540|mRNA;Utr5prime|exon_1_2_RETAINED|Hca.08G0008530-mRNA-1||Hca.08G0008530|mRNA;Exon|exon_1_2_RETAINED|Hca.08G0008530-mRNA-1||Hca.08G0008530|mRNA
GWHACDB00000008-6178987	5.6921	11.3842	0	0	#NAME?	0.00849686	1	down	12	0	22.62	0	Intergenic	Intergenic|Hca.08G0008890-Hca.08G0008900
GWHACDB00000008-6452733	3.79473	7.58947	0	0	#NAME?	0.0487232	1	down	8	0	15.08	0	Downstream,Intergenic	Downstream|820|Hca.08G0009260-mRNA-1||Hca.08G0009260|mRNA;Downstream|89|Hca.08G0009250-mRNA-1||Hca.08G0009250|mRNA;Intergenic|Hca.08G0009250-Hca.08G0009260
GWHACDB00000008-6512712	11.964	2.84605	21.0819	7.40741	2.88897	0.0028696	1	up	3	20	5.66	47.3	Intron,Downstream	Intron|intron_1_RETAINED-RETAINED|Hca.08G0009340-mRNA-1||Hca.08G0009340|mRNA;Downstream|1922|Hca.08G0009350-mRNA-1||Hca.08G0009350|mRNA
GWHACDB00000008-7570381	10.5409	18.9737	2.10819	0.111111	-3.16993	0.00412149	1	down	20	2	37.7	4.73	Downstream,Exon	Downstream|1378|Hca.08G0010620-mRNA-1||Hca.08G0010620|mRNA;Exon|exon_4_9_RETAINED|Hca.08G0010610-mRNA-1||Hca.08G0010610|mRNA
GWHACDB00000008-7753803	6.69349	12.3329	1.05409	0.0854701	-3.54844	0.022153	1	down	13	1	24.51	2.36	Intron	Intron|intron_14_RETAINED-RETAINED|Hca.08G0010790-mRNA-1||Hca.08G0010790|mRNA
GWHACDB00000008-8865857	4.26907	8.53815	0	0	#NAME?	0.031743	1	down	9	0	16.97	0	Intergenic	Intergenic|Hca.08G0012150-Hca.08G0012160
GWHACDB00000008-8985946	9.17061	15.1789	3.16228	0.208333	-2.26303	0.0409121	1	down	16	3	30.16	7.09	Upstream,Intergenic	Upstream|33|Hca.08G0012300-mRNA-1||Hca.08G0012300|mRNA;Intergenic|Hca.08G0012290-Hca.08G0012300
GWHACDB00000008-9105394	4.26907	8.53815	0	0	#NAME?	0.031743	1	down	9	0	16.97	0	Upstream,Intergenic	Upstream|1139|Hca.08G0012440-mRNA-1||Hca.08G0012440|mRNA;Intergenic|Hca.08G0012430-Hca.08G0012440
GWHACDB00000008-9139863	7.69488	13.2816	2.10819	0.15873	-2.65535	0.0386761	1	down	14	2	26.39	4.73	Intergenic	Intergenic|Hca.08G0012470-Hca.08G0012480
GWHACDB00000008-9259970	11.3315	4.74342	17.9196	3.77778	1.91754	0.0385502	1	up	5	17	9.43	40.2	Intergenic	Intergenic|Hca.08G0012630-Hca.08G0012640
GWHACDB00000008-10620260	3.79473	7.58947	0	0	#NAME?	0.0487232	1	down	8	0	15.08	0	Intergenic	Intergenic|Hca.08G0014010-Hca.08G0014020
GWHACDB00000008-10924843	5.7448	0.948683	10.5409	11.1111	3.47393	0.0363757	1	up	1	10	1.89	23.65	Intron	Intron|intron_5_RETAINED-RETAINED|Hca.08G0014320-mRNA-1||Hca.08G0014320|mRNA
GWHACDB00000008-11025861	3.79473	7.58947	0	0	#NAME?	0.0487232	1	down	8	0	15.08	0	Intergenic	Intergenic|Hca.08G0014330-Hca.08G0014340
GWHACDB00000008-12961318	7.90569	0	15.8114	Inf	Inf	0.000688369	1	up	0	15	0	35.47	Intergenic	Intergenic|Hca.08G0015730-Hca.08G0015740
GWHACDB00000008-13709159	4.26907	8.53815	0	0	#NAME?	0.031743	1	down	9	0	16.97	0	Utr3prime,Exon	Utr3prime|exon_3_3_RETAINED|Hca.08G0016090-mRNA-1||Hca.08G0016090|mRNA;Exon|exon_3_3_RETAINED|Hca.08G0016090-mRNA-1||Hca.08G0016090|mRNA
GWHACDB00000008-13787050	12.3856	4.74342	20.0278	4.22222	2.078	0.0187197	1	up	5	19	9.43	44.93	Exon	Exon|exon_1_3_RETAINED|Hca.08G0016120-mRNA-1||Hca.08G0016120|mRNA
GWHACDB00000008-13883130	3.68932	0	7.37865	Inf	Inf	0.0449086	1	up	0	7	0	16.55	Intergenic	Intergenic|Hca.08G0016160-Hca.08G0016170
GWHACDB00000008-14268909	10.1193	17.0763	3.16228	0.185185	-2.43296	0.0208129	1	down	18	3	33.93	7.09	Intron,Downstream,Upstream	Intron|intron_3_RETAINED-RETAINED|Hca.08G0016390-mRNA-1||Hca.08G0016390|mRNA;Downstream|1136|Hca.08G0016380-mRNA-1||Hca.08G0016380|mRNA;Upstream|1816|Hca.08G0016400-mRNA-1||Hca.08G0016400|mRNA
GWHACDB00000008-16321223	5.7448	10.4355	1.05409	0.10101	-3.30743	0.0480084	1	down	11	1	20.74	2.36	Intergenic	Intergenic|Hca.08G0017620-Hca.08G0017630
GWHACDB00000008-16510205	5.21776	10.4355	0	0	#NAME?	0.0132627	1	down	11	0	20.74	0	Intergenic	Intergenic|Hca.08G0017780-Hca.08G0017790
GWHACDB00000008-17595602	4.21637	0	8.43274	Inf	Inf	0.0272152	1	up	0	8	0	18.92	Upstream,Intergenic	Upstream|58|Hca.08G0018440-mRNA-1||Hca.08G0018440|mRNA;Intergenic|Hca.08G0018430-Hca.08G0018440
GWHACDB00000008-19258152	5.7448	10.4355	1.05409	0.10101	-3.30743	0.0480084	1	down	11	1	20.74	2.36	Intergenic	Intergenic|Hca.08G0019620-Hca.08G0019630
GWHACDB00000008-20368159	5.7448	10.4355	1.05409	0.10101	-3.30743	0.0480084	1	down	11	1	20.74	2.36	Intergenic	Intergenic|Hca.08G0020600-Hca.08G0020610
GWHACDB00000008-21173153	10.3301	3.79473	16.8655	4.44444	2.152	0.0310558	1	up	4	16	7.54	37.84	Intergenic	Intergenic|Hca.08G0021300-Hca.08G0021310
GWHACDB00000008-21387649	6.21915	11.3842	1.05409	0.0925926	-3.43296	0.0327157	1	down	12	1	22.62	2.36	Exon	Exon|exon_5_11_RETAINED|Hca.08G0021490-mRNA-1||Hca.08G0021490|mRNA
GWHACDB00000008-22183620	7.64217	14.2302	1.05409	0.0740741	-3.75489	0.00997905	1	down	15	1	28.28	2.36	Intergenic	Intergenic|Hca.08G0022100-Hca.08G0022110
GWHACDB00000008-23691152	8.16922	14.2302	2.10819	0.148148	-2.75489	0.0270653	1	down	15	2	28.28	4.73	Intergenic	Intergenic|Hca.08G0023160-Hca.08G0023170
GWHACDB00000008-23809851	3.68932	0	7.37865	Inf	Inf	0.0449086	1	up	0	7	0	16.55	Upstream,Intergenic	Upstream|1854|Hca.08G0023240-mRNA-1||Hca.08G0023240|mRNA;Intergenic|Hca.08G0023230-Hca.08G0023240
GWHACDB00000008-24044439	9.64495	16.1276	3.16228	0.196078	-2.3505	0.0292852	1	down	17	3	32.05	7.09	Exon	Exon|exon_8_10_RETAINED|Hca.08G0023400-mRNA-1||Hca.08G0023400|mRNA
GWHACDB00000008-24208426	7.27324	1.89737	12.6491	6.66667	2.73697	0.0372615	1	up	2	12	3.77	28.38	Intron	Intron|intron_5_RETAINED-RETAINED|Hca.08G0023500-mRNA-1||Hca.08G0023500|mRNA
GWHACDB00000008-24208430	7.27324	1.89737	12.6491	6.66667	2.73697	0.0372615	1	up	2	12	3.77	28.38	Intron	Intron|intron_5_RETAINED-RETAINED|Hca.08G0023500-mRNA-1||Hca.08G0023500|mRNA
GWHACDB00000008-25926382	3.68932	0	7.37865	Inf	Inf	0.0449086	1	up	0	7	0	16.55	Intergenic	Intergenic|Hca.08G0024340-Hca.08G0024350
GWHACDB00000008-27815496	8.16922	14.2302	2.10819	0.148148	-2.75489	0.0270653	1	down	15	2	28.28	4.73	Intergenic,Downstream	Intergenic|Hca.08G0025320-Hca.08G0025330;Downstream|841|Hca.08G0025320-mRNA-1||Hca.08G0025320|mRNA
GWHACDB00000008-28541258	7.37865	0	14.7573	Inf	Inf	0.00118048	1	up	0	14	0	33.11	Intergenic	Intergenic|Hca.08G0025670-Hca.08G0025680
GWHACDB00000008-28850602	5.7448	10.4355	1.05409	0.10101	-3.30743	0.0480084	1	down	11	1	20.74	2.36	Intergenic	Intergenic|Hca.08G0025770-Hca.08G0025780
GWHACDB00000008-29169141	3.79473	7.58947	0	0	#NAME?	0.0487232	1	down	8	0	15.08	0	Intergenic	Intergenic|Hca.08G0025920-Hca.08G0025930
GWHACDB00000008-29198749	5.21776	10.4355	0	0	#NAME?	0.0132627	1	down	11	0	20.74	0	Intergenic	Intergenic|Hca.08G0025940-Hca.08G0025950
GWHACDB00000008-29784359	4.74342	0	9.48683	Inf	Inf	0.0163877	1	up	0	9	0	21.28	Upstream,Intergenic	Upstream|1704|Hca.08G0026130-mRNA-1||Hca.08G0026130|mRNA;Intergenic|Hca.08G0026120-Hca.08G0026130
GWHACDB00000008-30320545	9.17061	15.1789	3.16228	0.208333	-2.26303	0.0409121	1	down	16	3	30.16	7.09	Upstream,Intergenic	Upstream|1398|Hca.08G0026260-mRNA-1||Hca.08G0026260|mRNA;Intergenic|Hca.08G0026250-Hca.08G0026260
GWHACDB00000008-30423385	5.21776	10.4355	0	0	#NAME?	0.0132627	1	down	11	0	20.74	0	Intergenic	Intergenic|Hca.08G0026280-Hca.08G0026290
GWHACDB00000008-31209175	6.16644	12.3329	0	0	#NAME?	0.00542337	1	down	13	0	24.51	0	Upstream,Intergenic	Upstream|400|Hca.08G0026550-mRNA-1||Hca.08G0026550|mRNA;Intergenic|Hca.08G0026550-Hca.08G0026560
GWHACDB00000008-31209190	6.16644	12.3329	0	0	#NAME?	0.00542337	1	down	13	0	24.51	0	Intergenic,Upstream	Intergenic|Hca.08G0026550-Hca.08G0026560;Upstream|415|Hca.08G0026550-mRNA-1||Hca.08G0026550|mRNA
GWHACDB00000008-31223584	3.68932	0	7.37865	Inf	Inf	0.0449086	1	up	0	7	0	16.55	Intron	Intron|intron_4_RETAINED-RETAINED|Hca.08G0026560-mRNA-1||Hca.08G0026560|mRNA
GWHACDB00000008-31326592	4.74342	9.48683	0	0	#NAME?	0.0205777	1	down	10	0	18.85	0	Intergenic	Intergenic|Hca.08G0026560-Hca.08G0026570
GWHACDB00000008-34865427	8.64356	15.1789	2.10819	0.138889	-2.848	0.0188099	1	down	16	2	30.16	4.73	Intergenic	Intergenic|Hca.08G0027420-Hca.08G0027430
GWHACDB00000008-35180882	3.68932	0	7.37865	Inf	Inf	0.0449086	1	up	0	7	0	16.55	Intergenic,Downstream	Intergenic|Hca.08G0027490-Hca.08G0027500;Downstream|1730|Hca.08G0027500-mRNA-1||Hca.08G0027500|mRNA
GWHACDB00000008-36348893	8.16922	14.2302	2.10819	0.148148	-2.75489	0.0270653	1	down	15	2	28.28	4.73	Intergenic	Intergenic|Hca.08G0027760-Hca.08G0027770
GWHACDB00000008-36445724	12.0694	19.9223	4.21637	0.21164	-2.24031	0.015434	1	down	21	4	39.59	9.46	SpliceSiteDonor	SpliceSiteDonor|intron_8_RETAINED-RETAINED|Hca.08G0027780-mRNA-1||Hca.08G0027780|mRNA
GWHACDB00000008-36445817	5.6921	11.3842	0	0	#NAME?	0.00849686	1	down	12	0	22.62	0	Intron	Intron|intron_8_RETAINED-RETAINED|Hca.08G0027780-mRNA-1||Hca.08G0027780|mRNA
GWHACDB00000008-36683046	3.79473	7.58947	0	0	#NAME?	0.0487232	1	down	8	0	15.08	0	Intergenic	Intergenic|Hca.08G0027830-Hca.08G0027840
GWHACDB00000008-36974644	9.17061	15.1789	3.16228	0.208333	-2.26303	0.0409121	1	down	16	3	30.16	7.09	Intergenic	Intergenic|Hca.08G0027900-Hca.08G0027910
GWHACDB00000008-38681597	4.74342	0	9.48683	Inf	Inf	0.0163877	1	up	0	9	0	21.28	Downstream,Intron	Downstream|1311|Hca.08G0029790-mRNA-1||Hca.08G0029790|mRNA;Intron|intron_2_RETAINED-RETAINED|Hca.08G0029800-mRNA-1||Hca.08G0029800|mRNA;Downstream|632|Hca.08G0029810-mRNA-1||Hca.08G0029810|mRNA
GWHACDB00000008-39005272	20.9237	31.3065	10.5409	0.3367	-1.57046	0.011703	1	down	33	10	62.21	23.65	Intergenic	Intergenic|Hca.08G0030680-Hca.08G0030690
GWHACDB00000008-41346779	11.8585	4.74342	18.9737	4	2	0.0269899	1	up	5	18	9.43	42.57	Intergenic	Intergenic|Hca.08G0031620-Hca.08G0031630
GWHACDB00000008-47321489	5.21776	10.4355	0	0	#NAME?	0.0132627	1	down	11	0	20.74	0	SpliceSiteDonor	SpliceSiteDonor|intron_3_RETAINED-RETAINED|Hca.08G0032460-mRNA-1||Hca.08G0032460|mRNA
GWHACDB00000008-47385109	3.79473	7.58947	0	0	#NAME?	0.0487232	1	down	8	0	15.08	0	Intergenic,Downstream	Intergenic|Hca.08G0032480-Hca.08G0032490;Downstream|1672|Hca.08G0032490-mRNA-1||Hca.08G0032490|mRNA
GWHACDB00000008-50228822	6.27185	0.948683	11.595	12.2222	3.61143	0.0231207	1	up	1	11	1.89	26.01	Downstream,Intergenic	Downstream|1414|Hca.08G0033220-mRNA-1||Hca.08G0033220|mRNA;Intergenic|Hca.08G0033210-Hca.08G0033220
GWHACDB00000008-50618857	4.26907	8.53815	0	0	#NAME?	0.031743	1	down	9	0	16.97	0	Intergenic	Intergenic|Hca.08G0033290-Hca.08G0033300
GWHACDB00000008-50732434	4.26907	8.53815	0	0	#NAME?	0.031743	1	down	9	0	16.97	0	Intergenic	Intergenic|Hca.08G0033310-Hca.08G0033320
GWHACDB00000008-50888957	12.1221	18.9737	5.27046	0.277778	-1.848	0.0395807	1	down	20	5	37.7	11.82	Downstream,Intron	Downstream|1370|Hca.08G0033320-mRNA-1||Hca.08G0033320|mRNA;Intron|intron_1_RETAINED-RETAINED|Hca.08G0033330-mRNA-1||Hca.08G0033330|mRNA
GWHACDB00000008-51448042	3.79473	7.58947	0	0	#NAME?	0.0487232	1	down	8	0	15.08	0	Intergenic	Intergenic|Hca.08G0033370-Hca.08G0033380
GWHACDB00000008-53010403	5.6921	11.3842	0	0	#NAME?	0.00849686	1	down	12	0	22.62	0	Exon	Exon|exon_1_6_RETAINED|Hca.08G0033650-mRNA-1||Hca.08G0033650|mRNA
GWHACDB00000008-53255306	9.80306	3.79473	15.8114	4.16667	2.05889	0.0448707	1	up	4	15	7.54	35.47	Intergenic,Upstream	Intergenic|Hca.08G0033760-Hca.08G0033770;Upstream|1172|Hca.08G0033770-mRNA-1||Hca.08G0033770|mRNA
GWHACDB00000008-53601418	6.32456	0	12.6491	Inf	Inf	0.0034294	1	up	0	12	0	28.38	Intergenic	Intergenic|Hca.08G0033990-Hca.08G0034000
GWHACDB00000008-54651274	11.595	18.9737	4.21637	0.222222	-2.16993	0.0215092	1	down	20	4	37.7	9.46	Intergenic	Intergenic|Hca.08G0034630-Hca.08G0034640
GWHACDB00000008-55371800	4.21637	0	8.43274	Inf	Inf	0.0272152	1	up	0	8	0	18.92	Intergenic	Intergenic|Hca.08G0035020-Hca.08G0035030
GWHACDB00000008-57161281	4.26907	8.53815	0	0	#NAME?	0.031743	1	down	9	0	16.97	0	Upstream,Intergenic,Downstream	Upstream|1598|Hca.08G0036080-mRNA-1||Hca.08G0036080|mRNA;Intergenic|Hca.08G0036080-Hca.08G0036090;Downstream|828|Hca.08G0036090-mRNA-1||Hca.08G0036090|mRNA
GWHACDB00000008-58110577	10.1193	17.0763	3.16228	0.185185	-2.43296	0.0208129	1	down	18	3	33.93	7.09	Exon	Exon|exon_1_5_RETAINED|Hca.08G0036630-mRNA-1||Hca.08G0036630|mRNA
GWHACDB00000008-58470047	5.6921	11.3842	0	0	#NAME?	0.00849686	1	down	12	0	22.62	0	Intergenic	Intergenic|Hca.08G0036930-Hca.08G0036940
GWHACDB00000008-59058335	10.6463	17.0763	4.21637	0.246914	-2.01792	0.0409109	1	down	18	4	33.93	9.46	Intergenic	Intergenic|Hca.08G0037410-Hca.08G0037420
GWHACDB00000009-1185914	11.1207	18.025	4.21637	0.233918	-2.09592	0.0297706	1	down	19	4	35.82	9.46	Intergenic	Intergenic|Hca.07G0000450-Hca.07G0000460
GWHACDB00000009-1765674	9.17061	15.1789	3.16228	0.208333	-2.26303	0.0409121	1	down	16	3	30.16	7.09	Intergenic,Upstream,Downstream	Intergenic|Hca.07G0000760-Hca.07G0000770;Upstream|973|Hca.07G0000770-mRNA-1||Hca.07G0000770|mRNA;Downstream|1997|Hca.07G0000750-mRNA-1||Hca.07G0000750|mRNA;Upstream|1652|Hca.07G0000760-mRNA-1||Hca.07G0000760|mRNA
GWHACDB00000009-1794117	3.68932	0	7.37865	Inf	Inf	0.0449086	1	up	0	7	0	16.55	Intergenic,Upstream	Intergenic|Hca.07G0000810-Hca.07G0000820;Upstream|740|Hca.07G0000810-mRNA-1||Hca.07G0000810|mRNA
GWHACDB00000009-1836498	14.4938	4.74342	24.2441	5.11111	2.35364	0.00397298	1	up	5	23	9.43	54.39	Upstream,Intergenic	Upstream|1737|Hca.07G0000870-mRNA-1||Hca.07G0000870|mRNA;Intergenic|Hca.07G0000870-Hca.07G0000880
GWHACDB00000009-1946928	4.26907	8.53815	0	0	#NAME?	0.031743	1	down	9	0	16.97	0	Intron	Intron|intron_7_RETAINED-RETAINED|Hca.07G0000980-mRNA-1||Hca.07G0000980|mRNA
GWHACDB00000009-2422373	6.21915	11.3842	1.05409	0.0925926	-3.43296	0.0327157	1	down	12	1	22.62	2.36	Intergenic	Intergenic|Hca.07G0001370-Hca.07G0001380
GWHACDB00000009-2476381	5.7448	10.4355	1.05409	0.10101	-3.30743	0.0480084	1	down	11	1	20.74	2.36	Exon	Exon|exon_8_9_RETAINED|Hca.07G0001410-mRNA-1||Hca.07G0001410|mRNA
GWHACDB00000009-4532264	6.32456	0	12.6491	Inf	Inf	0.0034294	1	up	0	12	0	28.38	SpliceSiteDonor	SpliceSiteDonor|intron_4_RETAINED-RETAINED|Hca.07G0002570-mRNA-1||Hca.07G0002570|mRNA
GWHACDB00000009-4908125	9.64495	16.1276	3.16228	0.196078	-2.3505	0.0292852	1	down	17	3	32.05	7.09	Intergenic	Intergenic|Hca.07G0002750-Hca.07G0002760
GWHACDB00000009-5229783	5.7448	10.4355	1.05409	0.10101	-3.30743	0.0480084	1	down	11	1	20.74	2.36	Intergenic	Intergenic|Hca.07G0002920-Hca.07G0002930
GWHACDB00000009-5394307	4.74342	0	9.48683	Inf	Inf	0.0163877	1	up	0	9	0	21.28	Intergenic	Intergenic|Hca.07G0003010-Hca.07G0003020
GWHACDB00000009-5491023	10.6463	17.0763	4.21637	0.246914	-2.01792	0.0409109	1	down	18	4	33.93	9.46	Intergenic	Intergenic|Hca.07G0003060-Hca.07G0003070
GWHACDB00000009-5790164	6.21915	11.3842	1.05409	0.0925926	-3.43296	0.0327157	1	down	12	1	22.62	2.36	Downstream,Gene	Downstream|1035|Hca.07G0003280-mRNA-1||Hca.07G0003280|mRNA;Gene|Hca.07G0003270|mRNA
GWHACDB00000009-6223075	3.68932	0	7.37865	Inf	Inf	0.0449086	1	up	0	7	0	16.55	Intergenic	Intergenic|Hca.07G0003500-Hca.07G0003510
GWHACDB00000009-6648749	5.79751	0	11.595	Inf	Inf	0.00580855	1	up	0	11	0	26.01	Intergenic	Intergenic|Hca.07G0003730-Hca.07G0003740
GWHACDB00000009-6657953	21.0291	29.4092	12.6491	0.430108	-1.21723	0.0471353	1	down	31	12	58.44	28.38	Intergenic	Intergenic|Hca.07G0003730-Hca.07G0003740
GWHACDB00000009-6865951	3.79473	7.58947	0	0	#NAME?	0.0487232	1	down	8	0	15.08	0	Intergenic	Intergenic|Hca.07G0003850-Hca.07G0003860
GWHACDB00000009-7082899	4.74342	9.48683	0	0	#NAME?	0.0205777	1	down	10	0	18.85	0	Intergenic	Intergenic|Hca.07G0003960-Hca.07G0003970
GWHACDB00000009-7251470	4.21637	0	8.43274	Inf	Inf	0.0272152	1	up	0	8	0	18.92	Intergenic	Intergenic|Hca.07G0004080-Hca.07G0004090
GWHACDB00000009-7801251	4.21637	0	8.43274	Inf	Inf	0.0272152	1	up	0	8	0	18.92	Intron	Intron|intron_9_RETAINED-RETAINED|Hca.07G0004290-mRNA-1||Hca.07G0004290|mRNA
GWHACDB00000009-8926337	9.0652	17.0763	1.05409	0.0617284	-4.01792	0.00289829	1	down	18	1	33.93	2.36	Exon	Exon|exon_8_22_RETAINED|Hca.07G0004720-mRNA-1||Hca.07G0004720|mRNA
GWHACDB00000009-10657283	4.74342	9.48683	0	0	#NAME?	0.0205777	1	down	10	0	18.85	0	Intergenic	Intergenic|Hca.07G0005410-Hca.07G0005420
GWHACDB00000009-12029390	6.21915	11.3842	1.05409	0.0925926	-3.43296	0.0327157	1	down	12	1	22.62	2.36	Intergenic	Intergenic|Hca.07G0005880-Hca.07G0005890
GWHACDB00000009-12247001	4.21637	0	8.43274	Inf	Inf	0.0272152	1	up	0	8	0	18.92	Intergenic,Upstream	Intergenic|Hca.07G0005910-Hca.07G0005920;Upstream|1050|Hca.07G0005920-mRNA-1||Hca.07G0005920|mRNA
GWHACDB00000009-12617493	3.68932	0	7.37865	Inf	Inf	0.0449086	1	up	0	7	0	16.55	Intergenic	Intergenic|Hca.07G0006010-Hca.07G0006020
GWHACDB00000009-15004756	7.16783	13.2816	1.05409	0.0793651	-3.65535	0.0149107	1	down	14	1	26.39	2.36	Intergenic	Intergenic|Hca.07G0006700-Hca.07G0006710
GWHACDB00000009-16690362	9.85577	2.84605	16.8655	5.92593	2.56704	0.0156788	1	up	3	16	5.66	37.84	Intergenic	Intergenic|Hca.07G0007110-Hca.07G0007120
GWHACDB00000009-19383407	4.74342	0	9.48683	Inf	Inf	0.0163877	1	up	0	9	0	21.28	Intergenic	Intergenic|Hca.07G0007420-Hca.07G0007430
GWHACDB00000009-19552560	7.64217	14.2302	1.05409	0.0740741	-3.75489	0.00997905	1	down	15	1	28.28	2.36	Exon	Exon|exon_12_12_RETAINED|Hca.07G0007470-mRNA-1||Hca.07G0007470|mRNA
GWHACDB00000009-19892858	3.79473	7.58947	0	0	#NAME?	0.0487232	1	down	8	0	15.08	0	Intron,Downstream	Intron|intron_9_RETAINED-RETAINED|Hca.07G0007580-mRNA-1||Hca.07G0007580|mRNA;Downstream|1026|Hca.07G0007570-mRNA-1||Hca.07G0007570|mRNA
GWHACDB00000009-20119144	8.64356	15.1789	2.10819	0.138889	-2.848	0.0188099	1	down	16	2	30.16	4.73	Intergenic,Downstream	Intergenic|Hca.07G0007650-Hca.07G0007660;Downstream|58|Hca.07G0007660-mRNA-1||Hca.07G0007660|mRNA
GWHACDB00000009-21109035	4.21637	0	8.43274	Inf	Inf	0.0272152	1	up	0	8	0	18.92	Intergenic,Upstream	Intergenic|Hca.07G0007910-Hca.07G0007920;Upstream|1284|Hca.07G0007920-mRNA-1||Hca.07G0007920|mRNA
GWHACDB00000009-21516540	6.69349	12.3329	1.05409	0.0854701	-3.54844	0.022153	1	down	13	1	24.51	2.36	Intergenic	Intergenic|Hca.07G0007990-Hca.07G0008000
GWHACDB00000009-22120761	8.59085	16.1276	1.05409	0.0653595	-3.93546	0.00439854	1	down	17	1	32.05	2.36	Intergenic	Intergenic|Hca.07G0008230-Hca.07G0008240
GWHACDB00000009-22125732	3.79473	7.58947	0	0	#NAME?	0.0487232	1	down	8	0	15.08	0	Intergenic	Intergenic|Hca.07G0008230-Hca.07G0008240
GWHACDB00000009-22936043	14.0194	22.7684	5.27046	0.231481	-2.11103	0.0111946	1	down	24	5	45.24	11.82	Upstream,Exon,Downstream	Upstream|1308|Hca.07G0008360-mRNA-1||Hca.07G0008360|mRNA;Exon|exon_1_1_RETAINED|Hca.07G0008370-mRNA-1||Hca.07G0008370|mRNA;Downstream|321|Hca.07G0008380-mRNA-1||Hca.07G0008380|mRNA
GWHACDB00000009-24458967	14.5465	22.7684	6.32456	0.277778	-1.848	0.020607	1	down	24	6	45.24	14.19	Intergenic	Intergenic|Hca.07G0008630-Hca.07G0008640
GWHACDB00000009-25094705	3.79473	7.58947	0	0	#NAME?	0.0487232	1	down	8	0	15.08	0	Intergenic	Intergenic|Hca.07G0008710-Hca.07G0008720
GWHACDB00000009-25522790	4.74342	9.48683	0	0	#NAME?	0.0205777	1	down	10	0	18.85	0	Intergenic	Intergenic|Hca.07G0008760-Hca.07G0008770
GWHACDB00000009-25592061	4.21637	0	8.43274	Inf	Inf	0.0272152	1	up	0	8	0	18.92	Intergenic	Intergenic|Hca.07G0008770-Hca.07G0008780
GWHACDB00000009-26760806	3.68932	0	7.37865	Inf	Inf	0.0449086	1	up	0	7	0	16.55	Intergenic	Intergenic|Hca.07G0009240-Hca.07G0009250
GWHACDB00000009-27201014	3.79473	7.58947	0	0	#NAME?	0.0487232	1	down	8	0	15.08	0	Intergenic	Intergenic|Hca.07G0009290-Hca.07G0009300
GWHACDB00000009-27403460	3.79473	7.58947	0	0	#NAME?	0.0487232	1	down	8	0	15.08	0	Intergenic,Upstream	Intergenic|Hca.07G0009350-Hca.07G0009360;Upstream|1355|Hca.07G0009350-mRNA-1||Hca.07G0009350|mRNA
GWHACDB00000009-29077345	5.7448	10.4355	1.05409	0.10101	-3.30743	0.0480084	1	down	11	1	20.74	2.36	Upstream,Intergenic	Upstream|199|Hca.07G0010030-mRNA-1||Hca.07G0010030|mRNA;Intergenic|Hca.07G0010030-Hca.07G0010040
GWHACDB00000009-29089537	5.7448	0.948683	10.5409	11.1111	3.47393	0.0363757	1	up	1	10	1.89	23.65	Intron	Intron|intron_2_RETAINED-RETAINED|Hca.07G0010040-mRNA-1||Hca.07G0010040|mRNA
GWHACDB00000009-29169370	3.68932	0	7.37865	Inf	Inf	0.0449086	1	up	0	7	0	16.55	Exon	Exon|exon_4_4_RETAINED|Hca.07G0010080-mRNA-1||Hca.07G0010080|mRNA
GWHACDB00000009-29205880	6.21915	11.3842	1.05409	0.0925926	-3.43296	0.0327157	1	down	12	1	22.62	2.36	Intergenic,Downstream	Intergenic|Hca.07G0010090-Hca.07G0010100;Downstream|124|Hca.07G0010090-mRNA-1||Hca.07G0010090|mRNA
GWHACDB00000009-29783146	3.79473	7.58947	0	0	#NAME?	0.0487232	1	down	8	0	15.08	0	Intergenic	Intergenic|Hca.07G0010270-Hca.07G0010280
GWHACDB00000009-29822908	3.79473	7.58947	0	0	#NAME?	0.0487232	1	down	8	0	15.08	0	Intergenic	Intergenic|Hca.07G0010280-Hca.07G0010290
GWHACDB00000009-30037018	4.74342	0	9.48683	Inf	Inf	0.0163877	1	up	0	9	0	21.28	Intergenic	Intergenic|Hca.07G0010340-Hca.07G0010350
GWHACDB00000009-30702888	3.79473	7.58947	0	0	#NAME?	0.0487232	1	down	8	0	15.08	0	Intergenic,Upstream	Intergenic|Hca.07G0010690-Hca.07G0010700;Upstream|111|Hca.07G0010700-mRNA-1||Hca.07G0010700|mRNA
GWHACDB00000009-30859835	9.59224	17.0763	2.10819	0.123457	-3.01792	0.00891081	1	down	18	2	33.93	4.73	Exon,Downstream	Exon|exon_2_6_RETAINED|Hca.07G0010750-mRNA-1||Hca.07G0010750|mRNA;Downstream|243|Hca.07G0010760-mRNA-1||Hca.07G0010760|mRNA
GWHACDB00000009-31227363	5.7448	10.4355	1.05409	0.10101	-3.30743	0.0480084	1	down	11	1	20.74	2.36	Intergenic	Intergenic|Hca.07G0010890-Hca.07G0010900
GWHACDB00000009-31238860	4.74342	0	9.48683	Inf	Inf	0.0163877	1	up	0	9	0	21.28	Intergenic	Intergenic|Hca.07G0010900-Hca.07G0010910
GWHACDB00000009-31494126	13.5451	21.8197	5.27046	0.241546	-2.04963	0.015506	1	down	23	5	43.36	11.82	Intron	Intron|intron_2_RETAINED-RETAINED|Hca.07G0011070-mRNA-1||Hca.07G0011070|mRNA
GWHACDB00000009-32045135	3.79473	7.58947	0	0	#NAME?	0.0487232	1	down	8	0	15.08	0	Intergenic,Downstream	Intergenic|Hca.07G0011320-Hca.07G0011330;Downstream|646|Hca.07G0011320-mRNA-1||Hca.07G0011320|mRNA
GWHACDB00000009-32486822	6.16644	12.3329	0	0	#NAME?	0.00542337	1	down	13	0	24.51	0	Intron	Intron|intron_5_RETAINED-RETAINED|Hca.07G0011600-mRNA-1||Hca.07G0011600|mRNA
GWHACDB00000009-33148275	8.16922	14.2302	2.10819	0.148148	-2.75489	0.0270653	1	down	15	2	28.28	4.73	Intergenic	Intergenic|Hca.07G0011950-Hca.07G0011960
GWHACDB00000009-34037153	9.38142	1.89737	16.8655	8.88889	3.152	0.00665575	1	up	2	16	3.77	37.84	Intergenic,Upstream	Intergenic|Hca.07G0012490-Hca.07G0012500;Upstream|1678|Hca.07G0012500-mRNA-1||Hca.07G0012500|mRNA
GWHACDB00000009-34444963	5.7448	0.948683	10.5409	11.1111	3.47393	0.0363757	1	up	1	10	1.89	23.65	Intergenic	Intergenic|Hca.07G0012740-Hca.07G0012750
GWHACDB00000009-34936832	3.79473	7.58947	0	0	#NAME?	0.0487232	1	down	8	0	15.08	0	Intergenic	Intergenic|Hca.07G0013080-Hca.07G0013090
GWHACDB00000009-36373905	8.11651	15.1789	1.05409	0.0694444	-3.848	0.00664238	1	down	16	1	30.16	2.36	Exon	Exon|exon_2_12_RETAINED|Hca.07G0014100-mRNA-1||Hca.07G0014100|mRNA
GWHACDB00000009-36824005	4.26907	8.53815	0	0	#NAME?	0.031743	1	down	9	0	16.97	0	Intron	Intron|intron_15_RETAINED-RETAINED|Hca.07G0014570-mRNA-1||Hca.07G0014570|mRNA
GWHACDB00000009-37823420	4.21637	0	8.43274	Inf	Inf	0.0272152	1	up	0	8	0	18.92	Exon	Exon|exon_6_15_RETAINED|Hca.07G0015370-mRNA-1||Hca.07G0015370|mRNA
GWHACDB00000009-37968908	11.595	18.9737	4.21637	0.222222	-2.16993	0.0215092	1	down	20	4	37.7	9.46	Upstream,Intergenic	Upstream|1469|Hca.07G0015480-mRNA-1||Hca.07G0015480|mRNA;Intergenic|Hca.07G0015480-Hca.07G0015490
GWHACDB00000009-38230235	8.64356	15.1789	2.10819	0.138889	-2.848	0.0188099	1	down	16	2	30.16	4.73	Exon	Exon|exon_11_11_RETAINED|Hca.07G0015660-mRNA-1||Hca.07G0015660|mRNA
GWHACDB00000009-38266922	6.27185	0.948683	11.595	12.2222	3.61143	0.0231207	1	up	1	11	1.89	26.01	Intergenic,Downstream	Intergenic|Hca.07G0015670-Hca.07G0015680;Downstream|1868|Hca.07G0015670-mRNA-1||Hca.07G0015670|mRNA
GWHACDB00000009-38807890	6.16644	12.3329	0	0	#NAME?	0.00542337	1	down	13	0	24.51	0	Exon	Exon|exon_4_11_RETAINED|Hca.07G0016200-mRNA-1||Hca.07G0016200|mRNA
GWHACDB00000009-38860746	19.3953	11.3842	27.4064	2.40741	1.26748	0.0475204	1	up	12	26	22.62	61.49	Downstream,Intergenic	Downstream|351|Hca.07G0016260-mRNA-1||Hca.07G0016260|mRNA;Intergenic|Hca.07G0016260-Hca.07G0016270;Downstream|1106|Hca.07G0016270-mRNA-1||Hca.07G0016270|mRNA
GWHACDB00000009-39037409	12.5964	19.9223	5.27046	0.26455	-1.91839	0.0291638	1	down	21	5	39.59	11.82	Utr3prime,Downstream,Gene,Exon	Utr3prime|exon_5_6_RETAINED|Hca.07G0016440-mRNA-1||Hca.07G0016440|mRNA;Downstream|1747|Hca.07G0016450-mRNA-1||Hca.07G0016450|mRNA;Gene|Hca.07G0016430|mRNA;Exon|exon_5_6_RETAINED|Hca.07G0016440-mRNA-1||Hca.07G0016440|mRNA
GWHACDB00000009-39466088	9.17061	15.1789	3.16228	0.208333	-2.26303	0.0409121	1	down	16	3	30.16	7.09	Downstream,Intergenic	Downstream|325|Hca.07G0016850-mRNA-1||Hca.07G0016850|mRNA;Intergenic|Hca.07G0016850-Hca.07G0016860
GWHACDB00000009-40274798	3.68932	0	7.37865	Inf	Inf	0.0449086	1	up	0	7	0	16.55	Exon	Exon|exon_7_20_RETAINED|Hca.07G0017690-mRNA-1||Hca.07G0017690|mRNA
GWHACDB00000009-40280023	4.74342	9.48683	0	0	#NAME?	0.0205777	1	down	10	0	18.85	0	Intron	Intron|intron_5_RETAINED-RETAINED|Hca.07G0017700-mRNA-1||Hca.07G0017700|mRNA
GWHACDB00000009-41587743	4.26907	8.53815	0	0	#NAME?	0.031743	1	down	9	0	16.97	0	Intergenic	Intergenic|Hca.07G0018980-Hca.07G0018990
GWHACDB00000009-42035266	5.7448	10.4355	1.05409	0.10101	-3.30743	0.0480084	1	down	11	1	20.74	2.36	Intergenic	Intergenic|Hca.07G0019370-Hca.07G0019380
GWHACDB00000009-42099691	5.7448	10.4355	1.05409	0.10101	-3.30743	0.0480084	1	down	11	1	20.74	2.36	Intergenic,Downstream	Intergenic|Hca.07G0019430-Hca.07G0019440;Downstream|1764|Hca.07G0019440-mRNA-1||Hca.07G0019440|mRNA
GWHACDB00000009-42304680	3.79473	7.58947	0	0	#NAME?	0.0487232	1	down	8	0	15.08	0	Intergenic	Intergenic|Hca.07G0019680-Hca.07G0019690
GWHACDB00000009-42345605	3.79473	7.58947	0	0	#NAME?	0.0487232	1	down	8	0	15.08	0	Intergenic,Upstream	Intergenic|Hca.07G0019710-Hca.07G0019720;Upstream|1069|Hca.07G0019720-mRNA-1||Hca.07G0019720|mRNA
GWHACDB00000009-42355709	3.68932	0	7.37865	Inf	Inf	0.0449086	1	up	0	7	0	16.55	Downstream,Intron	Downstream|1982|Hca.07G0019730-mRNA-1||Hca.07G0019730|mRNA;Intron|intron_5_RETAINED-RETAINED|Hca.07G0019740-mRNA-1||Hca.07G0019740|mRNA
GWHACDB00000009-42491252	4.74342	9.48683	0	0	#NAME?	0.0205777	1	down	10	0	18.85	0	Intergenic	Intergenic|Hca.07G0019900-Hca.07G0019910
GWHACDB00000009-42633577	5.7448	10.4355	1.05409	0.10101	-3.30743	0.0480084	1	down	11	1	20.74	2.36	Intergenic	Intergenic|Hca.07G0020040-Hca.07G0020050
GWHACDB00000009-42730177	4.26907	8.53815	0	0	#NAME?	0.031743	1	down	9	0	16.97	0	Intergenic,Downstream	Intergenic|Hca.07G0020150-Hca.07G0020170;Downstream|1782|Hca.07G0020150-mRNA-1||Hca.07G0020150|mRNA
GWHACDB00000009-42905615	3.68932	0	7.37865	Inf	Inf	0.0449086	1	up	0	7	0	16.55	Downstream,Intergenic	Downstream|1940|Hca.07G0020350-mRNA-1||Hca.07G0020350|mRNA;Intergenic|Hca.07G0020350-Hca.07G0020360
GWHACDB00000009-43007669	4.26907	8.53815	0	0	#NAME?	0.031743	1	down	9	0	16.97	0	Intron	Intron|intron_4_RETAINED-RETAINED|Hca.07G0020450-mRNA-1||Hca.07G0020450|mRNA
GWHACDB00000009-43232426	6.69349	12.3329	1.05409	0.0854701	-3.54844	0.022153	1	down	13	1	24.51	2.36	Downstream,Intron	Downstream|1524|Hca.07G0020610-mRNA-1||Hca.07G0020610|mRNA;Intron|intron_2_RETAINED-RETAINED|Hca.07G0020620-mRNA-1||Hca.07G0020620|mRNA
GWHACDB00000009-43363308	5.7448	10.4355	1.05409	0.10101	-3.30743	0.0480084	1	down	11	1	20.74	2.36	Intergenic	Intergenic|Hca.07G0020740-Hca.07G0020750
GWHACDB00000009-45133367	4.26907	8.53815	0	0	#NAME?	0.031743	1	down	9	0	16.97	0	Intergenic	Intergenic|Hca.07G0022790-Hca.07G0022800
GWHACDB00000009-45221715	5.7448	0.948683	10.5409	11.1111	3.47393	0.0363757	1	up	1	10	1.89	23.65	Intron	Intron|intron_5_RETAINED-RETAINED|Hca.07G0022890-mRNA-1||Hca.07G0022890|mRNA
GWHACDB00000009-45652278	8.38004	0.948683	15.8114	16.6667	4.05889	0.00349577	1	up	1	15	1.89	35.47	Intron	Intron|intron_1_RETAINED-RETAINED|Hca.07G0023440-mRNA-1||Hca.07G0023440|mRNA
GWHACDB00000009-45839899	7.64217	14.2302	1.05409	0.0740741	-3.75489	0.00997905	1	down	15	1	28.28	2.36	Intergenic	Intergenic|Hca.07G0023670-Hca.07G0023680
GWHACDB00000009-45975644	5.21776	10.4355	0	0	#NAME?	0.0132627	1	down	11	0	20.74	0	Intron	Intron|intron_4_RETAINED-RETAINED|Hca.07G0023880-mRNA-1||Hca.07G0023880|mRNA
GWHACDB00000009-46323631	10.6463	17.0763	4.21637	0.246914	-2.01792	0.0409109	1	down	18	4	33.93	9.46	Intergenic	Intergenic|Hca.07G0024290-Hca.07G0024300
GWHACDB00000009-46569648	5.21776	10.4355	0	0	#NAME?	0.0132627	1	down	11	0	20.74	0	Intron	Intron|intron_5_RETAINED-RETAINED|Hca.07G0024600-mRNA-1||Hca.07G0024600|mRNA
GWHACDB00000009-46584716	3.79473	7.58947	0	0	#NAME?	0.0487232	1	down	8	0	15.08	0	Upstream,Intergenic	Upstream|1042|Hca.07G0024610-mRNA-1||Hca.07G0024610|mRNA;Intergenic|Hca.07G0024610-Hca.07G0024620
GWHACDB00000009-46625833	4.74342	0	9.48683	Inf	Inf	0.0163877	1	up	0	9	0	21.28	SpliceSiteDonor	SpliceSiteDonor|intron_2_RETAINED-RETAINED|Hca.07G0024660-mRNA-1||Hca.07G0024660|mRNA
GWHACDB00000009-46953019	4.21637	0	8.43274	Inf	Inf	0.0272152	1	up	0	8	0	18.92	SpliceSiteRegion	SpliceSiteRegion|intron_1_RETAINED-RETAINED|Hca.07G0025030-mRNA-1||Hca.07G0025030|mRNA
GWHACDB00000009-47624970	6.21915	11.3842	1.05409	0.0925926	-3.43296	0.0327157	1	down	12	1	22.62	2.36	Intron	Intron|intron_4_RETAINED-RETAINED|Hca.07G0025800-mRNA-1||Hca.07G0025800|mRNA
GWHACDB00000009-49016077	12.3329	5.6921	18.9737	3.33333	1.73697	0.0458154	1	up	6	18	11.31	42.57	Intergenic,Upstream	Intergenic|Hca.07G0027550-Hca.07G0027560;Upstream|1795|Hca.07G0027560-mRNA-1||Hca.07G0027560|mRNA
GWHACDB00000009-50191588	7.69488	13.2816	2.10819	0.15873	-2.65535	0.0386761	1	down	14	2	26.39	4.73	SpliceSiteDonor	SpliceSiteDonor|intron_1_RETAINED-RETAINED|Hca.07G0029210-mRNA-1||Hca.07G0029210|mRNA
GWHACDB00000009-50692484	11.8585	4.74342	18.9737	4	2	0.0269899	1	up	5	18	9.43	42.57	Downstream,Intergenic,Upstream	Downstream|944|Hca.07G0030070-mRNA-1||Hca.07G0030070|mRNA;Intergenic|Hca.07G0030070-Hca.07G0030080;Upstream|367|Hca.07G0030080-mRNA-1||Hca.07G0030080|mRNA
GWHACDB00000009-50755695	3.68932	0	7.37865	Inf	Inf	0.0449086	1	up	0	7	0	16.55	Intron	Intron|intron_3_RETAINED-RETAINED|Hca.07G0030170-mRNA-1||Hca.07G0030170|mRNA
GWHACDB00000009-53553385	5.7448	10.4355	1.05409	0.10101	-3.30743	0.0480084	1	down	11	1	20.74	2.36	Exon	Exon|exon_2_3_RETAINED|Hca.07G0034200-mRNA-1||Hca.07G0034200|mRNA
GWHACDB00000009-53591094	5.7448	0.948683	10.5409	11.1111	3.47393	0.0363757	1	up	1	10	1.89	23.65	Exon	Exon|exon_5_13_RETAINED|Hca.07G0034260-mRNA-1||Hca.07G0034260|mRNA
GWHACDB00000009-53902801	3.79473	7.58947	0	0	#NAME?	0.0487232	1	down	8	0	15.08	0	Downstream,Gene	Downstream|1279|Hca.07G0034720-mRNA-1||Hca.07G0034720|mRNA;Gene|Hca.07G0034710|mRNA
GWHACDB00000009-55549951	16.5493	24.6658	8.43274	0.34188	-1.54844	0.0322913	1	down	26	8	49.02	18.92	Exon	Exon|exon_6_11_RETAINED|Hca.07G0037100-mRNA-1||Hca.07G0037100|mRNA
GWHACDB00000009-55725698	4.74342	9.48683	0	0	#NAME?	0.0205777	1	down	10	0	18.85	0	Exon	Exon|exon_11_15_RETAINED|Hca.07G0037350-mRNA-1||Hca.07G0037350|mRNA
GWHACDB00000009-55867932	12.0694	19.9223	4.21637	0.21164	-2.24031	0.015434	1	down	21	4	39.59	9.46	Intron,Upstream	Intron|intron_12_RETAINED-RETAINED|Hca.07G0037500-mRNA-1||Hca.07G0037500|mRNA;Upstream|1789|Hca.07G0037490-mRNA-1||Hca.07G0037490|mRNA
GWHACDB00000009-55990433	15.5479	23.7171	7.37865	0.311111	-1.6845	0.026226	1	down	25	7	47.13	16.55	Exon	Exon|exon_15_15_RETAINED|Hca.07G0037670-mRNA-1||Hca.07G0037670|mRNA
GWHACDB00000009-56295565	17.3925	9.48683	25.2982	2.66667	1.41504	0.0398601	1	up	10	24	18.85	56.76	Exon,Downstream	Exon|exon_3_3_RETAINED|Hca.07G0038080-mRNA-1||Hca.07G0038080|mRNA;Downstream|604|Hca.07G0038070-mRNA-1||Hca.07G0038070|mRNA
GWHACDB00000009-56639957	3.79473	7.58947	0	0	#NAME?	0.0487232	1	down	8	0	15.08	0	Intron,Downstream	Intron|intron_8_RETAINED-RETAINED|Hca.07G0038600-mRNA-1||Hca.07G0038600|mRNA;Downstream|316|Hca.07G0038610-mRNA-1||Hca.07G0038610|mRNA
GWHACDB00000009-56954767	3.68932	0	7.37865	Inf	Inf	0.0449086	1	up	0	7	0	16.55	Exon,Upstream	Exon|exon_1_2_RETAINED|Hca.07G0039130-mRNA-1||Hca.07G0039130|mRNA;Upstream|1891|Hca.07G0039140-mRNA-1||Hca.07G0039140|mRNA
GWHACDB00000009-57877696	4.21637	0	8.43274	Inf	Inf	0.0272152	1	up	0	8	0	18.92	Exon	Exon|exon_16_30_RETAINED|Hca.07G0040560-mRNA-1||Hca.07G0040560|mRNA
GWHACDB00000009-58138240	3.79473	7.58947	0	0	#NAME?	0.0487232	1	down	8	0	15.08	0	Downstream,Exon	Downstream|1687|Hca.07G0040970-mRNA-1||Hca.07G0040970|mRNA;Exon|exon_1_2_RETAINED|Hca.07G0040980-mRNA-1||Hca.07G0040980|mRNA
GWHACDB00000009-58444673	3.79473	7.58947	0	0	#NAME?	0.0487232	1	down	8	0	15.08	0	Exon	Exon|exon_5_11_RETAINED|Hca.07G0041540-mRNA-1||Hca.07G0041540|mRNA
GWHACDB00000009-58959585	5.7448	10.4355	1.05409	0.10101	-3.30743	0.0480084	1	down	11	1	20.74	2.36	SpliceSiteRegion,Upstream	SpliceSiteRegion|intron_9_RETAINED-RETAINED|Hca.07G0042460-mRNA-1||Hca.07G0042460|mRNA;Upstream|1765|Hca.07G0042470-mRNA-1||Hca.07G0042470|mRNA
GWHACDB00000009-58971086	10.8572	3.79473	17.9196	4.72222	2.23947	0.021287	1	up	4	17	7.54	40.2	Exon	Exon|exon_2_10_RETAINED|Hca.07G0042480-mRNA-1||Hca.07G0042480|mRNA
GWHACDB00000009-59335170	4.26907	8.53815	0	0	#NAME?	0.031743	1	down	9	0	16.97	0	Exon	Exon|exon_16_20_RETAINED|Hca.07G0043000-mRNA-1||Hca.07G0043000|mRNA
GWHACDB00000009-59831996	11.1207	18.025	4.21637	0.233918	-2.09592	0.0297706	1	down	19	4	35.82	9.46	Intron,Downstream	Intron|intron_8_RETAINED-RETAINED|Hca.07G0043690-mRNA-1||Hca.07G0043690|mRNA;Downstream|685|Hca.07G0043700-mRNA-1||Hca.07G0043700|mRNA
GWHACDB00000009-59983930	4.74342	9.48683	0	0	#NAME?	0.0205777	1	down	10	0	18.85	0	Exon,Downstream	Exon|exon_2_2_RETAINED|Hca.07G0043920-mRNA-1||Hca.07G0043920|mRNA;Downstream|587|Hca.07G0043930-mRNA-1||Hca.07G0043930|mRNA
GWHACDB00000009-60295686	6.21915	11.3842	1.05409	0.0925926	-3.43296	0.0327157	1	down	12	1	22.62	2.36	Exon,Downstream	Exon|exon_4_5_RETAINED|Hca.07G0044380-mRNA-1||Hca.07G0044380|mRNA;Downstream|1673|Hca.07G0044370-mRNA-1||Hca.07G0044370|mRNA
GWHACDB00000009-60622018	5.7448	0.948683	10.5409	11.1111	3.47393	0.0363757	1	up	1	10	1.89	23.65	Exon,Utr3prime,Downstream	Exon|exon_12_12_RETAINED|Hca.07G0044890-mRNA-1||Hca.07G0044890|mRNA;Utr3prime|exon_12_12_RETAINED|Hca.07G0044890-mRNA-1||Hca.07G0044890|mRNA;Downstream|1270|Hca.07G0044900-mRNA-1||Hca.07G0044900|mRNA
GWHACDB00000009-60679881	12.0694	19.9223	4.21637	0.21164	-2.24031	0.015434	1	down	21	4	39.59	9.46	SpliceSiteDonor	SpliceSiteDonor|intron_4_RETAINED-RETAINED|Hca.07G0045000-mRNA-1||Hca.07G0045000|mRNA
GWHACDB00000009-61000861	9.64495	16.1276	3.16228	0.196078	-2.3505	0.0292852	1	down	17	3	32.05	7.09	Intron	Intron|intron_9_RETAINED-RETAINED|Hca.07G0045520-mRNA-1||Hca.07G0045520|mRNA
GWHACDB00000009-61395495	3.79473	7.58947	0	0	#NAME?	0.0487232	1	down	8	0	15.08	0	SpliceSiteRegion	SpliceSiteRegion|intron_4_RETAINED-RETAINED|Hca.07G0046100-mRNA-1||Hca.07G0046100|mRNA
GWHACDB00000010-446163	3.68932	0	7.37865	Inf	Inf	0.0449086	1	up	0	7	0	16.55	Intergenic,Upstream,Downstream	Intergenic|Hca.11G0000330-Hca.11G0000340;Upstream|1395|Hca.11G0000340-mRNA-1||Hca.11G0000340|mRNA;Downstream|1485|Hca.11G0000330-mRNA-1||Hca.11G0000330|mRNA
GWHACDB00000010-1440614	3.79473	7.58947	0	0	#NAME?	0.0487232	1	down	8	0	15.08	0	Intergenic	Intergenic|Hca.11G0001260-Hca.11G0001270
GWHACDB00000010-1587320	4.21637	0	8.43274	Inf	Inf	0.0272152	1	up	0	8	0	18.92	Intergenic	Intergenic|Hca.11G0001340-Hca.11G0001350
GWHACDB00000010-1724547	13.4924	3.79473	23.19	6.11111	2.61143	0.00282591	1	up	4	22	7.54	52.03	Intergenic	Intergenic|Hca.11G0001480-Hca.11G0001490
GWHACDB00000010-1840661	7.85299	0.948683	14.7573	15.5556	3.95936	0.00566585	1	up	1	14	1.89	33.11	Intron	Intron|intron_10_RETAINED-RETAINED|Hca.11G0001570-mRNA-1||Hca.11G0001570|mRNA
GWHACDB00000010-3099412	9.17061	15.1789	3.16228	0.208333	-2.26303	0.0409121	1	down	16	3	30.16	7.09	Intron,Downstream	Intron|intron_1_RETAINED-RETAINED|Hca.11G0002690-mRNA-1||Hca.11G0002690|mRNA;Downstream|1526|Hca.11G0002700-mRNA-1||Hca.11G0002700|mRNA
GWHACDB00000010-3400873	6.21915	11.3842	1.05409	0.0925926	-3.43296	0.0327157	1	down	12	1	22.62	2.36	Intergenic,Upstream	Intergenic|Hca.11G0003020-Hca.11G0003030;Upstream|1787|Hca.11G0003030-mRNA-1||Hca.11G0003030|mRNA
GWHACDB00000010-3636343	4.74342	9.48683	0	0	#NAME?	0.0205777	1	down	10	0	18.85	0	Gene	Gene|Hca.11G0003220|mRNA
GWHACDB00000010-3653208	4.26907	8.53815	0	0	#NAME?	0.031743	1	down	9	0	16.97	0	Downstream,Intergenic	Downstream|1042|Hca.11G0003240-mRNA-1||Hca.11G0003240|mRNA;Intergenic|Hca.11G0003240-Hca.11G0003250
GWHACDB00000010-4480306	3.68932	0	7.37865	Inf	Inf	0.0449086	1	up	0	7	0	16.55	Intergenic	Intergenic|Hca.11G0004130-Hca.11G0004140
GWHACDB00000010-5102694	6.69349	12.3329	1.05409	0.0854701	-3.54844	0.022153	1	down	13	1	24.51	2.36	Intergenic,Upstream	Intergenic|Hca.11G0004810-Hca.11G0004850;Upstream|686|Hca.11G0004850-mRNA-1||Hca.11G0004850|mRNA
GWHACDB00000010-5144111	6.8516	0	13.7032	Inf	Inf	0.00201622	1	up	0	13	0	30.74	Intergenic,Downstream	Intergenic|Hca.11G0004890-Hca.11G0004900;Downstream|472|Hca.11G0004890-mRNA-1||Hca.11G0004890|mRNA
GWHACDB00000010-6538461	4.74342	0	9.48683	Inf	Inf	0.0163877	1	up	0	9	0	21.28	Intergenic	Intergenic|Hca.11G0006540-Hca.11G0006550
GWHACDB00000010-6825474	15.0735	22.7684	7.37865	0.324074	-1.6256	0.0349792	1	down	24	7	45.24	16.55	Intergenic,Upstream	Intergenic|Hca.11G0006930-Hca.11G0006950;Upstream|107|Hca.11G0006950-mRNA-1||Hca.11G0006950|mRNA
GWHACDB00000010-7744769	9.80306	3.79473	15.8114	4.16667	2.05889	0.0448707	1	up	4	15	7.54	35.47	Intergenic	Intergenic|Hca.11G0008100-Hca.11G0008110
GWHACDB00000010-8365092	4.21637	0	8.43274	Inf	Inf	0.0272152	1	up	0	8	0	18.92	Gene	Gene|Hca.11G0008870|mRNA
GWHACDB00000010-9497286	4.26907	8.53815	0	0	#NAME?	0.031743	1	down	9	0	16.97	0	SpliceSiteDonor	SpliceSiteDonor|intron_1_RETAINED-RETAINED|Hca.11G0010550-mRNA-1||Hca.11G0010550|mRNA
GWHACDB00000010-9721761	3.68932	0	7.37865	Inf	Inf	0.0449086	1	up	0	7	0	16.55	Intron	Intron|intron_16_RETAINED-RETAINED|Hca.11G0010850-mRNA-1||Hca.11G0010850|mRNA
GWHACDB00000010-10164196	9.17061	15.1789	3.16228	0.208333	-2.26303	0.0409121	1	down	16	3	30.16	7.09	Exon,Upstream	Exon|exon_4_6_RETAINED|Hca.11G0011450-mRNA-1||Hca.11G0011450|mRNA;Upstream|846|Hca.11G0011460-mRNA-1||Hca.11G0011460|mRNA
GWHACDB00000010-10809477	4.21637	0	8.43274	Inf	Inf	0.0272152	1	up	0	8	0	18.92	Upstream,Intergenic	Upstream|1952|Hca.11G0012240-mRNA-1||Hca.11G0012240|mRNA;Upstream|398|Hca.11G0012230-mRNA-1||Hca.11G0012230|mRNA;Intergenic|Hca.11G0012230-Hca.11G0012240
GWHACDB00000010-10849328	5.7448	10.4355	1.05409	0.10101	-3.30743	0.0480084	1	down	11	1	20.74	2.36	Downstream,Intergenic,Upstream	Downstream|1325|Hca.11G0012280-mRNA-1||Hca.11G0012280|mRNA;Intergenic|Hca.11G0012280-Hca.11G0012290;Upstream|789|Hca.11G0012290-mRNA-1||Hca.11G0012290|mRNA
GWHACDB00000010-10952633	5.7448	0.948683	10.5409	11.1111	3.47393	0.0363757	1	up	1	10	1.89	23.65	Intergenic,Downstream	Intergenic|Hca.11G0012420-Hca.11G0012430;Downstream|886|Hca.11G0012430-mRNA-1||Hca.11G0012430|mRNA
GWHACDB00000010-10956887	5.7448	0.948683	10.5409	11.1111	3.47393	0.0363757	1	up	1	10	1.89	23.65	Exon	Exon|exon_1_1_RETAINED|Hca.11G0012440-mRNA-1||Hca.11G0012440|mRNA
GWHACDB00000010-11114495	3.68932	0	7.37865	Inf	Inf	0.0449086	1	up	0	7	0	16.55	Downstream,Intergenic	Downstream|386|Hca.11G0012770-mRNA-1||Hca.11G0012770|mRNA;Intergenic|Hca.11G0012760-Hca.11G0012770
GWHACDB00000010-11546698	11.595	18.9737	4.21637	0.222222	-2.16993	0.0215092	1	down	20	4	37.7	9.46	Intergenic,Upstream	Intergenic|Hca.11G0013460-Hca.11G0013470;Upstream|11|Hca.11G0013460-mRNA-1||Hca.11G0013460|mRNA;Upstream|443|Hca.11G0013470-mRNA-1||Hca.11G0013470|mRNA
GWHACDB00000010-12445085	4.74342	9.48683	0	0	#NAME?	0.0205777	1	down	10	0	18.85	0	Intergenic,Upstream	Intergenic|Hca.11G0014640-Hca.11G0014650;Upstream|721|Hca.11G0014640-mRNA-1||Hca.11G0014640|mRNA
GWHACDB00000010-12520402	5.7448	10.4355	1.05409	0.10101	-3.30743	0.0480084	1	down	11	1	20.74	2.36	Gene,Downstream	Gene|Hca.11G0014760|mRNA;Downstream|1299|Hca.11G0014770-mRNA-1||Hca.11G0014770|mRNA
GWHACDB00000010-12755972	6.7989	0.948683	12.6491	13.3333	3.73697	0.014577	1	up	1	12	1.89	28.38	Upstream,Intergenic	Upstream|196|Hca.11G0015110-mRNA-1||Hca.11G0015110|mRNA;Intergenic|Hca.11G0015110-Hca.11G0015120
GWHACDB00000010-12773715	5.21776	10.4355	0	0	#NAME?	0.0132627	1	down	11	0	20.74	0	Upstream,Intergenic	Upstream|982|Hca.11G0015160-mRNA-1||Hca.11G0015160|mRNA;Intergenic|Hca.11G0015150-Hca.11G0015160
GWHACDB00000010-13148773	6.21915	11.3842	1.05409	0.0925926	-3.43296	0.0327157	1	down	12	1	22.62	2.36	Intergenic,Downstream	Intergenic|Hca.11G0015830-Hca.11G0015840;Downstream|1073|Hca.11G0015840-mRNA-1||Hca.11G0015840|mRNA
GWHACDB00000010-14183374	9.80306	3.79473	15.8114	4.16667	2.05889	0.0448707	1	up	4	15	7.54	35.47	SpliceSiteDonor	SpliceSiteDonor|intron_2_RETAINED-RETAINED|Hca.11G0017520-mRNA-1||Hca.11G0017520|mRNA
GWHACDB00000010-14632721	5.21776	10.4355	0	0	#NAME?	0.0132627	1	down	11	0	20.74	0	Downstream,Exon	Downstream|747|Hca.11G0018210-mRNA-1||Hca.11G0018210|mRNA;Exon|exon_3_3_RETAINED|Hca.11G0018200-mRNA-1||Hca.11G0018200|mRNA
GWHACDB00000010-14841753	6.27185	0.948683	11.595	12.2222	3.61143	0.0231207	1	up	1	11	1.89	26.01	Intergenic,Upstream	Intergenic|Hca.11G0018500-Hca.11G0018510;Upstream|24|Hca.11G0018510-mRNA-1||Hca.11G0018510|mRNA
GWHACDB00000010-14897112	3.79473	7.58947	0	0	#NAME?	0.0487232	1	down	8	0	15.08	0	Upstream,Intergenic	Upstream|236|Hca.11G0018640-mRNA-1||Hca.11G0018640|mRNA;Intergenic|Hca.11G0018630-Hca.11G0018640;Upstream|1841|Hca.11G0018630-mRNA-1||Hca.11G0018630|mRNA
GWHACDB00000010-16413058	4.74342	9.48683	0	0	#NAME?	0.0205777	1	down	10	0	18.85	0	Intergenic	Intergenic|Hca.11G0020120-Hca.11G0020130
GWHACDB00000010-17606962	6.27185	0.948683	11.595	12.2222	3.61143	0.0231207	1	up	1	11	1.89	26.01	Intergenic	Intergenic|Hca.11G0020690-Hca.11G0020700
GWHACDB00000010-17690940	8.80167	2.84605	14.7573	5.18519	2.3744	0.0348004	1	up	3	14	5.66	33.11	Intergenic	Intergenic|Hca.11G0020700-Hca.11G0020710
GWHACDB00000010-19039608	4.74342	0	9.48683	Inf	Inf	0.0163877	1	up	0	9	0	21.28	Intergenic	Intergenic|Hca.11G0021600-Hca.11G0021610
GWHACDB00000010-19385534	8.80167	2.84605	14.7573	5.18519	2.3744	0.0348004	1	up	3	14	5.66	33.11	Intergenic	Intergenic|Hca.11G0021800-Hca.11G0021810
GWHACDB00000010-19457667	5.27046	0	10.5409	Inf	Inf	0.0097933	1	up	0	10	0	23.65	Intergenic	Intergenic|Hca.11G0021820-Hca.11G0021830
GWHACDB00000010-19851925	4.21637	0	8.43274	Inf	Inf	0.0272152	1	up	0	8	0	18.92	Intergenic	Intergenic|Hca.11G0021980-Hca.11G0021990
GWHACDB00000010-20051584	3.79473	7.58947	0	0	#NAME?	0.0487232	1	down	8	0	15.08	0	Intergenic	Intergenic|Hca.11G0022120-Hca.11G0022130
GWHACDB00000010-20188642	6.27185	0.948683	11.595	12.2222	3.61143	0.0231207	1	up	1	11	1.89	26.01	Intergenic	Intergenic|Hca.11G0022210-Hca.11G0022220
GWHACDB00000010-20298489	17.7088	3.79473	31.6228	8.33333	3.05889	7.64942e-05	1	up	4	30	7.54	70.95	Intergenic,Upstream	Intergenic|Hca.11G0022280-Hca.11G0022290;Upstream|1644|Hca.11G0022280-mRNA-1||Hca.11G0022280|mRNA
GWHACDB00000010-21383595	4.26907	8.53815	0	0	#NAME?	0.031743	1	down	9	0	16.97	0	Intron	Intron|intron_4_RETAINED-RETAINED|Hca.11G0022770-mRNA-1||Hca.11G0022770|mRNA
GWHACDB00000010-22557144	5.7448	10.4355	1.05409	0.10101	-3.30743	0.0480084	1	down	11	1	20.74	2.36	Intergenic,Downstream	Intergenic|Hca.11G0023100-Hca.11G0023110;Downstream|217|Hca.11G0023100-mRNA-1||Hca.11G0023100|mRNA
GWHACDB00000010-22765124	5.79751	0	11.595	Inf	Inf	0.00580855	1	up	0	11	0	26.01	Intergenic	Intergenic|Hca.11G0023160-Hca.11G0023170
GWHACDB00000010-23318065	6.69349	12.3329	1.05409	0.0854701	-3.54844	0.022153	1	down	13	1	24.51	2.36	Intergenic	Intergenic|Hca.11G0023370-Hca.11G0023380
GWHACDB00000010-23521798	3.68932	0	7.37865	Inf	Inf	0.0449086	1	up	0	7	0	16.55	Intergenic	Intergenic|Hca.11G0023460-Hca.11G0023470
GWHACDB00000010-24523816	7.80028	1.89737	13.7032	7.22222	2.85244	0.0245465	1	up	2	13	3.77	30.74	Intergenic	Intergenic|Hca.11G0023770-Hca.11G0023780
GWHACDB00000010-26628901	8.32733	1.89737	14.7573	7.77778	2.95936	0.016023	1	up	2	14	3.77	33.11	Intergenic	Intergenic|Hca.11G0024310-Hca.11G0024320
GWHACDB00000010-26762838	4.74342	9.48683	0	0	#NAME?	0.0205777	1	down	10	0	18.85	0	Upstream,Intergenic	Upstream|1046|Hca.11G0024350-mRNA-1||Hca.11G0024350|mRNA;Intergenic|Hca.11G0024350-Hca.11G0024360
GWHACDB00000010-28321282	11.1207	18.025	4.21637	0.233918	-2.09592	0.0297706	1	down	19	4	35.82	9.46	Intergenic	Intergenic|Hca.11G0024820-Hca.11G0024830
GWHACDB00000010-28886090	3.79473	7.58947	0	0	#NAME?	0.0487232	1	down	8	0	15.08	0	Intergenic	Intergenic|Hca.11G0024940-Hca.11G0024950
GWHACDB00000010-29976111	4.74342	0	9.48683	Inf	Inf	0.0163877	1	up	0	9	0	21.28	Intergenic	Intergenic|Hca.11G0025130-Hca.11G0025140
GWHACDB00000010-31748767	4.21637	0	8.43274	Inf	Inf	0.0272152	1	up	0	8	0	18.92	Intergenic	Intergenic|Hca.11G0025520-Hca.11G0025530
GWHACDB00000010-32445664	3.79473	7.58947	0	0	#NAME?	0.0487232	1	down	8	0	15.08	0	Intergenic	Intergenic|Hca.11G0025620-Hca.11G0025630
GWHACDB00000010-35088212	7.27324	1.89737	12.6491	6.66667	2.73697	0.0372615	1	up	2	12	3.77	28.38	Intergenic	Intergenic|Hca.11G0025790-Hca.11G0025800
GWHACDB00000010-36921298	8.16922	14.2302	2.10819	0.148148	-2.75489	0.0270653	1	down	15	2	28.28	4.73	Intergenic	Intergenic|Hca.11G0026140-Hca.11G0026160
GWHACDB00000010-36924637	4.74342	0	9.48683	Inf	Inf	0.0163877	1	up	0	9	0	21.28	Intergenic	Intergenic|Hca.11G0026140-Hca.11G0026160
GWHACDB00000010-37601857	3.68932	0	7.37865	Inf	Inf	0.0449086	1	up	0	7	0	16.55	Intron	Intron|intron_2_RETAINED-RETAINED|Hca.11G0026240-mRNA-1||Hca.11G0026240|mRNA
GWHACDB00000010-38138790	6.21915	11.3842	1.05409	0.0925926	-3.43296	0.0327157	1	down	12	1	22.62	2.36	Downstream,Intergenic	Downstream|638|Hca.11G0026530-mRNA-1||Hca.11G0026530|mRNA;Intergenic|Hca.11G0026530-Hca.11G0026540
GWHACDB00000010-38705755	11.1207	18.025	4.21637	0.233918	-2.09592	0.0297706	1	down	19	4	35.82	9.46	Intron	Intron|intron_8_RETAINED-RETAINED|Hca.11G0026710-mRNA-1||Hca.11G0026710|mRNA
GWHACDB00000010-38758745	4.74342	9.48683	0	0	#NAME?	0.0205777	1	down	10	0	18.85	0	Intron	Intron|intron_3_RETAINED-RETAINED|Hca.11G0026720-mRNA-1||Hca.11G0026720|mRNA
GWHACDB00000010-38763241	4.26907	8.53815	0	0	#NAME?	0.031743	1	down	9	0	16.97	0	Intergenic	Intergenic|Hca.11G0026720-Hca.11G0026730
GWHACDB00000010-38858018	4.74342	9.48683	0	0	#NAME?	0.0205777	1	down	10	0	18.85	0	Intergenic	Intergenic|Hca.11G0026740-Hca.11G0026750
GWHACDB00000010-41182157	3.79473	7.58947	0	0	#NAME?	0.0487232	1	down	8	0	15.08	0	Exon	Exon|exon_3_7_RETAINED|Hca.11G0027340-mRNA-1||Hca.11G0027340|mRNA
GWHACDB00000010-41289643	5.7448	10.4355	1.05409	0.10101	-3.30743	0.0480084	1	down	11	1	20.74	2.36	Exon,Downstream	Exon|exon_4_4_RETAINED|Hca.11G0027470-mRNA-1||Hca.11G0027470|mRNA;Downstream|556|Hca.11G0027460-mRNA-1||Hca.11G0027460|mRNA
GWHACDB00000010-41814066	4.26907	8.53815	0	0	#NAME?	0.031743	1	down	9	0	16.97	0	Intergenic	Intergenic|Hca.11G0027540-Hca.11G0027550
GWHACDB00000010-42351719	7.32594	0.948683	13.7032	14.4444	3.85244	0.00912069	1	up	1	13	1.89	30.74	Intergenic	Intergenic|Hca.11G0027780-Hca.11G0027790
GWHACDB00000010-42407340	13.8613	6.64078	21.0819	3.1746	1.66658	0.0381963	1	up	7	20	13.2	47.3	Intergenic,Upstream	Intergenic|Hca.11G0027800-Hca.11G0027810;Upstream|1798|Hca.11G0027810-mRNA-1||Hca.11G0027810|mRNA
GWHACDB00000010-43534310	9.32872	2.84605	15.8114	5.55556	2.47393	0.0234682	1	up	3	15	5.66	35.47	Intron	Intron|intron_3_RETAINED-RETAINED|Hca.11G0028390-mRNA-1||Hca.11G0028390|mRNA
GWHACDB00000010-43536265	7.16783	13.2816	1.05409	0.0793651	-3.65535	0.0149107	1	down	14	1	26.39	2.36	SpliceSiteDonor	SpliceSiteDonor|intron_7_RETAINED-RETAINED|Hca.11G0028390-mRNA-1||Hca.11G0028390|mRNA
GWHACDB00000010-43886439	7.69488	13.2816	2.10819	0.15873	-2.65535	0.0386761	1	down	14	2	26.39	4.73	Intergenic,Upstream	Intergenic|Hca.11G0028520-Hca.11G0028530;Upstream|1457|Hca.11G0028520-mRNA-1||Hca.11G0028520|mRNA
GWHACDB00000010-44010189	3.79473	7.58947	0	0	#NAME?	0.0487232	1	down	8	0	15.08	0	Downstream,Intron,Upstream	Downstream|1899|Hca.11G0028580-mRNA-1||Hca.11G0028580|mRNA;Intron|intron_2_RETAINED-RETAINED|Hca.11G0028600-mRNA-1||Hca.11G0028600|mRNA;Upstream|47|Hca.11G0028590-mRNA-1||Hca.11G0028590|mRNA
GWHACDB00000010-45192853	3.79473	7.58947	0	0	#NAME?	0.0487232	1	down	8	0	15.08	0	Intergenic	Intergenic|Hca.11G0029090-Hca.11G0029100
GWHACDB00000010-45532390	3.79473	7.58947	0	0	#NAME?	0.0487232	1	down	8	0	15.08	0	Intergenic	Intergenic|Hca.11G0029270-Hca.11G0029280
GWHACDB00000010-45557742	34.6796	20.871	48.4883	2.32323	1.21613	0.00585339	1	up	22	46	41.47	108.79	Intergenic	Intergenic|Hca.11G0029270-Hca.11G0029280
GWHACDB00000010-46464958	4.74342	0	9.48683	Inf	Inf	0.0163877	1	up	0	9	0	21.28	Exon	Exon|exon_10_11_RETAINED|Hca.11G0029780-mRNA-1||Hca.11G0029780|mRNA
GWHACDB00000010-46637648	4.74342	9.48683	0	0	#NAME?	0.0205777	1	down	10	0	18.85	0	Intergenic	Intergenic|Hca.11G0029930-Hca.11G0029940
GWHACDB00000010-46759525	9.38142	1.89737	16.8655	8.88889	3.152	0.00665575	1	up	2	16	3.77	37.84	Intergenic	Intergenic|Hca.11G0030060-Hca.11G0030070
GWHACDB00000010-49395645	12.3329	5.6921	18.9737	3.33333	1.73697	0.0458154	1	up	6	18	11.31	42.57	SpliceSiteDonor	SpliceSiteDonor|intron_4_RETAINED-RETAINED|Hca.11G0031030-mRNA-1||Hca.11G0031030|mRNA
GWHACDB00000010-53162927	3.68932	0	7.37865	Inf	Inf	0.0449086	1	up	0	7	0	16.55	Intergenic,Upstream	Intergenic|Hca.11G0033210-Hca.11G0033220;Upstream|402|Hca.11G0033220-mRNA-1||Hca.11G0033220|mRNA
GWHACDB00000010-53332164	4.26907	8.53815	0	0	#NAME?	0.031743	1	down	9	0	16.97	0	Intron	Intron|intron_3_RETAINED-RETAINED|Hca.11G0033320-mRNA-1||Hca.11G0033320|mRNA
GWHACDB00000011-2108194	5.27046	0	10.5409	Inf	Inf	0.0097933	1	up	0	10	0	23.65	Gene	Gene|Hca.18G0000810|mRNA
GWHACDB00000011-2534052	8.59085	16.1276	1.05409	0.0653595	-3.93546	0.00439854	1	down	17	1	32.05	2.36	Exon,Utr3prime	Exon|exon_5_5_RETAINED|Hca.18G0001350-mRNA-1||Hca.18G0001350|mRNA;Utr3prime|exon_5_5_RETAINED|Hca.18G0001350-mRNA-1||Hca.18G0001350|mRNA
GWHACDB00000011-2882083	5.21776	10.4355	0	0	#NAME?	0.0132627	1	down	11	0	20.74	0	Intron	Intron|intron_8_RETAINED-RETAINED|Hca.18G0001740-mRNA-1||Hca.18G0001740|mRNA
GWHACDB00000011-3016112	3.79473	7.58947	0	0	#NAME?	0.0487232	1	down	8	0	15.08	0	Intergenic	Intergenic|Hca.18G0001890-Hca.18G0001900
GWHACDB00000011-3023246	10.6463	17.0763	4.21637	0.246914	-2.01792	0.0409109	1	down	18	4	33.93	9.46	Exon	Exon|exon_14_18_RETAINED|Hca.18G0001910-mRNA-1||Hca.18G0001910|mRNA
GWHACDB00000011-3090690	3.79473	7.58947	0	0	#NAME?	0.0487232	1	down	8	0	15.08	0	Intergenic	Intergenic|Hca.18G0001940-Hca.18G0001950
GWHACDB00000011-3980070	4.26907	8.53815	0	0	#NAME?	0.031743	1	down	9	0	16.97	0	Intergenic,Downstream	Intergenic|Hca.18G0002900-Hca.18G0002910;Downstream|273|Hca.18G0002910-mRNA-1||Hca.18G0002910|mRNA
GWHACDB00000011-4294216	7.64217	14.2302	1.05409	0.0740741	-3.75489	0.00997905	1	down	15	1	28.28	2.36	Exon	Exon|exon_3_5_RETAINED|Hca.18G0003190-mRNA-1||Hca.18G0003190|mRNA
GWHACDB00000011-4361663	3.68932	0	7.37865	Inf	Inf	0.0449086	1	up	0	7	0	16.55	Intergenic	Intergenic|Hca.18G0003290-Hca.18G0003300
GWHACDB00000011-4436838	7.64217	14.2302	1.05409	0.0740741	-3.75489	0.00997905	1	down	15	1	28.28	2.36	Utr3prime,Exon	Utr3prime|exon_2_2_RETAINED|Hca.18G0003380-mRNA-1||Hca.18G0003380|mRNA;Exon|exon_2_2_RETAINED|Hca.18G0003380-mRNA-1||Hca.18G0003380|mRNA
GWHACDB00000011-4718337	4.26907	8.53815	0	0	#NAME?	0.031743	1	down	9	0	16.97	0	Exon,Utr3prime	Exon|exon_11_11_RETAINED|Hca.18G0003610-mRNA-1||Hca.18G0003610|mRNA;Utr3prime|exon_11_11_RETAINED|Hca.18G0003610-mRNA-1||Hca.18G0003610|mRNA
GWHACDB00000011-4969692	13.914	5.6921	22.1359	3.88889	1.95936	0.0161325	1	up	6	21	11.31	49.66	Intron	Intron|intron_4_RETAINED-RETAINED|Hca.18G0003810-mRNA-1||Hca.18G0003810|mRNA
GWHACDB00000011-4977166	3.68932	0	7.37865	Inf	Inf	0.0449086	1	up	0	7	0	16.55	Intergenic,Upstream	Intergenic|Hca.18G0003820-Hca.18G0003830;Upstream|1041|Hca.18G0003820-mRNA-1||Hca.18G0003820|mRNA
GWHACDB00000011-4977181	3.68932	0	7.37865	Inf	Inf	0.0449086	1	up	0	7	0	16.55	Intergenic,Upstream	Intergenic|Hca.18G0003820-Hca.18G0003830;Upstream|1056|Hca.18G0003820-mRNA-1||Hca.18G0003820|mRNA
GWHACDB00000011-5132220	13.5978	20.871	6.32456	0.30303	-1.72247	0.0374848	1	down	22	6	41.47	14.19	Intergenic	Intergenic|Hca.18G0003940-Hca.18G0003950
GWHACDB00000011-5588156	4.26907	8.53815	0	0	#NAME?	0.031743	1	down	9	0	16.97	0	Downstream,Intergenic	Downstream|920|Hca.18G0004340-mRNA-1||Hca.18G0004340|mRNA;Intergenic|Hca.18G0004330-Hca.18G0004340
GWHACDB00000011-5907581	5.21776	10.4355	0	0	#NAME?	0.0132627	1	down	11	0	20.74	0	Intergenic	Intergenic|Hca.18G0004550-Hca.18G0004560
GWHACDB00000011-6178875	3.79473	7.58947	0	0	#NAME?	0.0487232	1	down	8	0	15.08	0	Intergenic	Intergenic|Hca.18G0004720-Hca.18G0004730
GWHACDB00000011-7182706	4.74342	0	9.48683	Inf	Inf	0.0163877	1	up	0	9	0	21.28	Exon	Exon|exon_1_2_RETAINED|Hca.18G0005410-mRNA-1||Hca.18G0005410|mRNA
GWHACDB00000011-7182711	4.74342	0	9.48683	Inf	Inf	0.0163877	1	up	0	9	0	21.28	Exon	Exon|exon_1_2_RETAINED|Hca.18G0005410-mRNA-1||Hca.18G0005410|mRNA
GWHACDB00000011-7985132	3.79473	7.58947	0	0	#NAME?	0.0487232	1	down	8	0	15.08	0	Upstream,Intergenic,Downstream	Upstream|74|Hca.18G0005950-mRNA-1||Hca.18G0005950|mRNA;Intergenic|Hca.18G0005950-Hca.18G0005960;Downstream|252|Hca.18G0005960-mRNA-1||Hca.18G0005960|mRNA
GWHACDB00000011-8335754	4.26907	8.53815	0	0	#NAME?	0.031743	1	down	9	0	16.97	0	Intergenic,Upstream	Intergenic|Hca.18G0006220-Hca.18G0006230;Upstream|1945|Hca.18G0006230-mRNA-1||Hca.18G0006230|mRNA
GWHACDB00000011-8689952	8.64356	15.1789	2.10819	0.138889	-2.848	0.0188099	1	down	16	2	30.16	4.73	Intergenic	Intergenic|Hca.18G0006410-Hca.18G0006420
GWHACDB00000011-9151959	4.26907	8.53815	0	0	#NAME?	0.031743	1	down	9	0	16.97	0	Intergenic	Intergenic|Hca.18G0006750-Hca.18G0006760
GWHACDB00000011-9746688	3.68932	0	7.37865	Inf	Inf	0.0449086	1	up	0	7	0	16.55	Intergenic	Intergenic|Hca.18G0007130-Hca.18G0007140
GWHACDB00000011-10299355	6.16644	12.3329	0	0	#NAME?	0.00542337	1	down	13	0	24.51	0	Intergenic	Intergenic|Hca.18G0007360-Hca.18G0007370
GWHACDB00000011-10331664	5.6921	11.3842	0	0	#NAME?	0.00849686	1	down	12	0	22.62	0	Intergenic	Intergenic|Hca.18G0007360-Hca.18G0007370
GWHACDB00000011-10447648	11.9112	3.79473	20.0278	5.27778	2.39993	0.00973191	1	up	4	19	7.54	44.93	Intron	Intron|intron_1_RETAINED-RETAINED|Hca.18G0007480-mRNA-1||Hca.18G0007480|mRNA
GWHACDB00000011-10710143	4.74342	0	9.48683	Inf	Inf	0.0163877	1	up	0	9	0	21.28	Intergenic	Intergenic|Hca.18G0007570-Hca.18G0007580
GWHACDB00000011-13464634	4.26907	8.53815	0	0	#NAME?	0.031743	1	down	9	0	16.97	0	Intergenic	Intergenic|Hca.18G0008680-Hca.18G0008690
GWHACDB00000011-14123405	4.26907	8.53815	0	0	#NAME?	0.031743	1	down	9	0	16.97	0	Intergenic	Intergenic|Hca.18G0009010-Hca.18G0009020
GWHACDB00000011-14166284	5.7448	10.4355	1.05409	0.10101	-3.30743	0.0480084	1	down	11	1	20.74	2.36	Intergenic	Intergenic|Hca.18G0009020-Hca.18G0009030
GWHACDB00000011-17392851	5.7448	0.948683	10.5409	11.1111	3.47393	0.0363757	1	up	1	10	1.89	23.65	Intergenic	Intergenic|Hca.18G0009560-Hca.18G0009570
GWHACDB00000011-20155926	7.85299	0.948683	14.7573	15.5556	3.95936	0.00566585	1	up	1	14	1.89	33.11	Intergenic	Intergenic|Hca.18G0009780-Hca.18G0009790
GWHACDB00000011-20400667	5.27046	0	10.5409	Inf	Inf	0.0097933	1	up	0	10	0	23.65	Intergenic	Intergenic|Hca.18G0009800-Hca.18G0009810
GWHACDB00000011-20974562	15.0735	22.7684	7.37865	0.324074	-1.6256	0.0349792	1	down	24	7	45.24	16.55	Intergenic	Intergenic|Hca.18G0009940-Hca.18G0009950
GWHACDB00000011-21104048	3.68932	0	7.37865	Inf	Inf	0.0449086	1	up	0	7	0	16.55	Intergenic,Downstream	Intergenic|Hca.18G0009990-Hca.18G0010000;Downstream|393|Hca.18G0010000-mRNA-1||Hca.18G0010000|mRNA
GWHACDB00000011-23380427	3.68932	0	7.37865	Inf	Inf	0.0449086	1	up	0	7	0	16.55	Intergenic	Intergenic|Hca.18G0010660-Hca.18G0010670
GWHACDB00000011-24091225	8.85438	1.89737	15.8114	8.33333	3.05889	0.0103692	1	up	2	15	3.77	35.47	Intergenic	Intergenic|Hca.18G0010900-Hca.18G0010910
GWHACDB00000011-24186594	3.79473	7.58947	0	0	#NAME?	0.0487232	1	down	8	0	15.08	0	Intergenic	Intergenic|Hca.18G0010930-Hca.18G0010940
GWHACDB00000011-24371632	3.79473	7.58947	0	0	#NAME?	0.0487232	1	down	8	0	15.08	0	Intergenic	Intergenic|Hca.18G0010950-Hca.18G0010960
GWHACDB00000011-24692366	12.0694	19.9223	4.21637	0.21164	-2.24031	0.015434	1	down	21	4	39.59	9.46	Intron	Intron|intron_2_RETAINED-RETAINED|Hca.18G0011020-mRNA-1||Hca.18G0011020|mRNA
GWHACDB00000011-25202638	6.7989	0.948683	12.6491	13.3333	3.73697	0.014577	1	up	1	12	1.89	28.38	Intergenic	Intergenic|Hca.18G0011290-Hca.18G0011300
GWHACDB00000011-25293055	4.74342	9.48683	0	0	#NAME?	0.0205777	1	down	10	0	18.85	0	Intergenic	Intergenic|Hca.18G0011330-Hca.18G0011340
GWHACDB00000011-25887594	3.68932	0	7.37865	Inf	Inf	0.0449086	1	up	0	7	0	16.55	Intergenic,Downstream	Intergenic|Hca.18G0011600-Hca.18G0011610;Downstream|581|Hca.18G0011610-mRNA-1||Hca.18G0011610|mRNA;Downstream|144|Hca.18G0011600-mRNA-1||Hca.18G0011600|mRNA
GWHACDB00000011-25939235	3.79473	7.58947	0	0	#NAME?	0.0487232	1	down	8	0	15.08	0	Intergenic	Intergenic|Hca.18G0011640-Hca.18G0011650
GWHACDB00000011-25957659	3.68932	0	7.37865	Inf	Inf	0.0449086	1	up	0	7	0	16.55	Upstream,Intergenic	Upstream|1844|Hca.18G0011650-mRNA-1||Hca.18G0011650|mRNA;Intergenic|Hca.18G0011650-Hca.18G0011660
GWHACDB00000011-25978795	4.74342	0	9.48683	Inf	Inf	0.0163877	1	up	0	9	0	21.28	Upstream,Intergenic	Upstream|950|Hca.18G0011670-mRNA-1||Hca.18G0011670|mRNA;Intergenic|Hca.18G0011670-Hca.18G0011680
GWHACDB00000011-25985659	4.21637	0	8.43274	Inf	Inf	0.0272152	1	up	0	8	0	18.92	Downstream,Intron	Downstream|1763|Hca.18G0011680-mRNA-1||Hca.18G0011680|mRNA;Intron|intron_1_RETAINED-RETAINED|Hca.18G0011690-mRNA-1||Hca.18G0011690|mRNA
GWHACDB00000011-25986599	9.80306	3.79473	15.8114	4.16667	2.05889	0.0448707	1	up	4	15	7.54	35.47	Intron	Intron|intron_1_RETAINED-RETAINED|Hca.18G0011690-mRNA-1||Hca.18G0011690|mRNA
GWHACDB00000011-26003894	8.16922	14.2302	2.10819	0.148148	-2.75489	0.0270653	1	down	15	2	28.28	4.73	Intergenic	Intergenic|Hca.18G0011690-Hca.18G0011700
GWHACDB00000011-26116565	4.74342	0	9.48683	Inf	Inf	0.0163877	1	up	0	9	0	21.28	Intergenic	Intergenic|Hca.18G0011760-Hca.18G0011770
GWHACDB00000011-26391900	4.21637	0	8.43274	Inf	Inf	0.0272152	1	up	0	8	0	18.92	Intergenic	Intergenic|Hca.18G0011910-Hca.18G0011920
GWHACDB00000011-26486539	3.79473	7.58947	0	0	#NAME?	0.0487232	1	down	8	0	15.08	0	Exon	Exon|exon_7_10_RETAINED|Hca.18G0011950-mRNA-1||Hca.18G0011950|mRNA
GWHACDB00000011-27483955	3.79473	7.58947	0	0	#NAME?	0.0487232	1	down	8	0	15.08	0	Intergenic	Intergenic|Hca.18G0012170-Hca.18G0012180
GWHACDB00000011-28200365	4.74342	0	9.48683	Inf	Inf	0.0163877	1	up	0	9	0	21.28	Exon	Exon|exon_2_4_RETAINED|Hca.18G0012700-mRNA-1||Hca.18G0012700|mRNA
GWHACDB00000011-30989584	3.68932	0	7.37865	Inf	Inf	0.0449086	1	up	0	7	0	16.55	Intergenic	Intergenic|Hca.18G0014370-Hca.18G0014380
GWHACDB00000011-31109182	6.21915	11.3842	1.05409	0.0925926	-3.43296	0.0327157	1	down	12	1	22.62	2.36	Intron	Intron|intron_1_RETAINED-RETAINED|Hca.18G0014450-mRNA-1||Hca.18G0014450|mRNA
GWHACDB00000011-31388422	4.74342	0	9.48683	Inf	Inf	0.0163877	1	up	0	9	0	21.28	Intergenic,Downstream	Intergenic|Hca.18G0014620-Hca.18G0014630;Downstream|19|Hca.18G0014630-mRNA-1||Hca.18G0014630|mRNA
GWHACDB00000011-32692940	3.79473	7.58947	0	0	#NAME?	0.0487232	1	down	8	0	15.08	0	Intron,Upstream	Intron|intron_10_RETAINED-RETAINED|Hca.18G0015270-mRNA-1||Hca.18G0015270|mRNA;Upstream|274|Hca.18G0015280-mRNA-1||Hca.18G0015280|mRNA
GWHACDB00000011-32758576	5.7448	10.4355	1.05409	0.10101	-3.30743	0.0480084	1	down	11	1	20.74	2.36	Intron	Intron|intron_8_RETAINED-RETAINED|Hca.18G0015340-mRNA-1||Hca.18G0015340|mRNA
GWHACDB00000011-32816883	7.69488	13.2816	2.10819	0.15873	-2.65535	0.0386761	1	down	14	2	26.39	4.73	Exon	Exon|exon_12_15_RETAINED|Hca.18G0015380-mRNA-1||Hca.18G0015380|mRNA
GWHACDB00000011-32864994	5.7448	0.948683	10.5409	11.1111	3.47393	0.0363757	1	up	1	10	1.89	23.65	Intergenic	Intergenic|Hca.18G0015430-Hca.18G0015440
GWHACDB00000011-33675828	7.80028	1.89737	13.7032	7.22222	2.85244	0.0245465	1	up	2	13	3.77	30.74	Intergenic	Intergenic|Hca.18G0016090-Hca.18G0016100
GWHACDB00000011-33987839	5.27046	0	10.5409	Inf	Inf	0.0097933	1	up	0	10	0	23.65	Intergenic	Intergenic|Hca.18G0016220-Hca.18G0016230
GWHACDB00000011-35498663	5.27046	0	10.5409	Inf	Inf	0.0097933	1	up	0	10	0	23.65	Exon	Exon|exon_15_17_RETAINED|Hca.18G0017690-mRNA-1||Hca.18G0017690|mRNA
GWHACDB00000011-35557802	6.69349	12.3329	1.05409	0.0854701	-3.54844	0.022153	1	down	13	1	24.51	2.36	Intergenic	Intergenic|Hca.18G0017730-Hca.18G0017740
GWHACDB00000011-35706334	5.7448	10.4355	1.05409	0.10101	-3.30743	0.0480084	1	down	11	1	20.74	2.36	Exon,Utr3prime	Exon|exon_2_2_RETAINED|Hca.18G0017890-mRNA-1||Hca.18G0017890|mRNA;Utr3prime|exon_2_2_RETAINED|Hca.18G0017890-mRNA-1||Hca.18G0017890|mRNA
GWHACDB00000011-36079273	8.64356	15.1789	2.10819	0.138889	-2.848	0.0188099	1	down	16	2	30.16	4.73	Intron	Intron|intron_3_RETAINED-RETAINED|Hca.18G0018460-mRNA-1||Hca.18G0018460|mRNA
GWHACDB00000011-36719174	5.7448	0.948683	10.5409	11.1111	3.47393	0.0363757	1	up	1	10	1.89	23.65	Intron	Intron|intron_7_RETAINED-RETAINED|Hca.18G0019140-mRNA-1||Hca.18G0019140|mRNA
GWHACDB00000011-36719178	5.7448	0.948683	10.5409	11.1111	3.47393	0.0363757	1	up	1	10	1.89	23.65	Intron	Intron|intron_7_RETAINED-RETAINED|Hca.18G0019140-mRNA-1||Hca.18G0019140|mRNA
GWHACDB00000011-37697179	5.7448	10.4355	1.05409	0.10101	-3.30743	0.0480084	1	down	11	1	20.74	2.36	Utr3prime,Exon,Gene	Utr3prime|exon_21_22_RETAINED|Hca.18G0020340-mRNA-1||Hca.18G0020340|mRNA;Exon|exon_21_22_RETAINED|Hca.18G0020340-mRNA-1||Hca.18G0020340|mRNA;Gene|Hca.18G0020350|mRNA
GWHACDB00000011-40105486	8.16922	14.2302	2.10819	0.148148	-2.75489	0.0270653	1	down	15	2	28.28	4.73	Exon,Downstream	Exon|exon_12_13_RETAINED|Hca.18G0023260-mRNA-1||Hca.18G0023260|mRNA;Downstream|1823|Hca.18G0023240-mRNA-1||Hca.18G0023240|mRNA
GWHACDB00000011-40549178	4.26907	8.53815	0	0	#NAME?	0.031743	1	down	9	0	16.97	0	SpliceSiteDonor	SpliceSiteDonor|intron_2_RETAINED-RETAINED|Hca.18G0023870-mRNA-1||Hca.18G0023870|mRNA
GWHACDB00000011-40663456	4.21637	0	8.43274	Inf	Inf	0.0272152	1	up	0	8	0	18.92	Intron	Intron|intron_4_RETAINED-RETAINED|Hca.18G0024010-mRNA-1||Hca.18G0024010|mRNA
GWHACDB00000011-40875142	7.69488	13.2816	2.10819	0.15873	-2.65535	0.0386761	1	down	14	2	26.39	4.73	Intron,Upstream	Intron|intron_3_RETAINED-RETAINED|Hca.18G0024320-mRNA-1||Hca.18G0024320|mRNA;Upstream|1919|Hca.18G0024310-mRNA-1||Hca.18G0024310|mRNA
GWHACDB00000011-41100542	10.8572	3.79473	17.9196	4.72222	2.23947	0.021287	1	up	4	17	7.54	40.2	Intergenic,Upstream	Intergenic|Hca.18G0024600-Hca.18G0024610;Upstream|715|Hca.18G0024600-mRNA-1||Hca.18G0024600|mRNA
GWHACDB00000011-41780553	8.32733	1.89737	14.7573	7.77778	2.95936	0.016023	1	up	2	14	3.77	33.11	Exon	Exon|exon_2_9_RETAINED|Hca.18G0025460-mRNA-1||Hca.18G0025460|mRNA
GWHACDB00000011-42045561	10.5936	18.025	3.16228	0.175439	-2.51096	0.0146909	1	down	19	3	35.82	7.09	Intergenic,Downstream	Intergenic|Hca.18G0025820-Hca.18G0025830;Downstream|101|Hca.18G0025830-mRNA-1||Hca.18G0025830|mRNA
GWHACDB00000011-42115070	5.7448	10.4355	1.05409	0.10101	-3.30743	0.0480084	1	down	11	1	20.74	2.36	Exon,Utr3prime	Exon|exon_12_12_RETAINED|Hca.18G0025940-mRNA-1||Hca.18G0025940|mRNA;Utr3prime|exon_12_12_RETAINED|Hca.18G0025940-mRNA-1||Hca.18G0025940|mRNA
GWHACDB00000011-42654625	4.26907	8.53815	0	0	#NAME?	0.031743	1	down	9	0	16.97	0	Intron	Intron|intron_10_RETAINED-RETAINED|Hca.18G0026550-mRNA-1||Hca.18G0026550|mRNA
GWHACDB00000012-1032612	10.1193	17.0763	3.16228	0.185185	-2.43296	0.0208129	1	down	18	3	33.93	7.09	Intron	Intron|intron_17_RETAINED-RETAINED|Hca.01G0000540-mRNA-1||Hca.01G0000540|mRNA
GWHACDB00000012-1265466	4.21637	0	8.43274	Inf	Inf	0.0272152	1	up	0	8	0	18.92	Intergenic,Upstream	Intergenic|Hca.01G0000940-Hca.01G0000950;Upstream|893|Hca.01G0000940-mRNA-1||Hca.01G0000940|mRNA
GWHACDB00000012-1710911	6.69349	12.3329	1.05409	0.0854701	-3.54844	0.022153	1	down	13	1	24.51	2.36	Exon	Exon|exon_8_27_RETAINED|Hca.01G0001540-mRNA-1||Hca.01G0001540|mRNA
GWHACDB00000012-2200208	5.7448	10.4355	1.05409	0.10101	-3.30743	0.0480084	1	down	11	1	20.74	2.36	Intron	Intron|intron_2_RETAINED-RETAINED|Hca.01G0002010-mRNA-1||Hca.01G0002010|mRNA
GWHACDB00000012-2348219	7.32594	0.948683	13.7032	14.4444	3.85244	0.00912069	1	up	1	13	1.89	30.74	Intergenic,Upstream	Intergenic|Hca.01G0002220-Hca.01G0002230;Upstream|1991|Hca.01G0002220-mRNA-1||Hca.01G0002220|mRNA;Upstream|745|Hca.01G0002230-mRNA-1||Hca.01G0002230|mRNA
GWHACDB00000012-2784991	3.68932	0	7.37865	Inf	Inf	0.0449086	1	up	0	7	0	16.55	Intergenic	Intergenic|Hca.01G0002750-Hca.01G0002760
GWHACDB00000012-3362780	3.79473	7.58947	0	0	#NAME?	0.0487232	1	down	8	0	15.08	0	Intergenic	Intergenic|Hca.01G0003390-Hca.01G0003400
GWHACDB00000012-3385170	3.79473	7.58947	0	0	#NAME?	0.0487232	1	down	8	0	15.08	0	Utr3prime,Exon	Utr3prime|exon_4_4_RETAINED|Hca.01G0003440-mRNA-1||Hca.01G0003440|mRNA;Exon|exon_4_4_RETAINED|Hca.01G0003440-mRNA-1||Hca.01G0003440|mRNA
GWHACDB00000012-3571328	5.7448	10.4355	1.05409	0.10101	-3.30743	0.0480084	1	down	11	1	20.74	2.36	Intergenic	Intergenic|Hca.01G0003640-Hca.01G0003650
GWHACDB00000012-3745550	6.69349	12.3329	1.05409	0.0854701	-3.54844	0.022153	1	down	13	1	24.51	2.36	Utr3prime,Downstream,Exon	Utr3prime|exon_7_7_RETAINED|Hca.01G0003830-mRNA-1||Hca.01G0003830|mRNA;Downstream|959|Hca.01G0003820-mRNA-1||Hca.01G0003820|mRNA;Exon|exon_7_7_RETAINED|Hca.01G0003830-mRNA-1||Hca.01G0003830|mRNA
GWHACDB00000012-3798799	4.26907	8.53815	0	0	#NAME?	0.031743	1	down	9	0	16.97	0	Exon	Exon|exon_5_9_RETAINED|Hca.01G0003890-mRNA-1||Hca.01G0003890|mRNA
GWHACDB00000012-3861700	5.7448	10.4355	1.05409	0.10101	-3.30743	0.0480084	1	down	11	1	20.74	2.36	Upstream,Downstream,Intergenic	Upstream|180|Hca.01G0003940-mRNA-1||Hca.01G0003940|mRNA;Downstream|201|Hca.01G0003950-mRNA-1||Hca.01G0003950|mRNA;Intergenic|Hca.01G0003930-Hca.01G0003940
GWHACDB00000012-4286051	8.64356	15.1789	2.10819	0.138889	-2.848	0.0188099	1	down	16	2	30.16	4.73	Intron	Intron|intron_10_RETAINED-RETAINED|Hca.01G0004390-mRNA-1||Hca.01G0004390|mRNA
GWHACDB00000012-4422807	12.8599	5.6921	20.0278	3.51852	1.81497	0.0326548	1	up	6	19	11.31	44.93	Intron	Intron|intron_4_RETAINED-RETAINED|Hca.01G0004570-mRNA-1||Hca.01G0004570|mRNA
GWHACDB00000012-5305373	7.69488	13.2816	2.10819	0.15873	-2.65535	0.0386761	1	down	14	2	26.39	4.73	Exon	Exon|exon_1_1_RETAINED|Hca.01G0005500-mRNA-1||Hca.01G0005500|mRNA
GWHACDB00000012-5693452	5.7448	10.4355	1.05409	0.10101	-3.30743	0.0480084	1	down	11	1	20.74	2.36	Exon,Downstream	Exon|exon_4_5_RETAINED|Hca.01G0005930-mRNA-1||Hca.01G0005930|mRNA;Downstream|815|Hca.01G0005940-mRNA-1||Hca.01G0005940|mRNA
GWHACDB00000012-6350366	4.26907	8.53815	0	0	#NAME?	0.031743	1	down	9	0	16.97	0	Exon	Exon|exon_4_4_RETAINED|Hca.01G0006630-mRNA-1||Hca.01G0006630|mRNA
GWHACDB00000012-6367544	4.74342	9.48683	0	0	#NAME?	0.0205777	1	down	10	0	18.85	0	Exon	Exon|exon_20_33_RETAINED|Hca.01G0006640-mRNA-1||Hca.01G0006640|mRNA
GWHACDB00000012-6534107	4.26907	8.53815	0	0	#NAME?	0.031743	1	down	9	0	16.97	0	Downstream,Intergenic	Downstream|797|Hca.01G0006810-mRNA-1||Hca.01G0006810|mRNA;Intergenic|Hca.01G0006800-Hca.01G0006810
GWHACDB00000012-6820123	3.68932	0	7.37865	Inf	Inf	0.0449086	1	up	0	7	0	16.55	Downstream,Gene	Downstream|1244|Hca.01G0007030-mRNA-1||Hca.01G0007030|mRNA;Gene|Hca.01G0007040|mRNA
GWHACDB00000012-6846056	6.21915	11.3842	1.05409	0.0925926	-3.43296	0.0327157	1	down	12	1	22.62	2.36	Exon	Exon|exon_5_16_RETAINED|Hca.01G0007060-mRNA-1||Hca.01G0007060|mRNA
GWHACDB00000012-7041290	4.74342	0	9.48683	Inf	Inf	0.0163877	1	up	0	9	0	21.28	Intergenic	Intergenic|Hca.01G0007260-Hca.01G0007270
GWHACDB00000012-7474818	5.79751	0	11.595	Inf	Inf	0.00580855	1	up	0	11	0	26.01	Intergenic,Upstream	Intergenic|Hca.01G0007620-Hca.01G0007630;Upstream|1069|Hca.01G0007620-mRNA-1||Hca.01G0007620|mRNA
GWHACDB00000012-7571206	7.69488	13.2816	2.10819	0.15873	-2.65535	0.0386761	1	down	14	2	26.39	4.73	Upstream,Intergenic	Upstream|512|Hca.01G0007720-mRNA-1||Hca.01G0007720|mRNA;Intergenic|Hca.01G0007710-Hca.01G0007720
GWHACDB00000012-7599505	4.26907	8.53815	0	0	#NAME?	0.031743	1	down	9	0	16.97	0	Intron	Intron|intron_6_RETAINED-RETAINED|Hca.01G0007740-mRNA-1||Hca.01G0007740|mRNA
GWHACDB00000012-9035845	4.21637	0	8.43274	Inf	Inf	0.0272152	1	up	0	8	0	18.92	Intron,Downstream	Intron|intron_5_RETAINED-RETAINED|Hca.01G0009130-mRNA-1||Hca.01G0009130|mRNA;Downstream|1572|Hca.01G0009120-mRNA-1||Hca.01G0009120|mRNA
GWHACDB00000012-9164805	5.7448	10.4355	1.05409	0.10101	-3.30743	0.0480084	1	down	11	1	20.74	2.36	Intergenic	Intergenic|Hca.01G0009240-Hca.01G0009250
GWHACDB00000012-9199672	9.80306	3.79473	15.8114	4.16667	2.05889	0.0448707	1	up	4	15	7.54	35.47	Upstream,Intergenic	Upstream|386|Hca.01G0009270-mRNA-1||Hca.01G0009270|mRNA;Intergenic|Hca.01G0009260-Hca.01G0009270
GWHACDB00000012-9474356	7.69488	13.2816	2.10819	0.15873	-2.65535	0.0386761	1	down	14	2	26.39	4.73	Exon	Exon|exon_3_12_RETAINED|Hca.01G0009590-mRNA-1||Hca.01G0009590|mRNA
GWHACDB00000012-11017312	4.26907	8.53815	0	0	#NAME?	0.031743	1	down	9	0	16.97	0	Intergenic	Intergenic|Hca.01G0010980-Hca.01G0010990
GWHACDB00000012-11274541	12.5964	19.9223	5.27046	0.26455	-1.91839	0.0291638	1	down	21	5	39.59	11.82	Exon,Downstream	Exon|exon_3_3_RETAINED|Hca.01G0011180-mRNA-1||Hca.01G0011180|mRNA;Downstream|490|Hca.01G0011170-mRNA-1||Hca.01G0011170|mRNA
GWHACDB00000012-11782242	6.7989	0.948683	12.6491	13.3333	3.73697	0.014577	1	up	1	12	1.89	28.38	Intron	Intron|intron_6_RETAINED-RETAINED|Hca.01G0011510-mRNA-1||Hca.01G0011510|mRNA
GWHACDB00000012-12250591	5.7448	0.948683	10.5409	11.1111	3.47393	0.0363757	1	up	1	10	1.89	23.65	Intergenic	Intergenic|Hca.01G0011860-Hca.01G0011870
GWHACDB00000012-13695118	7.69488	13.2816	2.10819	0.15873	-2.65535	0.0386761	1	down	14	2	26.39	4.73	Intergenic	Intergenic|Hca.01G0012460-Hca.01G0012470
GWHACDB00000012-15096778	6.69349	12.3329	1.05409	0.0854701	-3.54844	0.022153	1	down	13	1	24.51	2.36	Intergenic	Intergenic|Hca.01G0013240-Hca.01G0013250
GWHACDB00000012-15922595	5.27046	0	10.5409	Inf	Inf	0.0097933	1	up	0	10	0	23.65	Intergenic	Intergenic|Hca.01G0013830-Hca.01G0013840
GWHACDB00000012-17036593	3.68932	0	7.37865	Inf	Inf	0.0449086	1	up	0	7	0	16.55	Intergenic	Intergenic|Hca.01G0014490-Hca.01G0014500
GWHACDB00000012-17314945	6.27185	0.948683	11.595	12.2222	3.61143	0.0231207	1	up	1	11	1.89	26.01	Intergenic	Intergenic|Hca.01G0014660-Hca.01G0014670
GWHACDB00000012-17623103	3.79473	7.58947	0	0	#NAME?	0.0487232	1	down	8	0	15.08	0	Intergenic	Intergenic|Hca.01G0014890-Hca.01G0014900
GWHACDB00000012-18702215	17.0236	25.6144	8.43274	0.329218	-1.60288	0.0243619	1	down	27	8	50.9	18.92	Intergenic	Intergenic|Hca.01G0015430-Hca.01G0015440
GWHACDB00000012-19434998	3.68932	0	7.37865	Inf	Inf	0.0449086	1	up	0	7	0	16.55	Intergenic,Downstream	Intergenic|Hca.01G0015640-Hca.01G0015650;Downstream|1731|Hca.01G0015640-mRNA-1||Hca.01G0015640|mRNA
GWHACDB00000012-20058069	3.79473	7.58947	0	0	#NAME?	0.0487232	1	down	8	0	15.08	0	Intergenic	Intergenic|Hca.01G0016030-Hca.01G0016040
GWHACDB00000012-20113214	5.27046	0	10.5409	Inf	Inf	0.0097933	1	up	0	10	0	23.65	Intergenic	Intergenic|Hca.01G0016060-Hca.01G0016070
GWHACDB00000012-20898585	9.80306	3.79473	15.8114	4.16667	2.05889	0.0448707	1	up	4	15	7.54	35.47	Intron	Intron|intron_3_RETAINED-RETAINED|Hca.01G0016430-mRNA-1||Hca.01G0016430|mRNA
GWHACDB00000012-21044948	3.79473	7.58947	0	0	#NAME?	0.0487232	1	down	8	0	15.08	0	SpliceSiteRegion	SpliceSiteRegion|intron_2_RETAINED-RETAINED|Hca.01G0016460-mRNA-1||Hca.01G0016460|mRNA
GWHACDB00000012-21355498	3.68932	0	7.37865	Inf	Inf	0.0449086	1	up	0	7	0	16.55	Intergenic	Intergenic|Hca.01G0016560-Hca.01G0016570
GWHACDB00000012-21602132	6.69349	12.3329	1.05409	0.0854701	-3.54844	0.022153	1	down	13	1	24.51	2.36	Intergenic	Intergenic|Hca.01G0016650-Hca.01G0016660
GWHACDB00000012-21772651	12.8599	5.6921	20.0278	3.51852	1.81497	0.0326548	1	up	6	19	11.31	44.93	Exon	Exon|exon_6_7_RETAINED|Hca.01G0016770-mRNA-1||Hca.01G0016770|mRNA
GWHACDB00000012-25769322	3.79473	7.58947	0	0	#NAME?	0.0487232	1	down	8	0	15.08	0	Intergenic	Intergenic|Hca.01G0017830-Hca.01G0017840
GWHACDB00000012-26820116	5.7448	10.4355	1.05409	0.10101	-3.30743	0.0480084	1	down	11	1	20.74	2.36	Downstream,Intergenic	Downstream|357|Hca.01G0018110-mRNA-1||Hca.01G0018110|mRNA;Intergenic|Hca.01G0018100-Hca.01G0018110
GWHACDB00000012-26854827	7.90569	0	15.8114	Inf	Inf	0.000688369	1	up	0	15	0	35.47	Intergenic	Intergenic|Hca.01G0018180-Hca.01G0018190
GWHACDB00000012-26856536	8.16922	14.2302	2.10819	0.148148	-2.75489	0.0270653	1	down	15	2	28.28	4.73	Intergenic	Intergenic|Hca.01G0018180-Hca.01G0018190
GWHACDB00000012-26951973	11.4369	2.84605	20.0278	7.03704	2.81497	0.00443997	1	up	3	19	5.66	44.93	Intergenic	Intergenic|Hca.01G0018200-Hca.01G0018210
GWHACDB00000012-27446303	3.68932	0	7.37865	Inf	Inf	0.0449086	1	up	0	7	0	16.55	Upstream,Intergenic	Upstream|1199|Hca.01G0018400-mRNA-1||Hca.01G0018400|mRNA;Intergenic|Hca.01G0018390-Hca.01G0018400
GWHACDB00000012-29151878	5.7448	10.4355	1.05409	0.10101	-3.30743	0.0480084	1	down	11	1	20.74	2.36	Intergenic	Intergenic|Hca.01G0018850-Hca.01G0018860
GWHACDB00000012-29186887	5.79751	0	11.595	Inf	Inf	0.00580855	1	up	0	11	0	26.01	Intergenic	Intergenic|Hca.01G0018860-Hca.01G0018870
GWHACDB00000012-34346731	4.26907	8.53815	0	0	#NAME?	0.031743	1	down	9	0	16.97	0	Intergenic,Upstream	Intergenic|Hca.01G0019900-Hca.01G0019910;Upstream|1708|Hca.01G0019900-mRNA-1||Hca.01G0019900|mRNA
GWHACDB00000012-37067295	3.68932	0	7.37865	Inf	Inf	0.0449086	1	up	0	7	0	16.55	Intergenic	Intergenic|Hca.01G0020100-Hca.01G0020110
GWHACDB00000012-39514926	7.16783	13.2816	1.05409	0.0793651	-3.65535	0.0149107	1	down	14	1	26.39	2.36	Intergenic	Intergenic|Hca.01G0020510-Hca.01G0020520
GWHACDB00000012-39518779	3.68932	0	7.37865	Inf	Inf	0.0449086	1	up	0	7	0	16.55	Intergenic	Intergenic|Hca.01G0020510-Hca.01G0020520
GWHACDB00000012-39758518	7.27324	1.89737	12.6491	6.66667	2.73697	0.0372615	1	up	2	12	3.77	28.38	Intergenic	Intergenic|Hca.01G0020520-Hca.01G0020530
GWHACDB00000012-39971017	5.21776	10.4355	0	0	#NAME?	0.0132627	1	down	11	0	20.74	0	Intergenic	Intergenic|Hca.01G0020540-Hca.01G0020550
GWHACDB00000012-40149902	4.74342	9.48683	0	0	#NAME?	0.0205777	1	down	10	0	18.85	0	Intergenic	Intergenic|Hca.01G0020550-Hca.01G0020560
GWHACDB00000012-41977522	4.26907	8.53815	0	0	#NAME?	0.031743	1	down	9	0	16.97	0	Intron	Intron|intron_9_RETAINED-RETAINED|Hca.01G0021000-mRNA-1||Hca.01G0021000|mRNA
GWHACDB00000012-43472302	5.7448	10.4355	1.05409	0.10101	-3.30743	0.0480084	1	down	11	1	20.74	2.36	Intergenic,Downstream	Intergenic|Hca.01G0021470-Hca.01G0021480;Downstream|492|Hca.01G0021470-mRNA-1||Hca.01G0021470|mRNA
GWHACDB00000012-44181738	8.32733	1.89737	14.7573	7.77778	2.95936	0.016023	1	up	2	14	3.77	33.11	Intergenic,Upstream	Intergenic|Hca.01G0021620-Hca.01G0021630;Upstream|1028|Hca.01G0021630-mRNA-1||Hca.01G0021630|mRNA
GWHACDB00000012-46532291	5.21776	10.4355	0	0	#NAME?	0.0132627	1	down	11	0	20.74	0	Intergenic,Upstream	Intergenic|Hca.01G0022330-Hca.01G0022340;Upstream|1835|Hca.01G0022330-mRNA-1||Hca.01G0022330|mRNA
GWHACDB00000012-46535310	3.68932	0	7.37865	Inf	Inf	0.0449086	1	up	0	7	0	16.55	Intergenic	Intergenic|Hca.01G0022330-Hca.01G0022340
GWHACDB00000012-46819366	4.26907	8.53815	0	0	#NAME?	0.031743	1	down	9	0	16.97	0	Intergenic	Intergenic|Hca.01G0022410-Hca.01G0022420
GWHACDB00000012-47997550	8.64356	15.1789	2.10819	0.138889	-2.848	0.0188099	1	down	16	2	30.16	4.73	Intron	Intron|intron_10_RETAINED-RETAINED|Hca.01G0022810-mRNA-1||Hca.01G0022810|mRNA
GWHACDB00000012-49170817	20.9764	11.3842	30.5687	2.68519	1.42502	0.019612	1	up	12	29	22.62	68.58	Intron	Intron|intron_6_RETAINED-RETAINED|Hca.01G0023440-mRNA-1||Hca.01G0023440|mRNA
GWHACDB00000012-49172491	10.8572	3.79473	17.9196	4.72222	2.23947	0.021287	1	up	4	17	7.54	40.2	Exon	Exon|exon_2_14_RETAINED|Hca.01G0023440-mRNA-1||Hca.01G0023440|mRNA
GWHACDB00000012-50250264	3.68932	0	7.37865	Inf	Inf	0.0449086	1	up	0	7	0	16.55	Exon	Exon|exon_5_10_RETAINED|Hca.01G0023910-mRNA-1||Hca.01G0023910|mRNA
GWHACDB00000012-50322654	4.21637	0	8.43274	Inf	Inf	0.0272152	1	up	0	8	0	18.92	Downstream,Intergenic	Downstream|1908|Hca.01G0023940-mRNA-1||Hca.01G0023940|mRNA;Intergenic|Hca.01G0023940-Hca.01G0023950
GWHACDB00000012-50322666	4.21637	0	8.43274	Inf	Inf	0.0272152	1	up	0	8	0	18.92	Intergenic,Downstream	Intergenic|Hca.01G0023940-Hca.01G0023950;Downstream|1920|Hca.01G0023940-mRNA-1||Hca.01G0023940|mRNA
GWHACDB00000012-51217279	11.3315	4.74342	17.9196	3.77778	1.91754	0.0385502	1	up	5	17	9.43	40.2	Intergenic	Intergenic|Hca.01G0024580-Hca.01G0024590
GWHACDB00000012-52236152	3.68932	0	7.37865	Inf	Inf	0.0449086	1	up	0	7	0	16.55	Intergenic	Intergenic|Hca.01G0025160-Hca.01G0025170
GWHACDB00000012-52590047	3.79473	7.58947	0	0	#NAME?	0.0487232	1	down	8	0	15.08	0	Gene	Gene|Hca.01G0025340|mRNA
GWHACDB00000012-53017306	6.69349	12.3329	1.05409	0.0854701	-3.54844	0.022153	1	down	13	1	24.51	2.36	Intergenic	Intergenic|Hca.01G0025570-Hca.01G0025580
GWHACDB00000012-53037277	3.68932	0	7.37865	Inf	Inf	0.0449086	1	up	0	7	0	16.55	Intergenic	Intergenic|Hca.01G0025580-Hca.01G0025590
GWHACDB00000012-54910414	7.69488	13.2816	2.10819	0.15873	-2.65535	0.0386761	1	down	14	2	26.39	4.73	Intergenic	Intergenic|Hca.01G0026940-Hca.01G0026950
GWHACDB00000012-55309612	4.21637	0	8.43274	Inf	Inf	0.0272152	1	up	0	8	0	18.92	Intron	Intron|intron_4_RETAINED-RETAINED|Hca.01G0027270-mRNA-1||Hca.01G0027270|mRNA
GWHACDB00000012-56581825	7.69488	13.2816	2.10819	0.15873	-2.65535	0.0386761	1	down	14	2	26.39	4.73	Intergenic	Intergenic|Hca.01G0028350-Hca.01G0028360
GWHACDB00000012-56871095	10.6463	17.0763	4.21637	0.246914	-2.01792	0.0409109	1	down	18	4	33.93	9.46	Intron	Intron|intron_2_RETAINED-RETAINED|Hca.01G0028630-mRNA-1||Hca.01G0028630|mRNA
GWHACDB00000012-57058767	6.7989	0.948683	12.6491	13.3333	3.73697	0.014577	1	up	1	12	1.89	28.38	Gene	Gene|Hca.01G0028730|mRNA
GWHACDB00000012-57065068	3.79473	7.58947	0	0	#NAME?	0.0487232	1	down	8	0	15.08	0	Gene	Gene|Hca.01G0028740|mRNA
GWHACDB00000012-57358106	7.69488	13.2816	2.10819	0.15873	-2.65535	0.0386761	1	down	14	2	26.39	4.73	Intron	Intron|intron_3_RETAINED-RETAINED|Hca.01G0029090-mRNA-1||Hca.01G0029090|mRNA
GWHACDB00000012-57466825	4.26907	8.53815	0	0	#NAME?	0.031743	1	down	9	0	16.97	0	Intron	Intron|intron_8_RETAINED-RETAINED|Hca.01G0029190-mRNA-1||Hca.01G0029190|mRNA
GWHACDB00000012-57680849	10.8572	3.79473	17.9196	4.72222	2.23947	0.021287	1	up	4	17	7.54	40.2	Downstream,Intergenic	Downstream|351|Hca.01G0029370-mRNA-1||Hca.01G0029370|mRNA;Intergenic|Hca.01G0029360-Hca.01G0029370
GWHACDB00000012-57941329	9.64495	16.1276	3.16228	0.196078	-2.3505	0.0292852	1	down	17	3	32.05	7.09	Intergenic	Intergenic|Hca.01G0029530-Hca.01G0029540
GWHACDB00000012-58490003	7.27324	1.89737	12.6491	6.66667	2.73697	0.0372615	1	up	2	12	3.77	28.38	Exon	Exon|exon_6_8_RETAINED|Hca.01G0030120-mRNA-1||Hca.01G0030120|mRNA
GWHACDB00000012-58756378	3.68932	0	7.37865	Inf	Inf	0.0449086	1	up	0	7	0	16.55	Intergenic	Intergenic|Hca.01G0030420-Hca.01G0030440
GWHACDB00000012-58935279	9.1179	16.1276	2.10819	0.130719	-2.93546	0.012987	1	down	17	2	32.05	4.73	Upstream,Intron	Upstream|1255|Hca.01G0030610-mRNA-1||Hca.01G0030610|mRNA;Intron|intron_1_RETAINED-RETAINED|Hca.01G0030600-mRNA-1||Hca.01G0030600|mRNA
GWHACDB00000012-59627541	6.69349	12.3329	1.05409	0.0854701	-3.54844	0.022153	1	down	13	1	24.51	2.36	Exon	Exon|exon_15_15_RETAINED|Hca.01G0031250-mRNA-1||Hca.01G0031250|mRNA
GWHACDB00000012-62150233	4.74342	9.48683	0	0	#NAME?	0.0205777	1	down	10	0	18.85	0	Exon	Exon|exon_3_7_RETAINED|Hca.01G0033880-mRNA-1||Hca.01G0033880|mRNA
GWHACDB00000012-62761169	8.16922	14.2302	2.10819	0.148148	-2.75489	0.0270653	1	down	15	2	28.28	4.73	Gene,Upstream	Gene|Hca.01G0034400|mRNA;Upstream|1515|Hca.01G0034390-mRNA-1||Hca.01G0034390|mRNA
GWHACDB00000012-63686663	4.74342	9.48683	0	0	#NAME?	0.0205777	1	down	10	0	18.85	0	Exon	Exon|exon_6_6_RETAINED|Hca.01G0035540-mRNA-1||Hca.01G0035540|mRNA
GWHACDB00000012-63944276	6.7989	0.948683	12.6491	13.3333	3.73697	0.014577	1	up	1	12	1.89	28.38	Upstream,Exon,Utr3prime	Upstream|1939|Hca.01G0035800-mRNA-1||Hca.01G0035800|mRNA;Exon|exon_21_21_RETAINED|Hca.01G0035790-mRNA-1||Hca.01G0035790|mRNA;Utr3prime|exon_21_21_RETAINED|Hca.01G0035790-mRNA-1||Hca.01G0035790|mRNA
GWHACDB00000012-64160867	3.68932	0	7.37865	Inf	Inf	0.0449086	1	up	0	7	0	16.55	Intergenic	Intergenic|Hca.01G0036050-Hca.01G0036060
GWHACDB00000012-64160874	3.68932	0	7.37865	Inf	Inf	0.0449086	1	up	0	7	0	16.55	Intergenic	Intergenic|Hca.01G0036050-Hca.01G0036060
GWHACDB00000012-64322607	11.3315	4.74342	17.9196	3.77778	1.91754	0.0385502	1	up	5	17	9.43	40.2	Intergenic	Intergenic|Hca.01G0036170-Hca.01G0036180
GWHACDB00000012-64337845	12.5437	20.871	4.21637	0.20202	-2.30743	0.0110018	1	down	22	4	41.47	9.46	Downstream,Intergenic	Downstream|270|Hca.01G0036180-mRNA-1||Hca.01G0036180|mRNA;Intergenic|Hca.01G0036180-Hca.01G0036190
GWHACDB00000012-64770711	4.74342	0	9.48683	Inf	Inf	0.0163877	1	up	0	9	0	21.28	Exon,Utr3prime	Exon|exon_14_14_RETAINED|Hca.01G0036520-mRNA-1||Hca.01G0036520|mRNA;Utr3prime|exon_14_14_RETAINED|Hca.01G0036520-mRNA-1||Hca.01G0036520|mRNA
GWHACDB00000012-64770717	4.74342	0	9.48683	Inf	Inf	0.0163877	1	up	0	9	0	21.28	Exon,Utr3prime	Exon|exon_14_14_RETAINED|Hca.01G0036520-mRNA-1||Hca.01G0036520|mRNA;Utr3prime|exon_14_14_RETAINED|Hca.01G0036520-mRNA-1||Hca.01G0036520|mRNA
GWHACDB00000012-64784409	5.21776	10.4355	0	0	#NAME?	0.0132627	1	down	11	0	20.74	0	Intron	Intron|intron_30_RETAINED-RETAINED|Hca.01G0036540-mRNA-1||Hca.01G0036540|mRNA
GWHACDB00000012-65004871	4.74342	9.48683	0	0	#NAME?	0.0205777	1	down	10	0	18.85	0	Intron	Intron|intron_7_RETAINED-RETAINED|Hca.01G0036740-mRNA-1||Hca.01G0036740|mRNA
GWHACDB00000012-65237863	3.68932	0	7.37865	Inf	Inf	0.0449086	1	up	0	7	0	16.55	Intergenic	Intergenic|Hca.01G0036980-Hca.01G0036990
GWHACDB00000012-67007530	11.5423	19.9223	3.16228	0.15873	-2.65535	0.0071789	1	down	21	3	39.59	7.09	Intergenic	Intergenic|Hca.01G0039650-Hca.01G0039660
GWHACDB00000012-67084581	7.69488	13.2816	2.10819	0.15873	-2.65535	0.0386761	1	down	14	2	26.39	4.73	Upstream,Intergenic	Upstream|311|Hca.01G0039820-mRNA-1||Hca.01G0039820|mRNA;Intergenic|Hca.01G0039820-Hca.01G0039830
GWHACDB00000012-67551435	3.68932	0	7.37865	Inf	Inf	0.0449086	1	up	0	7	0	16.55	SpliceSiteDonor	SpliceSiteDonor|intron_10_RETAINED-RETAINED|Hca.01G0040570-mRNA-1||Hca.01G0040570|mRNA
GWHACDB00000012-67779639	6.69349	12.3329	1.05409	0.0854701	-3.54844	0.022153	1	down	13	1	24.51	2.36	Intergenic	Intergenic|Hca.01G0040810-Hca.01G0040820
GWHACDB00000012-68046492	3.79473	7.58947	0	0	#NAME?	0.0487232	1	down	8	0	15.08	0	Intergenic,Upstream	Intergenic|Hca.01G0041180-Hca.01G0041190;Upstream|28|Hca.01G0041190-mRNA-1||Hca.01G0041190|mRNA
GWHACDB00000012-68744371	5.7448	10.4355	1.05409	0.10101	-3.30743	0.0480084	1	down	11	1	20.74	2.36	Exon	Exon|exon_1_2_RETAINED|Hca.01G0042100-mRNA-1||Hca.01G0042100|mRNA
GWHACDB00000012-69139324	4.26907	8.53815	0	0	#NAME?	0.031743	1	down	9	0	16.97	0	Upstream,Intergenic	Upstream|1860|Hca.01G0042640-mRNA-1||Hca.01G0042640|mRNA;Intergenic|Hca.01G0042630-Hca.01G0042640
GWHACDB00000012-69335472	3.79473	7.58947	0	0	#NAME?	0.0487232	1	down	8	0	15.08	0	Utr3prime,Downstream,Exon	Utr3prime|exon_12_13_RETAINED|Hca.01G0042940-mRNA-1||Hca.01G0042940|mRNA;Downstream|870|Hca.01G0042930-mRNA-1||Hca.01G0042930|mRNA;Exon|exon_12_13_RETAINED|Hca.01G0042940-mRNA-1||Hca.01G0042940|mRNA
GWHACDB00000012-69678217	3.79473	7.58947	0	0	#NAME?	0.0487232	1	down	8	0	15.08	0	Intergenic,Downstream	Intergenic|Hca.01G0043470-Hca.01G0043480;Downstream|1798|Hca.01G0043480-mRNA-1||Hca.01G0043480|mRNA;Downstream|216|Hca.01G0043470-mRNA-1||Hca.01G0043470|mRNA
GWHACDB00000012-69715034	3.68932	0	7.37865	Inf	Inf	0.0449086	1	up	0	7	0	16.55	Intron	Intron|intron_5_RETAINED-RETAINED|Hca.01G0043540-mRNA-1||Hca.01G0043540|mRNA
GWHACDB00000012-69897587	12.9126	4.74342	21.0819	4.44444	2.152	0.0128673	1	up	5	20	9.43	47.3	Exon	Exon|exon_4_5_RETAINED|Hca.01G0043830-mRNA-1||Hca.01G0043830|mRNA
GWHACDB00000012-69925410	4.74342	9.48683	0	0	#NAME?	0.0205777	1	down	10	0	18.85	0	Intron	Intron|intron_6_RETAINED-RETAINED|Hca.01G0043850-mRNA-1||Hca.01G0043850|mRNA
GWHACDB00000012-69936071	10.6463	17.0763	4.21637	0.246914	-2.01792	0.0409109	1	down	18	4	33.93	9.46	Intergenic	Intergenic|Hca.01G0043850-Hca.01G0043860
GWHACDB00000012-70141128	3.79473	7.58947	0	0	#NAME?	0.0487232	1	down	8	0	15.08	0	Intron	Intron|intron_1_RETAINED-RETAINED|Hca.01G0044090-mRNA-1||Hca.01G0044090|mRNA
GWHACDB00000012-70441539	9.32872	2.84605	15.8114	5.55556	2.47393	0.0234682	1	up	3	15	5.66	35.47	Intergenic,Downstream	Intergenic|Hca.01G0044600-Hca.01G0044610;Downstream|1870|Hca.01G0044600-mRNA-1||Hca.01G0044600|mRNA
GWHACDB00000012-70620949	3.68932	0	7.37865	Inf	Inf	0.0449086	1	up	0	7	0	16.55	Intron	Intron|intron_11_RETAINED-RETAINED|Hca.01G0044780-mRNA-1||Hca.01G0044780|mRNA
GWHACDB00000012-70774697	8.80167	2.84605	14.7573	5.18519	2.3744	0.0348004	1	up	3	14	5.66	33.11	Intron	Intron|intron_2_RETAINED-RETAINED|Hca.01G0044990-mRNA-1||Hca.01G0044990|mRNA
GWHACDB00000012-70970506	4.26907	8.53815	0	0	#NAME?	0.031743	1	down	9	0	16.97	0	Intron,Downstream	Intron|intron_8_RETAINED-RETAINED|Hca.01G0045250-mRNA-1||Hca.01G0045250|mRNA;Downstream|1800|Hca.01G0045240-mRNA-1||Hca.01G0045240|mRNA
GWHACDB00000012-71005297	6.21915	11.3842	1.05409	0.0925926	-3.43296	0.0327157	1	down	12	1	22.62	2.36	Downstream,Intergenic	Downstream|69|Hca.01G0045300-mRNA-1||Hca.01G0045300|mRNA;Downstream|1066|Hca.01G0045310-mRNA-1||Hca.01G0045310|mRNA;Intergenic|Hca.01G0045300-Hca.01G0045310;Downstream|1876|Hca.01G0045320-mRNA-1||Hca.01G0045320|mRNA
GWHACDB00000012-71239796	7.69488	13.2816	2.10819	0.15873	-2.65535	0.0386761	1	down	14	2	26.39	4.73	Intron	Intron|intron_1_RETAINED-RETAINED|Hca.01G0045690-mRNA-1||Hca.01G0045690|mRNA
GWHACDB00000012-71447974	3.79473	7.58947	0	0	#NAME?	0.0487232	1	down	8	0	15.08	0	Upstream,Intergenic	Upstream|634|Hca.01G0046010-mRNA-1||Hca.01G0046010|mRNA;Intergenic|Hca.01G0046010-Hca.01G0046020
GWHACDB00000012-71549739	4.26907	8.53815	0	0	#NAME?	0.031743	1	down	9	0	16.97	0	Exon	Exon|exon_2_7_RETAINED|Hca.01G0046160-mRNA-1||Hca.01G0046160|mRNA
GWHACDB00000012-72053027	4.74342	9.48683	0	0	#NAME?	0.0205777	1	down	10	0	18.85	0	Intergenic	Intergenic|Hca.01G0046760-Hca.01G0046770
GWHACDB00000012-72781055	10.0666	18.025	2.10819	0.116959	-3.09592	0.00607755	1	down	19	2	35.82	4.73	Intron,Downstream	Intron|intron_1_RETAINED-RETAINED|Hca.01G0047820-mRNA-1||Hca.01G0047820|mRNA;Downstream|1994|Hca.01G0047830-mRNA-1||Hca.01G0047830|mRNA
GWHACDB00000012-73132060	3.79473	7.58947	0	0	#NAME?	0.0487232	1	down	8	0	15.08	0	Intron	Intron|intron_1_RETAINED-RETAINED|Hca.01G0048250-mRNA-1||Hca.01G0048250|mRNA
GWHACDB00000012-73301344	4.21637	0	8.43274	Inf	Inf	0.0272152	1	up	0	8	0	18.92	Exon	Exon|exon_7_18_RETAINED|Hca.01G0048480-mRNA-1||Hca.01G0048480|mRNA
GWHACDB00000012-73463401	6.27185	0.948683	11.595	12.2222	3.61143	0.0231207	1	up	1	11	1.89	26.01	Downstream,Intergenic	Downstream|1048|Hca.01G0048650-mRNA-1||Hca.01G0048650|mRNA;Intergenic|Hca.01G0048650-Hca.01G0048660
GWHACDB00000012-73635241	3.68932	0	7.37865	Inf	Inf	0.0449086	1	up	0	7	0	16.55	Exon,Downstream	Exon|exon_4_8_RETAINED|Hca.01G0048930-mRNA-1||Hca.01G0048930|mRNA;Downstream|977|Hca.01G0048920-mRNA-1||Hca.01G0048920|mRNA
GWHACDB00000012-74446700	3.79473	7.58947	0	0	#NAME?	0.0487232	1	down	8	0	15.08	0	Intron	Intron|intron_2_RETAINED-RETAINED|Hca.01G0049840-mRNA-1||Hca.01G0049840|mRNA
GWHACDB00000012-74758321	4.74342	0	9.48683	Inf	Inf	0.0163877	1	up	0	9	0	21.28	Downstream,Upstream,Intergenic	Downstream|558|Hca.01G0050200-mRNA-1||Hca.01G0050200|mRNA;Upstream|718|Hca.01G0050210-mRNA-1||Hca.01G0050210|mRNA;Intergenic|Hca.01G0050200-Hca.01G0050210
GWHACDB00000012-74934395	5.6921	11.3842	0	0	#NAME?	0.00849686	1	down	12	0	22.62	0	SpliceSiteDonor	SpliceSiteDonor|intron_1_RETAINED-RETAINED|Hca.01G0050380-mRNA-1||Hca.01G0050380|mRNA
GWHACDB00000012-75923171	3.79473	7.58947	0	0	#NAME?	0.0487232	1	down	8	0	15.08	0	Intron	Intron|intron_1_RETAINED-RETAINED|Hca.01G0051580-mRNA-1||Hca.01G0051580|mRNA
GWHACDB00000012-76468014	9.85577	2.84605	16.8655	5.92593	2.56704	0.0156788	1	up	3	16	5.66	37.84	Exon	Exon|exon_7_10_RETAINED|Hca.01G0052250-mRNA-1||Hca.01G0052250|mRNA
GWHACDB00000012-78872200	10.3828	2.84605	17.9196	6.2963	2.6545	0.0103821	1	up	3	17	5.66	40.2	Gene,Downstream	Gene|Hca.01G0054820|mRNA;Downstream|803|Hca.01G0054830-mRNA-1||Hca.01G0054830|mRNA
GWHACDB00000013-293783	3.68932	0	7.37865	Inf	Inf	0.0449086	1	up	0	7	0	16.55	Upstream,Intergenic	Upstream|617|Hca.10G0000210-mRNA-1||Hca.10G0000210|mRNA;Intergenic|Hca.10G0000210-Hca.10G0000220
GWHACDB00000013-792096	9.64495	16.1276	3.16228	0.196078	-2.3505	0.0292852	1	down	17	3	32.05	7.09	Intron	Intron|intron_14_RETAINED-RETAINED|Hca.10G0000720-mRNA-1||Hca.10G0000720|mRNA
GWHACDB00000013-1328170	3.68932	0	7.37865	Inf	Inf	0.0449086	1	up	0	7	0	16.55	Downstream,Intergenic	Downstream|227|Hca.10G0001160-mRNA-1||Hca.10G0001160|mRNA;Downstream|621|Hca.10G0001150-mRNA-1||Hca.10G0001150|mRNA;Intergenic|Hca.10G0001150-Hca.10G0001160
GWHACDB00000013-1411952	6.7989	0.948683	12.6491	13.3333	3.73697	0.014577	1	up	1	12	1.89	28.38	Exon	Exon|exon_9_17_RETAINED|Hca.10G0001230-mRNA-1||Hca.10G0001230|mRNA
GWHACDB00000013-1589416	8.16922	14.2302	2.10819	0.148148	-2.75489	0.0270653	1	down	15	2	28.28	4.73	Intron	Intron|intron_6_RETAINED-RETAINED|Hca.10G0001400-mRNA-1||Hca.10G0001400|mRNA
GWHACDB00000013-1884083	3.68932	0	7.37865	Inf	Inf	0.0449086	1	up	0	7	0	16.55	Gene,Downstream	Gene|Hca.10G0001720|mRNA;Downstream|989|Hca.10G0001730-mRNA-1||Hca.10G0001730|mRNA
GWHACDB00000013-1900704	10.6463	17.0763	4.21637	0.246914	-2.01792	0.0409109	1	down	18	4	33.93	9.46	Downstream,Exon	Downstream|1586|Hca.10G0001740-mRNA-1||Hca.10G0001740|mRNA;Exon|exon_3_3_RETAINED|Hca.10G0001750-mRNA-1||Hca.10G0001750|mRNA
GWHACDB00000013-1953209	5.7448	10.4355	1.05409	0.10101	-3.30743	0.0480084	1	down	11	1	20.74	2.36	Exon	Exon|exon_6_15_RETAINED|Hca.10G0001820-mRNA-1||Hca.10G0001820|mRNA
GWHACDB00000013-2418580	3.79473	7.58947	0	0	#NAME?	0.0487232	1	down	8	0	15.08	0	Intron	Intron|intron_5_RETAINED-RETAINED|Hca.10G0002250-mRNA-1||Hca.10G0002250|mRNA
GWHACDB00000013-2677626	5.7448	10.4355	1.05409	0.10101	-3.30743	0.0480084	1	down	11	1	20.74	2.36	Intergenic	Intergenic|Hca.10G0002520-Hca.10G0002530
GWHACDB00000013-2688876	4.26907	8.53815	0	0	#NAME?	0.031743	1	down	9	0	16.97	0	Intron	Intron|intron_2_RETAINED-RETAINED|Hca.10G0002530-mRNA-1||Hca.10G0002530|mRNA
GWHACDB00000013-3079227	8.16922	14.2302	2.10819	0.148148	-2.75489	0.0270653	1	down	15	2	28.28	4.73	Exon	Exon|exon_1_3_RETAINED|Hca.10G0002910-mRNA-1||Hca.10G0002910|mRNA
GWHACDB00000013-3529825	6.69349	12.3329	1.05409	0.0854701	-3.54844	0.022153	1	down	13	1	24.51	2.36	Intron	Intron|intron_3_RETAINED-RETAINED|Hca.10G0003340-mRNA-1||Hca.10G0003340|mRNA
GWHACDB00000013-4400857	5.7448	10.4355	1.05409	0.10101	-3.30743	0.0480084	1	down	11	1	20.74	2.36	Exon	Exon|exon_1_2_RETAINED|Hca.10G0004070-mRNA-1||Hca.10G0004070|mRNA
GWHACDB00000013-4943414	12.5964	19.9223	5.27046	0.26455	-1.91839	0.0291638	1	down	21	5	39.59	11.82	Intron	Intron|intron_16_RETAINED-RETAINED|Hca.10G0004410-mRNA-1||Hca.10G0004410|mRNA
GWHACDB00000013-5008396	4.26907	8.53815	0	0	#NAME?	0.031743	1	down	9	0	16.97	0	SpliceSiteDonor	SpliceSiteDonor|intron_1_RETAINED-RETAINED|Hca.10G0004440-mRNA-1||Hca.10G0004440|mRNA
GWHACDB00000013-5150440	4.26907	8.53815	0	0	#NAME?	0.031743	1	down	9	0	16.97	0	Exon	Exon|exon_9_9_RETAINED|Hca.10G0004560-mRNA-1||Hca.10G0004560|mRNA
GWHACDB00000013-5243325	6.27185	0.948683	11.595	12.2222	3.61143	0.0231207	1	up	1	11	1.89	26.01	Intergenic	Intergenic|Hca.10G0004610-Hca.10G0004620
GWHACDB00000013-5283677	8.64356	15.1789	2.10819	0.138889	-2.848	0.0188099	1	down	16	2	30.16	4.73	SpliceSiteDonor	SpliceSiteDonor|intron_5_RETAINED-RETAINED|Hca.10G0004640-mRNA-1||Hca.10G0004640|mRNA
GWHACDB00000013-5374205	4.21637	0	8.43274	Inf	Inf	0.0272152	1	up	0	8	0	18.92	Downstream,Intergenic	Downstream|1131|Hca.10G0004710-mRNA-1||Hca.10G0004710|mRNA;Intergenic|Hca.10G0004710-Hca.10G0004720
GWHACDB00000013-5788010	4.74342	9.48683	0	0	#NAME?	0.0205777	1	down	10	0	18.85	0	Intergenic	Intergenic|Hca.10G0004930-Hca.10G0004940
GWHACDB00000013-5810976	5.7448	10.4355	1.05409	0.10101	-3.30743	0.0480084	1	down	11	1	20.74	2.36	Intron,Exon,Utr3prime	Intron|intron_2_RETAINED-RETAINED|Hca.10G0004950-mRNA-1||Hca.10G0004950|mRNA;Exon|exon_3_4_RETAINED|Hca.10G0004940-mRNA-1||Hca.10G0004940|mRNA;Utr3prime|exon_3_4_RETAINED|Hca.10G0004940-mRNA-1||Hca.10G0004940|mRNA
GWHACDB00000013-6616605	3.79473	7.58947	0	0	#NAME?	0.0487232	1	down	8	0	15.08	0	SpliceSiteDonor	SpliceSiteDonor|intron_10_RETAINED-RETAINED|Hca.10G0005340-mRNA-1||Hca.10G0005340|mRNA
GWHACDB00000013-7341468	6.16644	12.3329	0	0	#NAME?	0.00542337	1	down	13	0	24.51	0	Exon	Exon|exon_6_9_RETAINED|Hca.10G0005660-mRNA-1||Hca.10G0005660|mRNA
GWHACDB00000013-7353892	3.79473	7.58947	0	0	#NAME?	0.0487232	1	down	8	0	15.08	0	Intergenic	Intergenic|Hca.10G0005660-Hca.10G0005670
GWHACDB00000013-8377797	17.8142	30.3579	5.27046	0.173611	-2.52607	0.000668392	1	down	32	5	60.33	11.82	Intergenic	Intergenic|Hca.10G0006250-Hca.10G0006260
GWHACDB00000013-8378958	6.27185	0.948683	11.595	12.2222	3.61143	0.0231207	1	up	1	11	1.89	26.01	Intergenic	Intergenic|Hca.10G0006250-Hca.10G0006260
GWHACDB00000013-8989361	7.37865	0	14.7573	Inf	Inf	0.00118048	1	up	0	14	0	33.11	Intergenic	Intergenic|Hca.10G0006460-Hca.10G0006470
GWHACDB00000013-10441406	8.38004	0.948683	15.8114	16.6667	4.05889	0.00349577	1	up	1	15	1.89	35.47	Exon,Utr5prime	Exon|exon_1_14_RETAINED|Hca.10G0007220-mRNA-1||Hca.10G0007220|mRNA;Utr5prime|exon_1_14_RETAINED|Hca.10G0007220-mRNA-1||Hca.10G0007220|mRNA
GWHACDB00000013-11560637	4.26907	8.53815	0	0	#NAME?	0.031743	1	down	9	0	16.97	0	Intergenic	Intergenic|Hca.10G0007640-Hca.10G0007650
GWHACDB00000013-11702608	3.79473	7.58947	0	0	#NAME?	0.0487232	1	down	8	0	15.08	0	Intergenic	Intergenic|Hca.10G0007680-Hca.10G0007690
GWHACDB00000013-13853523	3.68932	0	7.37865	Inf	Inf	0.0449086	1	up	0	7	0	16.55	Intergenic	Intergenic|Hca.10G0008520-Hca.10G0008530
GWHACDB00000013-13859599	4.21637	0	8.43274	Inf	Inf	0.0272152	1	up	0	8	0	18.92	Intergenic	Intergenic|Hca.10G0008520-Hca.10G0008530
GWHACDB00000013-13913795	7.37865	0	14.7573	Inf	Inf	0.00118048	1	up	0	14	0	33.11	Intergenic	Intergenic|Hca.10G0008520-Hca.10G0008530
GWHACDB00000013-14933601	3.79473	7.58947	0	0	#NAME?	0.0487232	1	down	8	0	15.08	0	Intergenic	Intergenic|Hca.10G0008680-Hca.10G0008690
GWHACDB00000013-15194880	6.21915	11.3842	1.05409	0.0925926	-3.43296	0.0327157	1	down	12	1	22.62	2.36	Intergenic	Intergenic|Hca.10G0008750-Hca.10G0008760
GWHACDB00000013-15354665	11.1207	18.025	4.21637	0.233918	-2.09592	0.0297706	1	down	19	4	35.82	9.46	Intergenic,Upstream	Intergenic|Hca.10G0008800-Hca.10G0008810;Upstream|1772|Hca.10G0008800-mRNA-1||Hca.10G0008800|mRNA
GWHACDB00000013-16655579	3.79473	7.58947	0	0	#NAME?	0.0487232	1	down	8	0	15.08	0	Intergenic	Intergenic|Hca.10G0009140-Hca.10G0009150
GWHACDB00000013-17128240	11.5423	19.9223	3.16228	0.15873	-2.65535	0.0071789	1	down	21	3	39.59	7.09	SpliceSiteDonor	SpliceSiteDonor|intron_8_RETAINED-RETAINED|Hca.10G0009310-mRNA-1||Hca.10G0009310|mRNA
GWHACDB00000013-18187651	4.21637	0	8.43274	Inf	Inf	0.0272152	1	up	0	8	0	18.92	Intergenic	Intergenic|Hca.10G0009530-Hca.10G0009540
GWHACDB00000013-18558234	3.79473	7.58947	0	0	#NAME?	0.0487232	1	down	8	0	15.08	0	Upstream,Intergenic	Upstream|1254|Hca.10G0009740-mRNA-1||Hca.10G0009740|mRNA;Intergenic|Hca.10G0009730-Hca.10G0009740
GWHACDB00000013-19768520	4.26907	8.53815	0	0	#NAME?	0.031743	1	down	9	0	16.97	0	Intergenic	Intergenic|Hca.10G0009980-Hca.10G0009990
GWHACDB00000013-26198995	12.5964	19.9223	5.27046	0.26455	-1.91839	0.0291638	1	down	21	5	39.59	11.82	Intergenic	Intergenic|Hca.10G0010930-Hca.10G0010940
GWHACDB00000013-28167477	14.3884	6.64078	22.1359	3.33333	1.73697	0.0273863	1	up	7	21	13.2	49.66	Intergenic	Intergenic|Hca.10G0011390-Hca.10G0011400
GWHACDB00000013-28733189	7.64217	14.2302	1.05409	0.0740741	-3.75489	0.00997905	1	down	15	1	28.28	2.36	Intergenic	Intergenic|Hca.10G0011470-Hca.10G0011480
GWHACDB00000013-28803549	6.27185	0.948683	11.595	12.2222	3.61143	0.0231207	1	up	1	11	1.89	26.01	Intergenic	Intergenic|Hca.10G0011480-Hca.10G0011490
GWHACDB00000013-30090078	4.26907	8.53815	0	0	#NAME?	0.031743	1	down	9	0	16.97	0	Intergenic	Intergenic|Hca.10G0011800-Hca.10G0011810
GWHACDB00000013-30340412	6.27185	0.948683	11.595	12.2222	3.61143	0.0231207	1	up	1	11	1.89	26.01	Intergenic	Intergenic|Hca.10G0011880-Hca.10G0011890
GWHACDB00000013-31099115	17.3925	9.48683	25.2982	2.66667	1.41504	0.0398601	1	up	10	24	18.85	56.76	Intergenic	Intergenic|Hca.10G0012080-Hca.10G0012090
GWHACDB00000013-32092381	6.69349	12.3329	1.05409	0.0854701	-3.54844	0.022153	1	down	13	1	24.51	2.36	Intron,Upstream	Intron|intron_1_RETAINED-RETAINED|Hca.10G0012300-mRNA-1||Hca.10G0012300|mRNA;Upstream|30|Hca.10G0012310-mRNA-1||Hca.10G0012310|mRNA
GWHACDB00000013-33041525	3.79473	7.58947	0	0	#NAME?	0.0487232	1	down	8	0	15.08	0	Intergenic	Intergenic|Hca.10G0012480-Hca.10G0012490
GWHACDB00000013-33226753	4.74342	0	9.48683	Inf	Inf	0.0163877	1	up	0	9	0	21.28	Intergenic	Intergenic|Hca.10G0012520-Hca.10G0012530
GWHACDB00000013-33840572	7.37865	0	14.7573	Inf	Inf	0.00118048	1	up	0	14	0	33.11	Intergenic	Intergenic|Hca.10G0012640-Hca.10G0012650
GWHACDB00000013-33913696	5.7448	10.4355	1.05409	0.10101	-3.30743	0.0480084	1	down	11	1	20.74	2.36	Intergenic	Intergenic|Hca.10G0012660-Hca.10G0012670
GWHACDB00000013-33984678	6.21915	11.3842	1.05409	0.0925926	-3.43296	0.0327157	1	down	12	1	22.62	2.36	Intergenic	Intergenic|Hca.10G0012680-Hca.10G0012690
GWHACDB00000013-35381252	9.80306	3.79473	15.8114	4.16667	2.05889	0.0448707	1	up	4	15	7.54	35.47	Intergenic	Intergenic|Hca.10G0012940-Hca.10G0012950
GWHACDB00000013-36216848	8.38004	0.948683	15.8114	16.6667	4.05889	0.00349577	1	up	1	15	1.89	35.47	Intergenic	Intergenic|Hca.10G0013170-Hca.10G0013180
GWHACDB00000013-36568372	7.27324	1.89737	12.6491	6.66667	2.73697	0.0372615	1	up	2	12	3.77	28.38	Downstream,Intergenic	Downstream|42|Hca.10G0013290-mRNA-1||Hca.10G0013290|mRNA;Intergenic|Hca.10G0013290-Hca.10G0013300
GWHACDB00000013-37067414	3.68932	0	7.37865	Inf	Inf	0.0449086	1	up	0	7	0	16.55	Intergenic	Intergenic|Hca.10G0013440-Hca.10G0013450
GWHACDB00000013-40227341	3.79473	7.58947	0	0	#NAME?	0.0487232	1	down	8	0	15.08	0	Intergenic	Intergenic|Hca.10G0014220-Hca.10G0014230
GWHACDB00000013-41362649	3.68932	0	7.37865	Inf	Inf	0.0449086	1	up	0	7	0	16.55	Intergenic	Intergenic|Hca.10G0014740-Hca.10G0014750
GWHACDB00000013-42374903	7.80028	1.89737	13.7032	7.22222	2.85244	0.0245465	1	up	2	13	3.77	30.74	Exon	Exon|exon_1_1_RETAINED|Hca.10G0015280-mRNA-1||Hca.10G0015280|mRNA
GWHACDB00000013-43433750	3.79473	7.58947	0	0	#NAME?	0.0487232	1	down	8	0	15.08	0	Intergenic	Intergenic|Hca.10G0015790-Hca.10G0015800
GWHACDB00000013-43479811	4.74342	9.48683	0	0	#NAME?	0.0205777	1	down	10	0	18.85	0	Intergenic,Upstream	Intergenic|Hca.10G0015820-Hca.10G0015830;Upstream|1773|Hca.10G0015830-mRNA-1||Hca.10G0015830|mRNA
GWHACDB00000013-44039992	8.64356	15.1789	2.10819	0.138889	-2.848	0.0188099	1	down	16	2	30.16	4.73	Intergenic	Intergenic|Hca.10G0016130-Hca.10G0016140
GWHACDB00000013-44140674	10.3301	3.79473	16.8655	4.44444	2.152	0.0310558	1	up	4	16	7.54	37.84	Downstream,Exon	Downstream|1810|Hca.10G0016180-mRNA-1||Hca.10G0016180|mRNA;Exon|exon_7_11_RETAINED|Hca.10G0016170-mRNA-1||Hca.10G0016170|mRNA
GWHACDB00000013-44757322	3.68932	0	7.37865	Inf	Inf	0.0449086	1	up	0	7	0	16.55	Intron	Intron|intron_15_RETAINED-RETAINED|Hca.10G0016470-mRNA-1||Hca.10G0016470|mRNA
GWHACDB00000013-44757332	3.68932	0	7.37865	Inf	Inf	0.0449086	1	up	0	7	0	16.55	Intron	Intron|intron_15_RETAINED-RETAINED|Hca.10G0016470-mRNA-1||Hca.10G0016470|mRNA
GWHACDB00000013-44757337	3.68932	0	7.37865	Inf	Inf	0.0449086	1	up	0	7	0	16.55	Intron	Intron|intron_15_RETAINED-RETAINED|Hca.10G0016470-mRNA-1||Hca.10G0016470|mRNA
GWHACDB00000013-44994975	4.26907	8.53815	0	0	#NAME?	0.031743	1	down	9	0	16.97	0	Downstream,Intergenic	Downstream|374|Hca.10G0016610-mRNA-1||Hca.10G0016610|mRNA;Intergenic|Hca.10G0016600-Hca.10G0016610
GWHACDB00000013-45751650	4.21637	0	8.43274	Inf	Inf	0.0272152	1	up	0	8	0	18.92	Intergenic	Intergenic|Hca.10G0017010-Hca.10G0017020
GWHACDB00000013-46217524	5.7448	0.948683	10.5409	11.1111	3.47393	0.0363757	1	up	1	10	1.89	23.65	Exon	Exon|exon_1_2_RETAINED|Hca.10G0017260-mRNA-1||Hca.10G0017260|mRNA
GWHACDB00000013-46476492	7.64217	14.2302	1.05409	0.0740741	-3.75489	0.00997905	1	down	15	1	28.28	2.36	Intergenic,Downstream,Upstream	Intergenic|Hca.10G0017520-Hca.10G0017530;Downstream|299|Hca.10G0017530-mRNA-1||Hca.10G0017530|mRNA;Upstream|1616|Hca.10G0017520-mRNA-1||Hca.10G0017520|mRNA
GWHACDB00000013-47272670	4.21637	0	8.43274	Inf	Inf	0.0272152	1	up	0	8	0	18.92	Intergenic	Intergenic|Hca.10G0018230-Hca.10G0018240
GWHACDB00000013-47790542	3.68932	0	7.37865	Inf	Inf	0.0449086	1	up	0	7	0	16.55	Intergenic	Intergenic|Hca.10G0018610-Hca.10G0018620
GWHACDB00000013-48302708	4.74342	0	9.48683	Inf	Inf	0.0163877	1	up	0	9	0	21.28	Intergenic	Intergenic|Hca.10G0019020-Hca.10G0019030
GWHACDB00000013-48684231	14.0194	22.7684	5.27046	0.231481	-2.11103	0.0111946	1	down	24	5	45.24	11.82	Upstream,Intergenic	Upstream|1026|Hca.10G0019390-mRNA-1||Hca.10G0019390|mRNA;Intergenic|Hca.10G0019390-Hca.10G0019400
GWHACDB00000013-48684874	5.6921	11.3842	0	0	#NAME?	0.00849686	1	down	12	0	22.62	0	Upstream,Intergenic	Upstream|1669|Hca.10G0019390-mRNA-1||Hca.10G0019390|mRNA;Intergenic|Hca.10G0019390-Hca.10G0019400
GWHACDB00000013-49035095	6.16644	12.3329	0	0	#NAME?	0.00542337	1	down	13	0	24.51	0	SpliceSiteRegion	SpliceSiteRegion|intron_21_RETAINED-RETAINED|Hca.10G0019710-mRNA-1||Hca.10G0019710|mRNA
GWHACDB00000013-49684131	4.26907	8.53815	0	0	#NAME?	0.031743	1	down	9	0	16.97	0	Exon	Exon|exon_6_11_RETAINED|Hca.10G0020270-mRNA-1||Hca.10G0020270|mRNA
GWHACDB00000013-50053387	9.17061	15.1789	3.16228	0.208333	-2.26303	0.0409121	1	down	16	3	30.16	7.09	Upstream,Intergenic	Upstream|360|Hca.10G0020570-mRNA-1||Hca.10G0020570|mRNA;Intergenic|Hca.10G0020570-Hca.10G0020580
GWHACDB00000013-50170111	5.21776	10.4355	0	0	#NAME?	0.0132627	1	down	11	0	20.74	0	Intergenic	Intergenic|Hca.10G0020680-Hca.10G0020690
GWHACDB00000013-51318552	4.26907	8.53815	0	0	#NAME?	0.031743	1	down	9	0	16.97	0	SpliceSiteDonor	SpliceSiteDonor|intron_12_RETAINED-RETAINED|Hca.10G0022020-mRNA-1||Hca.10G0022020|mRNA
GWHACDB00000013-51835658	19.3953	11.3842	27.4064	2.40741	1.26748	0.0475204	1	up	12	26	22.62	61.49	Intergenic,Downstream	Intergenic|Hca.10G0022510-Hca.10G0022520;Downstream|1227|Hca.10G0022510-mRNA-1||Hca.10G0022510|mRNA
GWHACDB00000013-52874001	3.68932	0	7.37865	Inf	Inf	0.0449086	1	up	0	7	0	16.55	Downstream,Intergenic	Downstream|198|Hca.10G0023660-mRNA-1||Hca.10G0023660|mRNA;Downstream|316|Hca.10G0023650-mRNA-1||Hca.10G0023650|mRNA;Downstream|1264|Hca.10G0023640-mRNA-1||Hca.10G0023640|mRNA;Intergenic|Hca.10G0023650-Hca.10G0023660
GWHACDB00000013-52874006	3.68932	0	7.37865	Inf	Inf	0.0449086	1	up	0	7	0	16.55	Downstream,Intergenic	Downstream|193|Hca.10G0023660-mRNA-1||Hca.10G0023660|mRNA;Intergenic|Hca.10G0023650-Hca.10G0023660;Downstream|1269|Hca.10G0023640-mRNA-1||Hca.10G0023640|mRNA;Downstream|321|Hca.10G0023650-mRNA-1||Hca.10G0023650|mRNA
GWHACDB00000013-53939242	3.79473	7.58947	0	0	#NAME?	0.0487232	1	down	8	0	15.08	0	Intron	Intron|intron_3_RETAINED-RETAINED|Hca.10G0024890-mRNA-1||Hca.10G0024890|mRNA
GWHACDB00000013-54145505	4.21637	0	8.43274	Inf	Inf	0.0272152	1	up	0	8	0	18.92	Intron	Intron|intron_6_RETAINED-RETAINED|Hca.10G0025140-mRNA-1||Hca.10G0025140|mRNA
GWHACDB00000013-55092992	3.68932	0	7.37865	Inf	Inf	0.0449086	1	up	0	7	0	16.55	Upstream,Intergenic	Upstream|57|Hca.10G0026220-mRNA-1||Hca.10G0026220|mRNA;Intergenic|Hca.10G0026210-Hca.10G0026220
GWHACDB00000013-56540249	3.68932	0	7.37865	Inf	Inf	0.0449086	1	up	0	7	0	16.55	Gene,Upstream	Gene|Hca.10G0028180|mRNA;Upstream|1647|Hca.10G0028190-mRNA-1||Hca.10G0028190|mRNA
GWHACDB00000013-56646939	4.21637	0	8.43274	Inf	Inf	0.0272152	1	up	0	8	0	18.92	SpliceSiteDonor	SpliceSiteDonor|intron_9_RETAINED-RETAINED|Hca.10G0028300-mRNA-1||Hca.10G0028300|mRNA
GWHACDB00000013-56768017	4.74342	9.48683	0	0	#NAME?	0.0205777	1	down	10	0	18.85	0	Downstream,Intron	Downstream|1483|Hca.10G0028490-mRNA-1||Hca.10G0028490|mRNA;Intron|intron_2_RETAINED-RETAINED|Hca.10G0028480-mRNA-1||Hca.10G0028480|mRNA;Downstream|1923|Hca.10G0028470-mRNA-1||Hca.10G0028470|mRNA
GWHACDB00000013-56793982	6.27185	0.948683	11.595	12.2222	3.61143	0.0231207	1	up	1	11	1.89	26.01	Intron	Intron|intron_3_RETAINED-RETAINED|Hca.10G0028530-mRNA-1||Hca.10G0028530|mRNA
GWHACDB00000013-57148520	4.26907	8.53815	0	0	#NAME?	0.031743	1	down	9	0	16.97	0	Gene	Gene|Hca.10G0028970|mRNA
GWHACDB00000013-57321054	4.74342	9.48683	0	0	#NAME?	0.0205777	1	down	10	0	18.85	0	Downstream,SpliceSiteDonor	Downstream|1574|Hca.10G0029220-mRNA-1||Hca.10G0029220|mRNA;SpliceSiteDonor|intron_5_RETAINED-RETAINED|Hca.10G0029210-mRNA-1||Hca.10G0029210|mRNA
GWHACDB00000013-57386593	5.7448	10.4355	1.05409	0.10101	-3.30743	0.0480084	1	down	11	1	20.74	2.36	SpliceSiteDonor,Downstream	SpliceSiteDonor|intron_1_RETAINED-RETAINED|Hca.10G0029310-mRNA-1||Hca.10G0029310|mRNA;Downstream|1758|Hca.10G0029320-mRNA-1||Hca.10G0029320|mRNA
GWHACDB00000013-57420113	5.21776	10.4355	0	0	#NAME?	0.0132627	1	down	11	0	20.74	0	Intron,Upstream	Intron|intron_4_RETAINED-RETAINED|Hca.10G0029360-mRNA-1||Hca.10G0029360|mRNA;Upstream|1351|Hca.10G0029370-mRNA-1||Hca.10G0029370|mRNA
GWHACDB00000013-57497122	6.27185	0.948683	11.595	12.2222	3.61143	0.0231207	1	up	1	11	1.89	26.01	Gene	Gene|Hca.10G0029510|mRNA
GWHACDB00000014-1450823	7.69488	13.2816	2.10819	0.15873	-2.65535	0.0386761	1	down	14	2	26.39	4.73	Intron,Downstream	Intron|intron_1_RETAINED-RETAINED|Hca.12G0000630-mRNA-1||Hca.12G0000630|mRNA;Downstream|1348|Hca.12G0000620-mRNA-1||Hca.12G0000620|mRNA
GWHACDB00000014-1480091	5.7448	10.4355	1.05409	0.10101	-3.30743	0.0480084	1	down	11	1	20.74	2.36	Exon	Exon|exon_2_5_RETAINED|Hca.12G0000660-mRNA-1||Hca.12G0000660|mRNA
GWHACDB00000014-2064225	4.21637	0	8.43274	Inf	Inf	0.0272152	1	up	0	8	0	18.92	Intron	Intron|intron_10_RETAINED-RETAINED|Hca.12G0001240-mRNA-1||Hca.12G0001240|mRNA
GWHACDB00000014-2478900	7.69488	13.2816	2.10819	0.15873	-2.65535	0.0386761	1	down	14	2	26.39	4.73	SpliceSiteDonor	SpliceSiteDonor|intron_1_RETAINED-RETAINED|Hca.12G0001690-mRNA-1||Hca.12G0001690|mRNA
GWHACDB00000014-2787264	3.79473	7.58947	0	0	#NAME?	0.0487232	1	down	8	0	15.08	0	Intergenic	Intergenic|Hca.12G0001950-Hca.12G0001960
GWHACDB00000014-2864993	3.79473	7.58947	0	0	#NAME?	0.0487232	1	down	8	0	15.08	0	Upstream,Intergenic	Upstream|644|Hca.12G0002030-mRNA-1||Hca.12G0002030|mRNA;Intergenic|Hca.12G0002020-Hca.12G0002030
GWHACDB00000014-3072333	3.79473	7.58947	0	0	#NAME?	0.0487232	1	down	8	0	15.08	0	Intergenic,Downstream,Upstream	Intergenic|Hca.12G0002300-Hca.12G0002310;Downstream|1369|Hca.12G0002320-mRNA-1||Hca.12G0002320|mRNA;Upstream|366|Hca.12G0002310-mRNA-1||Hca.12G0002310|mRNA
GWHACDB00000014-3072344	3.79473	7.58947	0	0	#NAME?	0.0487232	1	down	8	0	15.08	0	Intergenic,Upstream,Downstream	Intergenic|Hca.12G0002300-Hca.12G0002310;Upstream|355|Hca.12G0002310-mRNA-1||Hca.12G0002310|mRNA;Downstream|1358|Hca.12G0002320-mRNA-1||Hca.12G0002320|mRNA
GWHACDB00000014-3453727	6.69349	12.3329	1.05409	0.0854701	-3.54844	0.022153	1	down	13	1	24.51	2.36	Intron	Intron|intron_3_RETAINED-RETAINED|Hca.12G0002680-mRNA-1||Hca.12G0002680|mRNA
GWHACDB00000014-3650778	10.5409	18.9737	2.10819	0.111111	-3.16993	0.00412149	1	down	20	2	37.7	4.73	Intron	Intron|intron_7_RETAINED-RETAINED|Hca.12G0002940-mRNA-1||Hca.12G0002940|mRNA
GWHACDB00000014-4013238	3.68932	0	7.37865	Inf	Inf	0.0449086	1	up	0	7	0	16.55	Intron	Intron|intron_7_RETAINED-RETAINED|Hca.12G0003320-mRNA-1||Hca.12G0003320|mRNA
GWHACDB00000014-4263762	4.21637	0	8.43274	Inf	Inf	0.0272152	1	up	0	8	0	18.92	Upstream,Intergenic	Upstream|900|Hca.12G0003580-mRNA-1||Hca.12G0003580|mRNA;Upstream|660|Hca.12G0003570-mRNA-1||Hca.12G0003570|mRNA;Intergenic|Hca.12G0003570-Hca.12G0003580
GWHACDB00000014-4363901	4.26907	8.53815	0	0	#NAME?	0.031743	1	down	9	0	16.97	0	Intergenic,Downstream	Intergenic|Hca.12G0003670-Hca.12G0003680;Downstream|1182|Hca.12G0003680-mRNA-1||Hca.12G0003680|mRNA
GWHACDB00000014-4754959	3.79473	7.58947	0	0	#NAME?	0.0487232	1	down	8	0	15.08	0	Exon,Upstream	Exon|exon_33_35_RETAINED|Hca.12G0004020-mRNA-1||Hca.12G0004020|mRNA;Upstream|796|Hca.12G0004030-mRNA-1||Hca.12G0004030|mRNA;Upstream|1504|Hca.12G0004040-mRNA-1||Hca.12G0004040|mRNA
GWHACDB00000014-5299269	4.26907	8.53815	0	0	#NAME?	0.031743	1	down	9	0	16.97	0	Exon	Exon|exon_8_15_RETAINED|Hca.12G0004710-mRNA-1||Hca.12G0004710|mRNA
GWHACDB00000014-5299312	11.964	2.84605	21.0819	7.40741	2.88897	0.0028696	1	up	3	20	5.66	47.3	Exon	Exon|exon_8_15_RETAINED|Hca.12G0004710-mRNA-1||Hca.12G0004710|mRNA
GWHACDB00000014-5600439	4.26907	8.53815	0	0	#NAME?	0.031743	1	down	9	0	16.97	0	Intron	Intron|intron_7_RETAINED-RETAINED|Hca.12G0005150-mRNA-1||Hca.12G0005150|mRNA
GWHACDB00000014-5615762	6.69349	12.3329	1.05409	0.0854701	-3.54844	0.022153	1	down	13	1	24.51	2.36	Upstream,Intergenic,Downstream	Upstream|1141|Hca.12G0005170-mRNA-1||Hca.12G0005170|mRNA;Intergenic|Hca.12G0005170-Hca.12G0005180;Downstream|219|Hca.12G0005180-mRNA-1||Hca.12G0005180|mRNA
GWHACDB00000014-6505313	5.7448	10.4355	1.05409	0.10101	-3.30743	0.0480084	1	down	11	1	20.74	2.36	Intron	Intron|intron_1_RETAINED-RETAINED|Hca.12G0006260-mRNA-1||Hca.12G0006260|mRNA
GWHACDB00000014-6616176	3.79473	7.58947	0	0	#NAME?	0.0487232	1	down	8	0	15.08	0	Intron	Intron|intron_4_RETAINED-RETAINED|Hca.12G0006440-mRNA-1||Hca.12G0006440|mRNA
GWHACDB00000014-6717354	9.64495	16.1276	3.16228	0.196078	-2.3505	0.0292852	1	down	17	3	32.05	7.09	Intergenic	Intergenic|Hca.12G0006590-Hca.12G0006600
GWHACDB00000014-7354715	7.27324	1.89737	12.6491	6.66667	2.73697	0.0372615	1	up	2	12	3.77	28.38	Intergenic	Intergenic|Hca.12G0006990-Hca.12G0007000
GWHACDB00000014-9546531	4.21637	0	8.43274	Inf	Inf	0.0272152	1	up	0	8	0	18.92	Exon	Exon|exon_3_3_RETAINED|Hca.12G0008780-mRNA-1||Hca.12G0008780|mRNA
GWHACDB00000014-10339829	4.26907	8.53815	0	0	#NAME?	0.031743	1	down	9	0	16.97	0	Intergenic,Upstream	Intergenic|Hca.12G0009410-Hca.12G0009420;Upstream|1415|Hca.12G0009420-mRNA-1||Hca.12G0009420|mRNA
GWHACDB00000014-10345038	11.8585	4.74342	18.9737	4	2	0.0269899	1	up	5	18	9.43	42.57	Gene	Gene|Hca.12G0009430|mRNA
GWHACDB00000014-10756764	3.79473	7.58947	0	0	#NAME?	0.0487232	1	down	8	0	15.08	0	Intergenic	Intergenic|Hca.12G0009700-Hca.12G0009710
GWHACDB00000014-10915847	8.59085	16.1276	1.05409	0.0653595	-3.93546	0.00439854	1	down	17	1	32.05	2.36	Downstream,Gene	Downstream|946|Hca.12G0009790-mRNA-1||Hca.12G0009790|mRNA;Gene|Hca.12G0009800|mRNA
GWHACDB00000014-10986269	6.21915	11.3842	1.05409	0.0925926	-3.43296	0.0327157	1	down	12	1	22.62	2.36	Intergenic	Intergenic|Hca.12G0009850-Hca.12G0009860
GWHACDB00000014-11599905	10.1193	17.0763	3.16228	0.185185	-2.43296	0.0208129	1	down	18	3	33.93	7.09	Upstream,Exon	Upstream|45|Hca.12G0010200-mRNA-1||Hca.12G0010200|mRNA;Exon|exon_2_2_RETAINED|Hca.12G0010190-mRNA-1||Hca.12G0010190|mRNA
GWHACDB00000014-12750057	8.64356	15.1789	2.10819	0.138889	-2.848	0.0188099	1	down	16	2	30.16	4.73	Intron	Intron|intron_5_RETAINED-RETAINED|Hca.12G0010760-mRNA-1||Hca.12G0010760|mRNA
GWHACDB00000014-13101599	4.26907	8.53815	0	0	#NAME?	0.031743	1	down	9	0	16.97	0	Intergenic	Intergenic|Hca.12G0010900-Hca.12G0010910
GWHACDB00000014-14664188	4.74342	9.48683	0	0	#NAME?	0.0205777	1	down	10	0	18.85	0	Downstream,Intergenic	Downstream|149|Hca.12G0011430-mRNA-1||Hca.12G0011430|mRNA;Intergenic|Hca.12G0011420-Hca.12G0011430
GWHACDB00000014-16583335	4.74342	9.48683	0	0	#NAME?	0.0205777	1	down	10	0	18.85	0	Intergenic	Intergenic|Hca.12G0012090-Hca.12G0012100
GWHACDB00000014-17412065	3.68932	0	7.37865	Inf	Inf	0.0449086	1	up	0	7	0	16.55	Intergenic	Intergenic|Hca.12G0012260-Hca.12G0012270
GWHACDB00000014-17760884	11.3315	4.74342	17.9196	3.77778	1.91754	0.0385502	1	up	5	17	9.43	40.2	Intergenic	Intergenic|Hca.12G0012390-Hca.12G0012400
GWHACDB00000014-18307966	3.68932	0	7.37865	Inf	Inf	0.0449086	1	up	0	7	0	16.55	Intergenic	Intergenic|Hca.12G0012560-Hca.12G0012570
GWHACDB00000014-18816565	3.68932	0	7.37865	Inf	Inf	0.0449086	1	up	0	7	0	16.55	Intergenic	Intergenic|Hca.12G0012780-Hca.12G0012790
GWHACDB00000014-19211470	12.9126	4.74342	21.0819	4.44444	2.152	0.0128673	1	up	5	20	9.43	47.3	Exon	Exon|exon_3_4_RETAINED|Hca.12G0012940-mRNA-1||Hca.12G0012940|mRNA
GWHACDB00000014-20275101	5.7448	0.948683	10.5409	11.1111	3.47393	0.0363757	1	up	1	10	1.89	23.65	Intergenic	Intergenic|Hca.12G0013180-Hca.12G0013190
GWHACDB00000014-20705730	5.7448	0.948683	10.5409	11.1111	3.47393	0.0363757	1	up	1	10	1.89	23.65	Intergenic	Intergenic|Hca.12G0013240-Hca.12G0013250
GWHACDB00000014-20725365	6.27185	0.948683	11.595	12.2222	3.61143	0.0231207	1	up	1	11	1.89	26.01	Intergenic	Intergenic|Hca.12G0013240-Hca.12G0013250
GWHACDB00000014-27634805	8.64356	15.1789	2.10819	0.138889	-2.848	0.0188099	1	down	16	2	30.16	4.73	SpliceSiteDonor	SpliceSiteDonor|intron_2_RETAINED-RETAINED|Hca.12G0013960-mRNA-1||Hca.12G0013960|mRNA
GWHACDB00000014-28091543	9.17061	15.1789	3.16228	0.208333	-2.26303	0.0409121	1	down	16	3	30.16	7.09	Intron	Intron|intron_5_RETAINED-RETAINED|Hca.12G0014080-mRNA-1||Hca.12G0014080|mRNA
GWHACDB00000014-28850032	5.21776	10.4355	0	0	#NAME?	0.0132627	1	down	11	0	20.74	0	Intergenic,Upstream	Intergenic|Hca.12G0014130-Hca.12G0014140;Upstream|189|Hca.12G0014130-mRNA-1||Hca.12G0014130|mRNA
GWHACDB00000014-30030136	8.16922	14.2302	2.10819	0.148148	-2.75489	0.0270653	1	down	15	2	28.28	4.73	Intergenic	Intergenic|Hca.12G0014270-Hca.12G0014280
GWHACDB00000014-30742467	5.7448	10.4355	1.05409	0.10101	-3.30743	0.0480084	1	down	11	1	20.74	2.36	Intergenic	Intergenic|Hca.12G0014350-Hca.12G0014360
GWHACDB00000014-32212381	12.9653	3.79473	22.1359	5.83333	2.54432	0.00430126	1	up	4	21	7.54	49.66	Intergenic	Intergenic|Hca.12G0014540-Hca.12G0014550
GWHACDB00000014-32733595	8.32733	1.89737	14.7573	7.77778	2.95936	0.016023	1	up	2	14	3.77	33.11	Intergenic	Intergenic|Hca.12G0014600-Hca.12G0014610
GWHACDB00000014-32985117	8.59085	16.1276	1.05409	0.0653595	-3.93546	0.00439854	1	down	17	1	32.05	2.36	Intergenic	Intergenic|Hca.12G0014680-Hca.12G0014690
GWHACDB00000014-33211676	3.68932	0	7.37865	Inf	Inf	0.0449086	1	up	0	7	0	16.55	Intergenic	Intergenic|Hca.12G0014730-Hca.12G0014740
GWHACDB00000014-34179075	6.16644	12.3329	0	0	#NAME?	0.00542337	1	down	13	0	24.51	0	Intergenic	Intergenic|Hca.12G0015050-Hca.12G0015060
GWHACDB00000014-35105951	3.79473	7.58947	0	0	#NAME?	0.0487232	1	down	8	0	15.08	0	SpliceSiteDonor	SpliceSiteDonor|intron_6_RETAINED-RETAINED|Hca.12G0015320-mRNA-1||Hca.12G0015320|mRNA
GWHACDB00000014-36588153	3.68932	0	7.37865	Inf	Inf	0.0449086	1	up	0	7	0	16.55	Intergenic	Intergenic|Hca.12G0015800-Hca.12G0015810
GWHACDB00000014-37259128	16.0222	24.6658	7.37865	0.299145	-1.74108	0.019532	1	down	26	7	49.02	16.55	Intergenic	Intergenic|Hca.12G0016150-Hca.12G0016160
GWHACDB00000014-37637546	3.68932	0	7.37865	Inf	Inf	0.0449086	1	up	0	7	0	16.55	Intergenic	Intergenic|Hca.12G0016380-Hca.12G0016390
GWHACDB00000014-38996286	3.68932	0	7.37865	Inf	Inf	0.0449086	1	up	0	7	0	16.55	Intergenic	Intergenic|Hca.12G0017250-Hca.12G0017260
GWHACDB00000014-38996292	3.68932	0	7.37865	Inf	Inf	0.0449086	1	up	0	7	0	16.55	Intergenic	Intergenic|Hca.12G0017250-Hca.12G0017260
GWHACDB00000014-39470050	18.552	26.5631	10.5409	0.396825	-1.33342	0.0455157	1	down	28	10	52.79	23.65	Exon	Exon|exon_6_6_RETAINED|Hca.12G0017460-mRNA-1||Hca.12G0017460|mRNA
GWHACDB00000014-40106872	6.7989	0.948683	12.6491	13.3333	3.73697	0.014577	1	up	1	12	1.89	28.38	Intergenic	Intergenic|Hca.12G0017860-Hca.12G0017870
GWHACDB00000014-41092616	4.26907	8.53815	0	0	#NAME?	0.031743	1	down	9	0	16.97	0	SpliceSiteDonor	SpliceSiteDonor|intron_1_RETAINED-RETAINED|Hca.12G0018540-mRNA-1||Hca.12G0018540|mRNA
GWHACDB00000014-41189159	3.79473	7.58947	0	0	#NAME?	0.0487232	1	down	8	0	15.08	0	Downstream,Intron	Downstream|556|Hca.12G0018720-mRNA-1||Hca.12G0018720|mRNA;Intron|intron_6_RETAINED-RETAINED|Hca.12G0018710-mRNA-1||Hca.12G0018710|mRNA
GWHACDB00000014-41244864	6.27185	0.948683	11.595	12.2222	3.61143	0.0231207	1	up	1	11	1.89	26.01	Upstream,Intergenic	Upstream|1927|Hca.12G0018770-mRNA-1||Hca.12G0018770|mRNA;Intergenic|Hca.12G0018770-Hca.12G0018780
GWHACDB00000014-41331240	6.21915	11.3842	1.05409	0.0925926	-3.43296	0.0327157	1	down	12	1	22.62	2.36	Intergenic,Upstream	Intergenic|Hca.12G0018860-Hca.12G0018870;Upstream|126|Hca.12G0018870-mRNA-1||Hca.12G0018870|mRNA
GWHACDB00000014-41696472	9.1179	16.1276	2.10819	0.130719	-2.93546	0.012987	1	down	17	2	32.05	4.73	Intron,Downstream	Intron|intron_22_RETAINED-RETAINED|Hca.12G0019520-mRNA-1||Hca.12G0019520|mRNA;Downstream|319|Hca.12G0019510-mRNA-1||Hca.12G0019510|mRNA
GWHACDB00000014-41709690	3.79473	7.58947	0	0	#NAME?	0.0487232	1	down	8	0	15.08	0	Utr5prime,Exon	Utr5prime|exon_1_9_RETAINED|Hca.12G0019530-mRNA-1||Hca.12G0019530|mRNA;Exon|exon_1_9_RETAINED|Hca.12G0019530-mRNA-1||Hca.12G0019530|mRNA
GWHACDB00000014-41754710	11.0153	19.9223	2.10819	0.10582	-3.24031	0.00277968	1	down	21	2	39.59	4.73	Intergenic,Upstream	Intergenic|Hca.12G0019580-Hca.12G0019590;Upstream|1649|Hca.12G0019580-mRNA-1||Hca.12G0019580|mRNA
GWHACDB00000014-41884784	4.74342	9.48683	0	0	#NAME?	0.0205777	1	down	10	0	18.85	0	Intron	Intron|intron_16_RETAINED-RETAINED|Hca.12G0019700-mRNA-1||Hca.12G0019700|mRNA
GWHACDB00000014-42439571	4.21637	0	8.43274	Inf	Inf	0.0272152	1	up	0	8	0	18.92	Intergenic	Intergenic|Hca.12G0020510-Hca.12G0020520
GWHACDB00000014-42629805	3.79473	7.58947	0	0	#NAME?	0.0487232	1	down	8	0	15.08	0	Intergenic	Intergenic|Hca.12G0020770-Hca.12G0020780
GWHACDB00000014-42978055	7.64217	14.2302	1.05409	0.0740741	-3.75489	0.00997905	1	down	15	1	28.28	2.36	Downstream,Intergenic,Upstream	Downstream|1272|Hca.12G0021170-mRNA-1||Hca.12G0021170|mRNA;Intergenic|Hca.12G0021160-Hca.12G0021170;Upstream|1682|Hca.12G0021160-mRNA-1||Hca.12G0021160|mRNA
GWHACDB00000014-43467749	5.7448	10.4355	1.05409	0.10101	-3.30743	0.0480084	1	down	11	1	20.74	2.36	Upstream,Intergenic	Upstream|159|Hca.12G0021800-mRNA-1||Hca.12G0021800|mRNA;Intergenic|Hca.12G0021800-Hca.12G0021810
GWHACDB00000014-43467764	5.7448	10.4355	1.05409	0.10101	-3.30743	0.0480084	1	down	11	1	20.74	2.36	Intergenic,Upstream	Intergenic|Hca.12G0021800-Hca.12G0021810;Upstream|174|Hca.12G0021800-mRNA-1||Hca.12G0021800|mRNA
GWHACDB00000014-43692163	5.7448	0.948683	10.5409	11.1111	3.47393	0.0363757	1	up	1	10	1.89	23.65	Intron	Intron|intron_4_RETAINED-RETAINED|Hca.12G0022100-mRNA-1||Hca.12G0022100|mRNA
GWHACDB00000014-44086531	7.90569	0	15.8114	Inf	Inf	0.000688369	1	up	0	15	0	35.47	Intergenic	Intergenic|Hca.12G0022650-Hca.12G0022660
GWHACDB00000014-44316154	5.7448	0.948683	10.5409	11.1111	3.47393	0.0363757	1	up	1	10	1.89	23.65	Intergenic,Upstream	Intergenic|Hca.12G0022820-Hca.12G0022830;Upstream|1949|Hca.12G0022830-mRNA-1||Hca.12G0022830|mRNA
GWHACDB00000014-44973030	6.21915	11.3842	1.05409	0.0925926	-3.43296	0.0327157	1	down	12	1	22.62	2.36	Upstream,Intergenic,Downstream	Upstream|1718|Hca.12G0023570-mRNA-1||Hca.12G0023570|mRNA;Intergenic|Hca.12G0023570-Hca.12G0023580;Downstream|519|Hca.12G0023580-mRNA-1||Hca.12G0023580|mRNA
GWHACDB00000014-45151545	4.74342	0	9.48683	Inf	Inf	0.0163877	1	up	0	9	0	21.28	Intergenic	Intergenic|Hca.12G0023780-Hca.12G0023790
GWHACDB00000014-45151551	4.74342	0	9.48683	Inf	Inf	0.0163877	1	up	0	9	0	21.28	Intergenic	Intergenic|Hca.12G0023780-Hca.12G0023790
GWHACDB00000014-45382199	13.5978	20.871	6.32456	0.30303	-1.72247	0.0374848	1	down	22	6	41.47	14.19	Intron	Intron|intron_5_RETAINED-RETAINED|Hca.12G0024040-mRNA-1||Hca.12G0024040|mRNA
GWHACDB00000014-45382313	4.21637	0	8.43274	Inf	Inf	0.0272152	1	up	0	8	0	18.92	SpliceSiteRegion	SpliceSiteRegion|intron_5_RETAINED-RETAINED|Hca.12G0024040-mRNA-1||Hca.12G0024040|mRNA
GWHACDB00000014-45382319	4.21637	0	8.43274	Inf	Inf	0.0272152	1	up	0	8	0	18.92	SpliceSiteDonor	SpliceSiteDonor|intron_6_RETAINED-RETAINED|Hca.12G0024040-mRNA-1||Hca.12G0024040|mRNA
GWHACDB00000014-45581474	5.7448	10.4355	1.05409	0.10101	-3.30743	0.0480084	1	down	11	1	20.74	2.36	Downstream,SpliceSiteDonor	Downstream|1113|Hca.12G0024250-mRNA-1||Hca.12G0024250|mRNA;SpliceSiteDonor|intron_4_RETAINED-RETAINED|Hca.12G0024240-mRNA-1||Hca.12G0024240|mRNA
GWHACDB00000014-45764849	3.68932	0	7.37865	Inf	Inf	0.0449086	1	up	0	7	0	16.55	Utr3prime,Exon,Downstream	Utr3prime|exon_3_3_RETAINED|Hca.12G0024420-mRNA-1||Hca.12G0024420|mRNA;Exon|exon_3_3_RETAINED|Hca.12G0024420-mRNA-1||Hca.12G0024420|mRNA;Downstream|212|Hca.12G0024410-mRNA-1||Hca.12G0024410|mRNA
GWHACDB00000014-46116789	5.7448	10.4355	1.05409	0.10101	-3.30743	0.0480084	1	down	11	1	20.74	2.36	Intergenic	Intergenic|Hca.12G0024730-Hca.12G0024750
GWHACDB00000014-46215672	3.79473	7.58947	0	0	#NAME?	0.0487232	1	down	8	0	15.08	0	Exon,Utr3prime,Downstream	Exon|exon_5_5_RETAINED|Hca.12G0024800-mRNA-1||Hca.12G0024800|mRNA;Utr3prime|exon_5_5_RETAINED|Hca.12G0024800-mRNA-1||Hca.12G0024800|mRNA;Downstream|272|Hca.12G0024790-mRNA-1||Hca.12G0024790|mRNA
GWHACDB00000014-46732751	7.37865	0	14.7573	Inf	Inf	0.00118048	1	up	0	14	0	33.11	Intergenic	Intergenic|Hca.12G0025410-Hca.12G0025420
GWHACDB00000014-47826593	5.79751	0	11.595	Inf	Inf	0.00580855	1	up	0	11	0	26.01	Downstream,Exon	Downstream|1133|Hca.12G0026330-mRNA-1||Hca.12G0026330|mRNA;Exon|exon_3_3_RETAINED|Hca.12G0026340-mRNA-1||Hca.12G0026340|mRNA
GWHACDB00000014-48351203	3.68932	0	7.37865	Inf	Inf	0.0449086	1	up	0	7	0	16.55	Intergenic	Intergenic|Hca.12G0026800-Hca.12G0026810
GWHACDB00000014-49230305	4.74342	0	9.48683	Inf	Inf	0.0163877	1	up	0	9	0	21.28	Intergenic	Intergenic|Hca.12G0027570-Hca.12G0027580
GWHACDB00000014-49498072	4.21637	0	8.43274	Inf	Inf	0.0272152	1	up	0	8	0	18.92	Upstream,Intergenic	Upstream|1987|Hca.12G0027890-mRNA-1||Hca.12G0027890|mRNA;Intergenic|Hca.12G0027890-Hca.12G0027900
GWHACDB00000014-50850517	3.68932	0	7.37865	Inf	Inf	0.0449086	1	up	0	7	0	16.55	Intergenic	Intergenic|Hca.12G0028820-Hca.12G0028830
GWHACDB00000014-51047523	5.7448	10.4355	1.05409	0.10101	-3.30743	0.0480084	1	down	11	1	20.74	2.36	Intergenic	Intergenic|Hca.12G0028960-Hca.12G0028970
GWHACDB00000014-51939071	4.26907	8.53815	0	0	#NAME?	0.031743	1	down	9	0	16.97	0	Upstream,Intergenic	Upstream|1906|Hca.12G0029740-mRNA-1||Hca.12G0029740|mRNA;Intergenic|Hca.12G0029730-Hca.12G0029740
GWHACDB00000014-52351175	3.68932	0	7.37865	Inf	Inf	0.0449086	1	up	0	7	0	16.55	Intergenic	Intergenic|Hca.12G0030030-Hca.12G0030040
GWHACDB00000014-52513032	5.7448	10.4355	1.05409	0.10101	-3.30743	0.0480084	1	down	11	1	20.74	2.36	Exon	Exon|exon_12_20_RETAINED|Hca.12G0030110-mRNA-1||Hca.12G0030110|mRNA
GWHACDB00000014-54027664	6.64078	13.2816	0	0	#NAME?	0.00345039	1	down	14	0	26.39	0	Upstream,Intron	Upstream|755|Hca.12G0031390-mRNA-1||Hca.12G0031390|mRNA;Intron|intron_1_RETAINED-RETAINED|Hca.12G0031400-mRNA-1||Hca.12G0031400|mRNA
GWHACDB00000015-1765185	6.21915	11.3842	1.05409	0.0925926	-3.43296	0.0327157	1	down	12	1	22.62	2.36	Exon	Exon|exon_12_19_RETAINED|Hca.14G0000960-mRNA-1||Hca.14G0000960|mRNA
GWHACDB00000015-3436230	8.80167	2.84605	14.7573	5.18519	2.3744	0.0348004	1	up	3	14	5.66	33.11	Downstream,Upstream,Intergenic	Downstream|406|Hca.14G0001860-mRNA-1||Hca.14G0001860|mRNA;Upstream|698|Hca.14G0001870-mRNA-1||Hca.14G0001870|mRNA;Intergenic|Hca.14G0001860-Hca.14G0001870
GWHACDB00000015-3764801	6.7989	0.948683	12.6491	13.3333	3.73697	0.014577	1	up	1	12	1.89	28.38	Gene	Gene|Hca.14G0002080|mRNA
GWHACDB00000015-4022786	4.26907	8.53815	0	0	#NAME?	0.031743	1	down	9	0	16.97	0	Intergenic,Downstream	Intergenic|Hca.14G0002350-Hca.14G0002360;Downstream|509|Hca.14G0002360-mRNA-1||Hca.14G0002360|mRNA
GWHACDB00000015-4788692	3.68932	0	7.37865	Inf	Inf	0.0449086	1	up	0	7	0	16.55	Intergenic,Upstream	Intergenic|Hca.14G0003020-Hca.14G0003030;Upstream|92|Hca.14G0003030-mRNA-1||Hca.14G0003030|mRNA
GWHACDB00000015-5005103	3.79473	7.58947	0	0	#NAME?	0.0487232	1	down	8	0	15.08	0	Intergenic	Intergenic|Hca.14G0003210-Hca.14G0003220
[truncated: 369 more rows]

## Sheet: CCWGG-containing DMSs
id	baseMean	baseMean_control_P3B	baseMean_case_P3A	foldChange	log2FoldChange	pval	padj	regulation	P3B-ReadsCount	P3A-ReadsCount	P3B-RPM	P3A-RPM	Type	Description
[truncated: 1,014 more rows]
