# Supplementary material for: Integrated Methylome and Transcriptome Analysis Provides Insights into the DNA Methylation Underlying the Mechanism of Cytoplasmic Male Sterility in Kenaf (Hibiscus cannabinus L.)
Source: Int J Mol Sci. 2022 Jun 20;23(12):6864. doi: 10.3390/ijms23126864 (PMC9224340; doi:10.3390/ijms23126864)
Supplement: Supplementary file 1 [file ijms-23-06864-s001.zip › Table S3 GO and KEGG enrichment analysis of DMGs.xlsx]

## Sheet: 1
id	term	category	Number of enriched genes	pval	padj	Enrichment_score	Gene
GO:0007154	cell communication	biological_process	3	3.44e-05	0.00126384	14.7504	TRINITY_DN13814_c1_g1_i1; TRINITY_DN20536_c0_g1_i3; TRINITY_DN20536_c0_g3_i1
GO:0009626	plant-type hypersensitive response	biological_process	9	0.000321655	0.00514815	3.4279	TRINITY_DN17418_c0_g3_i1; TRINITY_DN17611_c0_g1_i5; TRINITY_DN18643_c0_g2_i1; TRINITY_DN21142_c0_g1_i7; TRINITY_DN23380_c0_g1_i2; TRINITY_DN24160_c0_g2_i4; TRINITY_DN25236_c0_g1_i4; TRINITY_DN28135_c0_g1_i1; TRINITY_DN28195_c0_g1_i1
GO:0048586	regulation of long-day photoperiodism, flowering	biological_process	3	0.000648142	0.00953579	7.37519	TRINITY_DN23191_c0_g1_i2; TRINITY_DN25584_c0_g3_i1; TRINITY_DN25878_c0_g3_i2
GO:0009086	methionine biosynthetic process	biological_process	3	0.000773208	0.0100837	7.05453	TRINITY_DN18536_c0_g2_i1; TRINITY_DN25637_c0_g1_i6; TRINITY_DN26102_c1_g3_i4
GO:0032147	activation of protein kinase activity	biological_process	4	0.000916266	0.0100837	5.27656	TRINITY_DN17977_c0_g1_i1; TRINITY_DN22153_c0_g1_i8; TRINITY_DN23560_c0_g1_i5; TRINITY_DN25412_c0_g1_i4
GO:0031098	stress-activated protein kinase signaling cascade	biological_process	4	0.00155401	0.013827	4.70302	TRINITY_DN17977_c0_g1_i1; TRINITY_DN22153_c0_g1_i8; TRINITY_DN23560_c0_g1_i5; TRINITY_DN25412_c0_g1_i4
GO:0023014	signal transduction by protein phosphorylation	biological_process	3	0.00216079	0.0147863	5.40847	TRINITY_DN17977_c0_g1_i1; TRINITY_DN22153_c0_g1_i8; TRINITY_DN25412_c0_g1_i4
GO:0009787	regulation of abscisic acid-activated signaling pathway	biological_process	3	0.00216079	0.0147863	5.40847	TRINITY_DN18302_c0_g1_i1; TRINITY_DN34791_c0_g1_i1; TRINITY_DN3878_c0_g1_i1
GO:0009908	flower development	biological_process	13	0.00359047	0.0197476	2.13061	TRINITY_DN10230_c0_g2_i1; TRINITY_DN16777_c1_g1_i2; TRINITY_DN20979_c0_g4_i1; TRINITY_DN23191_c0_g1_i2; TRINITY_DN23852_c1_g9_i1; TRINITY_DN24256_c0_g2_i1; TRINITY_DN25095_c1_g1_i10; TRINITY_DN25160_c0_g2_i1; TRINITY_DN25351_c0_g3_i4; TRINITY_DN25584_c0_g3_i1; TRINITY_DN25672_c0_g1_i17; TRINITY_DN25878_c0_g3_i2; TRINITY_DN25904_c0_g1_i3
GO:0018105	peptidyl-serine phosphorylation	biological_process	7	0.00501476	0.0226145	2.66615	TRINITY_DN24133_c0_g1_i4; TRINITY_DN24276_c0_g1_i4; TRINITY_DN25348_c0_g1_i1; TRINITY_DN25584_c0_g3_i1; TRINITY_DN25607_c1_g1_i21; TRINITY_DN25651_c0_g1_i2; TRINITY_DN25878_c0_g3_i2
GO:0007346	regulation of mitotic cell cycle	biological_process	4	0.00798772	0.031978	3.22894	TRINITY_DN17977_c0_g1_i1; TRINITY_DN22153_c0_g1_i8; TRINITY_DN23560_c0_g1_i5; TRINITY_DN25412_c0_g1_i4
GO:0048367	shoot system development	biological_process	4	0.00849389	0.0329444	3.18145	TRINITY_DN10977_c0_g1_i1; TRINITY_DN19299_c0_g1_i1; TRINITY_DN22676_c0_g3_i1; TRINITY_DN25672_c0_g1_i17
GO:0042254	ribosome biogenesis	biological_process	4	0.00902183	0.0333921	3.13535	TRINITY_DN15607_c0_g1_i1; TRINITY_DN18269_c0_g1_i4; TRINITY_DN20197_c0_g2_i1; TRINITY_DN7276_c0_g1_i2
GO:0046777	protein autophosphorylation	biological_process	8	0.00942641	0.0347802	2.26533	TRINITY_DN23560_c0_g1_i5; TRINITY_DN24119_c0_g1_i10; TRINITY_DN24133_c0_g1_i4; TRINITY_DN25348_c0_g1_i1; TRINITY_DN25406_c0_g2_i4; TRINITY_DN25607_c1_g1_i21; TRINITY_DN25651_c0_g1_i2; TRINITY_DN25837_c0_g1_i38
GO:0000184	nuclear-transcribed mRNA catabolic process, nonsense-mediated decay	biological_process	3	0.0109977	0.037258	3.45222	TRINITY_DN14686_c0_g2_i1; TRINITY_DN25717_c1_g1_i1; TRINITY_DN25763_c0_g1_i1
GO:1900150	regulation of defense response to fungus	biological_process	3	0.0126938	0.0418506	3.31131	TRINITY_DN20925_c0_g1_i2; TRINITY_DN23560_c0_g1_i5; TRINITY_DN24160_c0_g2_i4
GO:0009926	auxin polar transport	biological_process	3	0.013601	0.0428756	3.24508	TRINITY_DN23251_c0_g3_i7; TRINITY_DN2577_c0_g1_i1; TRINITY_DN26063_c0_g1_i6
GO:0016042	lipid catabolic process	biological_process	8	0.0157461	0.0478892	2.08018	TRINITY_DN1220_c0_g1_i1; TRINITY_DN14896_c0_g1_i1; TRINITY_DN18677_c0_g2_i2; TRINITY_DN18677_c0_g3_i1; TRINITY_DN20039_c0_g1_i2; TRINITY_DN33941_c0_g1_i1; TRINITY_DN8252_c0_g1_i1; TRINITY_DN8562_c0_g1_i1
GO:0071472	cellular response to salt stress	biological_process	3	0.0165657	0.0479986	3.0614	TRINITY_DN20654_c1_g2_i1; TRINITY_DN22571_c0_g1_i5; TRINITY_DN3878_c0_g1_i1
GO:0006897	endocytosis	biological_process	5	0.0186538	0.0525251	2.39313	TRINITY_DN17681_c0_g1_i7; TRINITY_DN22620_c0_g1_i3; TRINITY_DN23935_c0_g3_i2; TRINITY_DN25651_c0_g1_i2; TRINITY_DN9998_c0_g1_i1
GO:0006633	fatty acid biosynthetic process	biological_process	6	0.0211196	0.0556101	2.17791	TRINITY_DN18104_c0_g1_i1; TRINITY_DN18970_c0_g1_i1; TRINITY_DN20039_c0_g1_i2; TRINITY_DN21256_c0_g3_i1; TRINITY_DN23980_c0_g2_i6; TRINITY_DN24059_c0_g2_i7
GO:0009640	photomorphogenesis	biological_process	4	0.0217193	0.0570615	2.51557	TRINITY_DN10017_c0_g1_i1; TRINITY_DN23251_c0_g3_i7; TRINITY_DN25672_c0_g1_i17; TRINITY_DN2577_c0_g1_i1
GO:0018298	protein-chromophore linkage	biological_process	5	0.0233935	0.057845	2.27247	TRINITY_DN16067_c0_g1_i1; TRINITY_DN24119_c0_g1_i10; TRINITY_DN3766_c0_g1_i1; TRINITY_DN7174_c0_g1_i1; TRINITY_DN7520_c0_g1_i1
GO:0048767	root hair elongation	biological_process	3	0.0236321	0.0583124	2.75007	TRINITY_DN26082_c1_g1_i13; TRINITY_DN30263_c0_g1_i1; TRINITY_DN30286_c0_g1_i1
GO:0006281	DNA repair	biological_process	8	0.0241211	0.0593943	1.9316	TRINITY_DN15710_c0_g1_i1; TRINITY_DN17418_c0_g3_i1; TRINITY_DN1940_c0_g1_i1; TRINITY_DN23495_c0_g1_i2; TRINITY_DN25672_c0_g1_i17; TRINITY_DN27582_c0_g1_i1; TRINITY_DN3954_c0_g1_i1; TRINITY_DN7520_c0_g1_i1
GO:0009740	gibberellic acid mediated signaling pathway	biological_process	4	0.0247641	0.0605974	2.43077	TRINITY_DN20979_c0_g4_i1; TRINITY_DN24149_c0_g8_i1; TRINITY_DN25584_c0_g3_i1; TRINITY_DN25878_c0_g3_i2
GO:0006396	RNA processing	biological_process	3	0.0263359	0.0637317	2.6599	TRINITY_DN19299_c0_g1_i1; TRINITY_DN22950_c0_g1_i4; TRINITY_DN22950_c0_g2_i4
GO:0035556	intracellular signal transduction	biological_process	10	0.0303131	0.0690157	1.74467	TRINITY_DN18677_c0_g2_i2; TRINITY_DN18677_c0_g3_i1; TRINITY_DN19095_c0_g2_i1; TRINITY_DN23258_c0_g1_i7; TRINITY_DN24119_c0_g1_i10; TRINITY_DN24133_c0_g1_i4; TRINITY_DN24276_c0_g1_i4; TRINITY_DN25348_c0_g1_i1; TRINITY_DN25360_c0_g3_i2; TRINITY_DN25607_c1_g1_i21
GO:0051321	meiotic cell cycle	biological_process	3	0.0307257	0.0690157	2.53522	TRINITY_DN25717_c1_g1_i1; TRINITY_DN32008_c0_g1_i1; TRINITY_DN9218_c0_g1_i1
GO:0008643	carbohydrate transport	biological_process	5	0.0308826	0.0692359	2.12932	TRINITY_DN15173_c0_g2_i1; TRINITY_DN21139_c0_g1_i1; TRINITY_DN21923_c0_g2_i1; TRINITY_DN23952_c1_g4_i1; TRINITY_DN6955_c0_g1_i1
GO:0031348	negative regulation of defense response	biological_process	3	0.032279	0.0721993	2.49622	TRINITY_DN17418_c0_g3_i1; TRINITY_DN18643_c0_g2_i1; TRINITY_DN23495_c0_g1_i2
GO:0008152	metabolic process	biological_process	6	0.0323271	0.0721993	1.99085	TRINITY_DN13986_c0_g1_i1; TRINITY_DN14941_c0_g1_i1; TRINITY_DN14941_c0_g2_i1; TRINITY_DN25110_c0_g2_i1; TRINITY_DN31608_c0_g1_i1; TRINITY_DN7547_c0_g1_i2
GO:0009637	response to blue light	biological_process	3	0.0338774	0.0746417	2.4584	TRINITY_DN23251_c0_g3_i7; TRINITY_DN24119_c0_g1_i10; TRINITY_DN456_c0_g1_i1
GO:0008360	regulation of cell shape	biological_process	4	0.0341772	0.0746417	2.2303	TRINITY_DN25584_c0_g3_i1; TRINITY_DN25651_c0_g1_i2; TRINITY_DN25878_c0_g3_i2; TRINITY_DN6930_c0_g1_i1
GO:0040008	regulation of growth	biological_process	8	0.036064	0.0777423	1.79534	TRINITY_DN12574_c0_g1_i1; TRINITY_DN17977_c0_g1_i1; TRINITY_DN23057_c0_g1_i1; TRINITY_DN25351_c0_g3_i4; TRINITY_DN25584_c0_g3_i1; TRINITY_DN25717_c1_g1_i1; TRINITY_DN25878_c0_g3_i2; TRINITY_DN378_c0_g1_i1
GO:0010182	sugar mediated signaling pathway	biological_process	3	0.0389451	0.081563	2.35151	TRINITY_DN25360_c0_g3_i2; TRINITY_DN25672_c0_g1_i17; TRINITY_DN25837_c0_g1_i38
GO:0042538	hyperosmotic salinity response	biological_process	3	0.0444222	0.0896826	2.25353	TRINITY_DN21142_c0_g1_i7; TRINITY_DN26073_c0_g2_i1; TRINITY_DN28319_c0_g1_i1
GO:0009738	abscisic acid-activated signaling pathway	biological_process	11	0.046734	0.0911858	1.59073	TRINITY_DN13132_c0_g1_i1; TRINITY_DN18302_c0_g1_i1; TRINITY_DN21418_c0_g2_i1; TRINITY_DN24133_c0_g1_i4; TRINITY_DN25348_c0_g1_i1; TRINITY_DN25607_c1_g1_i21; TRINITY_DN25672_c0_g1_i17; TRINITY_DN25763_c0_g1_i1; TRINITY_DN25926_c0_g1_i4; TRINITY_DN34791_c0_g1_i1; TRINITY_DN3878_c0_g1_i1
GO:0005765	lysosomal membrane	cellular_component	2	7.54e-05	0.000281829	24.4188	TRINITY_DN2241_c0_g1_i2; TRINITY_DN24599_c0_g1_i3
GO:0005635	nuclear envelope	cellular_component	2	0.000302101	0.000866023	15.2903	TRINITY_DN2241_c0_g1_i2; TRINITY_DN24904_c0_g1_i2
GO:0031902	late endosome membrane	cellular_component	2	0.000336492	0.000948798	14.7393	TRINITY_DN2241_c0_g1_i2; TRINITY_DN23352_c0_g2_i1
GO:0005819	spindle	cellular_component	2	0.000345467	0.000958392	14.6077	TRINITY_DN18906_c0_g1_i6; TRINITY_DN24904_c0_g1_i2
GO:0000778	condensed nuclear chromosome kinetochore	cellular_component	2	0.000928001	0.0100837	9.83358	TRINITY_DN10493_c0_g2_i1; TRINITY_DN17477_c0_g1_i3
GO:0030140	trans-Golgi network transport vesicle	cellular_component	2	0.000928001	0.0100837	9.83358	TRINITY_DN20087_c0_g2_i1; TRINITY_DN30263_c0_g1_i1
GO:0005663	DNA replication factor C complex	cellular_component	2	0.00352176	0.0194606	6.36291	TRINITY_DN15710_c0_g1_i1; TRINITY_DN23495_c0_g1_i2
GO:0072546	ER membrane protein complex	cellular_component	2	0.00416861	0.0221047	6.00941	TRINITY_DN20087_c0_g2_i1; TRINITY_DN20356_c0_g1_i3
GO:0043025	neuronal cell body	cellular_component	2	0.00566663	0.0254566	5.40847	TRINITY_DN25360_c0_g2_i6; TRINITY_DN7497_c0_g1_i1
GO:0030425	dendrite	cellular_component	2	0.00652138	0.0272478	5.15092	TRINITY_DN25360_c0_g2_i6; TRINITY_DN7497_c0_g1_i1
GO:0010598	NAD(P)H dehydrogenase complex (plastoquinone)	cellular_component	2	0.00952659	0.0348224	4.50706	TRINITY_DN13945_c0_g1_i3; TRINITY_DN16795_c0_g1_i1
GO:0005654	nucleoplasm	cellular_component	2	0.0101073	0.0165567	4.44582	TRINITY_DN23215_c0_g4_i1; TRINITY_DN25706_c1_g2_i9
GO:0015935	small ribosomal subunit	cellular_component	2	0.032861	0.0729763	2.84656	TRINITY_DN15346_c0_g1_i1; TRINITY_DN18269_c0_g1_i4
GO:0042651	thylakoid membrane	cellular_component	2	0.032861	0.0729763	2.84656	TRINITY_DN22033_c0_g1_i1; TRINITY_DN7174_c0_g1_i1
GO:0055028	cortical microtubule	cellular_component	2	0.042386	0.0868323	2.57546	TRINITY_DN25651_c0_g1_i2; TRINITY_DN25960_c0_g2_i1
GO:0009535	chloroplast thylakoid membrane	cellular_component	2	0.0436952	0.0560864	2.5326	TRINITY_DN11103_c0_g1_i1; TRINITY_DN3766_c0_g1_i1
GO:0005778	peroxisomal membrane	cellular_component	3	0.0145484	0.0446465	3.18145	TRINITY_DN24059_c0_g2_i7; TRINITY_DN25348_c0_g1_i1; TRINITY_DN25872_c0_g1_i1
GO:0071944	cell periphery	cellular_component	3	0.042551	0.0868323	2.28527	TRINITY_DN22062_c0_g2_i2; TRINITY_DN24268_c0_g6_i1; TRINITY_DN25651_c0_g1_i2
GO:0005741	mitochondrial outer membrane	cellular_component	3	0.0463389	0.0911858	2.22266	TRINITY_DN12330_c0_g1_i1; TRINITY_DN19520_c1_g1_i1; TRINITY_DN28195_c0_g1_i1
GO:0030529	intracellular ribonucleoprotein complex	cellular_component	4	0.0368329	0.0792548	2.18524	TRINITY_DN22950_c0_g1_i4; TRINITY_DN22950_c0_g2_i4; TRINITY_DN23364_c0_g1_i3; TRINITY_DN24597_c0_g2_i1
GO:0005856	cytoskeleton	cellular_component	6	0.0218144	0.0571837	2.16339	TRINITY_DN15231_c0_g1_i1; TRINITY_DN25576_c0_g1_i4; TRINITY_DN25651_c0_g1_i2; TRINITY_DN26082_c1_g1_i13; TRINITY_DN2757_c0_g1_i1; TRINITY_DN35934_c0_g1_i1
GO:0012505	endomembrane system	cellular_component	6	0.0271256	0.0643685	2.06693	TRINITY_DN17621_c0_g1_i1; TRINITY_DN17980_c0_g1_i1; TRINITY_DN25651_c0_g1_i2; TRINITY_DN26386_c0_g1_i1; TRINITY_DN34791_c0_g1_i1; TRINITY_DN6472_c0_g1_i1
GO:0005829	cytosol	cellular_component	6	0.0448535	0.0571467	1.78609	TRINITY_DN20852_c0_g2_i1; TRINITY_DN22015_c0_g1_i1; TRINITY_DN24778_c0_g1_i2; TRINITY_DN24992_c0_g1_i6; TRINITY_DN25375_c0_g5_i1; TRINITY_DN25532_c0_g1_i10
GO:0031225	anchored component of membrane	cellular_component	8	0.027956	0.0660726	1.88121	TRINITY_DN10091_c0_g1_i1; TRINITY_DN11812_c0_g2_i1; TRINITY_DN11968_c0_g1_i2; TRINITY_DN13814_c1_g1_i1; TRINITY_DN20536_c0_g1_i3; TRINITY_DN20536_c0_g3_i1; TRINITY_DN22676_c0_g3_i1; TRINITY_DN30549_c0_g1_i1
GO:0005886	plasma membrane	cellular_component	74	0.0375572	0.0803723	1.20623	TRINITY_DN10091_c0_g1_i1; TRINITY_DN11812_c0_g2_i1; TRINITY_DN13271_c0_g1_i1; TRINITY_DN13814_c1_g1_i1; TRINITY_DN14896_c0_g1_i1; TRINITY_DN15353_c0_g1_i1; TRINITY_DN16795_c0_g1_i1; TRINITY_DN17053_c0_g2_i1; TRINITY_DN17406_c0_g2_i1; TRINITY_DN17552_c0_g1_i1; TRINITY_DN17611_c0_g1_i5; TRINITY_DN18302_c0_g1_i1; TRINITY_DN18342_c0_g1_i2; TRINITY_DN18677_c0_g2_i2; TRINITY_DN18677_c0_g3_i1; TRINITY_D…
GO:0047938	glucose-6-phosphate 1-epimerase activity	molecular_function	3	0.000176077	0.00493434	10.1409	TRINITY_DN16859_c0_g2_i1; TRINITY_DN5726_c0_g1_i1; TRINITY_DN8577_c0_g2_i1
GO:0010181	FMN binding	molecular_function	3	0.0176367	0.0497803	3.00471	TRINITY_DN18277_c0_g1_i1; TRINITY_DN22833_c0_g2_i1; TRINITY_DN24119_c0_g1_i10
GO:0009931	calcium-dependent protein serine/threonine kinase activity	molecular_function	3	0.0277544	0.0657282	2.617	TRINITY_DN24133_c0_g1_i4; TRINITY_DN25348_c0_g1_i1; TRINITY_DN25607_c1_g1_i21
GO:0004683	calmodulin-dependent protein kinase activity	molecular_function	3	0.0292176	0.0686409	2.57546	TRINITY_DN24133_c0_g1_i4; TRINITY_DN25348_c0_g1_i1; TRINITY_DN25607_c1_g1_i21
GO:0003723	RNA binding	molecular_function	3	0.031138	0.0421711	2.48894	TRINITY_DN20852_c0_g2_i1; TRINITY_DN22359_c0_g1_i2; TRINITY_DN23215_c0_g4_i1
GO:0005200	structural constituent of cytoskeleton	molecular_function	3	0.0463389	0.0911858	2.22266	TRINITY_DN24951_c1_g1_i1; TRINITY_DN24951_c2_g2_i2; TRINITY_DN26082_c1_g1_i13
GO:0016791	phosphatase activity	molecular_function	4	0.0155908	0.04754	2.73847	TRINITY_DN17761_c0_g2_i1; TRINITY_DN25763_c0_g1_i1; TRINITY_DN31328_c0_g1_i1; TRINITY_DN7002_c0_g1_i2
GO:0003899	DNA-directed 5'-3' RNA polymerase activity	molecular_function	4	0.0172063	0.0490359	2.67085	TRINITY_DN11613_c0_g1_i1; TRINITY_DN15274_c0_g1_i1; TRINITY_DN19269_c0_g1_i1; TRINITY_DN5346_c0_g1_i1
GO:0016788	hydrolase activity, acting on ester bonds	molecular_function	4	0.0304227	0.0690157	2.30148	TRINITY_DN1220_c0_g1_i1; TRINITY_DN25110_c0_g2_i1; TRINITY_DN8252_c0_g1_i1; TRINITY_DN8562_c0_g1_i1
GO:0030247	polysaccharide binding	molecular_function	4	0.0425153	0.0868323	2.10038	TRINITY_DN11968_c0_g1_i2; TRINITY_DN13814_c1_g1_i1; TRINITY_DN20536_c0_g1_i3; TRINITY_DN20536_c0_g3_i1
GO:0015293	symporter activity	molecular_function	5	0.0288807	0.0679851	2.16339	TRINITY_DN20068_c0_g1_i2; TRINITY_DN23041_c0_g1_i1; TRINITY_DN24364_c1_g4_i1; TRINITY_DN35155_c0_g1_i1; TRINITY_DN8614_c0_g1_i1
GO:0030170	pyridoxal phosphate binding	molecular_function	6	0.0247519	0.0605974	2.1072	TRINITY_DN17360_c0_g1_i1; TRINITY_DN21142_c0_g1_i7; TRINITY_DN22733_c0_g2_i1; TRINITY_DN23564_c0_g1_i1; TRINITY_DN25637_c0_g1_i6; TRINITY_DN8133_c0_g1_i1
GO:0004871	signal transducer activity	molecular_function	6	0.0263178	0.0637317	2.08018	TRINITY_DN10017_c0_g1_i1; TRINITY_DN18677_c0_g2_i2; TRINITY_DN18677_c0_g3_i1; TRINITY_DN24644_c0_g2_i3; TRINITY_DN25360_c0_g3_i2; TRINITY_DN25837_c0_g1_i38
GO:0003779	actin binding	molecular_function	6	0.0371404	0.0797705	1.9316	TRINITY_DN17552_c0_g1_i1; TRINITY_DN22096_c0_g1_i2; TRINITY_DN25864_c0_g3_i4; TRINITY_DN2757_c0_g1_i1; TRINITY_DN33519_c0_g1_i1; TRINITY_DN34013_c0_g1_i1
GO:0042802	identical protein binding	molecular_function	10	0.0172688	0.0490951	1.90439	TRINITY_DN16067_c0_g1_i1; TRINITY_DN21142_c0_g1_i7; TRINITY_DN22029_c0_g2_i1; TRINITY_DN23841_c0_g1_i19; TRINITY_DN24119_c0_g1_i10; TRINITY_DN25360_c0_g2_i6; TRINITY_DN25406_c0_g2_i4; TRINITY_DN27582_c0_g1_i1; TRINITY_DN28195_c0_g1_i1; TRINITY_DN7174_c0_g1_i1
GO:0046983	protein dimerization activity	molecular_function	11	0.0306332	0.0690157	1.69981	TRINITY_DN10792_c0_g1_i1; TRINITY_DN12256_c0_g1_i1; TRINITY_DN14657_c0_g1_i2; TRINITY_DN19269_c0_g1_i1; TRINITY_DN21853_c0_g2_i1; TRINITY_DN23057_c0_g1_i1; TRINITY_DN23301_c0_g1_i2; TRINITY_DN23301_c0_g4_i1; TRINITY_DN28319_c0_g1_i1; TRINITY_DN30022_c0_g1_i1; TRINITY_DN31018_c0_g1_i1
GO:0004674	protein serine/threonine kinase activity	molecular_function	20	0.00691453	0.0278713	1.72519	TRINITY_DN17977_c0_g1_i1; TRINITY_DN19095_c0_g2_i1; TRINITY_DN21584_c0_g1_i3; TRINITY_DN22153_c0_g1_i8; TRINITY_DN22408_c0_g2_i1; TRINITY_DN23258_c0_g1_i7; TRINITY_DN23560_c0_g1_i5; TRINITY_DN24119_c0_g1_i10; TRINITY_DN24276_c0_g1_i4; TRINITY_DN25348_c0_g1_i1; TRINITY_DN25360_c0_g3_i2; TRINITY_DN25406_c0_g2_i4; TRINITY_DN25412_c0_g1_i4; TRINITY_DN25584_c0_g3_i1; TRINITY_DN25607_c1_g1_i21; TRINITY…

## Sheet: GO enreichment analysis of DMGs
GO enrichment analysis of CCGG-containing DMGs
id	term	category	ListHits	ListTotal	PopHits	PopTotal	pval	padj	Enrichment_score	Gene
GO:0016021	integral component of membrane	cellular_component	21	69	1205	5642	0.0266037	0.0400383	1.425	Hca.01G0054820; Hca.03G0030520; Hca.15G0016330; Hca.03G0032120; Hca.10G0027740; Hca.07G0035220; Hca.16G0025220; Hca.03G0028700; Hca.17G0021540; Hca.06G0012880; Hca.05G0001890; Hca.06G0019190; Hca.05G0004250; Hca.17G0024040; Hca.16G0002860; Hca.13G0021910; Hca.12G0006980; Hca.05G0000040; Hca.02G0019970; Hca.09G0026500; Hca.14G0027000
GO:0005634	nucleus	cellular_component	17	69	1429	5642	0.488375	0.505931	0.972749	Hca.07G0014160; Hca.16G0008150; Hca.18G0021580; Hca.10G0003130; Hca.10G0022020; Hca.14G0007680; Hca.06G0029910; Hca.12G0002000; Hca.01G0054910; Hca.16G0024570; Hca.03G0001270; Hca.16G0002860; Hca.10G0027930; Hca.16G0025810; Hca.11G0009660; Hca.16G0004350; Hca.15G0030210
GO:0005886	plasma membrane	cellular_component	16	69	828	5642	0.0192711	0.0313278	1.58006	Hca.03G0030520; Hca.03G0032120; Hca.18G0003190; Hca.17G0005610; Hca.16G0025220; Hca.17G0021540; Hca.05G0032550; Hca.06G0012880; Hca.06G0028600; Hca.11G0012440; Hca.12G0029200; Hca.06G0029910; Hca.03G0002460; Hca.05G0004250; Hca.07G0044890; Hca.09G0026500
GO:0046872	metal ion binding	molecular_function	15	69	731	5642	0.013282	0.0236539	1.67787	Hca.15G0006590; Hca.18G0021580; Hca.18G0017890; Hca.13G0017570; Hca.17G0005610; Hca.17G0021540; Hca.16G0030890; Hca.16G0009870; Hca.06G0029910; Hca.10G0027930; Hca.04G0014740; Hca.07G0044890; Hca.03G0039390; Hca.11G0009660; Hca.16G0024070
GO:0005524	ATP binding	molecular_function	11	69	781	5642	0.24022	0.270035	1.15166	Hca.15G0016330; Hca.03G0032120; Hca.17G0021540; Hca.07G0025800; Hca.10G0022020; Hca.12G0029200; Hca.01G0043830; Hca.03G0002460; Hca.16G0002860; Hca.16G0025810; Hca.09G0026500
GO:0006355	regulation of transcription, DNA-templated	biological_process	9	69	397	5642	0.0214667	0.0341957	1.85369	Hca.04G0009320; Hca.07G0014160; Hca.16G0008150; Hca.16G0009870; Hca.14G0007680; Hca.01G0054910; Hca.03G0001270; Hca.11G0009660; Hca.16G0004350
GO:0003700	DNA binding transcription factor activity	molecular_function	9	69	480	5642	0.0651739	0.0886701	1.53315	Hca.07G0014160; Hca.16G0008150; Hca.10G0003130; Hca.16G0009870; Hca.14G0007680; Hca.12G0002000; Hca.16G0024570; Hca.03G0001270; Hca.11G0009660
GO:0006351	transcription, DNA-templated	biological_process	9	69	674	5642	0.306682	0.334083	1.09186	Hca.04G0009320; Hca.07G0014160; Hca.16G0008150; Hca.14G0007680; Hca.12G0002000; Hca.01G0054910; Hca.16G0024570; Hca.03G0001270; Hca.16G0004350
GO:0003677	DNA binding	molecular_function	8	69	441	5642	0.0869156	0.112919	1.48332	Hca.16G0008150; Hca.18G0021580; Hca.10G0003130; Hca.10G0022020; Hca.16G0009870; Hca.03G0001270; Hca.16G0025810; Hca.11G0009660
GO:0005737	cytoplasm	cellular_component	8	69	729	5642	0.542336	0.558184	0.897318	Hca.09G0029700; Hca.18G0021580; Hca.16G0030890; Hca.10G0027930; Hca.13G0021910; Hca.07G0044890; Hca.02G0019970; Hca.15G0030210
GO:0000139	Golgi membrane	cellular_component	6	69	183	5642	0.00665392	0.0145468	2.68092	Hca.03G0030520; Hca.03G0028700; Hca.05G0001890; Hca.07G0014100; Hca.18G0017690; Hca.13G0021910
GO:0005773	vacuole	cellular_component	6	69	196	5642	0.0095677	0.0186071	2.50311	Hca.18G0017890; Hca.13G0011180; Hca.16G0002860; Hca.04G0014740; Hca.07G0044890; Hca.10G0001300
GO:0005829	cytosol	cellular_component	6	69	677	5642	0.737692	0.74474	0.72468	Hca.10G0003130; Hca.13G0025690; Hca.12G0029200; Hca.18G0017690; Hca.16G0002860; Hca.03G0034300
GO:0006979	response to oxidative stress	biological_process	5	69	99	5642	0.00123116	0.00415191	4.1297	Hca.17G0022840; Hca.18G0021580; Hca.13G0017570; Hca.16G0030890; Hca.16G0024070
GO:0005789	endoplasmic reticulum membrane	cellular_component	5	69	166	5642	0.0153907	0.0261481	2.4629	Hca.04G0008890; Hca.03G0028700; Hca.07G0014100; Hca.05G0000040; Hca.02G0019970
GO:0005783	endoplasmic reticulum	cellular_component	5	69	218	5642	0.0493721	0.0698704	1.87542	Hca.01G0054820; Hca.04G0008890; Hca.13G0011180; Hca.10G0001300; Hca.05G0000040
GO:0005739	mitochondrion	cellular_component	5	69	318	5642	0.191672	0.224207	1.28566	Hca.07G0025800; Hca.01G0043830; Hca.16G0002860; Hca.10G0027930; Hca.03G0039390
GO:0050660	flavin adenine dinucleotide binding	molecular_function	4	69	52	5642	0.000393408	0.00190534	6.28986	Hca.01G0054820; Hca.18G0017890; Hca.10G0001300; Hca.14G0027000
GO:0005794	Golgi apparatus	cellular_component	4	69	320	5642	0.353534	0.378439	1.0221	Hca.03G0030520; Hca.15G0016330; Hca.05G0001890; Hca.13G0021910
GO:0005622	intracellular	cellular_component	3	69	53	5642	0.00382254	0.00990243	4.62838	Hca.01G0054820; Hca.05G0032550; Hca.05G0004250
GO:0009873	ethylene-activated signaling pathway	biological_process	3	69	61	5642	0.00633221	0.0139397	4.02138	Hca.15G0016330; Hca.16G0024570; Hca.07G0044890
GO:0048364	root development	biological_process	3	69	64	5642	0.00750161	0.0155418	3.83288	Hca.16G0008150; Hca.11G0012440; Hca.07G0044890
GO:0048046	apoplast	cellular_component	3	69	183	5642	0.184647	0.217595	1.34046	Hca.11G0012440; Hca.13G0011180; Hca.04G0014740
GO:0005618	cell wall	cellular_component	3	69	199	5642	0.22537	0.256986	1.23269	Hca.11G0012440; Hca.13G0011180; Hca.04G0014740
GO:0043565	sequence-specific DNA binding	molecular_function	3	69	219	5642	0.279184	0.310531	1.12011	Hca.07G0014160; Hca.14G0007680; Hca.16G0024570
GO:0016020	membrane	cellular_component	3	69	351	5642	0.630423	0.646745	0.698873	Hca.17G0021540; Hca.18G0017690; Hca.16G0002860
GO:0009507	chloroplast	cellular_component	3	69	694	5642	0.977115	0.977115	0.353464	Hca.14G0006710; Hca.07G0025800; Hca.01G0043830
GO:0046577	long-chain-alcohol oxidase activity	molecular_function	2	69	2	5642	0	0	81.7681	Hca.01G0054820; Hca.14G0027000
GO:0032259	methylation	biological_process	2	69	16	5642	0.000874803	0.00298185	10.221	Hca.13G0021910; Hca.02G0019970
GO:0006888	ER to Golgi vesicle-mediated transport	biological_process	2	69	19	5642	0.00147446	0.00436826	8.60717	Hca.07G0014100; Hca.18G0017690
GO:0048367	shoot system development	biological_process	2	69	20	5642	0.00171954	0.00504718	8.17681	Hca.05G0001890; Hca.11G0012440
GO:0004721	phosphoprotein phosphatase activity	molecular_function	2	69	21	5642	0.00198866	0.00578354	7.78744	Hca.12G0018710; Hca.06G0029910
GO:0008757	S-adenosylmethionine-dependent methyltransferase activity	molecular_function	2	69	23	5642	0.00260217	0.00717293	7.11027	Hca.13G0021910; Hca.02G0019970
GO:0009742	brassinosteroid mediated signaling pathway	biological_process	2	69	30	5642	0.00561212	0.0132764	5.45121	Hca.06G0029910; Hca.09G0026500
GO:0009626	plant-type hypersensitive response	biological_process	2	69	31	5642	0.00615957	0.0138027	5.27536	Hca.18G0021580; Hca.15G0030210
GO:0004871	signal transducer activity	molecular_function	2	69	33	5642	0.00734751	0.0155418	4.95564	Hca.18G0003190; Hca.05G0032550
GO:0046658	anchored component of plasma membrane	cellular_component	2	69	41	5642	0.013393	0.0237184	3.98869	Hca.11G0012440; Hca.13G0011180
GO:0004601	peroxidase activity	molecular_function	2	69	43	5642	0.0152389	0.0261481	3.80317	Hca.13G0017570; Hca.16G0024070
GO:0006970	response to osmotic stress	biological_process	2	69	51	5642	0.0239995	0.0372152	3.20659	Hca.03G0032120; Hca.05G0001890
GO:0006886	intracellular protein transport	biological_process	2	69	52	5642	0.0252505	0.0384827	3.14493	Hca.07G0014100; Hca.18G0017690
GO:0022857	transmembrane transporter activity	molecular_function	2	69	55	5642	0.0292114	0.0434742	2.97339	Hca.03G0030520; Hca.06G0012880
GO:0043231	intracellular membrane-bounded organelle	cellular_component	2	69	60	5642	0.0365018	0.0535698	2.7256	Hca.03G0003500; Hca.14G0027000
GO:0031969	chloroplast membrane	cellular_component	2	69	65	5642	0.0446408	0.0640323	2.51594	Hca.07G0035220; Hca.05G0000040
GO:0005507	copper ion binding	molecular_function	2	69	69	5642	0.0517489	0.072266	2.37009	Hca.15G0016330; Hca.04G0008890
GO:0050832	defense response to fungus	biological_process	2	69	84	5642	0.0828574	0.109899	1.94686	Hca.16G0024570; Hca.11G0009660
GO:0051301	cell division	biological_process	2	69	92	5642	0.102079	0.129956	1.77757	Hca.17G0022840; Hca.10G0022020
GO:0009505	plant-type cell wall	cellular_component	2	69	97	5642	0.11492	0.14399	1.68594	Hca.13G0017570; Hca.04G0014740
GO:0016567	protein ubiquitination	biological_process	2	69	99	5642	0.120222	0.149452	1.65188	Hca.18G0003190; Hca.06G0028600
GO:0009734	auxin-activated signaling pathway	biological_process	2	69	102	5642	0.128343	0.157753	1.6033	Hca.01G0054910; Hca.09G0026500
GO:0005802	trans-Golgi network	cellular_component	2	69	106	5642	0.139469	0.169393	1.54279	Hca.15G0016330; Hca.13G0021910
GO:0005768	endosome	cellular_component	2	69	107	5642	0.142301	0.171518	1.52838	Hca.15G0016330; Hca.13G0021910
GO:0004674	protein serine/threonine kinase activity	molecular_function	2	69	133	5642	0.221698	0.254632	1.2296	Hca.03G0032120; Hca.09G0026500
GO:0006952	defense response	biological_process	2	69	137	5642	0.234671	0.266633	1.1937	Hca.17G0022840; Hca.07G0044890
GO:0020037	heme binding	molecular_function	2	69	138	5642	0.237936	0.268419	1.18505	Hca.13G0017570; Hca.16G0024070
GO:0008270	zinc ion binding	molecular_function	2	69	174	5642	0.3586	0.380188	0.939863	Hca.07G0014100; Hca.16G0002860
GO:0005774	vacuolar membrane	cellular_component	2	69	192	5642	0.418771	0.439571	0.851751	Hca.16G0002860; Hca.04G0014740
GO:0009506	plasmodesma	cellular_component	2	69	305	5642	0.729375	0.738696	0.536184	Hca.13G0017570; Hca.13G0021910
GO:0016272	prefoldin complex	cellular_component	1	69	1	5642	0	0	81.7681	Hca.09G0029700
GO:0010479	stele development	biological_process	1	69	1	5642	0	0	81.7681	Hca.16G0008150
GO:0031124	mRNA 3'-end processing	biological_process	1	69	1	5642	0	0	81.7681	Hca.18G0021580
GO:1900363	regulation of mRNA polyadenylation	biological_process	1	69	1	5642	0	0	81.7681	Hca.18G0021580
GO:0045176	apical protein localization	biological_process	1	69	1	5642	0	0	81.7681	Hca.18G0003190
GO:0000095	S-adenosyl-L-methionine transmembrane transporter activity	molecular_function	1	69	1	5642	0	0	81.7681	Hca.07G0035220
GO:0009722	detection of cytokinin stimulus	biological_process	1	69	1	5642	0	0	81.7681	Hca.10G0003130
GO:0071345	cellular response to cytokine stimulus	biological_process	1	69	1	5642	0	0	81.7681	Hca.10G0003130
GO:0090438	camelliol C synthase activity	molecular_function	1	69	1	5642	0	0	81.7681	Hca.05G0034470
GO:0051701	interaction with host	biological_process	1	69	1	5642	0	0	81.7681	Hca.10G0022020
GO:0071248	cellular response to metal ion	biological_process	1	69	1	5642	0	0	81.7681	Hca.10G0022020
GO:0048232	male gamete generation	biological_process	1	69	1	5642	0	0	81.7681	Hca.07G0014100
GO:0080119	ER body organization	biological_process	1	69	1	5642	0	0	81.7681	Hca.07G0014100
GO:0003873	6-phosphofructo-2-kinase activity	molecular_function	1	69	1	5642	0	0	81.7681	Hca.12G0029200
GO:0004331	fructose-2,6-bisphosphate 2-phosphatase activity	molecular_function	1	69	1	5642	0	0	81.7681	Hca.12G0029200
GO:0006003	fructose 2,6-bisphosphate metabolic process	biological_process	1	69	1	5642	0	0	81.7681	Hca.12G0029200
GO:0043609	regulation of carbon utilization	biological_process	1	69	1	5642	0	0	81.7681	Hca.12G0029200
GO:0042446	hormone biosynthetic process	biological_process	1	69	1	5642	0	0	81.7681	Hca.14G0007680
GO:0047218	hydroxycinnamate 4-beta-glucosyltransferase activity	molecular_function	1	69	1	5642	0	0	81.7681	Hca.03G0003500
GO:0050284	sinapate 1-glucosyltransferase activity	molecular_function	1	69	1	5642	0	0	81.7681	Hca.03G0003500
GO:0102359	daphnetin 4-O-beta-glucosyltransferase activity	molecular_function	1	69	1	5642	0	0	81.7681	Hca.03G0003500
GO:0102361	esculetin 4-O-beta-glucosyltransferase activity	molecular_function	1	69	1	5642	0	0	81.7681	Hca.03G0003500
GO:0030956	glutamyl-tRNA(Gln) amidotransferase complex	cellular_component	1	69	1	5642	0	0	81.7681	Hca.01G0043830
GO:0001047	core promoter binding	molecular_function	1	69	1	5642	0	0	81.7681	Hca.16G0002860
GO:0019320	hexose catabolic process	biological_process	1	69	1	5642	0	0	81.7681	Hca.16G0002860
GO:0071219	cellular response to molecule of bacterial origin	biological_process	1	69	1	5642	0	0	81.7681	Hca.07G0044890
GO:0036292	DNA rewinding	biological_process	1	69	1	5642	0	0	81.7681	Hca.16G0025810
GO:0005451	monovalent cation:proton antiporter activity	molecular_function	1	69	1	5642	0	0	81.7681	Hca.05G0000040
GO:0006066	alcohol metabolic process	biological_process	1	69	1	5642	0	0	81.7681	Hca.14G0027000
GO:0042177	negative regulation of protein catabolic process	biological_process	1	69	1	5642	0	0	81.7681	Hca.15G0030210
GO:0006825	copper ion transport	biological_process	1	69	2	5642	0.000147424	0.000819886	40.8841	Hca.15G0016330
GO:0019829	cation-transporting ATPase activity	molecular_function	1	69	2	5642	0.000147424	0.000819886	40.8841	Hca.15G0016330
GO:0001653	peptide receptor activity	molecular_function	1	69	2	5642	0.000147424	0.000819886	40.8841	Hca.03G0032120
GO:0004714	transmembrane receptor protein tyrosine kinase activity	molecular_function	1	69	2	5642	0.000147424	0.000819886	40.8841	Hca.03G0032120
GO:0017046	peptide hormone binding	molecular_function	1	69	2	5642	0.000147424	0.000819886	40.8841	Hca.03G0032120
GO:0090548	response to nitrate starvation	biological_process	1	69	2	5642	0.000147424	0.000819886	40.8841	Hca.03G0032120
GO:1902025	nitrate import	biological_process	1	69	2	5642	0.000147424	0.000819886	40.8841	Hca.03G0032120
GO:0017022	myosin binding	molecular_function	1	69	2	5642	0.000147424	0.000819886	40.8841	Hca.10G0027740
GO:0005847	mRNA cleavage and polyadenylation specificity factor complex	cellular_component	1	69	2	5642	0.000147424	0.000819886	40.8841	Hca.18G0021580
GO:0034052	positive regulation of plant-type hypersensitive response	biological_process	1	69	2	5642	0.000147424	0.000819886	40.8841	Hca.18G0021580
GO:0016682	oxidoreductase activity, acting on diphenols and related substances as donors, oxygen as acceptor	molecular_function	1	69	2	5642	0.000147424	0.000819886	40.8841	Hca.04G0008890
GO:0017150	tRNA dihydrouridine synthase activity	molecular_function	1	69	2	5642	0.000147424	0.000819886	40.8841	Hca.18G0017890
GO:0004828	serine-tRNA ligase activity	molecular_function	1	69	2	5642	0.000147424	0.000819886	40.8841	Hca.07G0025800
GO:0006434	seryl-tRNA aminoacylation	biological_process	1	69	2	5642	0.000147424	0.000819886	40.8841	Hca.07G0025800
GO:0097056	selenocysteinyl-tRNA(Sec) biosynthetic process	biological_process	1	69	2	5642	0.000147424	0.000819886	40.8841	Hca.07G0025800
GO:0047216	inositol 3-alpha-galactosyltransferase activity	molecular_function	1	69	2	5642	0.000147424	0.000819886	40.8841	Hca.16G0030890
GO:0046527	glucosyltransferase activity	molecular_function	1	69	2	5642	0.000147424	0.000819886	40.8841	Hca.05G0001890
GO:0045003	double-strand break repair via synthesis-dependent strand annealing	biological_process	1	69	2	5642	0.000147424	0.000819886	40.8841	Hca.10G0022020
GO:0071480	cellular response to gamma radiation	biological_process	1	69	2	5642	0.000147424	0.000819886	40.8841	Hca.10G0022020
GO:0007029	endoplasmic reticulum organization	biological_process	1	69	2	5642	0.000147424	0.000819886	40.8841	Hca.07G0014100
GO:0050567	glutaminyl-tRNA synthase (glutamine-hydrolyzing) activity	molecular_function	1	69	2	5642	0.000147424	0.000819886	40.8841	Hca.01G0043830
GO:0004396	hexokinase activity	molecular_function	1	69	2	5642	0.000147424	0.000819886	40.8841	Hca.16G0002860
GO:0010148	transpiration	biological_process	1	69	2	5642	0.000147424	0.000819886	40.8841	Hca.16G0002860
GO:0010255	glucose mediated signaling pathway	biological_process	1	69	2	5642	0.000147424	0.000819886	40.8841	Hca.16G0002860
GO:0070207	protein homotrimerization	biological_process	1	69	2	5642	0.000147424	0.000819886	40.8841	Hca.03G0039390
GO:0001676	long-chain fatty acid metabolic process	biological_process	1	69	2	5642	0.000147424	0.000819886	40.8841	Hca.16G0024070
GO:0009612	response to mechanical stimulus	biological_process	1	69	3	5642	0.00043877	0.00190534	27.256	Hca.17G0022840
GO:0090480	purine nucleotide-sugar transmembrane transport	biological_process	1	69	3	5642	0.00043877	0.00190534	27.256	Hca.03G0030520
GO:0010555	response to mannitol	biological_process	1	69	3	5642	0.00043877	0.00190534	27.256	Hca.03G0032120
GO:0004521	endoribonuclease activity	molecular_function	1	69	3	5642	0.00043877	0.00190534	27.256	Hca.18G0021580
GO:0010039	response to iron ion	biological_process	1	69	3	5642	0.00043877	0.00190534	27.256	Hca.16G0025220
GO:0042300	beta-amyrin synthase activity	molecular_function	1	69	3	5642	0.00043877	0.00190534	27.256	Hca.05G0034470
GO:0000919	cell plate assembly	biological_process	1	69	3	5642	0.00043877	0.00190534	27.256	Hca.05G0001890
GO:0071669	plant-type cell wall organization or biogenesis	biological_process	1	69	3	5642	0.00043877	0.00190534	27.256	Hca.05G0001890
GO:0030127	COPII vesicle coat	cellular_component	1	69	3	5642	0.00043877	0.00190534	27.256	Hca.07G0014100
GO:0032876	negative regulation of DNA endoreduplication	biological_process	1	69	3	5642	0.00043877	0.00190534	27.256	Hca.07G0014100
GO:0048497	maintenance of floral organ identity	biological_process	1	69	3	5642	0.00043877	0.00190534	27.256	Hca.12G0002000
GO:0042549	photosystem II stabilization	biological_process	1	69	3	5642	0.00043877	0.00190534	27.256	Hca.06G0019190
GO:0006013	mannose metabolic process	biological_process	1	69	3	5642	0.00043877	0.00190534	27.256	Hca.04G0014740
GO:0043138	3'-5' DNA helicase activity	molecular_function	1	69	3	5642	0.00043877	0.00190534	27.256	Hca.16G0025810
GO:0008131	primary amine oxidase activity	molecular_function	1	69	3	5642	0.00043877	0.00190534	27.256	Hca.10G0001300
GO:0042277	peptide binding	molecular_function	1	69	4	5642	0.000870596	0.00298185	20.442	Hca.03G0032120
GO:0030133	transport vesicle	cellular_component	1	69	4	5642	0.000870596	0.00298185	20.442	Hca.10G0027740
GO:2000031	regulation of salicylic acid mediated signaling pathway	biological_process	1	69	4	5642	0.000870596	0.00298185	20.442	Hca.18G0021580
GO:0003006	developmental process involved in reproduction	biological_process	1	69	4	5642	0.000870596	0.00298185	20.442	Hca.16G0025220
GO:0004435	phosphatidylinositol phospholipase C activity	molecular_function	1	69	4	5642	0.000870596	0.00298185	20.442	Hca.05G0032550
GO:0051753	mannan synthase activity	molecular_function	1	69	4	5642	0.000870596	0.00298185	20.442	Hca.05G0001890
GO:0033116	endoplasmic reticulum-Golgi intermediate compartment membrane	cellular_component	1	69	4	5642	0.000870596	0.00298185	20.442	Hca.07G0014100
GO:2000032	regulation of secondary shoot formation	biological_process	1	69	4	5642	0.000870596	0.00298185	20.442	Hca.14G0007680
GO:0004040	amidase activity	molecular_function	1	69	4	5642	0.000870596	0.00298185	20.442	Hca.01G0043830
GO:0043481	anthocyanin accumulation in tissues in response to UV light	biological_process	1	69	4	5642	0.000870596	0.00298185	20.442	Hca.12G0002000
GO:0004340	glucokinase activity	molecular_function	1	69	4	5642	0.000870596	0.00298185	20.442	Hca.16G0002860
GO:0005536	glucose binding	molecular_function	1	69	4	5642	0.000870596	0.00298185	20.442	Hca.16G0002860
GO:0019158	mannokinase activity	molecular_function	1	69	4	5642	0.000870596	0.00298185	20.442	Hca.16G0002860
GO:0016818	hydrolase activity, acting on acid anhydrides, in phosphorus-containing anhydrides	molecular_function	1	69	4	5642	0.000870596	0.00298185	20.442	Hca.10G0027930
GO:0006517	protein deglycosylation	biological_process	1	69	4	5642	0.000870596	0.00298185	20.442	Hca.04G0014740
GO:0045271	respiratory chain complex I	cellular_component	1	69	4	5642	0.000870596	0.00298185	20.442	Hca.03G0039390
GO:0009823	cytokinin catabolic process	biological_process	1	69	4	5642	0.000870596	0.00298185	20.442	Hca.10G0001300
GO:0019139	cytokinin dehydrogenase activity	molecular_function	1	69	4	5642	0.000870596	0.00298185	20.442	Hca.10G0001300
GO:0010233	phloem transport	biological_process	1	69	4	5642	0.000870596	0.00298185	20.442	Hca.09G0026500
GO:0016847	1-aminocyclopropane-1-carboxylate synthase activity	molecular_function	1	69	5	5642	0.00143952	0.00430499	16.3536	Hca.17G0022840
GO:0005338	nucleotide-sugar transmembrane transporter activity	molecular_function	1	69	5	5642	0.00143952	0.00430499	16.3536	Hca.03G0030520
GO:0006378	mRNA polyadenylation	biological_process	1	69	5	5642	0.00143952	0.00430499	16.3536	Hca.18G0021580
GO:0043068	positive regulation of programmed cell death	biological_process	1	69	5	5642	0.00143952	0.00430499	16.3536	Hca.18G0021580
GO:0048827	phyllome development	biological_process	1	69	5	5642	0.00143952	0.00430499	16.3536	Hca.18G0003190
GO:0010332	response to gamma radiation	biological_process	1	69	5	5642	0.00143952	0.00430499	16.3536	Hca.10G0022020
GO:2001070	starch binding	molecular_function	1	69	5	5642	0.00143952	0.00430499	16.3536	Hca.12G0029200
GO:0012501	programmed cell death	biological_process	1	69	5	5642	0.00143952	0.00430499	16.3536	Hca.16G0002860
GO:0004673	protein histidine kinase activity	molecular_function	1	69	5	5642	0.00143952	0.00430499	16.3536	Hca.07G0044890
GO:0070301	cellular response to hydrogen peroxide	biological_process	1	69	5	5642	0.00143952	0.00430499	16.3536	Hca.07G0044890
GO:0071732	cellular response to nitric oxide	biological_process	1	69	5	5642	0.00143952	0.00430499	16.3536	Hca.07G0044890
GO:0006814	sodium ion transport	biological_process	1	69	5	5642	0.00143952	0.00430499	16.3536	Hca.05G0000040
GO:0048831	regulation of shoot system development	biological_process	1	69	6	5642	0.00214223	0.0059569	13.628	Hca.03G0032120
GO:0010078	maintenance of root meristem identity	biological_process	1	69	6	5642	0.00214223	0.0059569	13.628	Hca.16G0008150
GO:0006002	fructose 6-phosphate metabolic process	biological_process	1	69	6	5642	0.00214223	0.0059569	13.628	Hca.12G0029200
GO:0004559	alpha-mannosidase activity	molecular_function	1	69	6	5642	0.00214223	0.0059569	13.628	Hca.04G0014740
GO:0071805	potassium ion transmembrane transport	biological_process	1	69	6	5642	0.00214223	0.0059569	13.628	Hca.05G0000040
GO:0008361	regulation of cell size	biological_process	1	69	7	5642	0.00297545	0.00786014	11.6812	Hca.07G0014100
GO:0006000	fructose metabolic process	biological_process	1	69	7	5642	0.00297545	0.00786014	11.6812	Hca.12G0029200
GO:0090333	regulation of stomatal closure	biological_process	1	69	7	5642	0.00297545	0.00786014	11.6812	Hca.07G0044890
GO:0004089	carbonate dehydratase activity	molecular_function	1	69	7	5642	0.00297545	0.00786014	11.6812	Hca.03G0039390
GO:0004003	ATP-dependent DNA helicase activity	molecular_function	1	69	7	5642	0.00297545	0.00786014	11.6812	Hca.16G0025810
GO:0030570	pectate lyase activity	molecular_function	1	69	8	5642	0.00393598	0.00990243	10.221	Hca.15G0006590
GO:0007030	Golgi organization	biological_process	1	69	8	5642	0.00393598	0.00990243	10.221	Hca.07G0014100
GO:0008865	fructokinase activity	molecular_function	1	69	8	5642	0.00393598	0.00990243	10.221	Hca.16G0002860
GO:0006885	regulation of pH	biological_process	1	69	8	5642	0.00393598	0.00990243	10.221	Hca.05G0000040
GO:0010305	leaf vascular tissue pattern formation	biological_process	1	69	8	5642	0.00393598	0.00990243	10.221	Hca.09G0026500
GO:2000280	regulation of root development	biological_process	1	69	9	5642	0.00502068	0.0119666	9.08535	Hca.03G0032120
GO:0006754	ATP biosynthetic process	biological_process	1	69	9	5642	0.00502068	0.0119666	9.08535	Hca.17G0021540
GO:0009636	response to toxic substance	biological_process	1	69	9	5642	0.00502068	0.0119666	9.08535	Hca.03G0003500
GO:0030126	COPI vesicle coat	cellular_component	1	69	9	5642	0.00502068	0.0119666	9.08535	Hca.18G0017690
GO:0090332	stomatal closure	biological_process	1	69	9	5642	0.00502068	0.0119666	9.08535	Hca.16G0002860
GO:0003678	DNA helicase activity	molecular_function	1	69	9	5642	0.00502068	0.0119666	9.08535	Hca.16G0025810
GO:0031146	SCF-dependent proteasomal ubiquitin-dependent protein catabolic process	biological_process	1	69	9	5642	0.00502068	0.0119666	9.08535	Hca.15G0030210
GO:0009835	fruit ripening	biological_process	1	69	10	5642	0.00622645	0.0138027	8.17681	Hca.17G0022840
GO:0010540	basipetal auxin transport	biological_process	1	69	10	5642	0.00622645	0.0138027	8.17681	Hca.18G0003190
GO:0008553	hydrogen-exporting ATPase activity, phosphorylative mechanism	molecular_function	1	69	10	5642	0.00622645	0.0138027	8.17681	Hca.17G0021540
GO:0007005	mitochondrion organization	biological_process	1	69	10	5642	0.00622645	0.0138027	8.17681	Hca.07G0025800
GO:0005741	mitochondrial outer membrane	cellular_component	1	69	10	5642	0.00622645	0.0138027	8.17681	Hca.16G0002860
GO:0010105	negative regulation of ethylene-activated signaling pathway	biological_process	1	69	10	5642	0.00622645	0.0138027	8.17681	Hca.07G0044890
GO:0010072	primary shoot apical meristem specification	biological_process	1	69	10	5642	0.00622645	0.0138027	8.17681	Hca.16G0004350
GO:0031348	negative regulation of defense response	biological_process	1	69	10	5642	0.00622645	0.0138027	8.17681	Hca.15G0030210
GO:0006396	RNA processing	biological_process	1	69	11	5642	0.00755026	0.0155418	7.43347	Hca.18G0021580
GO:0006012	galactose metabolic process	biological_process	1	69	11	5642	0.00755026	0.0155418	7.43347	Hca.16G0030890
GO:0006891	intra-Golgi vesicle-mediated transport	biological_process	1	69	11	5642	0.00755026	0.0155418	7.43347	Hca.18G0017690
GO:0008066	glutamate receptor activity	molecular_function	1	69	11	5642	0.00755026	0.0155418	7.43347	Hca.05G0004250
GO:0008810	cellulase activity	molecular_function	1	69	11	5642	0.00755026	0.0155418	7.43347	Hca.13G0011180
GO:0019760	glucosinolate metabolic process	biological_process	1	69	11	5642	0.00755026	0.0155418	7.43347	Hca.16G0024570
GO:0005747	mitochondrial respiratory chain complex I	cellular_component	1	69	11	5642	0.00755026	0.0155418	7.43347	Hca.03G0039390
GO:0071281	cellular response to iron ion	biological_process	1	69	12	5642	0.00898912	0.0175898	6.81401	Hca.17G0022840
GO:0044183	protein binding involved in protein folding	molecular_function	1	69	12	5642	0.00898912	0.0175898	6.81401	Hca.09G0029700
GO:0004519	endonuclease activity	molecular_function	1	69	12	5642	0.00898912	0.0175898	6.81401	Hca.18G0021580
GO:0010073	meristem maintenance	biological_process	1	69	12	5642	0.00898912	0.0175898	6.81401	Hca.04G0008890
GO:0010229	inflorescence development	biological_process	1	69	12	5642	0.00898912	0.0175898	6.81401	Hca.18G0003190
GO:0009523	photosystem II	cellular_component	1	69	12	5642	0.00898912	0.0175898	6.81401	Hca.06G0019190
GO:0004970	ionotropic glutamate receptor activity	molecular_function	1	69	12	5642	0.00898912	0.0175898	6.81401	Hca.05G0004250
GO:0031966	mitochondrial membrane	cellular_component	1	69	12	5642	0.00898912	0.0175898	6.81401	Hca.03G0039390
GO:0009693	ethylene biosynthetic process	biological_process	1	69	13	5642	0.0105401	0.0193134	6.28986	Hca.17G0022840
GO:0010087	phloem or xylem histogenesis	biological_process	1	69	13	5642	0.0105401	0.0193134	6.28986	Hca.17G0022840
GO:0055072	iron ion homeostasis	biological_process	1	69	13	5642	0.0105401	0.0193134	6.28986	Hca.16G0025220
GO:0035251	UDP-glucosyltransferase activity	molecular_function	1	69	13	5642	0.0105401	0.0193134	6.28986	Hca.03G0003500
GO:0005198	structural molecule activity	molecular_function	1	69	13	5642	0.0105401	0.0193134	6.28986	Hca.18G0017690
GO:0006890	retrograde vesicle-mediated transport, Golgi to ER	biological_process	1	69	13	5642	0.0105401	0.0193134	6.28986	Hca.18G0017690
GO:0071230	cellular response to amino acid stimulus	biological_process	1	69	13	5642	0.0105401	0.0193134	6.28986	Hca.05G0004250
GO:0042973	glucan endo-1,3-beta-D-glucosidase activity	molecular_function	1	69	13	5642	0.0105401	0.0193134	6.28986	Hca.13G0011180
GO:0043234	protein complex	cellular_component	1	69	13	5642	0.0105401	0.0193134	6.28986	Hca.16G0002860
GO:0000155	phosphorelay sensor kinase activity	molecular_function	1	69	13	5642	0.0105401	0.0193134	6.28986	Hca.07G0044890
GO:0048825	cotyledon development	biological_process	1	69	14	5642	0.0122003	0.0218503	5.84058	Hca.18G0003190
GO:0009910	negative regulation of flower development	biological_process	1	69	14	5642	0.0122003	0.0218503	5.84058	Hca.12G0002000
GO:0048510	regulation of timing of transition from vegetative to reproductive phase	biological_process	1	69	14	5642	0.0122003	0.0218503	5.84058	Hca.12G0002000
GO:0010182	sugar mediated signaling pathway	biological_process	1	69	14	5642	0.0122003	0.0218503	5.84058	Hca.16G0002860
GO:0005262	calcium channel activity	molecular_function	1	69	15	5642	0.013967	0.0241942	5.45121	Hca.05G0004250
GO:0006816	calcium ion transport	biological_process	1	69	15	5642	0.013967	0.0241942	5.45121	Hca.05G0004250
GO:0006310	DNA recombination	biological_process	1	69	15	5642	0.013967	0.0241942	5.45121	Hca.16G0025810
GO:0051213	dioxygenase activity	molecular_function	1	69	15	5642	0.013967	0.0241942	5.45121	Hca.16G0024070
GO:0005770	late endosome	cellular_component	1	69	16	5642	0.0158373	0.0261481	5.11051	Hca.18G0003190
GO:0006811	ion transport	biological_process	1	69	16	5642	0.0158373	0.0261481	5.11051	Hca.16G0025220
GO:0048481	plant ovule development	biological_process	1	69	16	5642	0.0158373	0.0261481	5.11051	Hca.07G0025800
GO:0016760	cellulose synthase (UDP-forming) activity	molecular_function	1	69	16	5642	0.0158373	0.0261481	5.11051	Hca.05G0001890
GO:0016032	viral process	biological_process	1	69	16	5642	0.0158373	0.0261481	5.11051	Hca.10G0022020
GO:0030247	polysaccharide binding	molecular_function	1	69	16	5642	0.0158373	0.0261481	5.11051	Hca.13G0011180
GO:0010183	pollen tube guidance	biological_process	1	69	16	5642	0.0158373	0.0261481	5.11051	Hca.05G0000040
GO:0016592	mediator complex	cellular_component	1	69	17	5642	0.0178086	0.0290996	4.80989	Hca.04G0009320
GO:0009853	photorespiration	biological_process	1	69	17	5642	0.0178086	0.0290996	4.80989	Hca.03G0039390
GO:0006839	mitochondrial transport	biological_process	1	69	18	5642	0.0198781	0.031825	4.54267	Hca.07G0035220
GO:0019722	calcium-mediated signaling	biological_process	1	69	18	5642	0.0198781	0.031825	4.54267	Hca.05G0004250
GO:0006631	fatty acid metabolic process	biological_process	1	69	18	5642	0.0198781	0.031825	4.54267	Hca.16G0024070
GO:0016722	oxidoreductase activity, oxidizing metal ions	molecular_function	1	69	19	5642	0.0220432	0.0344221	4.30359	Hca.04G0008890
GO:0000724	double-strand break repair via homologous recombination	biological_process	1	69	19	5642	0.0220432	0.0344221	4.30359	Hca.10G0022020
GO:0016614	oxidoreductase activity, acting on CH-OH group of donors	molecular_function	1	69	19	5642	0.0220432	0.0344221	4.30359	Hca.10G0001300
GO:0031408	oxylipin biosynthetic process	biological_process	1	69	19	5642	0.0220432	0.0344221	4.30359	Hca.16G0024070
GO:0009911	positive regulation of flower development	biological_process	1	69	20	5642	0.0243014	0.0372152	4.08841	Hca.18G0003190
GO:0005840	ribosome	cellular_component	1	69	20	5642	0.0243014	0.0372152	4.08841	Hca.13G0025690
GO:0009788	negative regulation of abscisic acid-activated signaling pathway	biological_process	1	69	20	5642	0.0243014	0.0372152	4.08841	Hca.07G0044890
GO:0009664	plant-type cell wall organization	biological_process	1	69	21	5642	0.0266501	0.0400383	3.89372	Hca.13G0017570
GO:0030244	cellulose biosynthetic process	biological_process	1	69	21	5642	0.0266501	0.0400383	3.89372	Hca.05G0001890
GO:0010119	regulation of stomatal movement	biological_process	1	69	22	5642	0.0290868	0.0434742	3.71673	Hca.15G0016330
GO:0048316	seed development	biological_process	1	69	24	5642	0.0342148	0.0504469	3.407	Hca.16G0025220
GO:0002181	cytoplasmic translation	biological_process	1	69	24	5642	0.0342148	0.0504469	3.407	Hca.13G0025690
GO:0055085	transmembrane transport	biological_process	1	69	25	5642	0.0369012	0.053659	3.27072	Hca.16G0025220
GO:0010224	response to UV-B	biological_process	1	69	25	5642	0.0369012	0.053659	3.27072	Hca.03G0003500
GO:0042546	cell wall biogenesis	biological_process	1	69	26	5642	0.0396661	0.0574163	3.14493	Hca.05G0001890
GO:0030246	carbohydrate binding	molecular_function	1	69	27	5642	0.0425074	0.0612493	3.02845	Hca.04G0014740
GO:0031902	late endosome membrane	cellular_component	1	69	29	5642	0.04841	0.068816	2.81959	Hca.03G0028700
GO:0009617	response to bacterium	biological_process	1	69	29	5642	0.04841	0.068816	2.81959	Hca.13G0011180
GO:0008643	carbohydrate transport	biological_process	1	69	30	5642	0.051467	0.0721904	2.7256	Hca.03G0030520
GO:0045490	pectin catabolic process	biological_process	1	69	30	5642	0.051467	0.0721904	2.7256	Hca.15G0006590
GO:0009736	cytokinin-activated signaling pathway	biological_process	1	69	31	5642	0.0545916	0.0759015	2.63768	Hca.07G0044890
GO:0051082	unfolded protein binding	molecular_function	1	69	32	5642	0.0577819	0.0792937	2.55525	Hca.09G0029700
GO:0004386	helicase activity	molecular_function	1	69	32	5642	0.0577819	0.0792937	2.55525	Hca.10G0022020
GO:0055114	oxidation-reduction process	biological_process	1	69	32	5642	0.0577819	0.0792937	2.55525	Hca.14G0027000
GO:0003777	microtubule motor activity	molecular_function	1	69	33	5642	0.0610357	0.0833979	2.47782	Hca.03G0002460
GO:0006457	protein folding	biological_process	1	69	36	5642	0.0711591	0.095989	2.27134	Hca.09G0029700
GO:0016036	cellular response to phosphate starvation	biological_process	1	69	36	5642	0.0711591	0.095989	2.27134	Hca.04G0008890
GO:0005871	kinesin complex	cellular_component	1	69	38	5642	0.0781905	0.105027	2.15179	Hca.03G0002460
GO:0015297	antiporter activity	molecular_function	1	69	39	5642	0.0817856	0.108933	2.09662	Hca.03G0030520
GO:0010200	response to chitin	biological_process	1	69	39	5642	0.0817856	0.108933	2.09662	Hca.11G0009660
GO:0009624	response to nematode	biological_process	1	69	40	5642	0.0854311	0.111447	2.0442	Hca.16G0025220
GO:0008152	metabolic process	biological_process	1	69	40	5642	0.0854311	0.111447	2.0442	Hca.03G0003500
GO:0007018	microtubule-based movement	biological_process	1	69	40	5642	0.0854311	0.111447	2.0442	Hca.03G0002460
GO:0006096	glycolytic process	biological_process	1	69	40	5642	0.0854311	0.111447	2.0442	Hca.16G0002860
GO:0042744	hydrogen peroxide catabolic process	biological_process	1	69	41	5642	0.0891253	0.115317	1.99434	Hca.13G0017570
GO:0080167	response to karrikin	biological_process	1	69	42	5642	0.0928666	0.11967	1.94686	Hca.04G0008890
GO:0080043	quercetin 3-O-glucosyltransferase activity	molecular_function	1	69	43	5642	0.0966534	0.123545	1.90158	Hca.03G0003500
GO:0080044	quercetin 7-O-glucosyltransferase activity	molecular_function	1	69	43	5642	0.0966534	0.123545	1.90158	Hca.03G0003500
GO:0031225	anchored component of membrane	cellular_component	1	69	45	5642	0.104357	0.132324	1.81707	Hca.11G0012440
GO:0016787	hydrolase activity	molecular_function	1	69	47	5642	0.112222	0.141168	1.73975	Hca.14G0006710
GO:0004722	protein serine/threonine phosphatase activity	molecular_function	1	69	47	5642	0.112222	0.141168	1.73975	Hca.17G0005610
GO:0010150	leaf senescence	biological_process	1	69	48	5642	0.116212	0.145036	1.7035	Hca.16G0024070
GO:0030170	pyridoxal phosphate binding	molecular_function	1	69	51	5642	0.128392	0.157753	1.6033	Hca.17G0022840
GO:0009723	response to ethylene	biological_process	1	69	51	5642	0.128392	0.157753	1.6033	Hca.15G0016330
GO:0042802	identical protein binding	molecular_function	1	69	52	5642	0.132518	0.16157	1.57246	Hca.17G0022840
GO:0015979	photosynthesis	biological_process	1	69	52	5642	0.132518	0.16157	1.57246	Hca.06G0019190
GO:0009416	response to light stimulus	biological_process	1	69	54	5642	0.14086	0.170429	1.51422	Hca.10G0003130
GO:0016042	lipid catabolic process	biological_process	1	69	56	5642	0.149312	0.178611	1.46014	Hca.05G0032550
GO:0009658	chloroplast organization	biological_process	1	69	56	5642	0.149312	0.178611	1.46014	Hca.07G0025800
GO:0005743	mitochondrial inner membrane	cellular_component	1	69	58	5642	0.157866	0.188134	1.4098	Hca.07G0035220
GO:0009753	response to jasmonic acid	biological_process	1	69	62	5642	0.17524	0.20728	1.31884	Hca.17G0022840
GO:0016887	ATPase activity	molecular_function	1	69	62	5642	0.17524	0.20728	1.31884	Hca.03G0002460
GO:0006357	regulation of transcription from RNA polymerase II promoter	biological_process	1	69	65	5642	0.188467	0.221274	1.25797	Hca.16G0002860
GO:0007049	cell cycle	biological_process	1	69	67	5642	0.197362	0.230014	1.22042	Hca.10G0022020
GO:0006397	mRNA processing	biological_process	1	69	68	5642	0.20183	0.234359	1.20247	Hca.12G0002000
GO:0008017	microtubule binding	molecular_function	1	69	70	5642	0.210801	0.243883	1.16812	Hca.03G0002460
GO:0009611	response to wounding	biological_process	1	69	71	5642	0.215303	0.248185	1.15166	Hca.17G0022840
GO:0016491	oxidoreductase activity	molecular_function	1	69	73	5642	0.224333	0.256728	1.12011	Hca.01G0054820
GO:0004842	ubiquitin-protein transferase activity	molecular_function	1	69	76	5642	0.237934	0.268419	1.0759	Hca.15G0030210
GO:0046983	protein dimerization activity	molecular_function	1	69	78	5642	0.247028	0.276707	1.04831	Hca.16G0008150
GO:0045893	positive regulation of transcription, DNA-templated	biological_process	1	69	83	5642	0.269814	0.301166	0.985158	Hca.16G0008150
GO:0009733	response to auxin	biological_process	1	69	86	5642	0.283491	0.313124	0.950792	Hca.17G0022840
GO:0035556	intracellular signal transduction	biological_process	1	69	86	5642	0.283491	0.313124	0.950792	Hca.05G0032550
GO:0009738	abscisic acid-activated signaling pathway	biological_process	1	69	88	5642	0.2926	0.322064	0.929183	Hca.07G0044890
GO:0005874	microtubule	cellular_component	1	69	90	5642	0.301697	0.330927	0.908535	Hca.03G0002460
GO:0009908	flower development	biological_process	1	69	91	5642	0.306239	0.334083	0.898551	Hca.18G0003190
GO:0006412	translation	biological_process	1	69	92	5642	0.310775	0.337383	0.888784	Hca.01G0043830
GO:0005516	calmodulin binding	molecular_function	1	69	98	5642	0.337862	0.364294	0.834369	Hca.18G0021580
GO:0005975	carbohydrate metabolic process	biological_process	1	69	98	5642	0.337862	0.364294	0.834369	Hca.13G0011180
GO:0044212	transcription regulatory region DNA binding	molecular_function	1	69	100	5642	0.346828	0.372694	0.817681	Hca.16G0024570
GO:0003729	mRNA binding	molecular_function	1	69	102	5642	0.355756	0.378439	0.801648	Hca.18G0021580
GO:0030154	cell differentiation	biological_process	1	69	102	5642	0.355756	0.378439	0.801648	Hca.12G0002000
GO:0009414	response to water deprivation	biological_process	1	69	109	5642	0.386659	0.40857	0.750166	Hca.05G0001890
GO:0009409	response to cold	biological_process	1	69	114	5642	0.408351	0.430057	0.717264	Hca.11G0009660
GO:0009536	plastid	cellular_component	1	69	117	5642	0.421194	0.440655	0.698873	Hca.16G0002860
GO:0003735	structural constituent of ribosome	molecular_function	1	69	118	5642	0.425445	0.443638	0.69295	Hca.13G0025690
GO:0071555	cell wall organization	biological_process	1	69	126	5642	0.458865	0.476919	0.648953	Hca.05G0001890
GO:0009535	chloroplast thylakoid membrane	cellular_component	1	69	143	5642	0.52607	0.543206	0.571805	Hca.06G0019190
GO:0009651	response to salt stress	biological_process	1	69	191	5642	0.684358	0.699812	0.428105	Hca.05G0001890
GO:0003723	RNA binding	molecular_function	1	69	192	5642	0.687154	0.700411	0.425876	Hca.18G0021580
GO:0009941	chloroplast envelope	cellular_component	1	69	193	5642	0.68993	0.700986	0.423669	Hca.07G0035220
GO:0005576	extracellular region	cellular_component	1	69	240	5642	0.799292	0.804366	0.3407	Hca.13G0017570
GO:0009570	chloroplast stroma	cellular_component	1	69	248	5642	0.814141	0.816718	0.32971	Hca.01G0043830
GO enrichment analysis of CCWGG-containing DMGs
id	term	category	ListHits	ListTotal	PopHits	PopTotal	pval	padj	Enrichment_score	Gene
GO:0016021	integral component of membrane	cellular_component	4	10	1205	5642	0.0424758	0.0525155	1.87286	Hca.18G0024970; Hca.05G0005170; Hca.15G0008250; Hca.18G0025220
GO:0005634	nucleus	cellular_component	4	10	1429	5642	0.0818317	0.0976238	1.57929	Hca.09G0012910; Hca.12G0024040; Hca.14G0024910; Hca.03G0016550
GO:0006351	transcription, DNA-templated	biological_process	2	10	674	5642	0.10737	0.123748	1.67418	Hca.09G0012910; Hca.12G0024040
GO:0005524	ATP binding	molecular_function	2	10	781	5642	0.150522	0.1677	1.44481	Hca.18G0024970; Hca.15G0008250
GO:0005886	plasma membrane	cellular_component	2	10	828	5642	0.171298	0.184893	1.3628	Hca.18G0024970; Hca.18G0025220
GO:0035874	cellular response to copper ion starvation	biological_process	1	10	1	5642	0	0	564.2	Hca.14G0024910
GO:0008198	ferrous iron binding	molecular_function	1	10	1	5642	0	0	564.2	Hca.03G0016550
GO:0016300	tRNA (uracil) methyltransferase activity	molecular_function	1	10	1	5642	0	0	564.2	Hca.03G0016550
GO:0015276	ligand-gated ion channel activity	molecular_function	1	10	1	5642	0	0	564.2	Hca.18G0025220
GO:0071311	cellular response to acetate	biological_process	1	10	1	5642	0	0	564.2	Hca.18G0025220
GO:0009660	amyloplast organization	biological_process	1	10	2	5642	2.83e-06	1.92e-05	282.1	Hca.06G0026150
GO:0010162	seed dormancy process	biological_process	1	10	2	5642	2.83e-06	1.92e-05	282.1	Hca.09G0012910
GO:0008175	tRNA methyltransferase activity	molecular_function	1	10	2	5642	2.83e-06	1.92e-05	282.1	Hca.03G0016550
GO:0016706	oxidoreductase activity, acting on paired donors, with incorporation or reduction of molecular oxygen, 2-oxoglutarate as one donor, and incorporation of one atom each of oxygen into both donors	molecular_function	1	10	2	5642	2.83e-06	1.92e-05	282.1	Hca.03G0016550
GO:0071260	cellular response to mechanical stimulus	biological_process	1	10	2	5642	2.83e-06	1.92e-05	282.1	Hca.18G0025220
GO:0005844	polysome	cellular_component	1	10	3	5642	8.48e-06	4.12e-05	188.067	Hca.07G0035870
GO:0034243	regulation of transcription elongation from RNA polymerase II promoter	biological_process	1	10	3	5642	8.48e-06	4.12e-05	188.067	Hca.09G0012910
GO:0048638	regulation of developmental growth	biological_process	1	10	3	5642	8.48e-06	4.12e-05	188.067	Hca.14G0024910
GO:0002098	tRNA wobble uridine modification	biological_process	1	10	3	5642	8.48e-06	4.12e-05	188.067	Hca.03G0016550
GO:0006402	mRNA catabolic process	biological_process	1	10	5	5642	2.82e-05	0.000119842	112.84	Hca.07G0035870
GO:0009959	negative gravitropism	biological_process	1	10	5	5642	2.82e-05	0.000119842	112.84	Hca.06G0026150
GO:0000049	tRNA binding	molecular_function	1	10	8	5642	7.87e-05	0.000314924	70.525	Hca.03G0016550
GO:0009630	gravitropism	biological_process	1	10	10	5642	0.000126293	0.000477106	56.42	Hca.06G0026150
GO:0008066	glutamate receptor activity	molecular_function	1	10	11	5642	0.000154212	0.000524321	51.2909	Hca.18G0025220
GO:0070417	cellular response to cold	biological_process	1	10	11	5642	0.000154212	0.000524321	51.2909	Hca.18G0025220
GO:0010286	heat acclimation	biological_process	1	10	12	5642	0.000184879	0.000571445	47.0167	Hca.07G0035870
GO:0004970	ionotropic glutamate receptor activity	molecular_function	1	10	12	5642	0.000184879	0.000571445	47.0167	Hca.18G0025220
GO:0003746	translation elongation factor activity	molecular_function	1	10	13	5642	0.000218287	0.00061848	43.4	Hca.09G0012910
GO:0071230	cellular response to amino acid stimulus	biological_process	1	10	13	5642	0.000218287	0.00061848	43.4	Hca.18G0025220
GO:0009910	negative regulation of flower development	biological_process	1	10	14	5642	0.000254427	0.000692042	40.3	Hca.09G0012910
GO:0005262	calcium channel activity	molecular_function	1	10	15	5642	0.000293292	0.000738662	37.6133	Hca.18G0025220
GO:0006816	calcium ion transport	biological_process	1	10	15	5642	0.000293292	0.000738662	37.6133	Hca.18G0025220
GO:0016125	sterol metabolic process	biological_process	1	10	17	5642	0.000379165	0.000889077	33.1882	Hca.05G0005170
GO:0003690	double-stranded DNA binding	molecular_function	1	10	17	5642	0.000379165	0.000889077	33.1882	Hca.14G0024910
GO:0016132	brassinosteroid biosynthetic process	biological_process	1	10	18	5642	0.000426157	0.000905585	31.3444	Hca.05G0005170
GO:0006974	cellular response to DNA damage stimulus	biological_process	1	10	18	5642	0.000426157	0.000905585	31.3444	Hca.14G0024910
GO:0019722	calcium-mediated signaling	biological_process	1	10	18	5642	0.000426157	0.000905585	31.3444	Hca.18G0025220
GO:0004675	transmembrane receptor protein serine/threonine kinase activity	molecular_function	1	10	19	5642	0.000475843	0.000951686	29.6947	Hca.18G0024970
GO:0010268	brassinosteroid homeostasis	biological_process	1	10	19	5642	0.000475843	0.000951686	29.6947	Hca.05G0005170
GO:0007166	cell surface receptor signaling pathway	biological_process	1	10	21	5642	0.000583264	0.0011332	26.8667	Hca.18G0024970
GO:0006260	DNA replication	biological_process	1	10	23	5642	0.000701365	0.0013248	24.5304	Hca.14G0024910
GO:0000932	P-body	cellular_component	1	10	27	5642	0.000969364	0.00173465	20.8963	Hca.07G0035870
GO:0016607	nuclear speck	cellular_component	1	10	27	5642	0.000969364	0.00173465	20.8963	Hca.14G0024910
GO:0016705	oxidoreductase activity, acting on paired donors, with incorporation or reduction of molecular oxygen	molecular_function	1	10	28	5642	0.00104294	0.00181846	20.15	Hca.05G0005170
GO:0009845	seed germination	biological_process	1	10	31	5642	0.00127935	0.00212184	18.2	Hca.09G0012910
GO:0004497	monooxygenase activity	molecular_function	1	10	31	5642	0.00127935	0.00212184	18.2	Hca.05G0005170
GO:0009739	response to gibberellin	biological_process	1	10	38	5642	0.00192138	0.00311081	14.8474	Hca.09G0012910
GO:0009705	plant-type vacuole membrane	cellular_component	1	10	50	5642	0.00331025	0.00523482	11.284	Hca.06G0026150
GO:0042626	ATPase activity, coupled to transmembrane movement of substances	molecular_function	1	10	58	5642	0.00443311	0.00685117	9.72759	Hca.15G0008250
GO:0009555	pollen development	biological_process	1	10	60	5642	0.00473791	0.00715951	9.40333	Hca.18G0024970
GO:0006468	protein phosphorylation	biological_process	1	10	67	5642	0.00587927	0.0086911	8.4209	Hca.18G0024970
GO:0009611	response to wounding	biological_process	1	10	71	5642	0.00658289	0.00952418	7.94648	Hca.18G0025220
GO:0009505	plant-type cell wall	cellular_component	1	10	97	5642	0.012034	0.0170482	5.81649	Hca.18G0024970
GO:0009734	auxin-activated signaling pathway	biological_process	1	10	102	5642	0.0132505	0.0183884	5.53137	Hca.12G0024040
GO:0007275	multicellular organism development	biological_process	1	10	109	5642	0.0150411	0.0204069	5.17615	Hca.05G0005170
GO:0005506	iron ion binding	molecular_function	1	10	110	5642	0.0153052	0.0204069	5.12909	Hca.05G0005170
GO:0009536	plastid	cellular_component	1	10	117	5642	0.0172101	0.0225055	4.82222	Hca.18G0025220
GO:0020037	heme binding	molecular_function	1	10	138	5642	0.0235017	0.0301531	4.08841	Hca.05G0005170
GO:0008270	zinc ion binding	molecular_function	1	10	174	5642	0.0361644	0.0455403	3.24253	Hca.09G0012910
GO:0003723	RNA binding	molecular_function	1	10	192	5642	0.0433124	0.0525937	2.93854	Hca.07G0035870
GO:0009506	plasmodesma	cellular_component	1	10	305	5642	0.0983891	0.115353	1.84984	Hca.18G0024970
GO:0016020	membrane	cellular_component	1	10	351	5642	0.124803	0.141443	1.60741	Hca.15G0008250
GO:0006355	regulation of transcription, DNA-templated	biological_process	1	10	397	5642	0.152903	0.1677	1.42116	Hca.12G0024040
GO:0003677	DNA binding	molecular_function	1	10	441	5642	0.181025	0.192339	1.27937	Hca.12G0024040
GO:0005829	cytosol	cellular_component	1	10	677	5642	0.341725	0.357497	0.833383	Hca.07G0035870
GO:0009507	chloroplast	cellular_component	1	10	694	5642	0.353423	0.364132	0.812968	Hca.18G0025220
GO:0005737	cytoplasm	cellular_component	1	10	729	5642	0.377387	0.378751	0.773937	Hca.03G0016550
GO:0046872	metal ion binding	molecular_function	1	10	731	5642	0.378751	0.378751	0.771819	Hca.14G0024910

## Sheet: KEGG enrichment analysis of DMG
KEGG enrichment analysis of CCGG-containing DMGs
id	term	ListHits	ListTotal	PopHits	PopTotal	pval	padj	Enrichment_score	Gene
ko00052	Galactose metabolism	3	37	48	3390	0.00165901	0.0439849	5.72635	Hca.16G0002860; Hca.16G0030890; Hca.05G0025080
ko00524	Neomycin, kanamycin and gentamicin biosynthesis	1	37	6	3390	0.00169173	0.0439849	15.2703	Hca.16G0002860
ko00521	Streptomycin biosynthesis	1	37	8	3390	0.00311467	0.0467251	11.4527	Hca.16G0002860
ko04141	Protein processing in endoplasmic reticulum	5	37	140	3390	0.00359424	0.0467251	3.2722	Hca.01G0038880; Hca.16G0006590; Hca.03G0028810; Hca.07G0014100; Hca.08G0002860
ko00908	Zeatin biosynthesis	1	37	11	3390	0.00599313	0.0623286	8.32924	Hca.10G0001300
ko04066	HIF-1 signaling pathway	2	37	39	3390	0.00835014	0.0723679	4.69854	Hca.12G0029200; Hca.16G0002860
ko00970	Aminoacyl-tRNA biosynthesis	2	37	43	3390	0.0109437	0.0812958	4.26147	Hca.01G0043830; Hca.07G0025800
ko00909	Sesquiterpenoid and triterpenoid biosynthesis	1	37	17	3390	0.0142219	0.085096	5.38951	Hca.05G0034470
ko00051	Fructose and mannose metabolism	2	37	48	3390	0.0147759	0.085096	3.81757	Hca.12G0029200; Hca.16G0002860
ko00511	Other glycan degradation	1	37	19	3390	0.017639	0.085096	4.82219	Hca.04G0014740
ko03430	Mismatch repair	1	37	20	3390	0.0194655	0.085096	4.58108	Hca.05G0006350
ko04070	Phosphatidylinositol signaling system	2	37	54	3390	0.0202638	0.085096	3.39339	Hca.18G0023870; Hca.05G0032550
ko00562	Inositol phosphate metabolism	2	37	55	3390	0.021274	0.085096	3.3317	Hca.18G0023870; Hca.05G0032550
ko00450	Selenocompound metabolism	1	37	22	3390	0.023345	0.0867101	4.16462	Hca.06G0016610
ko00565	Ether lipid metabolism	1	37	23	3390	0.0253946	0.0880347	3.98355	Hca.02G0012460
ko04020	Calcium signaling pathway	1	37	24	3390	0.0275151	0.0894241	3.81757	Hca.05G0032550
ko04014	Ras signaling pathway	1	37	25	3390	0.0297048	0.0908616	3.66486	Hca.02G0012460
ko00531	Glycosaminoglycan degradation	1	37	26	3390	0.0319619	0.0923345	3.52391	Hca.10G0004410
ko03060	Protein export	1	37	29	3390	0.0391222	0.104799	3.15937	Hca.16G0006590
ko00513	Various types of N-glycan biosynthesis	1	37	30	3390	0.0416332	0.104799	3.05405	Hca.08G0002860
ko00500	Starch and sucrose metabolism	5	37	239	3390	0.0423226	0.104799	1.91677	Hca.12G0025560; Hca.13G0008990; Hca.16G0002860; Hca.05G0001890; Hca.05G0025080
ko00510	N-Glycan biosynthesis	1	37	33	3390	0.0495173	0.115794	2.77641	Hca.08G0002860
ko04024	cAMP signaling pathway	1	37	35	3390	0.0550511	0.115794	2.61776	Hca.02G0012460
ko03030	DNA replication	1	37	36	3390	0.0578969	0.115794	2.54505	Hca.05G0006350
ko03420	Nucleotide excision repair	1	37	36	3390	0.0578969	0.115794	2.54505	Hca.05G0006350
ko00900	Terpenoid backbone biosynthesis	1	37	36	3390	0.0578969	0.115794	2.54505	Hca.08G0006050
ko00270	Cysteine and methionine metabolism	2	37	83	3390	0.060562	0.116638	2.20775	Hca.17G0022840; Hca.06G0016610
ko00460	Cyanoamino acid metabolism	1	37	42	3390	0.0759905	0.131717	2.18147	Hca.12G0025560
ko04072	Phospholipase D signaling pathway	1	37	42	3390	0.0759905	0.131717	2.18147	Hca.02G0012460
ko00904	Diterpenoid biosynthesis	1	37	42	3390	0.0759905	0.131717	2.18147	Hca.03G0011920
ko04150	mTOR signaling pathway	1	37	43	3390	0.0791635	0.13279	2.13074	Hca.01G0038880
ko00520	Amino sugar and nucleotide sugar metabolism	2	37	98	3390	0.0898009	0.142076	1.86983	Hca.16G0002860; Hca.05G0001890
ko00561	Glycerolipid metabolism	1	37	47	3390	0.0922592	0.142076	1.9494	Hca.04G0037430
ko02024	Quorum sensing	1	37	48	3390	0.095628	0.142076	1.90878	Hca.15G0006590
ko00195	Photosynthesis	1	37	48	3390	0.095628	0.142076	1.90878	Hca.06G0019190
ko04071	Sphingolipid signaling pathway	1	37	56	3390	0.12377	0.174149	1.6361	Hca.02G0012460
ko03013	RNA transport	2	37	113	3390	0.123913	0.174149	1.62162	Hca.01G0008030; Hca.01G0038880
ko04810	Regulation of actin cytoskeleton	1	37	62	3390	0.146047	0.190288	1.47777	Hca.18G0023870
ko00564	Glycerophospholipid metabolism	1	37	62	3390	0.146047	0.190288	1.47777	Hca.02G0012460
ko04144	Endocytosis	2	37	122	3390	0.146376	0.190288	1.50199	Hca.10G0020270; Hca.02G0012460
ko00940	Phenylpropanoid biosynthesis	2	37	126	3390	0.156776	0.198838	1.45431	Hca.12G0025560; Hca.13G0017570
ko04145	Phagosome	1	37	68	3390	0.169101	0.209363	1.34738	Hca.18G0023870
ko04152	AMPK signaling pathway	1	37	77	3390	0.204743	0.247597	1.18989	Hca.12G0029200
ko03040	Spliceosome	1	37	86	3390	0.24119	0.285043	1.06537	Hca.02G0033760
ko00010	Glycolysis / Gluconeogenesis	1	37	103	3390	0.310685	0.351209	0.88953	Hca.16G0002860
ko03015	mRNA surveillance pathway	1	37	103	3390	0.310685	0.351209	0.88953	Hca.18G0021580
ko00190	Oxidative phosphorylation	1	37	107	3390	0.326954	0.361737	0.856277	Hca.17G0021540
ko00040	Pentose and glucuronate interconversions	1	37	112	3390	0.347167	0.376098	0.81805	Hca.15G0006590
ko03010	Ribosome	1	37	167	3390	0.551295	0.576786	0.548632	Hca.13G0025690
ko01230	Biosynthesis of amino acids	1	37	168	3390	0.554602	0.576786	0.545367	Hca.06G0016610
ko01200	Carbon metabolism	1	37	195	3390	0.637604	0.650106	0.469854	Hca.16G0002860
ko04075	Plant hormone signal transduction	1	37	203	3390	0.659856	0.659856	0.451338	Hca.01G0054910
KEGG enrichment analysis of CCWGG-containing DMGs
id	term	ListHits	ListTotal	PopHits	PopTotal	pval	padj	Enrichment_score	Gene
ko02010	ABC transporters	1	4	35	3390	0.000613437	0.00244674	24.2143	Hca.15G0008250
ko00030	Pentose phosphate pathway	1	4	43	3390	0.000928036	0.00244674	19.7093	Hca.05G0019000
ko00480	Glutathione metabolism	1	4	55	3390	0.00151892	0.00244674	15.4091	Hca.05G0019000
ko04146	Peroxisome	1	4	57	3390	0.00163116	0.00244674	14.8684	Hca.12G0014130
ko03040	Spliceosome	1	4	86	3390	0.00369262	0.00443114	9.85465	Hca.02G0033760
ko01200	Carbon metabolism	1	4	195	3390	0.0182881	0.0182881	4.34615	Hca.05G0019000
