# Supplementary material for: Integrated Methylome and Transcriptome Analysis Provides Insights into the DNA Methylation Underlying the Mechanism of Cytoplasmic Male Sterility in Kenaf (Hibiscus cannabinus L.)
Source: Int J Mol Sci. 2022 Jun 20;23(12):6864. doi: 10.3390/ijms23126864 (PMC9224340; doi:10.3390/ijms23126864)
Supplement: Supplementary file 1 [file ijms-23-06864-s001.zip › Table S4 Lists of DEGs.xlsx]

## Sheet: list of DEGs
gene_id	BaseMean	BaseMean_control_P3B	BaseMean_case_P3A	FoldChange	log2FoldChange	pValue	qValue	Regulation	Expression_P3B	Expression_P3A	gene_name	description	TF_Family	GO_id	GO_term	pathway	pathway_description
GWHGACDB000090	448.417	58.4635	838.37	14.3401	3.84198	6.26481e-05	0.00463389	Up	0	0	Hca.01G0000900	verticillium wilt disease resistance protein, putative, expressed
GWHGACDB000574	510.622	195.806	825.439	4.21559	2.07574	0.0185663	0.463608	Up	1.93538	9.25163	Hca.01G0005740	ras-related protein, putative, expressed		GO:0003924,GO:0005525,GO:0005816,GO:0006886,GO:0010973,GO:0031028,GO:0032482,GO:0034613,GO:0044732	GTPase activity|GTP binding|spindle pole body|intracellular protein transport|positive regulation of division septum assembly|septation initiation signaling|Rab protein signal transduction|cellular protein localization|mitotic spindle pole body
GWHGACDB000646	16.6279	0.927991	32.3279	34.8364	5.12252	0.0264615	0.592647	Up	0	0.596795	Hca.01G0006460	cytochrome P450, putative, expressed		GO:0005506,GO:0016020,GO:0016709,GO:0020037	iron ion binding|membrane|oxidoreductase activity, acting on paired donors, with incorporation or reduction of molecular oxygen, NAD(P)H as one donor, and incorporation of one atom of oxygen|heme binding
GWHGACDB000725	279.684	86.3032	473.065	5.48143	2.45455	0.0087984	0.271751	Up	0.695415	1.84935	Hca.01G0007250	polyprenyl synthetase, putative, expressed		GO:0004161,GO:0004337,GO:0005737,GO:0005829,GO:0006695,GO:0033384,GO:0045337,GO:0046872	dimethylallyltranstransferase activity|geranyltranstransferase activity|cytoplasm|cytosol|cholesterol biosynthetic process|geranyl diphosphate biosynthetic process|farnesyl diphosphate biosynthetic process|metal ion binding	ko00900	Terpenoid backbone biosynthesis
GWHGACDB000770	1491.07	90.9431	2891.19	31.7912	4.99056	7.49914e-07	0.000111201	Up	1.09171	26.5777	Hca.01G0007700	terpene synthase, putative, expressed		GO:0000287,GO:0010333	magnesium ion binding|terpene synthase activity
GWHGACDB000848	210.822	64.9594	356.684	5.49088	2.45704	0.0114442	0.327599	Up	0	0	Hca.01G0008480	niemann-Pick C1 protein precursor, putative, expressed				ko04142	Lysosome
GWHGACDB000884	355.773	38.0476	673.498	17.7014	4.14579	2.96856e-05	0.0024378	Up	0.374023	5.15647	Hca.01G0008840	transporter, major facilitator family, putative, expressed		GO:0004630,GO:0005509,GO:0005773,GO:0005886,GO:0009409,GO:0009506,GO:0009789,GO:0012501,GO:0016020,GO:0016042,GO:0046470,GO:0046473,GO:0070290,GO:0090333	phospholipase D activity|calcium ion binding|vacuole|plasma membrane|response to cold|plasmodesma|positive regulation of abscisic acid-activated signaling pathway|programmed cell death|membrane|lipid catabolic process|phosphatidylcholine metabolic process|phosphatidic acid metabolic process|N-acylphosphatidylethanolamine-specific phospholipase D activity|regulation of stomatal closure	ko00564,ko04024,ko04144,ko00565,ko04072,ko04014,ko04071	Glycerophospholipid metabolism|cAMP signaling pathway|Endocytosis|Ether lipid metabolism|Phospholipase D signaling pathway|Ras signaling pathway|Sphingolipid signaling pathway
GWHGACDB001106	1001.75	446.364	1557.13	3.48847	1.80259	0.037267	0.732419	Up	5.43545	12.8284	Hca.01G0011060	helix-loop-helix DNA-binding domain containing protein, expressed	bHLH	GO:0003677,GO:0003700,GO:0005634,GO:0007275,GO:0010371,GO:0045487,GO:0046983	DNA binding|DNA-binding transcription factor activity|nucleus|multicellular organism development|regulation of gibberellin biosynthetic process|gibberellin catabolic process|protein dimerization activity
GWHGACDB001178	431.762	144.767	718.757	4.96493	2.31177	0.0100151	0.297865	Up	17.3538	83.8128	Hca.01G0011780	expressed protein
GWHGACDB001232	75.7917	22.2718	129.312	5.80607	2.53756	0.0338964	0.688669	Up	0.0722052	2.35137	Hca.01G0012320	universal stress protein domain containing protein, putative, expressed		GO:0005457,GO:0005459,GO:0005460,GO:0005794,GO:0008643,GO:0015783,GO:0015786,GO:0016021,GO:0072334	GDP-fucose transmembrane transporter activity|UDP-galactose transmembrane transporter activity|UDP-glucose transmembrane transporter activity|Golgi apparatus|carbohydrate transport|GDP-fucose transmembrane transport|UDP-glucose transmembrane transport|integral component of membrane|UDP-galactose transmembrane transport
GWHGACDB001280	3624.41	1478.29	5770.53	3.90352	1.96477	0.0383202	0.743588	Up	0.37227	2.89719	Hca.01G0012800	alpha-N-arabinofuranosidase A, putative, expressed		GO:0005773,GO:0009044,GO:0009505,GO:0045493,GO:0046373,GO:0046556,GO:0048046	vacuole|xylan 1,4-beta-xylosidase activity|plant-type cell wall|xylan catabolic process|L-arabinose metabolic process|alpha-L-arabinofuranosidase activity|apoplast	ko00520	Amino sugar and nucleotide sugar metabolism
GWHGACDB001294	49.899	9.27991	90.5181	9.7542	3.28602	0.0176778	0.450722	Up	0	0.259017	Hca.01G0012940	strictosidine synthase, putative, expressed		GO:0005773,GO:0005783,GO:0005886,GO:0009058,GO:0016020	vacuole|endoplasmic reticulum|plasma membrane|biosynthetic process|membrane
GWHGACDB001302	52.593	9.27991	95.9061	10.3348	3.36944	0.0140853	0.380242	Up	0	0.228198	Hca.01G0013020	glycosyl hydrolases family 17, putative, expressed		GO:0005975,GO:0006952,GO:0042973	carbohydrate metabolic process|defense response|glucan endo-1,3-beta-D-glucosidase activity
GWHGACDB001368	523.866	131.775	915.957	6.95093	2.79721	0.00201878	0.0882174	Up	0.476226	2.26179	Hca.01G0013680	cyclin-related protein, putative, expressed
GWHGACDB001624	172.253	62.1754	282.33	4.54087	2.18297	0.0278133	0.610254	Up	0.552377	1.99109	Hca.01G0016240	phosphatidylinositol-4-phosphate 5-kinase, putative, expressed		GO:0005524,GO:0005634,GO:0005829,GO:0005975,GO:0006520,GO:0016020,GO:0016308	ATP binding|nucleus|cytosol|carbohydrate metabolic process|cellular amino acid metabolic process|membrane|1-phosphatidylinositol-4-phosphate 5-kinase activity	ko00562,ko04144,ko04011,ko04139,ko04072,ko04810,ko04070	Inositol phosphate metabolism|Endocytosis|MAPK signaling pathway - yeast|Regulation of mitophagy - yeast|Phospholipase D signaling pathway|Regulation of actin cytoskeleton|Phosphatidylinositol signaling system
GWHGACDB001711	525.797	134.559	917.034	6.81512	2.76874	0.00221138	0.0949106	Up	2.43049	15.2161	Hca.01G0017110	exo70 exocyst complex subunit, putative, expressed		GO:0000145,GO:0002237,GO:0005634,GO:0005829,GO:0006887,GO:0006952,GO:0009617,GO:0009620,GO:0012505,GO:0016020,GO:0031982,GO:0045335,GO:1900426	exocyst|response to molecule of bacterial origin|nucleus|cytosol|exocytosis|defense response|response to bacterium|response to fungus|endomembrane system|membrane|vesicle|phagocytic vesicle|positive regulation of defense response to bacterium
GWHGACDB001789	178.509	71.4553	285.563	3.99639	1.9987	0.0413459	0.774165	Up	3.04408	10.752	Hca.01G0017890
GWHGACDB002122	58.071	14.8479	101.294	6.82213	2.77022	0.032185	0.666891	Up	0.174174	0.314316	Hca.01G0021220	protein kinase domain containing protein, expressed
GWHGACDB002166	29.6339	0	59.2678	Inf	Inf	0.000899677	0.0455487	Up	0	0	Hca.01G0021660	aquaporin protein, putative, expressed		GO:0015267,GO:0016021,GO:0035445,GO:0046715	channel activity|integral component of membrane|borate transmembrane transport|active borate transmembrane transporter activity
GWHGACDB002167	70.0438	0	140.088	Inf	Inf	5.90005e-06	0.00060724	Up	0	0	Hca.01G0021670	aquaporin protein, putative, expressed
GWHGACDB002273	596.411	180.958	1011.86	5.59169	2.48328	0.00525892	0.185086	Up	5.59018	30.5171	Hca.01G0022730	NAD dependent epimerase/dehydratase family protein, putative, expressed		GO:0016627,GO:0043693	oxidoreductase activity, acting on the CH-CH group of donors|monoterpene biosynthetic process
GWHGACDB002689	10.2372	0	20.4743	Inf	Inf	0.0370318	0.728655	Up	0	0.123054	Hca.01G0026890	enoyl-CoA hydratase/isomerase family protein, putative, expressed		GO:0004300,GO:0005777,GO:0006635	enoyl-CoA hydratase activity|peroxisome|fatty acid beta-oxidation
GWHGACDB002690	22.8691	3.71197	42.0263	11.3218	3.50104	0.049695	0.871557	Up	0.0920423	2.0187	Hca.01G0026900	AP2 domain containing protein, expressed	ERF	GO:0003677,GO:0003700,GO:0005634,GO:0006970,GO:0009409,GO:0009414,GO:0009416,GO:0009611,GO:0009651,GO:0009736,GO:0009873,GO:0043565,GO:0045595,GO:0071472	DNA binding|DNA-binding transcription factor activity|nucleus|response to osmotic stress|response to cold|response to water deprivation|response to light stimulus|response to wounding|response to salt stress|cytokinin-activated signaling pathway|ethylene-activated signaling pathway|sequence-specific DNA binding|regulation of cell differentiation|cellular response to salt stress
GWHGACDB002750	232.135	94.6551	369.616	3.90487	1.96527	0.0367167	0.726164	Up	0.128929	0.470722	Hca.01G0027500	eukaryotic aspartyl protease domain containing protein, expressed
GWHGACDB002934	18.8579	0	37.7159	Inf	Inf	0.00589989	0.200866	Up	0	3.60816	Hca.01G0029340
GWHGACDB003080	236.697	4.63996	468.754	101.026	6.65858	5.27973e-08	1.27278e-05	Up	0	0.128191	Hca.01G0030800	3-oxoacyl-synthase, putative, expressed		GO:0004315,GO:0006633,GO:0009507	3-oxoacyl-[acyl-carrier-protein] synthase activity|fatty acid biosynthetic process|chloroplast	ko00061,ko01212,ko00780	Fatty acid biosynthesis|Fatty acid metabolism|Biotin metabolism
GWHGACDB003105	62.9201	14.8479	110.992	7.47531	2.90213	0.0228925	0.538137	Up	0.332854	2.73125	Hca.01G0031050	avr9/Cf-9 rapidly elicited protein 137, putative, expressed
GWHGACDB003135	109.765	1.85598	217.674	117.283	6.87385	2.95191e-06	0.000334635	Up	0	0	Hca.01G0031350	homocysteine S-methyltransferase protein, putative, expressed		GO:0005737,GO:0005886,GO:0008270,GO:0009086,GO:0047150	cytoplasm|plasma membrane|zinc ion binding|methionine biosynthetic process|betaine-homocysteine S-methyltransferase activity	ko00270	Cysteine and methionine metabolism
GWHGACDB003247	9.69837	0	19.3967	Inf	Inf	0.0424127	0.78801	Up	0	0	Hca.01G0032470
GWHGACDB003373	422.228	149.407	695.05	4.65207	2.21787	0.0132907	0.366377	Up	1.2881	6.0839	Hca.01G0033730	helix-loop-helix DNA-binding domain containing protein, expressed	bHLH	GO:0003700,GO:0005634,GO:0006355,GO:0043565,GO:0046983	DNA-binding transcription factor activity|nucleus|regulation of transcription, DNA-templated|sequence-specific DNA binding|protein dimerization activity
GWHGACDB003401	410.419	135.487	685.351	5.05844	2.33869	0.00948965	0.288264	Up	0.88012	6.52017	Hca.01G0034010	lipase, putative, expressed
GWHGACDB003444	80.4013	18.5598	142.243	7.66401	2.9381	0.0145528	0.390169	Up	0.282678	1.91679	Hca.01G0034440	sulfotransferase domain containing protein, expressed		GO:0005737,GO:0009694,GO:0009753,GO:0080131	cytoplasm|jasmonic acid metabolic process|response to jasmonic acid|hydroxyjasmonate sulfotransferase activity
GWHGACDB003606	28.9455	1.85598	56.035	30.1916	4.91607	0.00773204	0.245355	Up	0.0711305	1.15964	Hca.01G0036060	DUF292 domain containing protein, expressed				ko04144	Endocytosis
GWHGACDB003612	330.587	129.919	531.255	4.08913	2.03179	0.0250641	0.571995	Up	3.01335	4.06174	Hca.01G0036120	alpha-1,4-glucan-protein synthase, putative, expressed		GO:0005794,GO:0005829,GO:0009832,GO:0016866,GO:0033356,GO:0052691,GO:0071555	Golgi apparatus|cytosol|plant-type cell wall biogenesis|intramolecular transferase activity|UDP-L-arabinose metabolic process|UDP-arabinopyranose mutase activity|cell wall organization	ko00520	Amino sugar and nucleotide sugar metabolism
GWHGACDB003634	231.223	99.2951	363.15	3.65728	1.87077	0.0461807	0.832135	Up	6.81675	13.8594	Hca.01G0036340	expressed protein
GWHGACDB003649	445.367	169.822	720.912	4.24509	2.0858	0.0189008	0.470085	Up	0	0.82267	Hca.01G0036490	expressed protein		GO:0009688,GO:0009941,GO:0016021,GO:0016122,GO:0031969,GO:0032928	abscisic acid biosynthetic process|chloroplast envelope|integral component of membrane|xanthophyll metabolic process|chloroplast membrane|regulation of superoxide anion generation
GWHGACDB003670	1253.61	89.0872	2418.13	27.1434	4.76253	1.50808e-06	0.000192591	Up	1.39472	34.3285	Hca.01G0036700	glutathione S-transferase, putative, expressed		GO:0004364,GO:0005737,GO:0005829,GO:0006749,GO:0009407,GO:0009507,GO:0009651,GO:0009704,GO:0040008,GO:0048527,GO:0060416,GO:0080148,GO:0080167	glutathione transferase activity|cytoplasm|cytosol|glutathione metabolic process|toxin catabolic process|chloroplast|response to salt stress|de-etiolation|regulation of growth|lateral root development|response to growth hormone|negative regulation of response to water deprivation|response to karrikin	ko00982,ko00480,ko00980	Drug metabolism - cytochrome P450|Glutathione metabolism|Metabolism of xenobiotics by cytochrome P450
GWHGACDB003853	10.776	0	21.5519	Inf	Inf	0.032477	0.669395	Up	0	0	Hca.01G0038530	fatty acid hydroxylase, putative, expressed
GWHGACDB003928	136.273	47.3276	225.218	4.7587	2.25057	0.0302034	0.639291	Up	0.521802	2.15228	Hca.01G0039280	tetratricopeptide repeat domain containing protein, putative, expressed
GWHGACDB004034	18.7083	1.85598	35.5607	19.16	4.26003	0.0362547	0.721928	Up	0.599037	3.53716	Hca.01G0040340
GWHGACDB004055	17.7803	0	35.5607	Inf	Inf	0.00727767	0.234988	Up	0	0.494573	Hca.01G0040550	9-cis-epoxycarotenoid dioxygenase 1, chloroplast precursor, putative, expressed
GWHGACDB004448	1607.36	680.218	2534.51	3.72602	1.89764	0.0318658	0.661207	Up	9.86516	30.068	Hca.01G0044480		bHLH	GO:0000978,GO:0003682,GO:0003700,GO:0005634,GO:0006355,GO:0009555,GO:0046983,GO:0048657,GO:0048658	RNA polymerase II proximal promoter sequence-specific DNA binding|chromatin binding|DNA-binding transcription factor activity|nucleus|regulation of transcription, DNA-templated|pollen development|protein dimerization activity|anther wall tapetum cell differentiation|anther wall tapetum development
GWHGACDB004578	45.9626	4.63996	87.2853	18.8117	4.23356	0.00505321	0.179616	Up	0.0841197	2.58597	Hca.01G0045780	HSF-type DNA-binding domain containing protein, expressed		GO:0009639,GO:0009959	response to red or far red light|negative gravitropism
GWHGACDB004590	426.119	134.559	717.679	5.33358	2.4151	0.00742028	0.238119	Up	2.29415	12.926	Hca.01G0045900	starch synthase, putative, expressed		GO:0005345,GO:0006863,GO:0009624,GO:0016020,GO:0016021	purine nucleobase transmembrane transporter activity|purine nucleobase transport|response to nematode|membrane|integral component of membrane
GWHGACDB004598	62.3813	14.8479	109.915	7.40274	2.88806	0.0237659	0.55409	Up	1.32694	6.55186	Hca.01G0045980			GO:0004373,GO:0005982,GO:0009011,GO:0009501,GO:0009507,GO:0019252,GO:0033201	glycogen (starch) synthase activity|starch metabolic process|starch synthase activity|amyloplast|chloroplast|starch biosynthetic process|alpha-1,4-glucan synthase activity
GWHGACDB004819	376.606	26.9117	726.3	26.9882	4.75426	3.2579e-06	0.00036799	Up	0	0.0853216	Hca.01G0048190	GDSL-like lipase/acylhydrolase, putative, expressed		GO:0005618,GO:0009507,GO:0009534,GO:0016042,GO:0016788,GO:0048046	cell wall|chloroplast|chloroplast thylakoid|lipid catabolic process|hydrolase activity, acting on ester bonds|apoplast
GWHGACDB004879	305.439	7.42393	603.454	81.285	6.34492	3.71191e-08	9.67818e-06	Up	0.135119	0.243599	Hca.01G0048790	OsSub58 - Putative Subtilisin homologue, expressed		GO:0005524,GO:0005737,GO:0009816,GO:0016887,GO:0051082,GO:0061077	ATP binding|cytoplasm|defense response to bacterium, incompatible interaction|ATPase activity|unfolded protein binding|chaperone-mediated protein folding	ko04141,ko04151	Protein processing in endoplasmic reticulum|PI3K-Akt signaling pathway
GWHGACDB005175	127.727	46.3996	209.054	4.50551	2.17169	0.0383377	0.743588	Up	0.937797	3.72671	Hca.01G0051750	pentatricopeptide, putative, expressed
GWHGACDB005218	361.209	157.759	564.66	3.57927	1.83967	0.0396695	0.757279	Up	0.448254	1.87341	Hca.01G0052180	oxidoreductase, 2OG-Fe oxygenase family protein, putative, expressed		GO:0003729,GO:0006402,GO:0010228,GO:0032451,GO:0046872,GO:0051213,GO:0080167,GO:1990931	mRNA binding|mRNA catabolic process|vegetative to reproductive phase transition of meristem|demethylase activity|metal ion binding|dioxygenase activity|response to karrikin|RNA N6-methyladenosine dioxygenase activity
GWHGACDB005263	17.6307	1.85598	33.4055	17.9988	4.16983	0.0432894	0.798608	Up	0	0.112733	Hca.01G0052630	lipase, putative, expressed		GO:0003846,GO:0004622,GO:0005783,GO:0005794,GO:0005886,GO:0006979,GO:0009506,GO:0009809,GO:0010043,GO:0016020,GO:0016787,GO:0042542,GO:0046686,GO:0090430	2-acylglycerol O-acyltransferase activity|lysophospholipase activity|endoplasmic reticulum|Golgi apparatus|plasma membrane|response to oxidative stress|plasmodesma|lignin biosynthetic process|response to zinc ion|membrane|hydrolase activity|response to hydrogen peroxide|response to cadmium ion|caffeoyl-CoA: alcohol caffeoyl transferase activity	ko00561	Glycerolipid metabolism
GWHGACDB005295	180.723	30.6237	330.822	10.8028	3.43333	0.000990605	0.0490412	Up	0.369416	4.10038	Hca.01G0052950	glycosyl hydrolase family 3 protein, putative, expressed		GO:0005576,GO:0009044,GO:0009505,GO:0031222,GO:0045493,GO:0046556	extracellular region|xylan 1,4-beta-xylosidase activity|plant-type cell wall|arabinan catabolic process|xylan catabolic process|alpha-L-arabinofuranosidase activity
GWHGACDB005296	549.34	163.326	935.354	5.7269	2.51775	0.00484475	0.174033	Up	5.75694	22.831	Hca.01G0052960	expressed protein
GWHGACDB005309	3544.57	777.657	6311.48	8.11603	3.02077	0.00215584	0.0932945	Up	0.315375	1.44491	Hca.01G0053090	AMP-binding enzyme, putative, expressed		GO:0004467,GO:0005524,GO:0005783,GO:0006631,GO:0010025,GO:0010143,GO:0031957,GO:0102391	long-chain fatty acid-CoA ligase activity|ATP binding|endoplasmic reticulum|fatty acid metabolic process|wax biosynthetic process|cutin biosynthetic process|very long-chain fatty acid-CoA ligase activity|decanoate-CoA ligase activity	ko00071,ko00061,ko04146,ko02024,ko01212	Fatty acid degradation|Fatty acid biosynthesis|Peroxisome|Quorum sensing|Fatty acid metabolism
GWHGACDB005420	10.776	0	21.5519	Inf	Inf	0.032477	0.669395	Up	0	4.23811	Hca.01G0054200			GO:0005576	extracellular region
GWHGACDB005431	117.668	24.1278	211.209	8.75377	3.1299	0.00495664	0.177238	Up	0	2.68651	Hca.01G0054310
GWHGACDB005477	115.258	13.9199	216.597	15.5603	3.95979	0.000732275	0.0386365	Up	0.367311	3.73463	Hca.01G0054770	no apical meristem protein, putative, expressed	NAC	GO:0003677,GO:0003700,GO:0005634,GO:0009734,GO:0010072,GO:0048527	DNA binding|DNA-binding transcription factor activity|nucleus|auxin-activated signaling pathway|primary shoot apical meristem specification|lateral root development
GWHGACDB005815	820.557	381.404	1259.71	3.30282	1.7237	0.0455251	0.822796	Up	6.13353	18.1771	Hca.10G0002950	expressed protein
GWHGACDB005923	1667.15	506.683	2827.61	5.58063	2.48043	0.0061035	0.20512	Up	10.1809	50.6511	Hca.10G0004030	OsFBL7 - F-box domain and LRR containing protein, expressed		GO:0005634,GO:0006511,GO:0009723,GO:0009873,GO:0010105,GO:0016567,GO:0019005,GO:0031146	nucleus|ubiquitin-dependent protein catabolic process|response to ethylene|ethylene-activated signaling pathway|negative regulation of ethylene-activated signaling pathway|protein ubiquitination|SCF ubiquitin ligase complex|SCF-dependent proteasomal ubiquitin-dependent protein catabolic process	ko04075	Plant hormone signal transduction
GWHGACDB005937	11.8536	0	23.7071	Inf	Inf	0.0252926	0.57386	Up	0	0.323158	Hca.10G0004170	tyrosine protein kinase domain containing protein, putative, expressed	WRKY
GWHGACDB006001	858.57	310.877	1406.26	4.52353	2.17745	0.0128252	0.356057	Up	11.7562	44.4061	Hca.10G0004810	expressed protein
GWHGACDB006452	334.703	145.695	523.712	3.59459	1.84583	0.0403274	0.761053	Up	1.743	4.85971	Hca.10G0009320	omega-3 fatty acid desaturase, chloroplast precursor, putative, expressed		GO:0005789,GO:0006636,GO:0016021,GO:0016717	endoplasmic reticulum membrane|unsaturated fatty acid biosynthetic process|integral component of membrane|oxidoreductase activity, acting on paired donors, with oxidation of a pair of donors resulting in the reduction of molecular oxygen to two molecules of water
GWHGACDB006802	29.1851	5.56795	52.8022	9.48325	3.24538	0.0448703	0.817228	Up	0.104629	1.0701	Hca.10G0012820	nucleic acid binding protein, putative, expressed
GWHGACDB006829	71.5561	21.3438	121.768	5.70509	2.51225	0.0381517	0.742963	Up	2.7416	8.55651	Hca.10G0013090	expressed protein
GWHGACDB007342	295.489	97.4391	493.539	5.0651	2.34059	0.0115981	0.329761	Up	1.12397	5.72168	Hca.10G0018220	lecithine cholesterol acyltransferase, putative, expressed		GO:0005773,GO:0005783,GO:0006071,GO:0008374,GO:0016021,GO:0019432,GO:0046027	vacuole|endoplasmic reticulum|glycerol metabolic process|O-acyltransferase activity|integral component of membrane|triglyceride biosynthetic process|phospholipid:diacylglycerol acyltransferase activity	ko00561	Glycerolipid metabolism
GWHGACDB007846	76.8693	22.2718	131.467	5.90284	2.56141	0.0318549	0.661207	Up	0.477897	0.289506	Hca.10G0023260	ATP synthase, putative, expressed		GO:0000275,GO:0005524,GO:0015986,GO:0046933	mitochondrial proton-transporting ATP synthase complex, catalytic core F(1)|ATP binding|ATP synthesis coupled proton transport|proton-transporting ATP synthase activity, rotational mechanism	ko00190	Oxidative phosphorylation
GWHGACDB008025	53.9698	5.56795	102.372	18.3859	4.20053	0.00352457	0.13699	Up	0	2.15542	Hca.10G0025050	dirigent, putative, expressed		GO:0048046	apoplast
GWHGACDB008059	188.641	59.3914	317.891	5.35247	2.4202	0.0141842	0.382252	Up	0.0459746	1.20858	Hca.10G0025390	fructose-bisphospate aldolase isozyme, putative, expressed		GO:0004332,GO:0006094,GO:0006096,GO:0009507,GO:0009570,GO:0009579,GO:0009737,GO:0009941,GO:0010287,GO:0016020,GO:0046686,GO:0048046	fructose-bisphosphate aldolase activity|gluconeogenesis|glycolytic process|chloroplast|chloroplast stroma|thylakoid|response to abscisic acid|chloroplast envelope|plastoglobule|membrane|response to cadmium ion|apoplast	ko00710,ko00680,ko01200,ko01230,ko00030,ko00051,ko00010	Carbon fixation in photosynthetic organisms|Methane metabolism|Carbon metabolism|Biosynthesis of amino acids|Pentose phosphate pathway|Fructose and mannose metabolism|Glycolysis / Gluconeogenesis
GWHGACDB008110	212.062	2.78397	421.34	151.345	7.2417	2.82474e-08	8.03458e-06	Up	0.0363784	1.59983	Hca.10G0025900	Dicer, putative, expressed		GO:0003723,GO:0004386,GO:0004525,GO:0005524,GO:0005634,GO:0005737,GO:0010216,GO:0010267,GO:0016442,GO:0030422,GO:0046872,GO:0051214	RNA binding|helicase activity|ribonuclease III activity|ATP binding|nucleus|cytoplasm|maintenance of DNA methylation|production of ta-siRNAs involved in RNA interference|RISC complex|production of siRNA involved in RNA interference|metal ion binding|RNA virus induced gene silencing
GWHGACDB008196	147.092	0	294.184	Inf	Inf	1.32747e-08	4.23815e-06	Up	0	8.55032	Hca.10G0026760
GWHGACDB008339	114.526	29.6957	199.355	6.71327	2.74702	0.0124538	0.349152	Up	0.0651757	0.12839	Hca.10G0028190	auxin-independent growth promoter protein, putative, expressed
GWHGACDB008350	524.213	214.366	834.06	3.89082	1.96007	0.0254533	0.575005	Up	1.05729	5.95579	Hca.10G0028300	uridine kinase, putative, expressed		GO:0002237,GO:0002239,GO:0004427,GO:0005524,GO:0005741,GO:0009626,GO:0009751,GO:0009814,GO:0010113,GO:0016021,GO:0016301,GO:0016462,GO:1900425,GO:1902289,GO:2000031	response to molecule of bacterial origin|response to oomycetes|inorganic diphosphatase activity|ATP binding|mitochondrial outer membrane|plant-type hypersensitive response|response to salicylic acid|defense response, incompatible interaction|negative regulation of systemic acquired resistance|integral component of membrane|kinase activity|pyrophosphatase activity|negative regulation of defense re…
GWHGACDB008363	770.059	346.141	1193.98	3.4494	1.78634	0.038642	0.747239	Up	5.81111	16.8221	Hca.10G0028430	isocitrate lyase, putative, expressed		GO:0004451,GO:0006097,GO:0006099,GO:0009514,GO:0046872	isocitrate lyase activity|glyoxylate cycle|tricarboxylic acid cycle|glyoxysome|metal ion binding	ko01200,ko00630	Carbon metabolism|Glyoxylate and dicarboxylate metabolism
GWHGACDB008415	670.654	1.85598	1339.45	721.694	9.49524	7.83471e-13	4.64295e-09	Up	0.106462	40.8833	Hca.10G0028950	sex determination protein tasselseed-2, putative, expressed		GO:0016491	oxidoreductase activity
GWHGACDB008425	11.3148	0	22.6295	Inf	Inf	0.0286085	0.619878	Up	0	0.128315	Hca.10G0029050	YABBY domain containing protein, putative, expressed	YABBY	GO:0003677,GO:0005634,GO:0010022,GO:0010094,GO:0045165,GO:0046872,GO:0048366,GO:0048440	DNA binding|nucleus|meristem determinacy|specification of carpel identity|cell fate commitment|metal ion binding|leaf development|carpel development
GWHGACDB008499	821.379	337.789	1304.97	3.86327	1.94982	0.0246999	0.566429	Up	7.1917	30.0172	Hca.10G0029790	OsFBK10 - F-box domain and kelch repeat containing protein, expressed		GO:0005634,GO:0005777	nucleus|peroxisome
GWHGACDB008620	24.2459	0	48.4918	Inf	Inf	0.0022019	0.0947637	Up	0	0.249346	Hca.11G0000600	zinc finger protein, putative, expressed
GWHGACDB008774	78.9941	9.27991	148.708	16.0248	4.00223	0.00184239	0.081998	Up	0.152459	0	Hca.11G0002140	expressed protein
GWHGACDB008917	13.3952	0.927991	25.8623	27.8691	4.8006	0.0487225	0.860034	Up	0	0.20682	Hca.11G0003570	zinc finger, C3HC4 type family protein, expressed		GO:0003677,GO:0005634,GO:0009909,GO:0035267,GO:0043981,GO:0048046,GO:0048510,GO:2000028	DNA binding|nucleus|regulation of flower development|NuA4 histone acetyltransferase complex|histone H4-K5 acetylation|apoplast|regulation of timing of transition from vegetative to reproductive phase|regulation of photoperiodism, flowering
GWHGACDB008950	106.683	33.4077	179.959	5.38674	2.42941	0.0272355	0.600103	Up	1.27635	6.89239	Hca.11G0003900	photosystem I reaction center subunit XI, chloroplast precursor, putative, expressed
GWHGACDB009001	194.477	20.4158	368.538	18.0516	4.17405	0.000100385	0.00693343	Up	0.294088	1.76041	Hca.11G0004410	zinc finger family protein, putative, expressed		GO:0003700,GO:0005634,GO:0005737,GO:0006355,GO:0009631,GO:0009644,GO:0010494,GO:0071452,GO:0080183,GO:1900055	DNA-binding transcription factor activity|nucleus|cytoplasm|regulation of transcription, DNA-templated|cold acclimation|response to high light intensity|cytoplasmic stress granule|cellular response to singlet oxygen|response to photooxidative stress|regulation of leaf senescence
GWHGACDB009309	1749.52	480.699	3018.35	6.27907	2.65055	0.00370343	0.14235	Up	0.487721	2.01982	Hca.11G0007490	zinc finger protein, putative, expressed
GWHGACDB009395	12.3924	0	24.7847	Inf	Inf	0.0224208	0.528638	Up	0	0.0909516	Hca.11G0008350	tubulin binding cofactor C, putative, expressed	bHLH
GWHGACDB009581	243.3	96.5111	390.09	4.04192	2.01504	0.0314575	0.655148	Up	0.604853	1.43409	Hca.11G0010210	GDSL-like lipase/acylhydrolase, putative, expressed
GWHGACDB009779	38.195	7.42393	68.9662	9.28971	3.21563	0.0306473	0.645718	Up	0.221255	1.93549	Hca.11G0012190	Ubiquitin family domain containing protein, expressed		GO:0005634,GO:0009507,GO:0009536,GO:0009570	nucleus|chloroplast|plastid|chloroplast stroma
GWHGACDB009790	150.91	52.8955	248.925	4.70597	2.23449	0.0281409	0.614855	Up	0.349034	0.662675	Hca.11G0012300	protein of unknown function DUF1296 domain containing protein, expressed
GWHGACDB009875	87.6745	1.85598	173.493	93.4777	6.54655	1.62808e-05	0.00145126	Up	0	13.1125	Hca.11G0013150	ABC transporter family protein, putative, expressed
GWHGACDB009876	31.0259	2.78397	59.2678	21.2889	4.41203	0.0106534	0.310067	Up	1.27346	5.3026	Hca.11G0013160	EF hand family protein, putative, expressed		GO:0000325,GO:0005524,GO:0005773,GO:0005774,GO:0008559,GO:0009506,GO:0010290,GO:0015431,GO:0016020,GO:0016021,GO:0042626,GO:0048046,GO:0055085	plant-type vacuole|ATP binding|vacuole|vacuolar membrane|xenobiotic transmembrane transporting ATPase activity|plasmodesma|chlorophyll catabolite transmembrane transporter activity|glutathione S-conjugate-exporting ATPase activity|membrane|integral component of membrane|ATPase activity, coupled to transmembrane movement of substances|apoplast|transmembrane transport
GWHGACDB009920	133.099	39.9036	226.295	5.67104	2.50361	0.0175536	0.449809	Up	0	0.315382	Hca.11G0013600	expressed protein
GWHGACDB009934	53.3714	12.9919	93.7509	7.21611	2.85122	0.0317385	0.659824	Up	0	0	Hca.11G0013740	secreted glycoprotein, putative, expressed		GO:0005829,GO:0006099,GO:0008964,GO:0009507,GO:0015977,GO:0015979,GO:0048046,GO:0048366	cytosol|tricarboxylic acid cycle|phosphoenolpyruvate carboxylase activity|chloroplast|carbon fixation|photosynthesis|apoplast|leaf development	ko00710,ko00720,ko00680,ko00620,ko01200	Carbon fixation in photosynthetic organisms|Carbon fixation pathways in prokaryotes|Methane metabolism|Pyruvate metabolism|Carbon metabolism
GWHGACDB010028	543.368	143.839	942.897	6.55524	2.71265	0.00261517	0.107962	Up	0	0	Hca.11G0014680
GWHGACDB010136	131.407	7.42393	255.39	34.401	5.10438	3.21576e-05	0.00261337	Up	0	2.7901	Hca.11G0015760
GWHGACDB010278	277.738	77.0233	478.453	6.21179	2.63501	0.00528554	0.185282	Up	0.344285	0.743124	Hca.11G0017180	myristoyl-acyl carrier protein thioesterase, chloroplast precursor, putative, expressed
GWHGACDB010331	139.73	44.5436	234.916	5.27385	2.39886	0.0210285	0.504943	Up	0	0.210338	Hca.11G0017710	helix-loop-helix DNA-binding domain containing protein, expressed	bHLH	GO:0003677,GO:0005634,GO:0046983	DNA binding|nucleus|protein dimerization activity
GWHGACDB010360	540.988	146.623	935.354	6.37933	2.6734	0.00297336	0.11927	Up	4.09725	23.5247	Hca.11G0018000	expressed protein
GWHGACDB010706	116.38	0	232.761	Inf	Inf	1.06337e-07	2.17455e-05	Up	0	4.47425	Hca.11G0021460	amino acid permease family protein, putative, expressed		GO:0005886,GO:0009624,GO:0015171,GO:0016021,GO:0031969	plasma membrane|response to nematode|amino acid transmembrane transporter activity|integral component of membrane|chloroplast membrane
GWHGACDB011064	510.039	209.726	810.352	3.86386	1.95004	0.026351	0.591867	Up	0	0.306788	Hca.11G0025040	retinol dehydrogenase, putative, expressed		GO:0005886,GO:0009507,GO:0009706,GO:0009941,GO:0015031,GO:0016491	plasma membrane|chloroplast|chloroplast inner membrane|chloroplast envelope|protein transport|oxidoreductase activity
GWHGACDB011443	26.1767	2.78397	49.5694	17.8053	4.15423	0.0203233	0.492546	Up	0	0	Hca.11G0028830
GWHGACDB011498	14.5476	0	29.0951	Inf	Inf	0.0140721	0.380215	Up	0	0.19455	Hca.11G0029380	mtN19, putative, expressed
GWHGACDB011520	644.652	304.381	984.923	3.23582	1.69413	0.0498453	0.873038	Up	6.27338	9.48245	Hca.11G0029600	expressed protein
GWHGACDB011529	42.0414	6.49594	77.5869	11.9439	3.5782	0.0156348	0.411768	Up	0.302544	3.48913	Hca.11G0029690	AP2 domain containing protein, expressed	ERF	GO:0003677,GO:0003700,GO:0005634,GO:0009873	DNA binding|DNA-binding transcription factor activity|nucleus|ethylene-activated signaling pathway
GWHGACDB011909	210.971	63.1034	358.84	5.68653	2.50755	0.0100054	0.297859	Up	0.233428	0	Hca.11G0033490	spermidine synthase, putative, expressed		GO:0004766,GO:0006596,GO:0008295	spermidine synthase activity|polyamine biosynthetic process|spermidine biosynthetic process	ko00330,ko00410,ko00480,ko00270	Arginine and proline metabolism|beta-Alanine metabolism|Glutathione metabolism|Cysteine and methionine metabolism
GWHGACDB012527	64.6558	0	129.312	Inf	Inf	1.03233e-05	0.000981753	Up	0	0	Hca.12G0005340	chromatin-remodeling complex ATPase chain, putative, expressed	WRKY	GO:0003677,GO:0004386,GO:0005524,GO:0016589,GO:0016887,GO:0031491,GO:0043044	DNA binding|helicase activity|ATP binding|NURF complex|ATPase activity|nucleosome binding|ATP-dependent chromatin remodeling
GWHGACDB012547	68.8621	21.3438	116.38	5.45266	2.44696	0.0448373	0.817228	Up	0	0.154954	Hca.12G0005540	vesicle-associated membrane protein, putative, expressed		GO:0005886,GO:0015031,GO:0016021,GO:0016192,GO:0031901	plasma membrane|protein transport|integral component of membrane|vesicle-mediated transport|early endosome membrane
GWHGACDB012590	17.7803	0	35.5607	Inf	Inf	0.00727767	0.234988	Up	0	1.04281	Hca.12G0005970	MYB family transcription factor, putative, expressed	MYB	GO:0003700,GO:0005634,GO:0030154,GO:0043565,GO:0044212,GO:0048658,GO:0052545,GO:0055046	DNA-binding transcription factor activity|nucleus|cell differentiation|sequence-specific DNA binding|transcription regulatory region DNA binding|anther wall tapetum development|callose localization|microgametogenesis
GWHGACDB012593	53.341	0	106.682	Inf	Inf	3.63709e-05	0.00289561	Up	0	2.01957	Hca.12G0006000	MYB family transcription factor, putative, expressed	MYB	GO:0003700,GO:0005634,GO:0030154,GO:0043565,GO:0044212,GO:0048658,GO:0052545,GO:0055046	DNA-binding transcription factor activity|nucleus|cell differentiation|sequence-specific DNA binding|transcription regulatory region DNA binding|anther wall tapetum development|callose localization|microgametogenesis
GWHGACDB012626	653.105	199.518	1106.69	5.54682	2.47166	0.00533674	0.186151	Up	3.77293	15.9042	Hca.12G0006330	cbbY, putative, expressed		GO:0009507,GO:0009570,GO:0009941,GO:0016787,GO:0046872	chloroplast|chloroplast stroma|chloroplast envelope|hydrolase activity|metal ion binding
GWHGACDB012842	683.177	321.085	1045.27	3.25543	1.70285	0.0484622	0.859085	Up	3.86201	12.5253	Hca.12G0008490	ferritin-1, chloroplast precursor, putative, expressed
GWHGACDB012912	20.4743	0	40.9487	Inf	Inf	0.00434287	0.160614	Up	0	0.0439042	Hca.12G0009190	integral membrane protein DUF6 containing protein, expressed		GO:0005886,GO:0016021,GO:0022857	plasma membrane|integral component of membrane|transmembrane transporter activity
GWHGACDB013011	189.809	64.9594	314.658	4.84392	2.27618	0.0202151	0.490684	Up	2.93234	13.5022	Hca.12G0010180
GWHGACDB013300	1069.78	310.877	1828.68	5.88233	2.55639	0.0040802	0.15418	Up	0	0.0185018	Hca.12G0013070
GWHGACDB013460	803.151	376.764	1229.54	3.26341	1.70638	0.0476347	0.849122	Up	0.65724	0.730206	Hca.12G0014670	protein kinase family protein, putative, expressed
GWHGACDB013710	432.062	174.462	689.662	3.95307	1.98297	0.0253811	0.574499	Up	4.22445	15.4654	Hca.12G0017170	expressed protein		GO:0005774,GO:0010008,GO:0015031,GO:0016021	vacuolar membrane|endosome membrane|protein transport|integral component of membrane
GWHGACDB013726	125.107	45.4716	204.743	4.50267	2.17078	0.0392269	0.751121	Up	0.754369	3.47784	Hca.12G0017330	OsSub47 - Putative Subtilisin homologue, expressed		GO:0004252,GO:0005576,GO:0006508	serine-type endopeptidase activity|extracellular region|proteolysis
GWHGACDB013947	91.9708	28.7677	155.174	5.39403	2.43136	0.0325425	0.670132	Up	0.136387	0.639507	Hca.12G0019540	expressed protein		GO:0009733,GO:0009734,GO:0010087,GO:0010305	response to auxin|auxin-activated signaling pathway|phloem or xylem histogenesis|leaf vascular tissue pattern formation
GWHGACDB014110	2830.38	1249.08	4411.68	3.53195	1.82047	0.0478708	0.851013	Up	9.75927	35.7	Hca.12G0021170	expressed protein
GWHGACDB014252	2573.4	1095.03	4051.76	3.70014	1.88758	0.0389309	0.747742	Up	44.2601	138.962	Hca.12G0022590	ribosomal protein L36 containing protein, expressed		GO:0005634,GO:0006511,GO:0009723,GO:0009873,GO:0010105,GO:0016567,GO:0019005,GO:0031146	nucleus|ubiquitin-dependent protein catabolic process|response to ethylene|ethylene-activated signaling pathway|negative regulation of ethylene-activated signaling pathway|protein ubiquitination|SCF ubiquitin ligase complex|SCF-dependent proteasomal ubiquitin-dependent protein catabolic process	ko04075	Plant hormone signal transduction
GWHGACDB014531	65.0753	14.8479	115.303	7.76562	2.9571	0.0197279	0.484494	Up	0	0.0533965	Hca.12G0025380	acyl-coenzyme A dehydrogenase, mitochondrial precursor, putative, expressed		GO:0000439,GO:0005675,GO:0006289,GO:0006351,GO:0006357,GO:0008270	transcription factor TFIIH core complex|transcription factor TFIIH holo complex|nucleotide-excision repair|transcription, DNA-templated|regulation of transcription by RNA polymerase II|zinc ion binding	ko03022,ko03420	Basal transcription factors|Nucleotide excision repair
GWHGACDB014714	33.5703	4.63996	62.5006	13.4701	3.75169	0.0192011	0.475665	Up	0	0	Hca.12G0027210	expressed protein		GO:0000254,GO:0005506,GO:0005783,GO:0005789,GO:0009793,GO:0009941,GO:0016021,GO:0016126,GO:0080065	C-4 methylsterol oxidase activity|iron ion binding|endoplasmic reticulum|endoplasmic reticulum membrane|embryo development ending in seed dormancy|chloroplast envelope|integral component of membrane|sterol biosynthetic process|4-alpha-methyl-delta7-sterol oxidation	ko00100	Steroid biosynthesis
GWHGACDB014910	1093.91	392.54	1795.28	4.57348	2.19329	0.0125387	0.350723	Up	4.84362	25.4175	Hca.12G0029170	protein phosphatase 2C, putative, expressed		GO:0004722,GO:0046872	protein serine/threonine phosphatase activity|metal ion binding
GWHGACDB014911	298.542	86.3032	510.781	5.91844	2.56522	0.00606727	0.204676	Up	2.17814	13.4995	Hca.12G0029180	STE_MEKK_ste11_MAP3K.13 - STE kinases include homologs to sterile 7, sterile 11 and sterile 20 from yeast, expressed	WRKY	GO:0004672,GO:0004674,GO:0004709,GO:0005524,GO:0005634,GO:0005737,GO:0006970,GO:0009737,GO:0009738,GO:0009789,GO:0023014,GO:0031098,GO:0032147,GO:0046777,GO:1900057,GO:1902457,GO:2000038	protein kinase activity|protein serine/threonine kinase activity|MAP kinase kinase kinase activity|ATP binding|nucleus|cytoplasm|response to osmotic stress|response to abscisic acid|abscisic acid-activated signaling pathway|positive regulation of abscisic acid-activated signaling pathway|signal transduction by protein phosphorylation|stress-activated protein kinase signaling cascade|activation of…
GWHGACDB014965	53.8202	7.42393	100.216	13.4991	3.75479	0.00721225	0.233841	Up	1.26991	9.20759	Hca.12G0029720	zinc finger, C3HC4 type domain containing protein, expressed		GO:0004842,GO:0016021,GO:0016567,GO:0046872	ubiquitin-protein transferase activity|integral component of membrane|protein ubiquitination|metal ion binding
GWHGACDB014974	225.729	87.2312	364.228	4.17543	2.06192	0.0295599	0.631355	Up	1.69036	6.49285	Hca.12G0029810	thaumatin, putative, expressed		GO:0006952,GO:0009617,GO:0009723	defense response|response to bacterium|response to ethylene
GWHGACDB015223	368.303	129.919	606.687	4.66974	2.22334	0.0140087	0.379866	Up	0.977923	4.04554	Hca.12G0032300	cytochrome P450, putative, expressed		GO:0004497,GO:0005506,GO:0007275,GO:0009911,GO:0010224,GO:0010268,GO:0010584,GO:0016021,GO:0016125,GO:0016132,GO:0016705,GO:0020037,GO:0048657,GO:0055114	monooxygenase activity|iron ion binding|multicellular organism development|positive regulation of flower development|response to UV-B|brassinosteroid homeostasis|pollen exine formation|integral component of membrane|sterol metabolic process|brassinosteroid biosynthetic process|oxidoreductase activity, acting on paired donors, with incorporation or reduction of molecular oxygen|heme binding|anther…	ko00905	Brassinosteroid biosynthesis
GWHGACDB015245	109.766	35.2637	184.269	5.22546	2.38556	0.0288354	0.623067	Up	0.108071	1.06147	Hca.13G0000100	U5 small nuclear ribonucleoprotein 200 kDa helicase, putative, expressed
GWHGACDB015395	54.2842	8.35192	100.216	11.9992	3.58487	0.00933553	0.283858	Up	0.133056	0.444776	Hca.13G0001600	cytochrome P450, putative, expressed		GO:0004497,GO:0005506,GO:0016705,GO:0020037	monooxygenase activity|iron ion binding|oxidoreductase activity, acting on paired donors, with incorporation or reduction of molecular oxygen|heme binding
GWHGACDB015459	56.9782	8.35192	105.604	12.6443	3.66042	0.00744977	0.238271	Up	0	0	Hca.13G0002240	agenet domain containing protein, putative, expressed
GWHGACDB015752	111.233	37.1197	185.347	4.99322	2.31997	0.0325556	0.670132	Up	0.688472	3.12329	Hca.13G0005170	9-cis-epoxycarotenoid dioxygenase 1, chloroplast precursor, putative, expressed		GO:0009507,GO:0009570,GO:0010436,GO:0016121,GO:0045549,GO:0046872	chloroplast|chloroplast stroma|carotenoid dioxygenase activity|carotene catabolic process|9-cis-epoxycarotenoid dioxygenase activity|metal ion binding	ko00906	Carotenoid biosynthesis
GWHGACDB015861	937.742	264.478	1611.01	6.09128	2.60675	0.00339902	0.132936	Up	0.304202	2.57465	Hca.13G0006260	acyl-coenzyme A oxidase, putative, expressed		GO:0003997,GO:0005504,GO:0005777,GO:0006635,GO:0033540,GO:0050660,GO:0051791,GO:0055088,GO:0071949	acyl-CoA oxidase activity|fatty acid binding|peroxisome|fatty acid beta-oxidation|fatty acid beta-oxidation using acyl-CoA oxidase|flavin adenine dinucleotide binding|medium-chain fatty acid metabolic process|lipid homeostasis|FAD binding	ko04024,ko00592,ko00071,ko04146,ko01040,ko01212	cAMP signaling pathway|alpha-Linolenic acid metabolism|Fatty acid degradation|Peroxisome|Biosynthesis of unsaturated fatty acids|Fatty acid metabolism
GWHGACDB015872	558.181	26.9117	1089.45	40.4823	5.33922	2.02516e-07	3.7493e-05	Up	1.10291	61.4499	Hca.13G0006370	LTPL28 - Protease inhibitor/seed storage/LTP family protein precursor, expressed	C3H	GO:0003677,GO:0003700,GO:0003727,GO:0005634,GO:0006355,GO:0010187,GO:0046872	DNA binding|DNA-binding transcription factor activity|single-stranded RNA binding|nucleus|regulation of transcription, DNA-templated|negative regulation of seed germination|metal ion binding
GWHGACDB015942	1961.3	854.68	3067.92	3.58955	1.8438	0.0391258	0.750102	Up	16.95	53.5842	Hca.13G0007070	transporter family protein, putative, expressed		GO:0005351,GO:0005354,GO:0005355,GO:0005365,GO:0005886,GO:0005887,GO:0008645,GO:0010311,GO:0015145,GO:0015148,GO:0015168,GO:0015575,GO:0015576,GO:0015591	carbohydrate:proton symporter activity|galactose transmembrane transporter activity|glucose transmembrane transporter activity|myo-inositol transmembrane transporter activity|plasma membrane|integral component of plasma membrane|hexose transmembrane transport|lateral root formation|monosaccharide transmembrane transporter activity|D-xylose transmembrane transporter activity|glycerol transmembrane…
GWHGACDB015957	88.2588	21.3438	155.174	7.27021	2.862	0.0145765	0.390472	Up	0	0	Hca.13G0007220			GO:0003735,GO:0006412,GO:0008270,GO:0022627	structural constituent of ribosome|translation|zinc ion binding|cytosolic small ribosomal subunit	ko03010	Ribosome
GWHGACDB016054	78.8001	25.0558	132.544	5.28997	2.40326	0.0413328	0.774165	Up	1.38158	4.44918	Hca.13G0008190	kinesin motor domain containing protein, putative, expressed		GO:0004842,GO:0005634,GO:0006952,GO:0043067,GO:0043161,GO:0046872	ubiquitin-protein transferase activity|nucleus|defense response|regulation of programmed cell death|proteasome-mediated ubiquitin-dependent protein catabolic process|metal ion binding
GWHGACDB016190	126.649	46.3996	206.898	4.45906	2.15674	0.0399133	0.761053	Up	0	0	Hca.13G0009550	phosphoglycerate mutase, putative, expressed
GWHGACDB016191	1761.61	317.373	3205.85	10.1012	3.33646	0.000389386	0.0223954	Up	11.048	94.8659	Hca.13G0009560	transferase family protein, putative, expressed		GO:0009535,GO:0009555,GO:0016747,GO:0042761,GO:0071555	chloroplast thylakoid membrane|pollen development|transferase activity, transferring acyl groups other than amino-acyl groups|very long-chain fatty acid biosynthetic process|cell wall organization
GWHGACDB016572	45.1094	1.85598	88.3629	47.6098	5.57319	0.00100029	0.0494424	Up	0	0	Hca.13G0013370	peptidyl-prolyl cis-trans isomerase, FKBP-type, putative, expressed		GO:0003755,GO:0009507,GO:0009534,GO:0009535,GO:0009543,GO:0009579	peptidyl-prolyl cis-trans isomerase activity|chloroplast|chloroplast thylakoid|chloroplast thylakoid membrane|chloroplast thylakoid lumen|thylakoid
GWHGACDB017133	85.2505	18.5598	151.941	8.18656	3.03326	0.010915	0.315918	Up	0.479279	5.00284	Hca.13G0018980	gibberellin receptor GID1L2, putative, expressed		GO:0009860,GO:0052689	pollen tube growth|carboxylic ester hydrolase activity
GWHGACDB017156	1778.93	710.841	2847.01	4.00513	2.00185	0.024921	0.569561	Up	5.61742	15.9303	Hca.13G0019210	expressed protein
GWHGACDB017429	735.766	230.142	1241.39	5.39403	2.43136	0.00594746	0.202046	Up	0.712527	2.79883	Hca.13G0021940	dehydrogenase E1 component domain containing protein, expressed		GO:0003826,GO:0003863,GO:0005947,GO:0009083,GO:0009646,GO:0009744,GO:0043617,GO:0046872	alpha-ketoacid dehydrogenase activity|3-methyl-2-oxobutanoate dehydrogenase (2-methylpropanoyl-transferring) activity|mitochondrial alpha-ketoglutarate dehydrogenase complex|branched-chain amino acid catabolic process|response to absence of light|response to sucrose|cellular response to sucrose starvation|metal ion binding	ko00640,ko00280	Propanoate metabolism|Valine, leucine and isoleucine degradation
GWHGACDB017531	139.55	33.4077	245.692	7.35435	2.8786	0.00674682	0.222674	Up	0.126744	1.12783	Hca.13G0022960	growth regulator related protein, putative, expressed
GWHGACDB017579	282.587	77.0233	488.151	6.33771	2.66396	0.00477902	0.172265	Up	5.85969	32.2359	Hca.13G0023440	invertase/pectin methylesterase inhibitor family protein, putative, expressed		GO:0004857,GO:0005618,GO:0005773,GO:0043086	enzyme inhibitor activity|cell wall|vacuole|negative regulation of catalytic activity
GWHGACDB017597	9.15957	0	18.3191	Inf	Inf	0.0487631	0.860034	Up	0.114128	0.830179	Hca.13G0023620
GWHGACDB017782	33.2559	1.85598	64.6558	34.8364	5.12252	0.00430392	0.16012	Up	0.0750399	0.893639	Hca.13G0025470	photosystem I reaction center subunit II, chloroplast precursor, putative, expressed		GO:0009535,GO:0009538,GO:0015979	chloroplast thylakoid membrane|photosystem I reaction center|photosynthesis	ko00195	Photosynthesis
GWHGACDB017838	13.47	0	26.9399	Inf	Inf	0.0177189	0.450722	Up	0	0.378365	Hca.13G0026030	integral membrane protein DUF6 containing protein, expressed		GO:0005886,GO:0015186,GO:0016021,GO:0048316,GO:0098712	plasma membrane|L-glutamine transmembrane transporter activity|integral component of membrane|seed development|L-glutamate import across plasma membrane
GWHGACDB017944	21.9411	1.85598	42.0263	22.6437	4.50104	0.0216858	0.518338	Up	0	0	Hca.13G0027090	CBS domain containing membrane protein, putative, expressed		GO:0000266,GO:0004674,GO:0005634,GO:0005737,GO:0005975,GO:0009859,GO:0016559,GO:0019887,GO:0019900,GO:0030295,GO:0042149,GO:0045859,GO:0046777,GO:2000377	mitochondrial fission|protein serine/threonine kinase activity|nucleus|cytoplasm|carbohydrate metabolic process|pollen hydration|peroxisome fission|protein kinase regulator activity|kinase binding|protein kinase activator activity|cellular response to glucose starvation|regulation of protein kinase activity|protein autophosphorylation|regulation of reactive oxygen species metabolic process
GWHGACDB018138	7991.76	96.5111	15887	164.613	7.36294	5.93002e-08	1.37436e-05	Up	1.41113	179.092	Hca.13G0029030
GWHGACDB018141	44.1815	0	88.3629	Inf	Inf	0.00011245	0.00764856	Up	0	1.51937	Hca.13G0029060
GWHGACDB018275	87.346	25.9838	148.708	5.72313	2.5168	0.0293818	0.631355	Up	0.578103	2.7395	Hca.13G0030400	UDP-glucoronosyl and UDP-glucosyl transferase domain containing protein, expressed		GO:0008194,GO:0043231,GO:0080043,GO:0080044	UDP-glycosyltransferase activity|intracellular membrane-bounded organelle|quercetin 3-O-glucosyltransferase activity|quercetin 7-O-glucosyltransferase activity
GWHGACDB018281	23.1683	0	46.3366	Inf	Inf	0.00266069	0.109536	Up	0	0.456731	Hca.13G0030460	UDP-glucoronosyl and UDP-glucosyl transferase domain containing protein, expressed		GO:0008194,GO:0043231,GO:0080043,GO:0080044	UDP-glycosyltransferase activity|intracellular membrane-bounded organelle|quercetin 3-O-glucosyltransferase activity|quercetin 7-O-glucosyltransferase activity
GWHGACDB018302	185.439	72.3833	298.494	4.1238	2.04397	0.0360907	0.721928	Up	0.624261	1.02746	Hca.13G0030670
GWHGACDB018318	16.1639	0	32.3279	Inf	Inf	0.0100609	0.297954	Up	0.0342458	0.280912	Hca.13G0030830	TBC domain containing protein, expressed		GO:0005096,GO:0005737,GO:0005829,GO:0006886,GO:0016192,GO:0017137,GO:0090630	GTPase activator activity|cytoplasm|cytosol|intracellular protein transport|vesicle-mediated transport|Rab GTPase binding|activation of GTPase activity
GWHGACDB018331	14.5476	0	29.0951	Inf	Inf	0.0140721	0.380215	Up	0	0.730564	Hca.13G0030960	HSF-type DNA-binding domain containing protein, expressed	HSF	GO:0000978,GO:0003700,GO:0005634,GO:0005737,GO:0034605,GO:0043565,GO:0061408	RNA polymerase II proximal promoter sequence-specific DNA binding|DNA-binding transcription factor activity|nucleus|cytoplasm|cellular response to heat|sequence-specific DNA binding|positive regulation of transcription from RNA polymerase II promoter in response to heat stress
GWHGACDB018339	36.6383	0	73.2766	Inf	Inf	0.000313695	0.0188686	Up	0	1.09654	Hca.13G0031040	BTBZ1 - Bric-a-Brac, Tramtrack, and Broad Complex BTB domain with TAZ zinc finger and Calmodulin-binding domains, expressed		GO:0003712,GO:0004402,GO:0005516,GO:0005634,GO:0006355,GO:0008270,GO:0009409,GO:0009553,GO:0009555,GO:0009651,GO:0009723,GO:0009751,GO:0016567,GO:0042542	transcription coregulator activity|histone acetyltransferase activity|calmodulin binding|nucleus|regulation of transcription, DNA-templated|zinc ion binding|response to cold|embryo sac development|pollen development|response to salt stress|response to ethylene|response to salicylic acid|protein ubiquitination|response to hydrogen peroxide
GWHGACDB018589	587.897	259.838	915.957	3.52511	1.81767	0.0365356	0.723039	Up	2.12152	6.90141	Hca.14G0002380	TKL_IRAK_CrRLK1L-1.5 - The CrRLK1L-1 subfamily has homology to the CrRLK1L homolog, expressed	WRKY	GO:0004672,GO:0004674,GO:0005524,GO:0005634,GO:0005737,GO:0006468,GO:0009408,GO:0009409,GO:0009651,GO:0016301,GO:0035556,GO:0045727	protein kinase activity|protein serine/threonine kinase activity|ATP binding|nucleus|cytoplasm|protein phosphorylation|response to heat|response to cold|response to salt stress|kinase activity|intracellular signal transduction|positive regulation of translation	ko04066,ko04152,ko04350,ko04012,ko04151,ko04150	HIF-1 signaling pathway|AMPK signaling pathway|TGF-beta signaling pathway|ErbB signaling pathway|PI3K-Akt signaling pathway|mTOR signaling pathway
GWHGACDB019028	29.9483	2.78397	57.1126	20.5148	4.35859	0.0122544	0.34522	Up	0.0274608	0.329781	Hca.14G0006770	expressed protein
GWHGACDB019079	1658.47	547.515	2769.42	5.05817	2.33862	0.00932085	0.283858	Up	0.685851	2.30819	Hca.14G0007280	NAD binding domain of 6-phosphogluconate dehydrogenase containing protein, expressed		GO:0004564,GO:0005975	beta-fructofuranosidase activity|carbohydrate metabolic process	ko00500,ko00052	Starch and sucrose metabolism|Galactose metabolism
GWHGACDB019128	26.4011	0	52.8022	Inf	Inf	0.00152417	0.0702329	Up	0	1.37532	Hca.14G0007770	expressed protein		GO:0005886,GO:0009734,GO:0010929,GO:0060918	plasma membrane|auxin-activated signaling pathway|positive regulation of auxin mediated signaling pathway|auxin transport
GWHGACDB019143	246.142	27.8397	464.444	16.6828	4.06029	7.97511e-05	0.00574943	Up	0	1.10549	Hca.14G0007920	expressed protein
GWHGACDB019187	30.6367	0.927991	60.3454	65.028	6.02299	0.00271251	0.111231	Up	0.0754571	2.42688	Hca.14G0008360	phosphate-induced protein 1 conserved region domain containing protein, expressed		GO:0005615,GO:0048046	extracellular space|apoplast
GWHGACDB019195	37.4167	3.71197	71.1214	19.16	4.26003	0.00809375	0.255132	Up	0	0.239006	Hca.14G0008440	cell cycle control protein, putative, expressed		GO:0005783,GO:0005794,GO:0005886,GO:0015247,GO:0016021,GO:0045332	endoplasmic reticulum|Golgi apparatus|plasma membrane|aminophospholipid transmembrane transporter activity|integral component of membrane|phospholipid translocation
GWHGACDB019382	2011.09	885.304	3136.88	3.54328	1.82509	0.0413946	0.77423	Up	23.0573	82.5607	Hca.14G0010310	OsFBX386 - F-box domain containing protein, expressed
GWHGACDB019433	41.8018	2.78397	80.8197	29.0303	4.85949	0.00288831	0.117055	Up	0.259889	2.82088	Hca.14G0010820
GWHGACDB019437	50.9766	9.27991	92.6733	9.98644	3.31997	0.0161337	0.421011	Up	0.200874	1.47369	Hca.14G0010860	DUF584 domain containing protein, putative, expressed
GWHGACDB019656	194.133	38.0476	350.219	9.20474	3.20238	0.0016606	0.0754715	Up	0.44272	4.7883	Hca.14G0013050	expressed protein
GWHGACDB019689	38.5842	9.27991	67.8886	7.31565	2.87099	0.0483091	0.856857	Up	0.604685	1.17074	Hca.14G0013380	retrotransposon protein, putative, unclassified, expressed
GWHGACDB019695	11.8536	0	23.7071	Inf	Inf	0.0252926	0.57386	Up	0	0	Hca.14G0013440	phosphate transporter 1, putative, expressed		GO:0000139,GO:0000822,GO:0005789,GO:0005794,GO:0005802,GO:0005886,GO:0006799,GO:0006817,GO:0015114,GO:0016021,GO:0016036,GO:0048016	Golgi membrane|inositol hexakisphosphate binding|endoplasmic reticulum membrane|Golgi apparatus|trans-Golgi network|plasma membrane|polyphosphate biosynthetic process|phosphate ion transport|phosphate ion transmembrane transporter activity|integral component of membrane|cellular response to phosphate starvation|inositol phosphate-mediated signaling
GWHGACDB019721	657.658	303.453	1011.86	3.33449	1.73747	0.0444545	0.816075	Up	3.05618	11.1185	Hca.14G0013700	beta-amylase, putative, expressed	BES1	GO:0005634,GO:0005829,GO:0005983,GO:0009414,GO:0009507,GO:0016161,GO:0102229	nucleus|cytosol|starch catabolic process|response to water deprivation|chloroplast|beta-amylase activity|amylopectin maltohydrolase activity	ko00500	Starch and sucrose metabolism
GWHGACDB019780	11.3148	0	22.6295	Inf	Inf	0.0286085	0.619878	Up	0	2.51417	Hca.14G0014290	flowering promoting factor-like 1, putative, expressed		GO:0009909	regulation of flower development
GWHGACDB020026	91.5512	13.9199	169.183	12.154	3.60336	0.00289196	0.117055	Up	0.176119	1.64445	Hca.14G0016750	glycosyl hydrolase family 3 protein, putative, expressed		GO:0004553,GO:0005975,GO:0016798	hydrolase activity, hydrolyzing O-glycosyl compounds|carbohydrate metabolic process|hydrolase activity, acting on glycosyl bonds
GWHGACDB020213	375.038	146.623	603.454	4.11569	2.04114	0.0229762	0.539293	Up	0.776728	3.4844	Hca.14G0018620	ELMO/CED-12 family protein, putative, expressed		GO:0004672,GO:0005524,GO:0006995,GO:0009414,GO:0009507,GO:0009644,GO:0009658,GO:0010114,GO:0010287,GO:0050821,GO:0080177,GO:0080183,GO:1902171	protein kinase activity|ATP binding|cellular response to nitrogen starvation|response to water deprivation|chloroplast|response to high light intensity|chloroplast organization|response to red light|plastoglobule|protein stabilization|plastoglobule organization|response to photooxidative stress|regulation of tocopherol cyclase activity
GWHGACDB020315	41.817	9.27991	74.3541	8.01238	3.00223	0.035925	0.720526	Up	0.310682	2.2737	Hca.14G0019640	eukaryotic aspartyl protease domain containing protein, expressed		GO:0000166,GO:0004190,GO:0005618,GO:0006508,GO:0009505,GO:0009627,GO:0030163,GO:0043067,GO:0048046	nucleotide binding|aspartic-type endopeptidase activity|cell wall|proteolysis|plant-type cell wall|systemic acquired resistance|protein catabolic process|regulation of programmed cell death|apoplast
GWHGACDB020337	179.946	60.3194	299.572	4.96642	2.31221	0.0195201	0.480642	Up	11.4908	26.2226	Hca.14G0019860
GWHGACDB020385	214.34	88.1592	340.52	3.86256	1.94956	0.0403134	0.761053	Up	0.556102	1.59935	Hca.14G0020340	microtubule associated protein, putative, expressed		GO:0000226,GO:0005634,GO:0005819,GO:0005874,GO:0005938,GO:0007049,GO:0008017,GO:0009506,GO:0009524,GO:0051301	microtubule cytoskeleton organization|nucleus|spindle|microtubule|cell cortex|cell cycle|microtubule binding|plasmodesma|phragmoplast|cell division
GWHGACDB021149	4382.8	1574.8	7190.8	4.56616	2.19098	0.0251501	0.572706	Up	5.50081	24.318	Hca.14G0027980	proteins of unknown function domain containing protein, expressed		GO:0005794,GO:0016021,GO:0016413	Golgi apparatus|integral component of membrane|O-acetyltransferase activity
GWHGACDB021529	317.864	87.2312	548.497	6.28785	2.65257	0.00444706	0.163694	Up	2.24539	12.1332	Hca.15G0003370	GDSL-like lipase/acylhydrolase, putative, expressed				ko04075	Plant hormone signal transduction
GWHGACDB021535	35.2615	3.71197	66.811	17.9988	4.16983	0.0103897	0.305807	Up	0	0.194934	Hca.15G0003430	expressed protein
GWHGACDB021564	250.006	100.223	399.788	3.98898	1.99602	0.0323838	0.669395	Up	1.33003	4.16189	Hca.15G0003720	expressed protein		GO:0005506,GO:0016020,GO:0016021,GO:0016709,GO:0020037	iron ion binding|membrane|integral component of membrane|oxidoreductase activity, acting on paired donors, with incorporation or reduction of molecular oxygen, NAD(P)H as one donor, and incorporation of one atom of oxygen|heme binding
GWHGACDB021997	64.9257	16.7038	113.148	6.77375	2.75995	0.0280231	0.614298	Up	0.290204	1.24321	Hca.15G0008050	CSLD2 - cellulose synthase-like family D, expressed		GO:0000139,GO:0016021,GO:0016760,GO:0030244,GO:0071555	Golgi membrane|integral component of membrane|cellulose synthase (UDP-forming) activity|cellulose biosynthetic process|cell wall organization
GWHGACDB022102	359.125	23.1998	695.05	29.9593	4.90493	2.14208e-06	0.000252911	Up	0.570209	11.7413	Hca.15G0009100	endoglucanase, putative, expressed		GO:0008810,GO:0009835,GO:0030245	cellulase activity|fruit ripening|cellulose catabolic process
GWHGACDB022108	51.755	12.9919	90.5181	6.96728	2.8006	0.0359112	0.720526	Up	0	1.7597	Hca.15G0009160	nitrilase-associated protein, putative, expressed		GO:0010005,GO:0043622	cortical microtubule, transverse to long axis|cortical microtubule organization
GWHGACDB022128	81.3293	20.4158	142.243	6.96728	2.8006	0.0186891	0.465561	Up	0.613313	3.82314	Hca.15G0009360	triacylglycerol lipase like protein, putative, expressed		GO:0004620,GO:0004806,GO:0008970,GO:0009507,GO:0016042,GO:0047714	phospholipase activity|triglyceride lipase activity|phospholipase A1 activity|chloroplast|lipid catabolic process|galactolipase activity
GWHGACDB022164	134.505	15.7759	253.235	16.0521	4.00469	0.000431933	0.0243941	Up	0.181346	3.6875	Hca.15G0009720	HOTHEAD precursor, putative, expressed		GO:0016021,GO:0055085	integral component of membrane|transmembrane transport
GWHGACDB022220	17.2415	0	34.4831	Inf	Inf	0.00809724	0.255132	Up	0	0.084517	Hca.15G0010280	peptide transporter PTR2, putative, expressed
GWHGACDB022349	312.594	38.9756	586.212	15.0405	3.91078	8.15719e-05	0.00586718	Up	0.805966	13.4988	Hca.15G0011570	expressed protein
GWHGACDB022669	527.623	158.687	896.56	5.64988	2.49822	0.00522614	0.184555	Up	2.14153	10.8358	Hca.15G0014770	HAD superfamily phosphatase, putative, expressed		GO:0003993	acid phosphatase activity
GWHGACDB022843	460.05	194.878	725.222	3.72141	1.89585	0.0314264	0.655076	Up	6.6151	26.6094	Hca.15G0016510	zinc finger protein, putative, expressed
GWHGACDB022864	300.1	127.135	473.065	3.72097	1.89568	0.0374476	0.734541	Up	2.79389	11.0826	Hca.15G0016720	MYB family transcription factor, putative, expressed	MYB	GO:0005634,GO:0030154,GO:0043565,GO:0044212	nucleus|cell differentiation|sequence-specific DNA binding|transcription regulatory region DNA binding
GWHGACDB023169	12.9312	0	25.8623	Inf	Inf	0.0199162	0.488352	Up	0	0.749584	Hca.15G0019770	helix-loop-helix DNA-binding domain containing protein, expressed	bHLH	GO:0003677,GO:0003700,GO:0005634,GO:0009269,GO:0009611,GO:0009737,GO:0009738,GO:0009753,GO:0009963,GO:0010200,GO:0019900,GO:0043565,GO:0043619,GO:0045893,GO:0046983,GO:0051090,GO:0051289,GO:2000068	DNA binding|DNA-binding transcription factor activity|nucleus|response to desiccation|response to wounding|response to abscisic acid|abscisic acid-activated signaling pathway|response to jasmonic acid|positive regulation of flavonoid biosynthetic process|response to chitin|kinase binding|sequence-specific DNA binding|regulation of transcription from RNA polymerase II promoter in response to oxida…	ko04075	Plant hormone signal transduction
GWHGACDB023183	144.713	36.1917	253.235	6.99706	2.80675	0.00760571	0.241591	Up	0.760681	5.31881	Hca.15G0019910	O-methyltransferase, putative, expressed		GO:0005737,GO:0008171,GO:0008757,GO:0017096,GO:0019438,GO:0030187,GO:0046983	cytoplasm|O-methyltransferase activity|S-adenosylmethionine-dependent methyltransferase activity|acetylserotonin O-methyltransferase activity|aromatic compound biosynthetic process|melatonin biosynthetic process|protein dimerization activity
GWHGACDB023324	647.329	231.07	1063.59	4.60288	2.20254	0.0121569	0.342981	Up	8.53413	49.5485	Hca.15G0021320
GWHGACDB023340	226.057	29.6957	422.418	14.2249	3.83034	0.000195392	0.0124914	Up	1.06913	15.4042	Hca.15G0021480	POEI51 - Pollen Ole e I allergen and extensin family protein precursor, expressed		GO:0005576,GO:0005618,GO:0009506,GO:0010054,GO:0071365,GO:0071369,GO:0072732	extracellular region|cell wall|plasmodesma|trichoblast differentiation|cellular response to auxin stimulus|cellular response to ethylene stimulus|cellular response to calcium ion starvation
GWHGACDB023397	24.2459	0	48.4918	Inf	Inf	0.0022019	0.0947637	Up	0	0.0676332	Hca.15G0022050	nodulin MtN3 family protein, putative, expressed		GO:0005887,GO:0008515,GO:0051119	integral component of plasma membrane|sucrose transmembrane transporter activity|sugar transmembrane transporter activity
GWHGACDB023459	114.42	17.6318	211.209	11.9788	3.58242	0.00181458	0.0809907	Up	0.237189	1.88749	Hca.15G0022670	stem-specific protein TSJT1, putative, expressed
GWHGACDB023573	77.0481	0	154.096	Inf	Inf	2.94844e-06	0.000334635	Up	0	2.69834	Hca.15G0023810	regulatory protein, putative, expressed
GWHGACDB023604	11.3148	0	22.6295	Inf	Inf	0.0286085	0.619878	Up	0	0.950915	Hca.15G0024120	thylakoid lumenal 19 kDa protein, chloroplast precursor, putative, expressed
GWHGACDB023744	709.248	311.805	1106.69	3.54931	1.82754	0.0347684	0.703188	Up	0.790085	4.85433	Hca.15G0025520	protein phosphatase 2C, putative, expressed		GO:0004722,GO:0046872	protein serine/threonine phosphatase activity|metal ion binding
GWHGACDB023915	1791.31	15.7759	3566.84	226.095	7.82079	2.85143e-11	5.9477e-08	Up	0.186927	13.2813	Hca.15G0027230	ABC-2 type transporter domain containing protein, expressed		GO:0005524,GO:0005886,GO:0009555,GO:0010152,GO:0010584,GO:0016021,GO:0042626,GO:0055085	ATP binding|plasma membrane|pollen development|pollen maturation|pollen exine formation|integral component of membrane|ATPase activity, coupled to transmembrane movement of substances|transmembrane transport
GWHGACDB023954	88.7976	21.3438	156.251	7.3207	2.87198	0.0141467	0.38157	Up	0.856619	4.61851	Hca.15G0027620	expressed protein
GWHGACDB023974	25.8623	0	51.7246	Inf	Inf	0.00166884	0.0754715	Up	0	1.24605	Hca.15G0027820	polygalacturonase, putative, expressed		GO:0004650,GO:0005576,GO:0005618,GO:0009830,GO:0009901,GO:0010047,GO:0045490,GO:0048235	polygalacturonase activity|extracellular region|cell wall|cell wall modification involved in abscission|anther dehiscence|fruit dehiscence|pectin catabolic process|pollen sperm cell differentiation
GWHGACDB024137	2699.08	3.71197	5394.45	1453.26	10.5051	3.43547e-14	1.07489e-09	Up	0.0357354	60.0078	Hca.15G0029450	lipase class 3 family protein, putative, expressed		GO:0005737,GO:0008970,GO:0016042	cytoplasm|phospholipase A1 activity|lipid catabolic process
GWHGACDB024416	70.9718	1.85598	140.088	75.4789	6.238	7.03249e-05	0.00515298	Up	0	0	Hca.16G0001590	serine/threonine protein phosphatase 2A 55 kDa regulatory subunit B, putative, expressed
GWHGACDB024488	813.791	351.709	1275.87	3.62764	1.85903	0.0317325	0.659824	Up	3.02722	15.9118	Hca.16G0002310	chaperonin, putative, expressed	ERF	GO:0003677,GO:0003700,GO:0005634,GO:0009873	DNA binding|DNA-binding transcription factor activity|nucleus|ethylene-activated signaling pathway
GWHGACDB024593	72.8581	18.5598	127.156	6.85116	2.77635	0.023051	0.540527	Up	0	0	Hca.16G0003360	WD domain, G-beta repeat domain containing protein, expressed
GWHGACDB024605	1503.76	448.22	2559.29	5.7099	2.51347	0.00525184	0.185045	Up	9.51295	45.2829	Hca.16G0003480	expressed protein		GO:0004518,GO:0005634,GO:0046872	nuclease activity|nucleus|metal ion binding
GWHGACDB024877	5901.03	245.918	11556.1	46.9919	5.55434	2.79403e-06	0.000319657	Up	4.02277	171.663	Hca.16G0006200	cytochrome P450 domain containing protein, expressed		GO:0005506,GO:0016021,GO:0016135,GO:0016709,GO:0020037	iron ion binding|integral component of membrane|saponin biosynthetic process|oxidoreductase activity, acting on paired donors, with incorporation or reduction of molecular oxygen, NAD(P)H as one donor, and incorporation of one atom of oxygen|heme binding
GWHGACDB024887	144.594	51.0395	238.149	4.66597	2.22218	0.0302402	0.639291	Up	0.387878	2.05422	Hca.16G0006300	anthranilate phosphoribosyltransferase, putative, expressed		GO:0005886,GO:0016021	plasma membrane|integral component of membrane
GWHGACDB024889	535.214	244.99	825.439	3.36928	1.75244	0.0441271	0.811669	Up	7.77721	17.0155	Hca.16G0006320	QRT3, putative, expressed		GO:0004650,GO:0005576,GO:0005618,GO:0008152,GO:0009556,GO:0010584,GO:0071555	polygalacturonase activity|extracellular region|cell wall|metabolic process|microsporogenesis|pollen exine formation|cell wall organization
GWHGACDB025134	1360.65	605.978	2115.32	3.49075	1.80354	0.0390561	0.749685	Up	17.3124	57.2309	Hca.16G0008770	expressed protein
GWHGACDB025166	39.123	9.27991	68.9662	7.43177	2.89371	0.045958	0.82878	Up	0	0.133377	Hca.16G0009090	OsProCP1 - Putative Lysosomal Pro-x Carboxypeptidase homologue, expressed
GWHGACDB025251	83.0801	12.0639	154.096	12.7734	3.67507	0.00312003	0.12404	Up	0	0	Hca.16G0009940
GWHGACDB025302	9.69837	0	19.3967	Inf	Inf	0.0424127	0.78801	Up	0	0	Hca.16G0010450	cytochrome P450, putative, expressed		GO:0004497,GO:0005506,GO:0009639,GO:0009687,GO:0010114,GO:0010295,GO:0016021,GO:0016125,GO:0020037,GO:0046345,GO:0048838,GO:0055114	monooxygenase activity|iron ion binding|response to red or far red light|abscisic acid metabolic process|response to red light|(+)-abscisic acid 8'-hydroxylase activity|integral component of membrane|sterol metabolic process|heme binding|abscisic acid catabolic process|release of seed from dormancy|oxidation-reduction process	ko00906	Carotenoid biosynthesis
GWHGACDB025351	10.776	0	21.5519	Inf	Inf	0.032477	0.669395	Up	0	0.33882	Hca.16G0010940	expressed protein
GWHGACDB025859	40.1855	2.78397	77.5869	27.8691	4.8006	0.00347824	0.135695	Up	0.0387074	0.750188	Hca.16G0016020	AP2-like ethylene-responsive transcription factor PLETHORA 2, putative, expressed	AP2	GO:0003677,GO:0003700,GO:0005634,GO:0009908,GO:0010492,GO:0019760,GO:0030154,GO:0042127,GO:0043565	DNA binding|DNA-binding transcription factor activity|nucleus|flower development|maintenance of shoot apical meristem identity|glucosinolate metabolic process|cell differentiation|regulation of cell proliferation|sequence-specific DNA binding
GWHGACDB026179	772.866	164.254	1381.48	8.4106	3.07221	0.000710039	0.0378462	Up	2.06449	12.3263	Hca.16G0019220	transmembrane amino acid transporter protein, putative, expressed		GO:0005886,GO:0006865,GO:0009734,GO:0015293,GO:0016021	plasma membrane|amino acid transport|auxin-activated signaling pathway|symporter activity|integral component of membrane	ko04075	Plant hormone signal transduction
GWHGACDB026255	37.6411	0.927991	74.3541	80.1238	6.32416	0.00102878	0.0505312	Up	0	0	Hca.16G0019980
GWHGACDB026267	70.3137	16.7038	123.924	7.41887	2.8912	0.0196858	0.483841	Up	0.0785784	2.16554	Hca.16G0020100	photosystem II D2 protein, putative, expressed		GO:0009523,GO:0009535,GO:0009772,GO:0016021,GO:0016168,GO:0018298,GO:0045156,GO:0046872	photosystem II|chloroplast thylakoid membrane|photosynthetic electron transport in photosystem II|integral component of membrane|chlorophyll binding|protein-chromophore linkage|electron transporter, transferring electrons within the cyclic electron transport pathway of photosynthesis activity|metal ion binding	ko00195	Photosynthesis
GWHGACDB026271	189.42	63.1034	315.736	5.00347	2.32293	0.0180365	0.456204	Up	1.17165	6.07986	Hca.16G0020140	ribulose bisphosphate carboxylase large chain precursor, putative, expressed		GO:0000287,GO:0004497,GO:0009507,GO:0009853,GO:0016984,GO:0019253	magnesium ion binding|monooxygenase activity|chloroplast|photorespiration|ribulose-bisphosphate carboxylase activity|reductive pentose-phosphate cycle	ko00710,ko01200,ko00630	Carbon fixation in photosynthetic organisms|Carbon metabolism|Glyoxylate and dicarboxylate metabolism
GWHGACDB026278	37.1771	0	74.3541	Inf	Inf	0.000290539	0.0176513	Up	0	2.26526	Hca.16G0020210	photosystem II P680 chlorophyll A apoprotein, putative, expressed		GO:0009523,GO:0009535,GO:0009772,GO:0016021,GO:0016168,GO:0018298,GO:0045156	photosystem II|chloroplast thylakoid membrane|photosynthetic electron transport in photosystem II|integral component of membrane|chlorophyll binding|protein-chromophore linkage|electron transporter, transferring electrons within the cyclic electron transport pathway of photosynthesis activity	ko00195	Photosynthesis
GWHGACDB026372	42.9694	8.35192	77.5869	9.28971	3.21563	0.0253297	0.574287	Up	0.307018	3.01674	Hca.16G0021150	nodulin MtN3 family protein, putative, expressed		GO:0005783,GO:0005789,GO:0005886,GO:0005887,GO:0051119,GO:0051260	endoplasmic reticulum|endoplasmic reticulum membrane|plasma membrane|integral component of plasma membrane|sugar transmembrane transporter activity|protein homooligomerization
GWHGACDB026505	82.7809	15.7759	149.786	9.49463	3.24711	0.00747835	0.238271	Up	0.0646491	0.216818	Hca.16G0022480	integral membrane protein DUF6 containing protein, expressed		GO:0005886,GO:0016021,GO:0022857	plasma membrane|integral component of membrane|transmembrane transporter activity
GWHGACDB026536	1642.71	722.905	2562.52	3.54476	1.82569	0.0387515	0.747739	Up	0	0	Hca.16G0022790	expressed protein
GWHGACDB026549	320.844	143.839	497.85	3.46117	1.79126	0.0470783	0.844559	Up	0	0.572161	Hca.16G0022920	protein kinase family protein, putative, expressed		GO:0004674,GO:0005524,GO:0005886,GO:0009409,GO:0009506,GO:0009651,GO:0009737,GO:0009742	protein serine/threonine kinase activity|ATP binding|plasma membrane|response to cold|plasmodesma|response to salt stress|response to abscisic acid|brassinosteroid mediated signaling pathway
GWHGACDB026650	658.262	1.85598	1314.67	708.34	9.4683	8.90363e-13	4.64295e-09	Up	0.130141	63.955	Hca.16G0023930	aspartic proteinase nepenthesin-2 precursor, putative, expressed		GO:0004190,GO:0006508,GO:0010310,GO:0010337,GO:0030163,GO:0042742,GO:0048046	aspartic-type endopeptidase activity|proteolysis|regulation of hydrogen peroxide metabolic process|regulation of salicylic acid metabolic process|protein catabolic process|defense response to bacterium|apoplast
GWHGACDB026779	154.757	51.9675	257.546	4.95589	2.30915	0.0230633	0.540527	Up	0.707781	1.79839	Hca.16G0025220	transposon protein, putative, unclassified, expressed		GO:0003006,GO:0005886,GO:0006811,GO:0009624,GO:0010039,GO:0016021,GO:0048316,GO:0051980,GO:0055072	developmental process involved in reproduction|plasma membrane|ion transport|response to nematode|response to iron ion|integral component of membrane|seed development|iron-nicotianamine transmembrane transporter activity|iron ion homeostasis
GWHGACDB027111	310.213	8.35192	612.075	73.2855	6.19546	5.3544e-08	1.27884e-05	Up	0.0430369	11.3962	Hca.16G0028540	copper methylamine oxidase precursor, putative, expressed		GO:0005507,GO:0005576,GO:0005618,GO:0008131,GO:0009308,GO:0009753,GO:0009867,GO:0043067,GO:0048038,GO:0052593,GO:0052594,GO:0052595,GO:0052596,GO:0090059	copper ion binding|extracellular region|cell wall|primary amine oxidase activity|amine metabolic process|response to jasmonic acid|jasmonic acid mediated signaling pathway|regulation of programmed cell death|quinone binding|tryptamine:oxygen oxidoreductase (deaminating) activity|aminoacetone:oxygen oxidoreductase(deaminating) activity|aliphatic-amine oxidase activity|phenethylamine:oxygen oxidore…	ko00260,ko00950,ko00350,ko00410,ko00960,ko00360	Glycine, serine and threonine metabolism|Isoquinoline alkaloid biosynthesis|Tyrosine metabolism|beta-Alanine metabolism|Tropane, piperidine and pyridine alkaloid biosynthesis|Phenylalanine metabolism
GWHGACDB027192	14.0088	0	28.0175	Inf	Inf	0.0157814	0.414583	Up	0	0	Hca.16G0029350	1-aminocyclopropane-1-carboxylate oxidase homolog 4, putative, expressed		GO:0010439,GO:0019761,GO:0046872,GO:0051213	regulation of glucosinolate biosynthetic process|glucosinolate biosynthetic process|metal ion binding|dioxygenase activity
GWHGACDB027707	9.15957	0	18.3191	Inf	Inf	0.0487631	0.860034	Up	0	0.0554349	Hca.17G0003070	BURP domain containing protein, expressed
GWHGACDB028222	103.644	17.6318	189.657	10.7565	3.42714	0.00322873	0.12723	Up	0.0118894	0.0390399	Hca.17G0008220	RNA-directed DNA polymerase, putative, expressed		GO:0003676,GO:0004523,GO:0046872	nucleic acid binding|RNA-DNA hybrid ribonuclease activity|metal ion binding
GWHGACDB028223	178.508	38.0476	318.969	8.3834	3.06754	0.00277724	0.113439	Up	0.00482999	0.0271166	Hca.17G0008230	expressed protein		GO:0003677,GO:0003723,GO:0003887,GO:0003964,GO:0004190,GO:0004519,GO:0005634,GO:0006310,GO:0015074,GO:0046872	DNA binding|RNA binding|DNA-directed DNA polymerase activity|RNA-directed DNA polymerase activity|aspartic-type endopeptidase activity|endonuclease activity|nucleus|DNA recombination|DNA integration|metal ion binding
GWHGACDB028382	278.889	42.6876	515.091	12.0665	3.59294	0.000277467	0.0170553	Up	0.0686	1.95561	Hca.17G0009820	peroxidase precursor, putative, expressed		GO:0004601,GO:0005829,GO:0006979,GO:0009505,GO:0009506,GO:0020037,GO:0042744,GO:0046872,GO:0048511,GO:0050832	peroxidase activity|cytosol|response to oxidative stress|plant-type cell wall|plasmodesma|heme binding|hydrogen peroxide catabolic process|metal ion binding|rhythmic process|defense response to fungus	ko00940	Phenylpropanoid biosynthesis
GWHGACDB029039	461.352	192.094	730.61	3.8034	1.92729	0.0288598	0.623165	Up	0	0.64408	Hca.17G0016390	protein kinase domain containing protein, expressed		GO:0004672,GO:0004674,GO:0004712,GO:0005524,GO:0005783,GO:0005789,GO:0006970,GO:0009898,GO:0045087,GO:0046777	protein kinase activity|protein serine/threonine kinase activity|protein serine/threonine/tyrosine kinase activity|ATP binding|endoplasmic reticulum|endoplasmic reticulum membrane|response to osmotic stress|cytoplasmic side of plasma membrane|innate immune response|protein autophosphorylation
GWHGACDB029052	197.515	2.78397	392.245	140.894	7.13847	5.28832e-08	1.27278e-05	Up	0	1.12353	Hca.17G0016520	cytochrome P450, putative, expressed		GO:0005506,GO:0010584,GO:0016021,GO:0018685,GO:0020037,GO:0080110	iron ion binding|pollen exine formation|integral component of membrane|alkane 1-monooxygenase activity|heme binding|sporopollenin biosynthetic process
GWHGACDB029147	21.5519	0	43.1039	Inf	Inf	0.00355931	0.137656	Up	0	0	Hca.17G0017470
GWHGACDB029468	249.601	91.8711	407.331	4.43373	2.14852	0.0220173	0.523862	Up	1.92672	6.0063	Hca.17G0020680	phosphoribulokinase/Uridine kinase family protein, expressed		GO:0005524,GO:0008974,GO:0009507,GO:0019253	ATP binding|phosphoribulokinase activity|chloroplast|reductive pentose-phosphate cycle	ko00710,ko01200	Carbon fixation in photosynthetic organisms|Carbon metabolism
GWHGACDB029688	24.2459	0	48.4918	Inf	Inf	0.0022019	0.0947637	Up	0	0.170525	Hca.17G0022880	fatty acid hydroxylase, putative, expressed		GO:0005506,GO:0016021,GO:0016123,GO:0016491,GO:0016787,GO:0031969	iron ion binding|integral component of membrane|xanthophyll biosynthetic process|oxidoreductase activity|hydrolase activity|chloroplast membrane	ko00906	Carotenoid biosynthesis
GWHGACDB029693	28.3319	2.78397	53.8798	19.3536	4.27453	0.0151747	0.402541	Up	0.0346697	0	Hca.17G0022930	phosphoglycerate mutase, putative, expressed		GO:0003824,GO:0005975	catalytic activity|carbohydrate metabolic process
GWHGACDB029704	71.6602	0	143.32	Inf	Inf	5.01097e-06	0.000533276	Up	0	1.32628	Hca.17G0023040	PHD-finger domain containing protein, putative, expressed		GO:0005634,GO:0009846,GO:0010208,GO:0022414,GO:0045893,GO:0046872,GO:0048655,GO:0055046,GO:0071367	nucleus|pollen germination|pollen wall assembly|reproductive process|positive regulation of transcription, DNA-templated|metal ion binding|anther wall tapetum morphogenesis|microgametogenesis|cellular response to brassinosteroid stimulus
GWHGACDB029799	1095.12	384.188	1806.05	4.70095	2.23295	0.011147	0.320558	Up	8.81858	27.54	Hca.17G0023990	BTBN15 - Bric-a-Brac, Tramtrack, Broad Complex BTB domain with non-phototropic hypocotyl 3 NPH3 and coiled-coil domains, expressed		GO:0016567	protein ubiquitination
GWHGACDB029884	91.0428	26.9117	155.174	5.76603	2.52758	0.0272653	0.600335	Up	0.94622	4.82425	Hca.17G0024840	lipase class 3 family protein, putative, expressed		GO:0016042,GO:0016787	lipid catabolic process|hydrolase activity
GWHGACDB030138	188.43	1.85598	375.004	202.051	7.65858	2.94543e-08	8.15547e-06	Up	0	0.373859	Hca.17G0027380	organic cation transporter-related, putative, expressed
GWHGACDB030153	167.104	65.8874	268.321	4.07243	2.02589	0.0410675	0.769875	Up	0.583834	3.12788	Hca.17G0027530	U-box domain containing protein, expressed		GO:0004842,GO:0005634,GO:0005737,GO:0009738,GO:0009787,GO:0010029,GO:0010119,GO:0012505,GO:0016020,GO:0016567,GO:0061630	ubiquitin-protein transferase activity|nucleus|cytoplasm|abscisic acid-activated signaling pathway|regulation of abscisic acid-activated signaling pathway|regulation of seed germination|regulation of stomatal movement|endomembrane system|membrane|protein ubiquitination|ubiquitin protein ligase activity
GWHGACDB030210	42.3558	9.27991	75.4317	8.1285	3.02299	0.0342195	0.694782	Up	0	0.309346	Hca.17G0028100	expressed protein		GO:0005739,GO:0005747,GO:0005758,GO:0008137,GO:0009853,GO:0031966,GO:0045271	mitochondrion|mitochondrial respiratory chain complex I|mitochondrial intermembrane space|NADH dehydrogenase (ubiquinone) activity|photorespiration|mitochondrial membrane|respiratory chain complex I	ko00190	Oxidative phosphorylation
GWHGACDB030327	72.3789	11.1359	133.622	11.9992	3.58487	0.00508729	0.180466	Up	0.0302906	0.812075	Hca.18G0000970	pectinesterase, putative, expressed		GO:0005576,GO:0005618,GO:0005737,GO:0030599,GO:0042545,GO:0045330,GO:0045490	extracellular region|cell wall|cytoplasm|pectinesterase activity|cell wall modification|aspartyl esterase activity|pectin catabolic process	ko00040,ko00500	Pentose and glucuronate interconversions|Starch and sucrose metabolism
GWHGACDB030453	219.966	58.4635	381.469	6.52492	2.70596	0.00556572	0.19242	Up	2.0514	5.80494	Hca.18G0002230	MYB family transcription factor, putative, expressed	MYB	GO:0003700,GO:0005634,GO:0007275,GO:0009664,GO:0030154,GO:0043565,GO:0044212	DNA-binding transcription factor activity|nucleus|multicellular organism development|plant-type cell wall organization|cell differentiation|sequence-specific DNA binding|transcription regulatory region DNA binding
GWHGACDB030575	15.6251	0	31.2503	Inf	Inf	0.0112363	0.32283	Up	0	0.579045	Hca.18G0003450	peptide transporter PTR2, putative, expressed		GO:0009611,GO:0009753,GO:0015333,GO:0016021,GO:0035673,GO:0042128,GO:1904680	response to wounding|response to jasmonic acid|peptide:proton symporter activity|integral component of membrane|oligopeptide transmembrane transporter activity|nitrate assimilation|peptide transmembrane transporter activity
GWHGACDB030608	28.5563	0	57.1126	Inf	Inf	0.00106915	0.0522679	Up	0	1.078	Hca.18G0003780	exostosin family protein, putative, expressed		GO:0000139,GO:0005768,GO:0005794,GO:0005802,GO:0006486,GO:0010398,GO:0016021,GO:0035252,GO:0045489,GO:0071555,GO:0102983	Golgi membrane|endosome|Golgi apparatus|trans-Golgi network|protein glycosylation|xylogalacturonan metabolic process|integral component of membrane|UDP-xylosyltransferase activity|pectin biosynthetic process|cell wall organization|xylogalacturonan beta-1,3-xylosyltransferase activity
GWHGACDB030771	38.7935	0	77.5869	Inf	Inf	0.000231603	0.0145096	Up	0	9.48257	Hca.18G0005410	LTPL29 - Protease inhibitor/seed storage/LTP family protein precursor, expressed
GWHGACDB030809	17.7055	0.927991	34.4831	37.1588	5.21563	0.0217698	0.519552	Up	0.0986924	0	Hca.18G0005790	double-stranded RNA binding motif containing protein, expressed		GO:0003725,GO:0005737,GO:0035196,GO:0070919	double-stranded RNA binding|cytoplasm|production of miRNAs involved in gene silencing by miRNA|production of siRNA involved in chromatin silencing by small RNA
GWHGACDB031022	176.367	11.1359	341.598	30.6754	4.93901	1.5845e-05	0.00142051	Up	0.285772	9.6965	Hca.18G0007920	transposon protein, putative, unclassified, expressed		GO:0004721,GO:0005634,GO:0046872	phosphoprotein phosphatase activity|nucleus|metal ion binding
GWHGACDB031027	307.808	131.775	483.841	3.67173	1.87646	0.038809	0.747739	Up	0.546057	0	Hca.18G0007970	expressed protein
GWHGACDB031126	112.7	38.9756	186.424	4.7831	2.25794	0.0364881	0.723014	Up	1.86506	9.52391	Hca.18G0008960	expressed protein	Dof	GO:0003677,GO:0003700,GO:0005634,GO:0006355,GO:0009908,GO:0043565,GO:0046872	DNA binding|DNA-binding transcription factor activity|nucleus|regulation of transcription, DNA-templated|flower development|sequence-specific DNA binding|metal ion binding
GWHGACDB031448	27.4787	0	54.9574	Inf	Inf	0.0012745	0.059965	Up	0	0.445782	Hca.18G0012180	IQ calmodulin-binding motif domain containing protein, expressed
GWHGACDB031486	1462.27	548.443	2376.1	4.33245	2.11518	0.0169829	0.436615	Up	13.1679	52.547	Hca.18G0012560	expressed protein		GO:0003682,GO:0004518,GO:0005634,GO:0031936,GO:0035098,GO:0035102,GO:0046872	chromatin binding|nuclease activity|nucleus|negative regulation of chromatin silencing|ESC/E(Z) complex|PRC1 complex|metal ion binding
GWHGACDB031507	26.3263	0.927991	51.7246	55.7383	5.8006	0.00518003	0.183133	Up	0.056539	1.60963	Hca.18G0012770	invertase/pectin methylesterase inhibitor family protein, putative, expressed		GO:0004857,GO:0043086,GO:0048046,GO:1902183	enzyme inhibitor activity|negative regulation of catalytic activity|apoplast|regulation of shoot apical meristem development
GWHGACDB031656	50.5126	8.35192	92.6733	11.096	3.47197	0.0128991	0.357789	Up	0.515485	5.05067	Hca.18G0014260	TCP family transcription factor, putative, expressed	TCP	GO:0003700,GO:0005634,GO:0006355,GO:0042752,GO:0043565	DNA-binding transcription factor activity|nucleus|regulation of transcription, DNA-templated|regulation of circadian rhythm|sequence-specific DNA binding
GWHGACDB032147	81.7185	22.2718	141.165	6.33829	2.66409	0.0241663	0.562167	Up	0	0	Hca.18G0019170	amidase, putative, expressed		GO:0004674,GO:0004712,GO:0005524,GO:0005829,GO:0009658	protein serine/threonine kinase activity|protein serine/threonine/tyrosine kinase activity|ATP binding|cytosol|chloroplast organization
GWHGACDB032208	9.15957	0	18.3191	Inf	Inf	0.0487631	0.860034	Up	0.233006	0.0987728	Hca.18G0019780	actin, putative, expressed		GO:0005524,GO:0005737,GO:0005856	ATP binding|cytoplasm|cytoskeleton
GWHGACDB032253	23.4827	2.78397	44.1815	15.8699	3.98822	0.0296357	0.631355	Up	0.8263	2.79071	Hca.18G0020230	ribosomal protein L10, putative, expressed		GO:0000027,GO:0000956,GO:0005634,GO:0005730,GO:0005737,GO:0006364	ribosomal large subunit assembly|nuclear-transcribed mRNA catabolic process|nucleus|nucleolus|cytoplasm|rRNA processing
GWHGACDB032378	15.0863	0	30.1727	Inf	Inf	0.0125659	0.350723	Up	0	0	Hca.18G0021480	amine oxidase, flavin-containing, domain containing protein, expressed
GWHGACDB032438	18.3191	0	36.6383	Inf	Inf	0.00654887	0.217056	Up	0	0	Hca.18G0022080	photosystem I reaction center subunit, chloroplast precursor, putative, expressed		GO:0009507,GO:0009522,GO:0009534,GO:0009535,GO:0009579,GO:0015979,GO:0016021	chloroplast|photosystem I|chloroplast thylakoid|chloroplast thylakoid membrane|thylakoid|photosynthesis|integral component of membrane	ko00195	Photosynthesis
GWHGACDB032449	365.818	120.639	610.997	5.06468	2.34047	0.0100658	0.297954	Up	3.12888	10.1372	Hca.18G0022190	3-ketoacyl-CoA synthase, putative, expressed		GO:0005783,GO:0005789,GO:0006633,GO:0009409,GO:0009416,GO:0009826,GO:0010025,GO:0016021,GO:0102336,GO:0102337,GO:0102338,GO:0102756	endoplasmic reticulum|endoplasmic reticulum membrane|fatty acid biosynthetic process|response to cold|response to light stimulus|unidimensional cell growth|wax biosynthetic process|integral component of membrane|3-oxo-arachidoyl-CoA synthase activity|3-oxo-cerotoyl-CoA synthase activity|3-oxo-lignoceronyl-CoA synthase activity|very-long-chain 3-ketoacyl-CoA synthase activity	ko00062	Fatty acid elongation
GWHGACDB032581	31.8043	6.49594	57.1126	8.79205	3.1362	0.0449761	0.817228	Up	0	0.437648	Hca.18G0023510	Divergent PAP2 family domain containing protein, expressed
GWHGACDB032612	96.7452	29.6957	163.795	5.51577	2.46356	0.0286715	0.620812	Up	1.57299	8.22525	Hca.18G0023820	ribose-5-phosphate isomerase A, putative, expressed		GO:0004751,GO:0005737,GO:0008219,GO:0009052,GO:0010228	ribose-5-phosphate isomerase activity|cytoplasm|cell death|pentose-phosphate shunt, non-oxidative branch|vegetative to reproductive phase transition of meristem	ko00710,ko01200,ko00030,ko01230	Carbon fixation in photosynthetic organisms|Carbon metabolism|Pentose phosphate pathway|Biosynthesis of amino acids
GWHGACDB032613	951.41	382.332	1520.49	3.97688	1.99164	0.0220748	0.523935	Up	10.7858	40.3833	Hca.18G0023830	expressed protein
GWHGACDB032626	16.6279	0.927991	32.3279	34.8364	5.12252	0.0264615	0.592647	Up	0	1.1298	Hca.18G0023960	homeobox associated leucine zipper, putative, expressed
GWHGACDB032972	92.3741	3.71197	181.036	48.771	5.60795	5.20907e-05	0.00396548	Up	0.324423	2.37956	Hca.02G0000300	DUF260 domain containing protein, putative, expressed	LBD	GO:0005634,GO:0010089,GO:0010311,GO:0045893	nucleus|xylem development|lateral root formation|positive regulation of transcription, DNA-templated
GWHGACDB032975	36.9527	2.78397	71.1214	25.5467	4.67507	0.0050944	0.180514	Up	0	0	Hca.02G0000330
GWHGACDB032986	64.6558	0	129.312	Inf	Inf	1.03233e-05	0.000981753	Up	0	11.5478	Hca.02G0000440	lysM domain containing protein, putative, expressed
GWHGACDB032988	312.791	123.423	502.16	4.06861	2.02454	0.0263142	0.591465	Up	0.985283	4.71285	Hca.02G0000460	fatty acid hydroxylase, putative, expressed		GO:0000254,GO:0005506,GO:0005789,GO:0016020,GO:0016021,GO:0016126,GO:0080064	C-4 methylsterol oxidase activity|iron ion binding|endoplasmic reticulum membrane|membrane|integral component of membrane|sterol biosynthetic process|4,4-dimethyl-9beta,19-cyclopropylsterol oxidation	ko00100	Steroid biosynthesis
GWHGACDB033048	568.718	56.6075	1080.83	19.0934	4.255	1.10683e-05	0.00104309	Up	0.117259	10.4621	Hca.02G0001060	seven in absentia protein family domain containing protein, expressed		GO:0002933,GO:0005506,GO:0010584,GO:0016020,GO:0016021,GO:0016709,GO:0020037,GO:0048653,GO:0051792,GO:0052722,GO:0080110	lipid hydroxylation|iron ion binding|pollen exine formation|membrane|integral component of membrane|oxidoreductase activity, acting on paired donors, with incorporation or reduction of molecular oxygen, NAD(P)H as one donor, and incorporation of one atom of oxygen|heme binding|anther development|medium-chain fatty acid biosynthetic process|fatty acid in-chain hydroxylase activity|sporopollenin bi…
GWHGACDB033063	73.4717	17.6318	129.312	7.33398	2.8746	0.0189642	0.470915	Up	0.109011	0.847588	Hca.02G0001210	homeobox associated leucine zipper, putative, expressed	HD-ZIP
GWHGACDB033102	240.905	59.3914	422.418	7.11244	2.83034	0.0035051	0.136572	Up	0.41424	5.67034	Hca.02G0001600	expressed protein
GWHGACDB033118	311.128	70.5273	551.729	7.82291	2.96771	0.00173704	0.0780868	Up	0.251074	1.93071	Hca.02G0001760	boron transporter protein, putative, expressed		GO:0005452,GO:0005768,GO:0005773,GO:0005887,GO:0010036,GO:0015301,GO:0046713,GO:0051453,GO:0080139	inorganic anion exchanger activity|endosome|vacuole|integral component of plasma membrane|response to boron-containing substance|anion:anion antiporter activity|borate transport|regulation of intracellular pH|borate efflux transmembrane transporter activity
GWHGACDB033218	1518.59	638.458	2398.73	3.75707	1.90961	0.0303411	0.640561	Up	20.2811	67.6501	Hca.02G0002760	gibberellin receptor GID1L2, putative, expressed		GO:0005634,GO:0005737,GO:0009739,GO:0009939,GO:0010325,GO:0010331,GO:0010476,GO:0010629,GO:0016787,GO:0048444,GO:0048530,GO:1905516	nucleus|cytoplasm|response to gibberellin|positive regulation of gibberellic acid mediated signaling pathway|raffinose family oligosaccharide biosynthetic process|gibberellin binding|gibberellin mediated signaling pathway|negative regulation of gene expression|hydrolase activity|floral organ morphogenesis|fruit morphogenesis|positive regulation of fertilization	ko04075	Plant hormone signal transduction
GWHGACDB033221	131.573	45.4716	217.674	4.78704	2.25914	0.0307732	0.647533	Up	0.241279	1.22783	Hca.02G0002790	protein kinase domain containing protein, expressed
GWHGACDB033428	143.068	56.6075	229.528	4.05473	2.01961	0.0476559	0.849122	Up	1.26533	4.26008	Hca.02G0004860	OsFBX392 - F-box domain containing protein, expressed		GO:0008284,GO:0009506	positive regulation of cell proliferation|plasmodesma
GWHGACDB033514	149.309	59.3914	239.226	4.02796	2.01005	0.0468618	0.841201	Up	0.58308	0.855512	Hca.02G0005720	proline oxidase, mitochondrial precursor, putative, expressed		GO:0004176,GO:0004222,GO:0005524,GO:0005739,GO:0006508,GO:0008270,GO:0009941,GO:0016021,GO:0031969	ATP-dependent peptidase activity|metalloendopeptidase activity|ATP binding|mitochondrion|proteolysis|zinc ion binding|chloroplast envelope|integral component of membrane|chloroplast membrane
GWHGACDB033584	151.075	57.5355	244.614	4.25154	2.08799	0.0390883	0.749843	Up	0	0.172761	Hca.02G0006420	fructose-bisphospate aldolase isozyme, putative, expressed		GO:0004332,GO:0006096,GO:0009507	fructose-bisphosphate aldolase activity|glycolytic process|chloroplast	ko00710,ko00680,ko01200,ko01230,ko00030,ko00051,ko00010	Carbon fixation in photosynthetic organisms|Methane metabolism|Carbon metabolism|Biosynthesis of amino acids|Pentose phosphate pathway|Fructose and mannose metabolism|Glycolysis / Gluconeogenesis
GWHGACDB033591	238.376	97.4391	379.314	3.89283	1.96082	0.0364578	0.722871	Up	2.36751	5.61163	Hca.02G0006490	mitochondrial chaperone BCS1, putative, expressed		GO:0005524,GO:0005783,GO:0005794,GO:0009506,GO:0009737,GO:0016021,GO:0016887,GO:0051365	ATP binding|endoplasmic reticulum|Golgi apparatus|plasmodesma|response to abscisic acid|integral component of membrane|ATPase activity|cellular response to potassium ion starvation
GWHGACDB033895	9.69837	0	19.3967	Inf	Inf	0.0424127	0.78801	Up	0	0	Hca.02G0009530	expressed protein
GWHGACDB033960	148.306	58.4635	238.149	4.07346	2.02626	0.0455097	0.822796	Up	0.250294	0.784185	Hca.02G0010180	WD repeat-containing protein, putative, expressed
GWHGACDB034005	43.6427	0	87.2853	Inf	Inf	0.000120617	0.00815088	Up	0	0	Hca.02G0010630	vacuolar ATP synthase subunit d, putative, expressed		GO:0004185,GO:0005576,GO:0005773,GO:0051603	serine-type carboxypeptidase activity|extracellular region|vacuole|proteolysis involved in cellular protein catabolic process
GWHGACDB034243	323.224	141.055	505.393	3.58296	1.84115	0.0414443	0.774617	Up	0	0	Hca.02G0013010	mitochondrial carrier protein, putative, expressed		GO:0004707,GO:0005524,GO:0005634,GO:0005737,GO:0006952,GO:0010468,GO:0035556,GO:0042542	MAP kinase activity|ATP binding|nucleus|cytoplasm|defense response|regulation of gene expression|intracellular signal transduction|response to hydrogen peroxide
GWHGACDB034317	32.3279	0	64.6558	Inf	Inf	0.000592017	0.0322013	Up	0	0.341175	Hca.02G0013750	eukaryotic aspartyl protease domain containing protein, expressed
GWHGACDB034547	880.979	413.884	1348.07	3.25713	1.7036	0.0480067	0.852459	Up	14.3898	41.3563	Hca.02G0016050	aldehyde dehydrogenase, putative, expressed		GO:0004028,GO:0004029,GO:0006081,GO:0009414,GO:0009507,GO:0009536,GO:0009737,GO:0009941,GO:0033721,GO:0043878	3-chloroallyl aldehyde dehydrogenase activity|aldehyde dehydrogenase (NAD) activity|cellular aldehyde metabolic process|response to water deprivation|chloroplast|plastid|response to abscisic acid|chloroplast envelope|aldehyde dehydrogenase (NADP+) activity|glyceraldehyde-3-phosphate dehydrogenase (NAD+) (non-phosphorylating) activity	ko00561,ko00071,ko00380,ko00310,ko00040,ko00410,ko00340,ko00620,ko00330,ko00903,ko00280,ko00625,ko00053,ko00010	Glycerolipid metabolism|Fatty acid degradation|Tryptophan metabolism|Lysine degradation|Pentose and glucuronate interconversions|beta-Alanine metabolism|Histidine metabolism|Pyruvate metabolism|Arginine and proline metabolism|Limonene and pinene degradation|Valine, leucine and isoleucine degradation|Chloroalkane and chloroalkene degradation|Ascorbate and aldarate metabolism|Glycolysis / Gluconeog…
GWHGACDB034643	228.721	50.1115	407.331	8.1285	3.02299	0.00214781	0.0930758	Up	1.34068	8.07889	Hca.02G0017010	expansin precursor, putative, expressed		GO:0003989,GO:0006633,GO:0009317,GO:0009507,GO:0009536,GO:0009570,GO:0009941	acetyl-CoA carboxylase activity|fatty acid biosynthetic process|acetyl-CoA carboxylase complex|chloroplast|plastid|chloroplast stroma|chloroplast envelope	ko01200,ko00061,ko00620,ko00253,ko00720,ko00640,ko01212	Carbon metabolism|Fatty acid biosynthesis|Pyruvate metabolism|Tetracycline biosynthesis|Carbon fixation pathways in prokaryotes|Propanoate metabolism|Fatty acid metabolism
GWHGACDB034733	285.791	97.4391	474.142	4.86604	2.28275	0.0139406	0.37895	Up	2.62321	9.903	Hca.02G0017910	expressed protein		GO:0005794,GO:0010411,GO:0016021,GO:0016413	Golgi apparatus|xyloglucan metabolic process|integral component of membrane|O-acetyltransferase activity
GWHGACDB034781	159.232	56.6075	261.856	4.62582	2.20971	0.0282124	0.615987	Up	5.30148	18.5531	Hca.02G0018390
GWHGACDB034852	14.5476	0	29.0951	Inf	Inf	0.0140721	0.380215	Up	0	0.777278	Hca.02G0019100	cytochrome P450, putative, expressed		GO:0005506,GO:0009611,GO:0009694,GO:0016021,GO:0016705,GO:0020037,GO:0052694	iron ion binding|response to wounding|jasmonic acid metabolic process|integral component of membrane|oxidoreductase activity, acting on paired donors, with incorporation or reduction of molecular oxygen|heme binding|jasmonoyl-isoleucine-12-hydroxylase activity
GWHGACDB035184	1501.81	505.755	2497.87	4.93889	2.30419	0.00990116	0.295599	Up	13.7584	58.9715	Hca.02G0022420	glycosyltransferase, putative, expressed
GWHGACDB035742	25.8623	0	51.7246	Inf	Inf	0.00166884	0.0754715	Up	0	0.242994	Hca.02G0028000	hydrolase, alpha/beta fold family domain containing protein, expressed		GO:0005576,GO:0005618,GO:0005886,GO:0010224,GO:0016787,GO:0071555	extracellular region|cell wall|plasma membrane|response to UV-B|hydrolase activity|cell wall organization
GWHGACDB035939	11.8536	0	23.7071	Inf	Inf	0.0252926	0.57386	Up	0	0.134451	Hca.02G0029970
GWHGACDB035951	77.5869	0	155.174	Inf	Inf	2.79935e-06	0.000319657	Up	0	8.35529	Hca.02G0030090
GWHGACDB036333	341.599	33.4077	649.791	19.4503	4.28172	1.99922e-05	0.00173754	Up	0.563782	13.0294	Hca.02G0033910	DNA binding protein, putative, expressed		GO:0003680,GO:0003700,GO:0005634,GO:0042742,GO:0045087,GO:0045824,GO:1900425	AT DNA binding|DNA-binding transcription factor activity|nucleus|defense response to bacterium|innate immune response|negative regulation of innate immune response|negative regulation of defense response to bacterium
GWHGACDB036471	30.1727	0	60.3454	Inf	Inf	0.000826244	0.042543	Up	0	1.47451	Hca.02G0035290	glycosyl hydrolase family 5 protein, putative, expressed		GO:0004553,GO:0005975	hydrolase activity, hydrolyzing O-glycosyl compounds|carbohydrate metabolic process
GWHGACDB036472	207.437	0	414.875	Inf	Inf	5.40912e-10	4.02954e-07	Up	0	6.58629	Hca.02G0035300	glycosyl hydrolase family 5 protein, putative, expressed		GO:0004553,GO:0005975	hydrolase activity, hydrolyzing O-glycosyl compounds|carbohydrate metabolic process
GWHGACDB036574	189.974	69.5993	310.348	4.45906	2.15674	0.027042	0.597659	Up	0.515055	1.59188	Hca.02G0036320	leucine rich repeat containing protein, expressed	WRKY
GWHGACDB036586	213.157	76.0953	350.219	4.60237	2.20238	0.0218187	0.520322	Up	0.154707	0.69008	Hca.02G0036440	transporter family protein, putative, expressed		GO:0005351,GO:0005355,GO:0005887,GO:0008645	carbohydrate:proton symporter activity|glucose transmembrane transporter activity|integral component of plasma membrane|hexose transmembrane transport
GWHGACDB036957	1603.15	97.4391	3108.87	31.9057	4.99574	8.05604e-07	0.000116693	Up	0.0759865	5.87265	Hca.02G0040150	DIRP family protein, putative, expressed	MYB_related	GO:0000062,GO:0005634,GO:0005737,GO:0005829,GO:0006869,GO:0008289,GO:0009416,GO:0009723,GO:0009753	fatty-acyl-CoA binding|nucleus|cytoplasm|cytosol|lipid transport|lipid binding|response to light stimulus|response to ethylene|response to jasmonic acid
GWHGACDB036968	85.9692	29.6957	142.243	4.79001	2.26003	0.0487916	0.860052	Up	0	1.53866	Hca.02G0040260	expressed protein
GWHGACDB036969	143.486	38.0476	248.925	6.54245	2.70983	0.00975583	0.293264	Up	0.123352	0.136168	Hca.02G0040270	h/ACA ribonucleoprotein complex subunit 1-like protein 1, putative, expressed		GO:0000103,GO:0004020,GO:0005524,GO:0005829,GO:0019344,GO:0070814	sulfate assimilation|adenylylsulfate kinase activity|ATP binding|cytosol|cysteine biosynthetic process|hydrogen sulfide biosynthetic process	ko00230,ko00920	Purine metabolism|Sulfur metabolism
GWHGACDB037240	315.963	97.4391	534.488	5.48535	2.45558	0.00796605	0.251759	Up	1.12869	6.89991	Hca.02G0042980	haloacid dehalogenase-like hydrolase family protein, putative, expressed		GO:0005634,GO:0005829,GO:0006206,GO:0008252,GO:0008253,GO:0009166	nucleus|cytosol|pyrimidine nucleobase metabolic process|nucleotidase activity|5'-nucleotidase activity|nucleotide catabolic process
GWHGACDB037528	433.032	95.5831	770.481	8.06085	3.01093	0.00112266	0.0542097	Up	2.8273	20.7293	Hca.03G0000810	glyoxalase family protein, putative, expressed
GWHGACDB037942	47.669	10.2079	85.1301	8.33963	3.05998	0.0270673	0.597659	Up	0.293148	2.31666	Hca.03G0004950	chlorophyll A-B binding protein, putative, expressed		GO:0009416,GO:0009523,GO:0009535,GO:0009768,GO:0009941,GO:0010287,GO:0016021,GO:0016168,GO:0018298	response to light stimulus|photosystem II|chloroplast thylakoid membrane|photosynthesis, light harvesting in photosystem I|chloroplast envelope|plastoglobule|integral component of membrane|chlorophyll binding|protein-chromophore linkage	ko00196	Photosynthesis - antenna proteins
GWHGACDB038203	75.3125	14.8479	135.777	9.14456	3.19291	0.00993993	0.296473	Up	0.294499	0.739804	Hca.03G0007560	nodulin MtN3 family protein, putative, expressed
GWHGACDB038251	14.4727	0.927991	28.0175	30.1916	4.91607	0.0395834	0.756558	Up	0.0567846	0.863568	Hca.03G0008040	expressed protein
GWHGACDB038266	246.144	94.6551	397.633	4.20086	2.07069	0.027138	0.598375	Up	3.23163	11.3963	Hca.03G0008190	oxidoreductase, aldo/keto reductase family protein, putative, expressed		GO:0005829,GO:0016491	cytosol|oxidoreductase activity
GWHGACDB038424	411.121	106.719	715.524	6.70475	2.74518	0.00274531	0.112428	Up	0.987284	7.49405	Hca.03G0009770	lipoxygenase protein, putative, expressed		GO:0005886,GO:0009507,GO:0009611,GO:0009695,GO:0016165,GO:0031408,GO:0034440,GO:0046872	plasma membrane|chloroplast|response to wounding|jasmonic acid biosynthetic process|linoleate 13S-lipoxygenase activity|oxylipin biosynthetic process|lipid oxidation|metal ion binding	ko00591,ko00592	Linoleic acid metabolism|alpha-Linolenic acid metabolism
GWHGACDB038831	55.197	3.71197	106.682	28.74	4.84499	0.00124906	0.0590343	Up	0.20565	2.83666	Hca.03G0013840	MYB family transcription factor, putative, expressed	MYB
GWHGACDB038863	17.7803	0	35.5607	Inf	Inf	0.00727767	0.234988	Up	0	6.75677	Hca.03G0014160	lysM domain containing protein, putative, expressed
GWHGACDB038915	1205.77	535.451	1876.1	3.50377	1.80891	0.0375668	0.735538	Up	3.92296	13.7625	Hca.03G0014680	MATE efflux family protein, putative, expressed		GO:0005773,GO:0005774,GO:0006855,GO:0009813,GO:0015238,GO:0015297,GO:0016021	vacuole|vacuolar membrane|drug transmembrane transport|flavonoid biosynthetic process|drug transmembrane transporter activity|antiporter activity|integral component of membrane
GWHGACDB039085	1511.71	590.202	2433.21	4.12267	2.04358	0.0210055	0.504778	Up	31.6675	123.807	Hca.03G0016380	invertase/pectin methylesterase inhibitor family protein, putative, expressed		GO:0004857	enzyme inhibitor activity
GWHGACDB039190	9.69837	0	19.3967	Inf	Inf	0.0424127	0.78801	Up	0	0.532291	Hca.03G0017430	transferase family protein, putative, expressed		GO:0010345,GO:0050734,GO:0052325,GO:0102406	suberin biosynthetic process|hydroxycinnamoyltransferase activity|cell wall pectin biosynthetic process|omega-hydroxypalmitate O-sinapoyl transferase activity	ko00073	Cutin, suberine and wax biosynthesis
GWHGACDB039371	62.6209	18.5598	106.682	5.74801	2.52306	0.0441218	0.811669	Up	0.164049	0.820687	Hca.03G0019240	AMP-binding enzyme, putative, expressed		GO:0005777,GO:0006631,GO:0016874	peroxisome|fatty acid metabolic process|ligase activity
GWHGACDB039396	5496.58	1774.32	9218.84	5.1957	2.37732	0.0195	0.480642	Up	19.7407	85.4826	Hca.03G0019490	vignain precursor, putative, expressed		GO:0008234,GO:0031410	cysteine-type peptidase activity|cytoplasmic vesicle
GWHGACDB039621	102.373	33.4077	171.338	5.12869	2.35859	0.0330985	0.674648	Up	0.206919	1.37699	Hca.03G0021740	zinc-binding protein, putative, expressed
GWHGACDB040000	266.617	61.2474	471.987	7.70624	2.94603	0.0022055	0.0947879	Up	0.834361	5.99813	Hca.03G0025530	expressed protein
GWHGACDB040263	30.5619	1.85598	59.2678	31.9334	4.99699	0.00618207	0.20696	Up	0	0.557444	Hca.03G0028160	terpene synthase, putative, expressed		GO:0000287,GO:0010333	magnesium ion binding|terpene synthase activity
GWHGACDB040268	130.779	35.2637	226.295	6.41723	2.68195	0.0119001	0.336646	Up	0.087313	0	Hca.03G0028210	transmembrane amino acid transporter protein, putative, expressed		GO:0003333,GO:0005774,GO:0015171,GO:0016021	amino acid transmembrane transport|vacuolar membrane|amino acid transmembrane transporter activity|integral component of membrane
GWHGACDB040285	190.587	68.6714	312.503	4.5507	2.18609	0.0251132	0.572699	Up	0.703188	0.595501	Hca.03G0028380	nodulin, putative, expressed
GWHGACDB040472	1332.8	383.26	2282.35	5.95509	2.57412	0.00412253	0.155031	Up	7.87741	31.8478	Hca.03G0030250	GDSL-like lipase/acylhydrolase, putative, expressed		GO:0005618,GO:0009507,GO:0009534,GO:0016042,GO:0016788,GO:0048046	cell wall|chloroplast|chloroplast thylakoid|lipid catabolic process|hydrolase activity, acting on ester bonds|apoplast
GWHGACDB040481	82.4361	0	164.872	Inf	Inf	1.77071e-06	0.000216414	Up	0	0	Hca.03G0030340
GWHGACDB040506	800.496	195.806	1405.19	7.17641	2.84326	0.0015488	0.071054	Up	5.24845	26.995	Hca.03G0030590	bZIP transcription factor family protein, putative, expressed	bZIP	GO:0003676,GO:0003682,GO:0003700,GO:0005634,GO:0005829,GO:0006952,GO:0006970,GO:0007231,GO:0008272,GO:0009294,GO:0009652,GO:0009970,GO:0043565,GO:0043621,GO:0045596,GO:0051019,GO:0051170	nucleic acid binding|chromatin binding|DNA-binding transcription factor activity|nucleus|cytosol|defense response|response to osmotic stress|osmosensory signaling pathway|sulfate transport|DNA mediated transformation|thigmotropism|cellular response to sulfate starvation|sequence-specific DNA binding|protein self-association|negative regulation of cell differentiation|mitogen-activated protein kin…
GWHGACDB040550	22.4051	2.78397	42.0263	15.0958	3.91607	0.0345984	0.700657	Up	0.219543	0.533077	Hca.03G0031030	SAM dependent carboxyl methyltransferase, putative, expressed		GO:0006952,GO:0008757,GO:0009611,GO:0046872,GO:0051707,GO:0052624,GO:0080150	defense response|S-adenosylmethionine-dependent methyltransferase activity|response to wounding|metal ion binding|response to other organism|2-phytyl-1,4-naphthoquinone methyltransferase activity|S-adenosyl-L-methionine:benzoic acid carboxyl methyl transferase activity
GWHGACDB040724	30.7115	0	61.423	Inf	Inf	0.000759366	0.0397308	Up	0	0	Hca.03G0032770	plastocyanin-like domain containing protein, putative, expressed
GWHGACDB040764	145.492	39.9036	251.08	6.29216	2.65356	0.0109628	0.317009	Up	0.682326	3.95973	Hca.03G0033170	ankyrin repeat domain containing protein, expressed
GWHGACDB040999	36.4887	1.85598	71.1214	38.3201	5.26003	0.00283269	0.115252	Up	0	0	Hca.03G0035520	amino acid transporter, putative, expressed		GO:0003333,GO:0005886,GO:0015171,GO:0015172,GO:0015175,GO:0015293,GO:0015810,GO:0015827,GO:0016021	amino acid transmembrane transport|plasma membrane|amino acid transmembrane transporter activity|acidic amino acid transmembrane transporter activity|neutral amino acid transmembrane transporter activity|symporter activity|aspartate transmembrane transport|tryptophan transport|integral component of membrane
GWHGACDB041098	84.1425	5.56795	162.717	29.2239	4.86908	0.000286666	0.017518	Up	0.22035	5.26265	Hca.03G0036510	expressed protein		GO:0000943,GO:0003676,GO:0003964,GO:0004190,GO:0004519,GO:0006310,GO:0015074,GO:0046872	retrotransposon nucleocapsid|nucleic acid binding|RNA-directed DNA polymerase activity|aspartic-type endopeptidase activity|endonuclease activity|DNA recombination|DNA integration|metal ion binding
GWHGACDB041262	927.685	275.613	1579.76	5.73178	2.51898	0.00450093	0.165482	Up	0.185846	0	Hca.03G0038150	polyprenyl synthetase, putative, expressed		GO:0004161,GO:0004337,GO:0005737,GO:0005829,GO:0006695,GO:0033384,GO:0045337,GO:0046872	dimethylallyltranstransferase activity|geranyltranstransferase activity|cytoplasm|cytosol|cholesterol biosynthetic process|geranyl diphosphate biosynthetic process|farnesyl diphosphate biosynthetic process|metal ion binding	ko00900	Terpenoid backbone biosynthesis
GWHGACDB041527	480.295	30.6237	929.966	30.3675	4.92446	1.15303e-06	0.000153073	Up	0	1.1592	Hca.03G0040800
GWHGACDB041568	323.388	145.695	501.082	3.43926	1.7821	0.0479906	0.852459	Up	2.05332	6.68128	Hca.03G0041210	pectinesterase, putative, expressed		GO:0005576,GO:0005618,GO:0030599,GO:0042545,GO:0045330,GO:0045490,GO:0046910	extracellular region|cell wall|pectinesterase activity|cell wall modification|aspartyl esterase activity|pectin catabolic process|pectinesterase inhibitor activity	ko00040,ko00500	Pentose and glucuronate interconversions|Starch and sucrose metabolism
GWHGACDB041599	239.454	97.4391	381.469	3.91495	1.96899	0.0356284	0.717336	Up	1.23472	3.16819	Hca.03G0041520	auxin response factor 6, putative, expressed	ARF	GO:0003677,GO:0003700,GO:0005634,GO:0009733,GO:0009734,GO:0009908	DNA binding|DNA-binding transcription factor activity|nucleus|response to auxin|auxin-activated signaling pathway|flower development
GWHGACDB041675	136.871	39.9036	233.838	5.86008	2.55092	0.0151801	0.402541	Up	0.859544	4.6317	Hca.03G0042280	DUF292 domain containing protein, expressed				ko04144	Endocytosis
GWHGACDB041698	53.2966	13.9199	92.6733	6.65763	2.73501	0.0382888	0.743588	Up	0.732805	3.58354	Hca.03G0042510	expressed protein
GWHGACDB041802	323.088	115.999	530.177	4.57054	2.19236	0.0164638	0.426777	Up	0.91373	4.55671	Hca.03G0043550	DUF640 domain containing protein, putative, expressed		GO:0003677,GO:0005634,GO:0007275,GO:0009299,GO:0009416,GO:0090698	DNA binding|nucleus|multicellular organism development|mRNA transcription|response to light stimulus|post-embryonic plant morphogenesis
GWHGACDB041823	81.5233	4.63996	158.407	34.1397	5.09338	0.000214545	0.0135884	Up	0.0623613	3.51872	Hca.03G0043760	NFD4, putative, expressed		GO:0000741,GO:0005739,GO:0009651,GO:0010197,GO:0016021	karyogamy|mitochondrion|response to salt stress|polar nucleus fusion|integral component of membrane
GWHGACDB042037	9.69837	0	19.3967	Inf	Inf	0.0424127	0.78801	Up	0	0	Hca.03G0045900	ANTH/ENTH domain containing protein, putative, expressed		GO:0005247,GO:0034707,GO:0034765,GO:1902476	voltage-gated chloride channel activity|chloride channel complex|regulation of ion transmembrane transport|chloride transmembrane transport
GWHGACDB042095	113.852	38.0476	189.657	4.98472	2.31751	0.0318685	0.661207	Up	0.146794	1.08622	Hca.03G0046480	retrotransposon protein, putative, unclassified, expressed		GO:0009535,GO:0009536,GO:0010304,GO:0015996,GO:0016021,GO:0016491,GO:0034256	chloroplast thylakoid membrane|plastid|PSII associated light-harvesting complex II catabolic process|chlorophyll catabolic process|integral component of membrane|oxidoreductase activity|chlorophyll(ide) b reductase activity	ko00860	Porphyrin and chlorophyll metabolism
GWHGACDB042206	10.2372	0	20.4743	Inf	Inf	0.0370318	0.728655	Up	0	0.167647	Hca.04G0000460	aquaporin protein, putative, expressed		GO:0003729,GO:0005634,GO:0005773,GO:0005886,GO:0009414,GO:0009506,GO:0009737,GO:0015250,GO:0016020,GO:0016021,GO:0046658	mRNA binding|nucleus|vacuole|plasma membrane|response to water deprivation|plasmodesma|response to abscisic acid|water channel activity|membrane|integral component of membrane|anchored component of plasma membrane
GWHGACDB042405	166.818	9.27991	324.356	34.9525	5.12733	1.18805e-05	0.00111292	Up	0	2.16891	Hca.04G0002450	wax synthase, putative, expressed		GO:0004144,GO:0005783,GO:0005789,GO:0005886,GO:0010025,GO:0016021,GO:0019432,GO:0047196,GO:0102966,GO:0103095	diacylglycerol O-acyltransferase activity|endoplasmic reticulum|endoplasmic reticulum membrane|plasma membrane|wax biosynthetic process|integral component of membrane|triglyceride biosynthetic process|long-chain-alcohol O-fatty-acyltransferase activity|arachidoyl-CoA:1-dodecanol O-acyltransferase activity|wax ester synthase activity
GWHGACDB042413	20.4743	0	40.9487	Inf	Inf	0.00434287	0.160614	Up	0	1.97554	Hca.04G0002530			GO:0005576	extracellular region
GWHGACDB042415	87.0468	29.6957	144.398	4.86258	2.28172	0.0462238	0.832135	Up	0.029195	0.157189	Hca.04G0002550	oryzain beta chain precursor, putative, expressed		GO:0004197,GO:0005615,GO:0005764,GO:0051603	cysteine-type endopeptidase activity|extracellular space|lysosome|proteolysis involved in cellular protein catabolic process
GWHGACDB042422	26.7155	2.78397	50.647	18.1924	4.18526	0.0188772	0.469873	Up	0.172952	1.84212	Hca.04G0002620	MYB family transcription factor, putative, expressed	MYB	GO:0003700,GO:0005634,GO:0006355,GO:0009723,GO:0009737,GO:0009751,GO:0009753,GO:0010200,GO:0010929,GO:0019760,GO:0043565,GO:0044212,GO:0046686,GO:1901001	DNA-binding transcription factor activity|nucleus|regulation of transcription, DNA-templated|response to ethylene|response to abscisic acid|response to salicylic acid|response to jasmonic acid|response to chitin|positive regulation of auxin mediated signaling pathway|glucosinolate metabolic process|sequence-specific DNA binding|transcription regulatory region DNA binding|response to cadmium ion|n…
GWHGACDB042513	646.132	245.918	1046.35	4.25486	2.08911	0.0169418	0.436615	Up	2.31118	10.1663	Hca.04G0003530	mitochondrial carrier protein, putative, expressed		GO:0005310,GO:0005743,GO:0006839,GO:0008272,GO:0015116,GO:0015117,GO:0015131,GO:0015140,GO:0015141,GO:0015297,GO:0015709,GO:0015729,GO:0016021,GO:0035435,GO:0071422,GO:0071423	dicarboxylic acid transmembrane transporter activity|mitochondrial inner membrane|mitochondrial transport|sulfate transport|sulfate transmembrane transporter activity|thiosulfate transmembrane transporter activity|oxaloacetate transmembrane transporter activity|malate transmembrane transporter activity|succinate transmembrane transporter activity|antiporter activity|thiosulfate transport|oxaloace…
GWHGACDB042577	271.004	93.7271	448.28	4.78282	2.25786	0.0155112	0.408859	Up	2.66285	13.9413	Hca.04G0004170	transmembrane amino acid transporter protein, putative, expressed		GO:0003333,GO:0005774,GO:0015171,GO:0015175,GO:0015804,GO:0016021	amino acid transmembrane transport|vacuolar membrane|amino acid transmembrane transporter activity|neutral amino acid transmembrane transporter activity|neutral amino acid transport|integral component of membrane
GWHGACDB042586	238.391	70.5273	406.254	5.76023	2.52613	0.0083622	0.261637	Up	0.532592	3.45665	Hca.04G0004260	histone deacetylase 19, putative, expressed		GO:0000118,GO:0004407,GO:0005634,GO:0009294,GO:0009405,GO:0009861,GO:0016573,GO:0032041,GO:0045892,GO:0045944,GO:0070822,GO:0070932,GO:0070933,GO:1902459,GO:2000026	histone deacetylase complex|histone deacetylase activity|nucleus|DNA mediated transformation|pathogenesis|jasmonic acid and ethylene-dependent systemic resistance|histone acetylation|NAD-dependent histone deacetylase activity (H3-K14 specific)|negative regulation of transcription, DNA-templated|positive regulation of transcription by RNA polymerase II|Sin3-type complex|histone H3 deacetylation|hi…	ko04330,ko04110	Notch signaling pathway|Cell cycle
GWHGACDB042592	27.7931	2.78397	52.8022	18.9665	4.24538	0.0163119	0.424457	Up	0	3.4124	Hca.04G0004320	expressed protein
GWHGACDB043022	794.742	6.49594	1582.99	243.689	7.9289	1.77414e-11	4.26994e-08	Up	0	5.52022	Hca.04G0008620	AMP-binding domain containing protein, expressed		GO:0004467,GO:0005524,GO:0005737,GO:0005783,GO:0031956,GO:0046949,GO:0080110	long-chain fatty acid-CoA ligase activity|ATP binding|cytoplasm|endoplasmic reticulum|medium-chain fatty acid-CoA ligase activity|fatty-acyl-CoA biosynthetic process|sporopollenin biosynthetic process	ko00940,ko00130,ko00360	Phenylpropanoid biosynthesis|Ubiquinone and other terpenoid-quinone biosynthesis|Phenylalanine metabolism
GWHGACDB043079	27.3291	1.85598	52.8022	28.4497	4.83034	0.00972042	0.292717	Up	0.0436987	0.0466823	Hca.04G0009190	endoglucanase, putative, expressed		GO:0005576,GO:0008810,GO:0030245,GO:0071555	extracellular region|cellulase activity|cellulose catabolic process|cell wall organization
GWHGACDB043408	3909.9	62.1754	7757.62	124.77	6.96313	5.92005e-09	2.28675e-06	Up	1.79576	194.24	Hca.04G0012480	MYB family transcription factor, putative, expressed	MYB
GWHGACDB043517	123.924	0	247.847	Inf	Inf	6.15735e-08	1.40621e-05	Up	0	2.65851	Hca.04G0013570
GWHGACDB043546	157.569	3.71197	311.425	83.8977	6.39056	8.35958e-07	0.000119979	Up	0	1.09716	Hca.04G0013860	OsSub59 - Putative Subtilisin homologue, expressed		GO:0004252,GO:0005576	serine-type endopeptidase activity|extracellular region
GWHGACDB043622	35.5759	6.49594	64.6558	9.95326	3.31517	0.0301125	0.638319	Up	0	0	Hca.04G0014620	respiratory burst oxidase, putative, expressed		GO:0004601,GO:0005509,GO:0016021,GO:0050664	peroxidase activity|calcium ion binding|integral component of membrane|oxidoreductase activity, acting on NAD(P)H, oxygen as acceptor
GWHGACDB043684	21.5519	0	43.1039	Inf	Inf	0.00355931	0.137656	Up	0	0.0376613	Hca.04G0015240	pectate lyase precursor, putative, expressed		GO:0009624,GO:0016020,GO:0030570,GO:0045490,GO:0046872	response to nematode|membrane|pectate lyase activity|pectin catabolic process|metal ion binding	ko00040,ko02024	Pentose and glucuronate interconversions|Quorum sensing
GWHGACDB043687	7658.8	2542.7	12774.9	5.02416	2.32888	0.0305338	0.643762	Up	7.94	17.7652	Hca.04G0015270	vignain precursor, putative, expressed		GO:0008234,GO:0031410	cysteine-type peptidase activity|cytoplasmic vesicle
GWHGACDB043694	25.8623	0	51.7246	Inf	Inf	0.00166884	0.0754715	Up	0	0.0429499	Hca.04G0015340	uncharacterized glycosyltransferase, putative, expressed		GO:0010325,GO:0047274	raffinose family oligosaccharide biosynthetic process|galactinol-sucrose galactosyltransferase activity
GWHGACDB043892	16.7027	0	33.4055	Inf	Inf	0.00902014	0.27623	Up	0	1.39864	Hca.04G0017320
GWHGACDB044025	14.5476	0	29.0951	Inf	Inf	0.0140721	0.380215	Up	0	0.545989	Hca.04G0018650	hydrolase, alpha/beta fold family domain containing protein, expressed
GWHGACDB044166	107.312	38.9756	175.648	4.50662	2.17204	0.0457558	0.826085	Up	0.152106	0.954736	Hca.04G0020060	B-box zinc finger family protein, putative, expressed	DBB	GO:0005634,GO:0006355,GO:0008270,GO:0009640,GO:0010100	nucleus|regulation of transcription, DNA-templated|zinc ion binding|photomorphogenesis|negative regulation of photomorphogenesis
GWHGACDB044223	155.28	45.4716	265.089	5.82977	2.54344	0.0131372	0.362787	Up	0.66762	3.82986	Hca.04G0020630	ubiquitin-conjugating enzyme, putative, expressed		GO:0005524,GO:0061631	ATP binding|ubiquitin conjugating enzyme activity
GWHGACDB044314	190.66	0.927991	380.392	409.908	8.67916	7.39036e-09	2.65781e-06	Up	0.0249281	5.1112	Hca.04G0021540	proline oxidase, mitochondrial precursor, putative, expressed		GO:0004657,GO:0005739,GO:0006562,GO:0006970,GO:0009414,GO:0010133,GO:0071949	proline dehydrogenase activity|mitochondrion|proline catabolic process|response to osmotic stress|response to water deprivation|proline catabolic process to glutamate|FAD binding	ko00330	Arginine and proline metabolism
GWHGACDB044386	68.0089	18.5598	117.458	6.32862	2.66189	0.0312359	0.652844	Up	2.17884	30.5843	Hca.04G0022260
GWHGACDB044986	254.002	97.4391	410.564	4.21355	2.07504	0.0262528	0.590935	Up	1.66521	4.25132	Hca.04G0028260	MYB family transcription factor, putative, expressed	MYB	GO:0005634,GO:0009409,GO:0009651,GO:0009737,GO:0009751,GO:0043565,GO:0045893,GO:0046686,GO:1901002,GO:1902584	nucleus|response to cold|response to salt stress|response to abscisic acid|response to salicylic acid|sequence-specific DNA binding|positive regulation of transcription, DNA-templated|response to cadmium ion|positive regulation of response to salt stress|positive regulation of response to water deprivation
GWHGACDB045020	295.441	11.1359	579.747	52.0611	5.70213	2.76734e-07	4.97612e-05	Up	0	3.07434	Hca.04G0028600	WRKY76, expressed	WRKY	GO:0003700,GO:0005634,GO:0043565,GO:0044212,GO:0045892	DNA-binding transcription factor activity|nucleus|sequence-specific DNA binding|transcription regulatory region DNA binding|negative regulation of transcription, DNA-templated
GWHGACDB045060	52.4434	11.1359	93.7509	8.4188	3.07361	0.0227998	0.536765	Up	0.124216	0.609087	Hca.04G0029000	RNA recognition motif containing protein, putative, expressed		GO:0003729,GO:0005634,GO:0009414,GO:0009651,GO:0009737,GO:0010029	mRNA binding|nucleus|response to water deprivation|response to salt stress|response to abscisic acid|regulation of seed germination
GWHGACDB045119	108.045	23.1998	192.89	8.31429	3.05559	0.00686004	0.224897	Up	0.174463	2.61377	Hca.04G0029590	lipase, putative, expressed		GO:0008970,GO:0009534,GO:0009535,GO:0015908,GO:0016042,GO:0019432,GO:0047714,GO:0052739,GO:0052740,GO:0102549	phospholipase A1 activity|chloroplast thylakoid|chloroplast thylakoid membrane|fatty acid transport|lipid catabolic process|triglyceride biosynthetic process|galactolipase activity|phosphatidylserine 1-acylhydrolase activity|1-acyl-2-lysophosphatidylserine acylhydrolase activity|1-18:1-2-16:0-monogalactosyldiacylglycerol lipase activity
GWHGACDB045204	22.4051	2.78397	42.0263	15.0958	3.91607	0.0345984	0.700657	Up	0.032873	0.548278	Hca.04G0030440	anthranilate phosphoribosyltransferase, putative, expressed		GO:0005886,GO:0016021	plasma membrane|integral component of membrane
GWHGACDB045368	54.2994	14.8479	93.7509	6.3141	2.65858	0.0422068	0.787458	Up	0.0300227	0	Hca.04G0032080	transcriptional repressor, putative, expressed
GWHGACDB045511	107.94	11.1359	204.743	18.3859	4.20053	0.000505231	0.0280278	Up	0.0745698	1.65962	Hca.04G0033510	aminotransferase, classes I and II, domain containing protein, expressed	HD-ZIP	GO:0003700,GO:0005634,GO:0009414,GO:0009735,GO:0009737,GO:0009738,GO:0043565	DNA-binding transcription factor activity|nucleus|response to water deprivation|response to cytokinin|response to abscisic acid|abscisic acid-activated signaling pathway|sequence-specific DNA binding
GWHGACDB045854	24.7847	0	49.5694	Inf	Inf	0.00200581	0.0877733	Up	0	0.826274	Hca.04G0036940	DNA-directed RNA polymerase subunit, putative, expressed		GO:0000943,GO:0005739	retrotransposon nucleocapsid|mitochondrion
GWHGACDB046008	94.6648	28.7677	160.562	5.58132	2.48061	0.0284762	0.619291	Up	0.543486	3.07376	Hca.05G0000720	heavy metal-associated domain containing protein, expressed		GO:0030001,GO:0046872	metal ion transport|metal ion binding
GWHGACDB046068	10.2372	0	20.4743	Inf	Inf	0.0370318	0.728655	Up	0	0.651286	Hca.05G0001320	MYB family transcription factor, putative, expressed	MYB	GO:0003700,GO:0005634,GO:0009733,GO:0010087,GO:0010089,GO:0010119,GO:0010214,GO:0030154,GO:0043565,GO:0044212,GO:0048364	DNA-binding transcription factor activity|nucleus|response to auxin|phloem or xylem histogenesis|xylem development|regulation of stomatal movement|seed coat development|cell differentiation|sequence-specific DNA binding|transcription regulatory region DNA binding|root development
GWHGACDB046105	33.7199	2.78397	64.6558	23.2243	4.53756	0.00756872	0.240661	Up	0	0.774118	Hca.05G0001690	zinc finger, C3HC4 type, putative, expressed
GWHGACDB046111	75.5521	18.5598	132.544	7.14147	2.83622	0.0195249	0.480642	Up	1.40044	7.08707	Hca.05G0001750	expressed protein
GWHGACDB046122	28.1823	4.63996	51.7246	11.1477	3.47867	0.0362966	0.721928	Up	0.710773	3.19102	Hca.05G0001860	expressed protein
GWHGACDB046133	512.397	0	1024.79	Inf	Inf	1.9169e-13	2.44449e-09	Up	0	2.40237	Hca.05G0001970	hydrolase, alpha/beta fold family domain containing protein, expressed
GWHGACDB046257	216.66	92.7991	340.52	3.66944	1.87556	0.0476303	0.849122	Up	0.137731	1.00227	Hca.05G0003210	no apical meristem protein, putative, expressed
GWHGACDB046332	41.2034	10.2079	72.199	7.07285	2.82229	0.047332	0.847211	Up	0	0.112397	Hca.05G0003960	ER lumen protein retaining receptor containing protein, expressed
GWHGACDB046401	320.783	117.855	523.712	4.4437	2.15176	0.0184722	0.462736	Up	2.4866	7.77586	Hca.05G0004650	membrane protein, putative, expressed		GO:0005886,GO:0016021,GO:0046872,GO:0055114	plasma membrane|integral component of membrane|metal ion binding|oxidation-reduction process
GWHGACDB046551	55.841	15.7759	95.9061	6.0793	2.6039	0.044471	0.816075	Up	0	0	Hca.05G0006150	fructose-bisphospate aldolase isozyme, putative, expressed		GO:0004332,GO:0006096,GO:0009507,GO:0030388,GO:0032991,GO:0043621	fructose-bisphosphate aldolase activity|glycolytic process|chloroplast|fructose 1,6-bisphosphate metabolic process|protein-containing complex|protein self-association	ko00710,ko00680,ko01200,ko01230,ko00030,ko00051,ko00010	Carbon fixation in photosynthetic organisms|Methane metabolism|Carbon metabolism|Biosynthesis of amino acids|Pentose phosphate pathway|Fructose and mannose metabolism|Glycolysis / Gluconeogenesis
GWHGACDB046597	584.784	244.99	924.578	3.77395	1.91607	0.0280369	0.614298	Up	0.264861	0.732849	Hca.05G0006610	LIM domain-containing protein, putative, expressed		GO:0005886,GO:0032875,GO:0043130,GO:0046872	plasma membrane|regulation of DNA endoreduplication|ubiquitin binding|metal ion binding
GWHGACDB046690	48.7466	10.2079	87.2853	8.55076	3.09605	0.024722	0.566429	Up	0	0.482161	Hca.05G0007540	HLS, putative, expressed		GO:0008080,GO:0009640,GO:0009723,GO:0009734,GO:0009826,GO:0016747,GO:0040008	N-acetyltransferase activity|photomorphogenesis|response to ethylene|auxin-activated signaling pathway|unidimensional cell growth|transferase activity, transferring acyl groups other than amino-acyl groups|regulation of growth
GWHGACDB046737	144.609	57.5355	231.683	4.02679	2.00963	0.0482299	0.855937	Up	0.360397	0.777681	Hca.05G0008010	dehydrogenase, putative, expressed		GO:0008270,GO:0046029	zinc ion binding|mannitol dehydrogenase activity	ko00940	Phenylpropanoid biosynthesis
GWHGACDB046836	1283.67	471.42	2095.92	4.44599	2.1525	0.0146557	0.392255	Up	11.4609	45.0993	Hca.05G0009000	gibberellin 20 oxidase 1, putative, expressed		GO:0005737,GO:0009686,GO:0009739,GO:0009740,GO:0009826,GO:0009908,GO:0045544,GO:0046872,GO:0048366,GO:0048575,GO:0051213	cytoplasm|gibberellin biosynthetic process|response to gibberellin|gibberellic acid mediated signaling pathway|unidimensional cell growth|flower development|gibberellin 20-oxidase activity|metal ion binding|leaf development|short-day photoperiodism, flowering|dioxygenase activity
GWHGACDB046882	54.5238	12.0639	96.9837	8.03917	3.00705	0.0238887	0.556537	Up	0.316823	1.98864	Hca.05G0009460	glycerol-3-phosphate acyltransferase, putative, expressed		GO:0004366,GO:0005739,GO:0010143,GO:0016020,GO:0016021,GO:0016024,GO:0016791,GO:0048235,GO:0080167,GO:0090447,GO:0102420	glycerol-3-phosphate O-acyltransferase activity|mitochondrion|cutin biosynthetic process|membrane|integral component of membrane|CDP-diacylglycerol biosynthetic process|phosphatase activity|pollen sperm cell differentiation|response to karrikin|glycerol-3-phosphate 2-O-acyltransferase activity|sn-1-glycerol-3-phosphate C16:0-DCA-CoA acyl transferase activity	ko00564,ko00561	Glycerophospholipid metabolism|Glycerolipid metabolism
GWHGACDB046916	171.804	67.7434	275.865	4.0722	2.02581	0.0401202	0.761053	Up	1.9241	7.55005	Hca.05G0009800			GO:0005634,GO:0005737,GO:0009626,GO:0016567,GO:0031348,GO:0042177	nucleus|cytoplasm|plant-type hypersensitive response|protein ubiquitination|negative regulation of defense response|negative regulation of protein catabolic process
GWHGACDB046982	479.533	66.8154	892.25	13.354	3.7392	8.43219e-05	0.00601343	Up	0.287774	2.658	Hca.05G0010460	polygalacturonase, putative, expressed		GO:0004650,GO:0005576,GO:0005618,GO:0005975,GO:0009831	polygalacturonase activity|extracellular region|cell wall|carbohydrate metabolic process|plant-type cell wall modification involved in multidimensional cell growth	ko00040,ko00500	Pentose and glucuronate interconversions|Starch and sucrose metabolism
GWHGACDB047016	29.0203	0.927991	57.1126	61.5443	5.94355	0.00344022	0.134379	Up	0	1.80521	Hca.05G0010800	ubiquitin family protein, putative, expressed		GO:0051087	chaperone binding
GWHGACDB047066	152.617	58.4635	246.77	4.22092	2.07756	0.0396319	0.757023	Up	0.500429	3.3724	Hca.05G0011300	membrane-anchored ubiquitin-fold protein, putative, expressed		GO:0010345,GO:0050734,GO:0052325,GO:0102406	suberin biosynthetic process|hydroxycinnamoyltransferase activity|cell wall pectin biosynthetic process|omega-hydroxypalmitate O-sinapoyl transferase activity
GWHGACDB047144	46.3366	0	92.6733	Inf	Inf	8.53256e-05	0.00606743	Up	0	0	Hca.05G0012080	lysosomal alpha-mannosidase precursor, putative, expressed		GO:0004559,GO:0005618,GO:0005773,GO:0005774,GO:0006013,GO:0006517,GO:0009505,GO:0030246,GO:0046872,GO:0048046	alpha-mannosidase activity|cell wall|vacuole|vacuolar membrane|mannose metabolic process|protein deglycosylation|plant-type cell wall|carbohydrate binding|metal ion binding|apoplast	ko00511	Other glycan degradation
GWHGACDB047207	1826.26	644.954	3007.57	4.66323	2.22133	0.0136775	0.374827	Up	8.69774	26.0413	Hca.05G0012710	homeobox associated leucine zipper, putative, expressed
GWHGACDB047214	185.813	67.7434	303.882	4.48579	2.16536	0.027023	0.597659	Up	0.0840756	0.617859	Hca.05G0012780	PQ loop repeat domain containing protein, expressed
GWHGACDB047309	30.0979	0.927991	59.2678	63.8668	5.99699	0.00293427	0.118156	Up	0.0451929	1.33514	Hca.05G0013730	homeobox associated leucine zipper, putative, expressed	HD-ZIP	GO:0003700,GO:0005634,GO:0009414,GO:0009735,GO:0009737,GO:0009738,GO:0043565	DNA-binding transcription factor activity|nucleus|response to water deprivation|response to cytokinin|response to abscisic acid|abscisic acid-activated signaling pathway|sequence-specific DNA binding
GWHGACDB047616	170.098	62.1754	278.02	4.47154	2.16077	0.0296522	0.631355	Up	1.15491	3.93877	Hca.05G0016800	NAD dependent epimerase/dehydratase family domain containing protein, expressed		GO:0005829,GO:0008460,GO:0009506,GO:0010253,GO:0010280,GO:0010315,GO:0016491,GO:0016853,GO:0030154,GO:0042127,GO:0050377,GO:0051555,GO:0071555	cytosol|dTDP-glucose 4,6-dehydratase activity|plasmodesma|UDP-rhamnose biosynthetic process|UDP-L-rhamnose synthase activity|auxin efflux|oxidoreductase activity|isomerase activity|cell differentiation|regulation of cell proliferation|UDP-glucose 4,6-dehydratase activity|flavonol biosynthetic process|cell wall organization	ko00520	Amino sugar and nucleotide sugar metabolism
GWHGACDB047681	16.1639	0	32.3279	Inf	Inf	0.0100609	0.297954	Up	0	2.62023	Hca.05G0017450	plastocyanin-like domain containing protein, putative, expressed		GO:0005773,GO:0005886,GO:0009055,GO:0031225,GO:0046658	vacuole|plasma membrane|electron transfer activity|anchored component of membrane|anchored component of plasma membrane
GWHGACDB048278	449.9	100.223	799.576	7.97797	2.99602	0.00114721	0.0550168	Up	1.70928	10.6176	Hca.05G0023420	potassium transporter, putative, expressed		GO:0005886,GO:0006813,GO:0015079,GO:0016020,GO:0016021	plasma membrane|potassium ion transport|potassium ion transmembrane transporter activity|membrane|integral component of membrane
GWHGACDB048575	351.421	152.191	550.652	3.61817	1.85526	0.0385561	0.746038	Up	2.90577	9.73781	Hca.05G0026390	cytochrome P450, putative, expressed		GO:0004497,GO:0005506,GO:0005789,GO:0009813,GO:0016021,GO:0016705,GO:0020037	monooxygenase activity|iron ion binding|endoplasmic reticulum membrane|flavonoid biosynthetic process|integral component of membrane|oxidoreductase activity, acting on paired donors, with incorporation or reduction of molecular oxygen|heme binding
GWHGACDB048763	88.3629	0	176.726	Inf	Inf	1.03337e-06	0.000139362	Up	0	7.15546	Hca.05G0028270	ribonuclease T2 family domain containing protein, expressed		GO:0003723,GO:0004521,GO:0004540,GO:0005576,GO:0005618,GO:0005886,GO:0006401,GO:0009611,GO:0009718,GO:0016036,GO:0033897	RNA binding|endoribonuclease activity|ribonuclease activity|extracellular region|cell wall|plasma membrane|RNA catabolic process|response to wounding|anthocyanin-containing compound biosynthetic process|cellular response to phosphate starvation|ribonuclease T2 activity
GWHGACDB049254	38.659	8.35192	68.9662	8.25752	3.04571	0.0379435	0.740597	Up	1.06954	7.88389	Hca.05G0033180	metalloendoproteinase 1 precursor, putative, expressed		GO:0004222,GO:0008270,GO:0031012	metalloendopeptidase activity|zinc ion binding|extracellular matrix
GWHGACDB049259	24.1711	0.927991	47.4142	51.0934	5.67507	0.00727716	0.234988	Up	0.121896	5.3877	Hca.05G0033230	metalloendoproteinase 1 precursor, putative, expressed		GO:0004222,GO:0008270,GO:0031012	metalloendopeptidase activity|zinc ion binding|extracellular matrix
GWHGACDB049443	9.15957	0	18.3191	Inf	Inf	0.0487631	0.860034	Up	0	0.0503959	Hca.05G0035070	lipoxygenase protein, putative, expressed		GO:0009507,GO:0009555,GO:0009611,GO:0009620,GO:0009644,GO:0009753,GO:0009901,GO:0016165,GO:0031408,GO:0034440,GO:0046872,GO:0048653,GO:0080086	chloroplast|pollen development|response to wounding|response to fungus|response to high light intensity|response to jasmonic acid|anther dehiscence|linoleate 13S-lipoxygenase activity|oxylipin biosynthetic process|lipid oxidation|metal ion binding|anther development|stamen filament development	ko00591,ko00592	Linoleic acid metabolism|alpha-Linolenic acid metabolism
GWHGACDB049625	148.067	54.7515	241.382	4.40868	2.14035	0.0354631	0.714468	Up	0.140915	0.556085	Hca.05G0036890	purine permease, putative, expressed
GWHGACDB049755	17.0919	1.85598	32.3279	17.4182	4.12252	0.0473602	0.84723	Up	0.0663838	0.833616	Hca.06G0000940	disease resistance protein RPM1, putative, expressed
GWHGACDB049980	52.7426	7.42393	98.0613	13.2088	3.72343	0.00792438	0.250696	Up	0.100951	1.77099	Hca.06G0003190	transferase family protein, putative, expressed		GO:0016747	transferase activity, transferring acyl groups other than amino-acyl groups
GWHGACDB049990	231.612	101.151	362.072	3.57952	1.83977	0.0496319	0.870939	Up	0.482322	2.49396	Hca.06G0003290	oxidoreductase, 2OG-FeII oxygenase domain containing protein, putative, expressed		GO:0046872,GO:0051213	metal ion binding|dioxygenase activity
GWHGACDB050031	37.4915	2.78397	72.199	25.9338	4.69676	0.00477591	0.172265	Up	0	0	Hca.06G0003700	RNA recognition motif containing protein, expressed
GWHGACDB050041	377.623	0.927991	754.317	812.85	9.66684	1.64722e-11	4.26994e-08	Up	0.111431	36.1147	Hca.06G0003800	dehydrodolichyl diphosphate synthase, putative, expressed		GO:0002094,GO:0005783,GO:0006486,GO:0016094	polyprenyltransferase activity|endoplasmic reticulum|protein glycosylation|polyprenol biosynthetic process	ko00900	Terpenoid backbone biosynthesis
GWHGACDB050071	129.177	8.35192	250.002	29.9335	4.90369	5.47073e-05	0.00412454	Up	0.0338189	6.16591	Hca.06G0004100	polygalacturonase inhibitor 3 precursor, putative, expressed		GO:0005886,GO:0016021,GO:0050832	plasma membrane|integral component of membrane|defense response to fungus
GWHGACDB050464	346.737	156.831	536.643	3.4218	1.77476	0.0474864	0.848518	Up	1.09423	5.26662	Hca.06G0008030	lipin, N-terminal conserved region family protein, expressed		GO:0000139,GO:0005829,GO:0006629,GO:0006886,GO:0008195,GO:0008654,GO:0016036,GO:0019375,GO:0032586	Golgi membrane|cytosol|lipid metabolic process|intracellular protein transport|phosphatidate phosphatase activity|phospholipid biosynthetic process|cellular response to phosphate starvation|galactolipid biosynthetic process|protein storage vacuole membrane	ko00564,ko00561	Glycerophospholipid metabolism|Glycerolipid metabolism
GWHGACDB050585	61.9173	13.9199	109.915	7.89625	2.98117	0.0204553	0.494978	Up	1.35803	7.39589	Hca.06G0009240	ZOS5-07 - C2H2 zinc finger protein, expressed	C2H2	GO:0003700,GO:0005634,GO:0006355,GO:0043565,GO:0046872	DNA-binding transcription factor activity|nucleus|regulation of transcription, DNA-templated|sequence-specific DNA binding|metal ion binding
GWHGACDB050599	15.0863	0	30.1727	Inf	Inf	0.0125659	0.350723	Up	0	0	Hca.06G0009380	60S acidic ribosomal protein, putative, expressed		GO:0008194,GO:0016021,GO:0016131,GO:0043231,GO:0046527,GO:0050403,GO:0050502,GO:0080043,GO:0080044,GO:0080046,GO:0098754	UDP-glycosyltransferase activity|integral component of membrane|brassinosteroid metabolic process|intracellular membrane-bounded organelle|glucosyltransferase activity|trans-zeatin O-beta-D-glucosyltransferase activity|cis-zeatin O-beta-D-glucosyltransferase activity|quercetin 3-O-glucosyltransferase activity|quercetin 7-O-glucosyltransferase activity|quercetin 4'-O-glucosyltransferase activity|d…
GWHGACDB050714	38.9583	4.63996	73.2766	15.7925	3.98117	0.0105317	0.308562	Up	0.0399613	0.448881	Hca.06G0010530	alcohol oxidase, putative, expressed
GWHGACDB051167	23.9467	3.71197	44.1815	11.9024	3.57319	0.0429521	0.793789	Up	0.0346044	0.627951	Hca.06G0015060	transposon protein, putative, unclassified, expressed		GO:0005506,GO:0005789,GO:0016020,GO:0016021,GO:0016709,GO:0020037	iron ion binding|endoplasmic reticulum membrane|membrane|integral component of membrane|oxidoreductase activity, acting on paired donors, with incorporation or reduction of molecular oxygen, NAD(P)H as one donor, and incorporation of one atom of oxygen|heme binding
GWHGACDB051201	166.041	38.9756	293.106	7.52024	2.91078	0.00473291	0.171393	Up	2.61421	7.99716	Hca.06G0015400	EF hand family protein, putative, expressed
GWHGACDB051260	77.6173	12.9919	142.243	10.9486	3.45267	0.00565347	0.194808	Up	0	1.13967	Hca.06G0015990	expressed protein	Dof	GO:0003677,GO:0003700,GO:0005634,GO:0006355,GO:0009908,GO:0043565,GO:0046872	DNA binding|DNA-binding transcription factor activity|nucleus|regulation of transcription, DNA-templated|flower development|sequence-specific DNA binding|metal ion binding
GWHGACDB051274	63.9229	15.7759	112.07	7.1039	2.82861	0.0254176	0.574614	Up	0.522606	2.15658	Hca.06G0016130	choline transporter-related, putative, expressed		GO:0005886,GO:0016021	plasma membrane|integral component of membrane
GWHGACDB051345	37.1771	0	74.3541	Inf	Inf	0.000290539	0.0176513	Up	0	0.460964	Hca.06G0016840	periplasmic beta-glucosidase precursor, putative, expressed		GO:0005576,GO:0008422,GO:0030245,GO:0102483	extracellular region|beta-glucosidase activity|cellulose catabolic process|scopolin beta-glucosidase activity	ko00940,ko00460,ko00500	Phenylpropanoid biosynthesis|Cyanoamino acid metabolism|Starch and sucrose metabolism
GWHGACDB051356	182.34	64.0314	300.649	4.69534	2.23123	0.0234657	0.548725	Up	0.727233	3.92608	Hca.06G0016950	tubulin/FtsZ domain containing protein, putative, expressed		GO:0003924,GO:0005200,GO:0005525,GO:0005737,GO:0005874,GO:0007017	GTPase activity|structural constituent of cytoskeleton|GTP binding|cytoplasm|microtubule|microtubule-based process	ko04540,ko04210,ko04145	Gap junction|Apoptosis|Phagosome
GWHGACDB051438	1295.81	33.4077	2558.21	76.5756	6.25881	4.94249e-09	2.03475e-06	Up	2.20091	88.5072	Hca.06G0017770	Cupin domain containing protein, expressed		GO:0005618,GO:0030145,GO:0045735,GO:0048046	cell wall|manganese ion binding|nutrient reservoir activity|apoplast
GWHGACDB051551	480.908	29.6957	932.121	31.3891	4.97219	9.67936e-07	0.000133413	Up	1.13808	23.9252	Hca.06G0018900	DNA binding protein, putative, expressed		GO:0003680,GO:0003700,GO:0005634,GO:0042742,GO:0045087,GO:0045824,GO:1900425	AT DNA binding|DNA-binding transcription factor activity|nucleus|defense response to bacterium|innate immune response|negative regulation of innate immune response|negative regulation of defense response to bacterium
GWHGACDB051574	195.002	47.3276	342.676	7.24051	2.85609	0.00431325	0.160277	Up	1.31142	7.42608	Hca.06G0019130	WRKY32, expressed	WRKY	GO:0003700,GO:0005516,GO:0005634,GO:0043565	DNA-binding transcription factor activity|calmodulin binding|nucleus|sequence-specific DNA binding
GWHGACDB051624	1238.92	491.835	1986.01	4.03796	2.01363	0.0215958	0.516582	Up	5.00192	22.3881	Hca.06G0019630	calcium-transporting ATPase, plasma membrane-type, putative, expressed		GO:0005388,GO:0005516,GO:0005524,GO:0005887,GO:0046872	calcium-transporting ATPase activity|calmodulin binding|ATP binding|integral component of plasma membrane|metal ion binding
GWHGACDB051989	4628.47	345.213	8911.72	25.8152	4.69015	1.93825e-05	0.00168925	Up	1.83505	39.3119	Hca.06G0023280	choline transporter-related, putative, expressed		GO:0005802,GO:0005856,GO:0005886,GO:0006897,GO:0009506,GO:0009524,GO:0009551,GO:0009663,GO:0009705,GO:0010051,GO:0010067,GO:0010088,GO:0010497,GO:0015031,GO:0015220,GO:0015871,GO:0016021,GO:0016192,GO:0030100,GO:0031901,GO:0031902,GO:0032588,GO:0048364,GO:0048366,GO:0050801,GO:0051510,GO:0055044,GO:0055088,GO:0090603,GO:0097218,GO:2000012	trans-Golgi network|cytoskeleton|plasma membrane|endocytosis|plasmodesma|phragmoplast|secondary plasmodesma|plasmodesma organization|plant-type vacuole membrane|xylem and phloem pattern formation|procambium histogenesis|phloem development|plasmodesmata-mediated intercellular transport|protein transport|choline transmembrane transporter activity|choline transport|integral component of membrane|ves…
GWHGACDB052138	47.8782	0.927991	94.8285	102.187	6.67507	0.000287829	0.0175548	Up	0	3.10223	Hca.06G0024770	DUF260 domain containing protein, putative, expressed	LBD	GO:0005634,GO:0005654,GO:0009799,GO:0009943,GO:0009944,GO:0009954,GO:0048441	nucleus|nucleoplasm|specification of symmetry|adaxial/abaxial axis specification|polarity specification of adaxial/abaxial axis|proximal/distal pattern formation|petal development
GWHGACDB052201	206.36	0	412.719	Inf	Inf	5.68066e-10	4.1334e-07	Up	0	1.35978	Hca.06G0025400	polygalacturonase, putative, expressed		GO:0004650,GO:0005576,GO:0005618,GO:0005975,GO:0009835,GO:0071555	polygalacturonase activity|extracellular region|cell wall|carbohydrate metabolic process|fruit ripening|cell wall organization
GWHGACDB052311	2518.49	820.344	4216.63	5.14008	2.36179	0.0108792	0.315176	Up	16.3847	64.4332	Hca.06G0026500	haloacid dehalogenase-like hydrolase family protein, putative, expressed
GWHGACDB052315	305.352	102.079	508.625	4.98266	2.31692	0.0121015	0.342034	Up	0.384536	0.169062	Hca.06G0026540	amino acid kinase, putative, expressed		GO:0004349,GO:0004350,GO:0005524,GO:0005737,GO:0006561,GO:0055129	glutamate 5-kinase activity|glutamate-5-semialdehyde dehydrogenase activity|ATP binding|cytoplasm|proline biosynthetic process|L-proline biosynthetic process	ko01230,ko00330	Biosynthesis of amino acids|Arginine and proline metabolism
GWHGACDB052466	947.7	408.316	1487.08	3.64199	1.86473	0.0313802	0.654894	Up	4.60006	12.8213	Hca.06G0028050	chlorophyll A-B binding protein, putative, expressed		GO:0009409,GO:0009416,GO:0009507,GO:0009522,GO:0009534,GO:0009535,GO:0009579,GO:0009644,GO:0009645,GO:0009735,GO:0009768,GO:0010287,GO:0016020,GO:0016021,GO:0016168,GO:0018298,GO:0019904,GO:0046872	response to cold|response to light stimulus|chloroplast|photosystem I|chloroplast thylakoid|chloroplast thylakoid membrane|thylakoid|response to high light intensity|response to low light intensity stimulus|response to cytokinin|photosynthesis, light harvesting in photosystem I|plastoglobule|membrane|integral component of membrane|chlorophyll binding|protein-chromophore linkage|protein domain spe…	ko00196	Photosynthesis - antenna proteins
GWHGACDB052497	37.2671	5.56795	68.9662	12.3863	3.63067	0.018321	0.459856	Up	0.104964	1.81005	Hca.06G0028360	spotted leaf 11, putative, expressed		GO:0004842,GO:0005634,GO:0005737,GO:0005886,GO:0009738,GO:0016567,GO:0070696,GO:0071215	ubiquitin-protein transferase activity|nucleus|cytoplasm|plasma membrane|abscisic acid-activated signaling pathway|protein ubiquitination|transmembrane receptor protein serine/threonine kinase binding|cellular response to abscisic acid stimulus
GWHGACDB052598	310.636	123.423	497.85	4.03369	2.0121	0.027287	0.60039	Up	1.94675	4.26322	Hca.06G0029370	agenet domain containing protein, putative, expressed		GO:0000139,GO:0005525,GO:0005737,GO:0005794,GO:0005834,GO:0005886,GO:0007186,GO:0009817,GO:0009845,GO:0010541,GO:0018342,GO:0018345,GO:0048527	Golgi membrane|GTP binding|cytoplasm|Golgi apparatus|heterotrimeric G-protein complex|plasma membrane|G protein-coupled receptor signaling pathway|defense response to fungus, incompatible interaction|seed germination|acropetal auxin transport|protein prenylation|protein palmitoylation|lateral root development
GWHGACDB052647	499.466	0	998.932	Inf	Inf	2.34386e-13	2.44449e-09	Up	0	2.61186	Hca.06G0029860	dihydroflavonol-4-reductase, putative, expressed		GO:0005829,GO:0010584,GO:0016491,GO:0016616,GO:0050662,GO:0080110	cytosol|pollen exine formation|oxidoreductase activity|oxidoreductase activity, acting on the CH-OH group of donors, NAD or NADP as acceptor|coenzyme binding|sporopollenin biosynthetic process
GWHGACDB052708	90.9528	21.3438	160.562	7.52265	2.91124	0.0125588	0.350723	Up	0.222135	2.38542	Hca.06G0030470	DNAJ heat shock N-terminal domain-containing protein, putative, expressed
GWHGACDB052711	170.172	61.2474	279.097	4.55688	2.18805	0.0278042	0.610254	Up	0.091839	0.394472	Hca.06G0030500	zinc finger, C3HC4 type, putative, expressed
GWHGACDB052759	84.9805	1.85598	168.105	90.5747	6.50104	2.03904e-05	0.00176236	Up	0.0936498	6.44715	Hca.06G0030980	transferase family protein, putative, expressed		GO:0016747	transferase activity, transferring acyl groups other than amino-acyl groups
GWHGACDB052883	16.6279	0.927991	32.3279	34.8364	5.12252	0.0264615	0.592647	Up	0	0.585466	Hca.06G0032220	ORC5 - Putative origin recognition complex subunit 5, expressed		GO:0000808,GO:0005524,GO:0005634,GO:0006260,GO:0009744	origin recognition complex|ATP binding|nucleus|DNA replication|response to sucrose	ko04113,ko04111,ko04110	Meiosis - yeast|Cell cycle - yeast|Cell cycle
GWHGACDB052918	170.366	45.4716	295.261	6.49332	2.69896	0.00788652	0.250003	Up	0.123255	1.00667	Hca.06G0032570	OsFBX391 - F-box domain containing protein, expressed		GO:0003676,GO:0004523,GO:0046872	nucleic acid binding|RNA-DNA hybrid ribonuclease activity|metal ion binding
GWHGACDB053040	16.1639	0	32.3279	Inf	Inf	0.0100609	0.297954	Up	0	0	Hca.06G0033790	SSRP1-like FACT complex subunit, putative, expressed		GO:0003677,GO:0005634,GO:0005694,GO:0006260,GO:0006281	DNA binding|nucleus|chromosome|DNA replication|DNA repair
GWHGACDB053042	504.411	172.606	836.215	4.84463	2.27639	0.0104238	0.306238	Up	7.92089	33.1976	Hca.06G0033810	N-acetylglucosaminyltransferase, putative, expressed		GO:0000139,GO:0005794,GO:0008375,GO:0009826,GO:0015020,GO:0016021	Golgi membrane|Golgi apparatus|acetylglucosaminyltransferase activity|unidimensional cell growth|glucuronosyltransferase activity|integral component of membrane
GWHGACDB053205	516.489	169.822	863.155	5.08269	2.34559	0.00840574	0.262736	Up	0.37241	0.572773	Hca.06G0035440	diacylglycerol O-acyltransferase, putative, expressed		GO:0004144,GO:0005789,GO:0005811,GO:0006071,GO:0016021,GO:0019432	diacylglycerol O-acyltransferase activity|endoplasmic reticulum membrane|lipid droplet|glycerol metabolic process|integral component of membrane|triglyceride biosynthetic process	ko00561	Glycerolipid metabolism
GWHGACDB053236	259.57	108.575	410.564	3.78139	1.91892	0.0382825	0.743588	Up	0.174676	0.237571	Hca.06G0035750	esterase, putative, expressed		GO:0009694,GO:0009696,GO:0080030,GO:0080031,GO:0080032	jasmonic acid metabolic process|salicylic acid metabolic process|methyl indole-3-acetate esterase activity|methyl salicylate esterase activity|methyl jasmonate esterase activity
GWHGACDB053249	13.47	0	26.9399	Inf	Inf	0.0177189	0.450722	Up	0	0.575716	Hca.06G0035880	ZF-HD protein dimerisation region containing protein, expressed	ZF-HD	GO:0003700,GO:0005634,GO:0009737,GO:0009738,GO:0042803,GO:0043565,GO:0045893,GO:0046872	DNA-binding transcription factor activity|nucleus|response to abscisic acid|abscisic acid-activated signaling pathway|protein homodimerization activity|sequence-specific DNA binding|positive regulation of transcription, DNA-templated|metal ion binding
GWHGACDB053263	243.763	64.0314	423.495	6.61387	2.72549	0.00466941	0.169682	Up	0	0	Hca.06G0036020	rhodanese-like domain containing protein, putative, expressed		GO:0004792,GO:0005737	thiosulfate sulfurtransferase activity|cytoplasm
GWHGACDB053383	2381.1	526.171	4236.03	8.05067	3.00911	0.0014897	0.0687458	Up	0	0.488969	Hca.06G0037220	acyltransferase, putative, expressed		GO:0046872	metal ion binding	ko04392,ko04111,ko04390,ko04391	Hippo signaling pathway -multiple species|Cell cycle - yeast|Hippo signaling pathway|Hippo signaling pathway - fly
GWHGACDB053462	45.9626	4.63996	87.2853	18.8117	4.23356	0.00505321	0.179616	Up	0	0	Hca.06G0038010			GO:0005634,GO:0005737,GO:0009408,GO:0009644,GO:0010286,GO:0042542,GO:0051131,GO:0051879,GO:0070678	nucleus|cytoplasm|response to heat|response to high light intensity|heat acclimation|response to hydrogen peroxide|chaperone-mediated protein complex assembly|Hsp90 protein binding|preprotein binding
GWHGACDB053488	209.52	67.7434	351.296	5.18569	2.37454	0.0142868	0.384686	Up	0.479608	1.79974	Hca.06G0038270	oligopeptide transporter, putative, expressed		GO:0005887,GO:0015031,GO:0016020,GO:0035673	integral component of plasma membrane|protein transport|membrane|oligopeptide transmembrane transporter activity
GWHGACDB053521	77.3625	2.78397	151.941	54.5771	5.77022	8.86574e-05	0.00626165	Up	0	0	Hca.06G0038600
GWHGACDB053575	14.0088	0	28.0175	Inf	Inf	0.0157814	0.414583	Up	0	0.37569	Hca.06G0039140
GWHGACDB053611	473.787	111.359	836.215	7.50918	2.90866	0.00147906	0.0683558	Up	0.353988	1.64878	Hca.06G0039500	cytochrome P450, putative, expressed		GO:0004497,GO:0005506,GO:0005783,GO:0007275,GO:0009741,GO:0009753,GO:0009826,GO:0009867,GO:0010012,GO:0010268,GO:0010358,GO:0016021,GO:0016125,GO:0016132,GO:0016705,GO:0020037,GO:0048366,GO:0055114	monooxygenase activity|iron ion binding|endoplasmic reticulum|multicellular organism development|response to brassinosteroid|response to jasmonic acid|unidimensional cell growth|jasmonic acid mediated signaling pathway|steroid 22-alpha hydroxylase activity|brassinosteroid homeostasis|leaf shaping|integral component of membrane|sterol metabolic process|brassinosteroid biosynthetic process|oxidored…	ko00905	Brassinosteroid biosynthesis
GWHGACDB053641	458.627	145.695	771.559	5.29573	2.40483	0.00738157	0.237735	Up	3.06267	15.8404	Hca.06G0039800	E2F-related protein, putative, expressed		GO:0005262,GO:0005743,GO:0015292,GO:0016021,GO:0051560	calcium channel activity|mitochondrial inner membrane|uniporter activity|integral component of membrane|mitochondrial calcium ion homeostasis
GWHGACDB053706	619.596	254.27	984.923	3.87354	1.95365	0.0250232	0.571478	Up	0	0	Hca.06G0040450	uridine/cytidine kinase-like 1, putative, expressed		GO:0004845,GO:0004849,GO:0005524,GO:0005525,GO:0005737,GO:0005829,GO:0009507,GO:0044206,GO:0044211,GO:2000904	uracil phosphoribosyltransferase activity|uridine kinase activity|ATP binding|GTP binding|cytoplasm|cytosol|chloroplast|UMP salvage|CTP salvage|regulation of starch metabolic process	ko00983,ko00240	Drug metabolism - other enzymes|Pyrimidine metabolism
GWHGACDB053760	139.01	0	278.02	Inf	Inf	2.21563e-08	6.53987e-06	Up	0	6.55238	Hca.06G0040990	expressed protein		GO:0005622,GO:0006777,GO:0006970,GO:0008265,GO:0009000,GO:0009408,GO:0009409,GO:0009651,GO:0009688,GO:0009734,GO:0010118,GO:0010182,GO:0018315,GO:0030151,GO:0030170,GO:0042742,GO:0045037,GO:0102867	intracellular|Mo-molybdopterin cofactor biosynthetic process|response to osmotic stress|Mo-molybdopterin cofactor sulfurase activity|selenocysteine lyase activity|response to heat|response to cold|response to salt stress|abscisic acid biosynthetic process|auxin-activated signaling pathway|stomatal movement|sugar mediated signaling pathway|molybdenum incorporation into molybdenum-molybdopterin com…
GWHGACDB053778	9.69837	0	19.3967	Inf	Inf	0.0424127	0.78801	Up	0.0824131	0	Hca.06G0041170	GTP-binding protein GUF1, putative, expressed		GO:0003924,GO:0005525,GO:0005743,GO:0005759,GO:0006412,GO:0043022,GO:0045727	GTPase activity|GTP binding|mitochondrial inner membrane|mitochondrial matrix|translation|ribosome binding|positive regulation of translation
GWHGACDB053855	1761.59	471.42	3051.75	6.47354	2.69455	0.00323877	0.127465	Up	6.12296	40.3644	Hca.06G0041940	phytoene synthase, chloroplast precursor, putative, expressed		GO:0004310,GO:0006696,GO:0009507,GO:0016117,GO:0016767,GO:0051996	farnesyl-diphosphate farnesyltransferase activity|ergosterol biosynthetic process|chloroplast|carotenoid biosynthetic process|geranylgeranyl-diphosphate geranylgeranyltransferase activity|squalene synthase activity	ko00906	Carotenoid biosynthesis
GWHGACDB053859	71.4661	15.7759	127.156	8.06019	3.01081	0.0153768	0.405656	Up	0.159162	0.506483	Hca.06G0041980	expressed protein		GO:0005829,GO:0006099,GO:0008964,GO:0009507,GO:0015977,GO:0015979,GO:0016036,GO:0048046,GO:0048366,GO:0051262	cytosol|tricarboxylic acid cycle|phosphoenolpyruvate carboxylase activity|chloroplast|carbon fixation|photosynthesis|cellular response to phosphate starvation|apoplast|leaf development|protein tetramerization	ko00710,ko00720,ko00680,ko00620,ko01200	Carbon fixation in photosynthetic organisms|Carbon fixation pathways in prokaryotes|Methane metabolism|Pyruvate metabolism|Carbon metabolism
GWHGACDB053951	611.199	218.078	1004.32	4.60532	2.2033	0.012262	0.34522	Up	1.00353	4.15004	Hca.06G0042900	inositol-3-phosphate synthase, putative, expressed		GO:0004512,GO:0005737,GO:0006021,GO:0008654	inositol-3-phosphate synthase activity|cytoplasm|inositol biosynthetic process|phospholipid biosynthetic process	ko00562,ko00521	Inositol phosphate metabolism|Streptomycin biosynthesis
GWHGACDB053973	759.459	257.054	1261.87	4.90896	2.29542	0.00902286	0.27623	Up	1.00045	5.44468	Hca.06G0043120	MATE efflux family protein, putative, expressed		GO:0006855,GO:0015238,GO:0015297,GO:0016021	drug transmembrane transport|drug transmembrane transporter activity|antiporter activity|integral component of membrane
GWHGACDB054136	581.49	219.006	943.974	4.31027	2.10778	0.0163792	0.424935	Up	1.14537	3.49779	Hca.07G0001040	glucose-6-phosphate 1-dehydrogenase, cytoplasmic isoform, putative, expressed		GO:0004345,GO:0005737,GO:0006006,GO:0006098,GO:0050661	glucose-6-phosphate dehydrogenase activity|cytoplasm|glucose metabolic process|pentose-phosphate shunt|NADP binding	ko01200,ko00480,ko00030	Carbon metabolism|Glutathione metabolism|Pentose phosphate pathway
GWHGACDB054289	11.3148	0	22.6295	Inf	Inf	0.0286085	0.619878	Up	0	0.419154	Hca.07G0002570	CSLC3 - cellulose synthase-like family C, expressed		GO:0000139,GO:0005768,GO:0005794,GO:0005802,GO:0005886,GO:0016021,GO:0016757,GO:0042803,GO:0071555	Golgi membrane|endosome|Golgi apparatus|trans-Golgi network|plasma membrane|integral component of membrane|transferase activity, transferring glycosyl groups|protein homodimerization activity|cell wall organization
GWHGACDB054362	13.47	0	26.9399	Inf	Inf	0.0177189	0.450722	Up	0	0	Hca.07G0003300	ZF-HD homeobox protein, putative, expressed
GWHGACDB054674	123.027	44.5436	201.511	4.5239	2.17757	0.0393352	0.752733	Up	0.773539	2.91199	Hca.07G0006420	amino acid permease family protein, putative, expressed		GO:0005313,GO:0005739,GO:0015180,GO:0015181,GO:0015185,GO:0015189,GO:0015812,GO:0016021,GO:0031966	L-glutamate transmembrane transporter activity|mitochondrion|L-alanine transmembrane transporter activity|arginine transmembrane transporter activity|gamma-aminobutyric acid transmembrane transporter activity|L-lysine transmembrane transporter activity|gamma-aminobutyric acid transport|integral component of membrane|mitochondrial membrane
GWHGACDB054964	2718.65	670.01	4767.29	7.11525	2.83091	0.00291277	0.117442	Up	12.8347	83.3337	Hca.07G0009320	polygalacturonase, putative, expressed		GO:0004650,GO:0005975,GO:0016021	polygalacturonase activity|carbohydrate metabolic process|integral component of membrane
GWHGACDB055241	43.1039	0	86.2077	Inf	Inf	0.000129435	0.00866984	Up	0	0.576567	Hca.07G0012090	beta-expansin precursor, putative, expressed
GWHGACDB055242	70.0438	0	140.088	Inf	Inf	5.90005e-06	0.00060724	Up	0	0.507338	Hca.07G0012100	OsSub52 - Putative Subtilisin homologue, expressed		GO:0004252,GO:0005576,GO:0042335	serine-type endopeptidase activity|extracellular region|cuticle development
GWHGACDB055289	166.595	45.4716	287.718	6.32743	2.66162	0.00893952	0.274754	Up	1.03584	3.35773	Hca.07G0012570	peptide transporter PTR2, putative, expressed		GO:0005886,GO:0010150,GO:0010167,GO:0015112,GO:0015293,GO:0015386,GO:0015706,GO:0016021,GO:0055075,GO:1902600	plasma membrane|leaf senescence|response to nitrate|nitrate transmembrane transporter activity|symporter activity|potassium:proton antiporter activity|nitrate transport|integral component of membrane|potassium ion homeostasis|proton transmembrane transport
GWHGACDB055407	175.875	64.0314	287.718	4.49339	2.16781	0.028266	0.616298	Up	4.04077	18.7233	Hca.07G0013750	photosystem I reaction center subunit, chloroplast precursor, putative, expressed		GO:0009507,GO:0009534,GO:0009535,GO:0009579,GO:0009773,GO:0009780,GO:0009941,GO:0015979,GO:0016021,GO:0030093,GO:0031969,GO:0042550,GO:0050821	chloroplast|chloroplast thylakoid|chloroplast thylakoid membrane|thylakoid|photosynthetic electron transport in photosystem I|photosynthetic NADP+ reduction|chloroplast envelope|photosynthesis|integral component of membrane|chloroplast photosystem I|chloroplast membrane|photosystem I stabilization|protein stabilization	ko00195	Photosynthesis
GWHGACDB055419	122.502	17.6318	227.373	12.8956	3.68881	0.00119882	0.0569175	Up	0.120994	3.59698	Hca.07G0013870	pectate lyase precursor, putative, expressed		GO:0030570,GO:0045490,GO:0046872	pectate lyase activity|pectin catabolic process|metal ion binding	ko00040,ko02024	Pentose and glucuronate interconversions|Quorum sensing
GWHGACDB055609	545.537	116.927	974.147	8.33125	3.05853	0.000828072	0.042543	Up	5.63903	26.0001	Hca.07G0015770	No apical meristem protein, putative, expressed	NAC	GO:0003677,GO:0003700,GO:0005634,GO:0045893	DNA binding|DNA-binding transcription factor activity|nucleus|positive regulation of transcription, DNA-templated
GWHGACDB055750	9.15957	0	18.3191	Inf	Inf	0.0487631	0.860034	Up	0	0.416767	Hca.07G0017180	Rf1, mitochondrial precursor, putative, expressed	NAC	GO:0000943,GO:0003676,GO:0003964,GO:0004190,GO:0004519,GO:0008270,GO:0015074	retrotransposon nucleocapsid|nucleic acid binding|RNA-directed DNA polymerase activity|aspartic-type endopeptidase activity|endonuclease activity|zinc ion binding|DNA integration
GWHGACDB056043	30.1727	0	60.3454	Inf	Inf	0.000826244	0.042543	Up	0	0	Hca.07G0020110	isochorismate synthase 1, chloroplast precursor, putative, expressed		GO:0005507,GO:0016722,GO:0046274,GO:0048046,GO:0052716	copper ion binding|oxidoreductase activity, oxidizing metal ions|lignin catabolic process|apoplast|hydroquinone:oxygen oxidoreductase activity
GWHGACDB056389	21.0131	0	42.0263	Inf	Inf	0.0039296	0.149394	Up	0	0.442545	Hca.07G0023570	ubiquitin family protein, putative, expressed		GO:0010344,GO:0012511,GO:0016021,GO:0019915,GO:0050826	seed oilbody biogenesis|monolayer-surrounded lipid storage body|integral component of membrane|lipid storage|response to freezing
GWHGACDB056403	124.523	25.9838	223.062	8.58469	3.10177	0.00477529	0.172265	Up	0	0	Hca.07G0023710	arginase, putative, expressed
GWHGACDB056407	120.393	37.1197	203.666	5.48674	2.45595	0.0221602	0.523935	Up	0	0	Hca.07G0023750	beta-galactosidase 7 precursor, putative, expressed	MIKC_MADS	GO:0000977,GO:0003700,GO:0005634,GO:0045944,GO:0046983	RNA polymerase II regulatory region sequence-specific DNA binding|DNA-binding transcription factor activity|nucleus|positive regulation of transcription by RNA polymerase II|protein dimerization activity
GWHGACDB056558	10.776	0	21.5519	Inf	Inf	0.032477	0.669395	Up	0	0	Hca.07G0025260	aminotransferase, classes I and II, domain containing protein, expressed
GWHGACDB056648	170.725	34.3357	307.115	8.94449	3.161	0.00232768	0.0986836	Up	0.070554	0	Hca.07G0026160	NADPH reductase, putative, expressed		GO:0001666,GO:0004674,GO:0004712,GO:0005524,GO:0005789,GO:0009686,GO:0009723,GO:0009744,GO:0009750,GO:0009873,GO:0010105,GO:0010182,GO:0046777,GO:0048510,GO:0071281,GO:2000035,GO:2000069	response to hypoxia|protein serine/threonine kinase activity|protein serine/threonine/tyrosine kinase activity|ATP binding|endoplasmic reticulum membrane|gibberellin biosynthetic process|response to ethylene|response to sucrose|response to fructose|ethylene-activated signaling pathway|negative regulation of ethylene-activated signaling pathway|sugar mediated signaling pathway|protein autophosphor…
GWHGACDB056808	720.893	321.085	1120.7	3.49035	1.80337	0.0370522	0.728655	Up	5.83191	13.8348	Hca.07G0027760	RNA recognition motif containing protein, putative, expressed
GWHGACDB056849	1081.19	416.668	1745.71	4.18968	2.06684	0.0180879	0.457135	Up	0	0.329617	Hca.07G0028170	dnaJ domain containing protein, expressed
GWHGACDB056956	29.4843	1.85598	57.1126	30.7722	4.94355	0.00717239	0.23279	Up	0	0	Hca.07G0029240	CAMK_CAMK_like.33 - CAMK includes calcium/calmodulin depedent protein kinases, expressed		GO:0005507,GO:0009055,GO:0009535	copper ion binding|electron transfer activity|chloroplast thylakoid membrane
GWHGACDB057363	177.056	42.6876	311.425	7.29545	2.867	0.00481731	0.173246	Up	1.3179	8.04005	Hca.07G0033310	IQ calmodulin-binding motif domain containing protein, expressed
GWHGACDB057364	190.227	46.3996	334.055	7.19953	2.8479	0.00456815	0.166583	Up	0.100378	0.922229	Hca.07G0033320	hexokinase, putative, expressed		GO:0001678,GO:0004396,GO:0005524,GO:0005536,GO:0006096,GO:0009707,GO:0016021	cellular glucose homeostasis|hexokinase activity|ATP binding|glucose binding|glycolytic process|chloroplast outer membrane|integral component of membrane	ko04066,ko00524,ko00052,ko01200,ko00051,ko00010,ko00520,ko00500,ko00521	HIF-1 signaling pathway|Neomycin, kanamycin and gentamicin biosynthesis|Galactose metabolism|Carbon metabolism|Fructose and mannose metabolism|Glycolysis / Gluconeogenesis|Amino sugar and nucleotide sugar metabolism|Starch and sucrose metabolism|Streptomycin biosynthesis
GWHGACDB057367	12.3924	0	24.7847	Inf	Inf	0.0224208	0.528638	Up	0	0	Hca.07G0033350	histidine-containing phosphotransfer protein, putative, expressed		GO:0000160,GO:0005634,GO:0005737,GO:0009736,GO:0009927,GO:0043424	phosphorelay signal transduction system|nucleus|cytoplasm|cytokinin-activated signaling pathway|histidine phosphotransfer kinase activity|protein histidine kinase binding	ko04075	Plant hormone signal transduction
GWHGACDB057371	182.998	49.1835	316.813	6.44145	2.68739	0.00738551	0.237735	Up	2.95293	16.2671	Hca.07G0033390	expressed protein
GWHGACDB057495	1655.3	540.091	2770.5	5.12969	2.35887	0.00876982	0.271622	Up	1.55128	4.70606	Hca.07G0034630	cycloartenol synthase, putative, expressed		GO:0019745,GO:0042300	pentacyclic triterpenoid biosynthetic process|beta-amyrin synthase activity	ko00909	Sesquiterpenoid and triterpenoid biosynthesis
GWHGACDB057496	682.5	229.214	1135.79	4.95514	2.30893	0.00875867	0.271622	Up	0.450128	1.42698	Hca.07G0034640	pleiotropic drug resistance protein, putative, expressed		GO:0000302,GO:0005524,GO:0005886,GO:0006855,GO:0016021,GO:0042626,GO:0055085	response to reactive oxygen species|ATP binding|plasma membrane|drug transmembrane transport|integral component of membrane|ATPase activity, coupled to transmembrane movement of substances|transmembrane transport
GWHGACDB057515	659.453	281.181	1037.73	3.69059	1.88385	0.0300607	0.637653	Up	2.48022	8.76606	Hca.07G0034830	expressed protein		GO:0000145,GO:0001927,GO:0005576,GO:0005618,GO:0005829,GO:0005856,GO:0009524,GO:0048471,GO:0051601	exocyst|exocyst assembly|extracellular region|cell wall|cytosol|cytoskeleton|phragmoplast|perinuclear region of cytoplasm|exocyst localization
GWHGACDB057545	1190.63	315.517	2065.75	6.5472	2.71088	0.00254859	0.106462	Up	4.57702	24.4932	Hca.07G0035130	cytochrome P450, putative, expressed		GO:0004497,GO:0005506,GO:0005783,GO:0016021,GO:0016705,GO:0019756,GO:0020037,GO:0031090	monooxygenase activity|iron ion binding|endoplasmic reticulum|integral component of membrane|oxidoreductase activity, acting on paired donors, with incorporation or reduction of molecular oxygen|cyanogenic glycoside biosynthetic process|heme binding|organelle membrane
GWHGACDB057555	17.1667	0.927991	33.4055	35.9976	5.16983	0.0239894	0.558468	Up	0.0316877	0.850238	Hca.07G0035230	cytokinin-N-glucosyltransferase 1, putative, expressed		GO:0008194,GO:0043231,GO:0080043,GO:0080044	UDP-glycosyltransferase activity|intracellular membrane-bounded organelle|quercetin 3-O-glucosyltransferase activity|quercetin 7-O-glucosyltransferase activity
GWHGACDB057567	212.693	75.1673	350.219	4.65919	2.22008	0.0209074	0.502805	Up	1.08765	4.41299	Hca.07G0035350	protein phosphatase 2C, putative, expressed		GO:0004722,GO:0005634,GO:0009536,GO:0009611,GO:0009620,GO:0009738,GO:0046872,GO:0050832	protein serine/threonine phosphatase activity|nucleus|plastid|response to wounding|response to fungus|abscisic acid-activated signaling pathway|metal ion binding|defense response to fungus
GWHGACDB057683	30.5619	1.85598	59.2678	31.9334	4.99699	0.00618207	0.20696	Up	0.0486805	0.686028	Hca.07G0036510	PTAC16, putative, expressed		GO:0007623,GO:0009295,GO:0009507,GO:0009508,GO:0009534,GO:0009535,GO:0009941,GO:0016020,GO:0042644,GO:0098572	circadian rhythm|nucleoid|chloroplast|plastid chromosome|chloroplast thylakoid|chloroplast thylakoid membrane|chloroplast envelope|membrane|chloroplast nucleoid|stromal side of plastid thylakoid membrane
GWHGACDB057801	2638.51	501.115	4775.91	9.53056	3.25256	0.000755598	0.0395999	Up	1.35734	6.64638	Hca.07G0037690	beta-galactosidase precursor, putative, expressed		GO:0004565,GO:0005618,GO:0005773,GO:0005975,GO:0030246,GO:0048046	beta-galactosidase activity|cell wall|vacuole|carbohydrate metabolic process|carbohydrate binding|apoplast
GWHGACDB057840	117.354	21.3438	213.364	9.99654	3.32143	0.00317764	0.125677	Up	0.460721	1.91435	Hca.07G0038080	helix-loop-helix DNA-binding domain containing protein, expressed	bHLH	GO:0005886,GO:0016021	plasma membrane|integral component of membrane
GWHGACDB057904	199.014	84.4472	313.581	3.71333	1.89271	0.0485234	0.859328	Up	2.05957	7.3827	Hca.07G0038720	pheophorbide a oxygenase, chloroplast precursor, putative, expressed		GO:0009706,GO:0010277,GO:0015031,GO:0016021,GO:0046872,GO:0051537	chloroplast inner membrane|chlorophyllide a oxygenase [overall] activity|protein transport|integral component of membrane|metal ion binding|2 iron, 2 sulfur cluster binding
GWHGACDB058019	101.071	36.1917	165.95	4.58531	2.19702	0.0463323	0.833128	Up	0.456876	1.60163	Hca.07G0039870	receptor protein kinase CLAVATA1 precursor, putative, expressed
GWHGACDB058020	379.722	108.575	650.868	5.99464	2.58367	0.00477879	0.172265	Up	0	0.10687	Hca.07G0039880	hydrolase, alpha/beta fold family domain containing protein, expressed
GWHGACDB058030	104.288	29.6957	178.881	6.0238	2.59067	0.0199972	0.489278	Up	1.25861	7.43941	Hca.07G0039980	zinc finger/CCCH transcription factor, putative, expressed	C3H	GO:0003677,GO:0003700,GO:0003727,GO:0005886,GO:0006355,GO:0006979,GO:0046872	DNA binding|DNA-binding transcription factor activity|single-stranded RNA binding|plasma membrane|regulation of transcription, DNA-templated|response to oxidative stress|metal ion binding
GWHGACDB058115	15.0863	0	30.1727	Inf	Inf	0.0125659	0.350723	Up	0	0	Hca.07G0040830	DENN domain containing protein, expressed
GWHGACDB058191	961.73	154.047	1769.41	11.4862	3.52183	0.000144008	0.00946821	Up	0.289315	0.648677	Hca.07G0041590	aldehyde dehydrogenase, putative, expressed		GO:0005086,GO:0005829,GO:0009846,GO:0015031,GO:0016020,GO:0032012,GO:0090406	ARF guanyl-nucleotide exchange factor activity|cytosol|pollen germination|protein transport|membrane|regulation of ARF protein signal transduction|pollen tube	ko04144	Endocytosis
GWHGACDB058211	10.2372	0	20.4743	Inf	Inf	0.0370318	0.728655	Up	0	0	Hca.07G0041790
GWHGACDB058252	602.459	232.926	971.992	4.17297	2.06107	0.0185869	0.463721	Up	4.05286	14.7239	Hca.07G0042200	OsFBL7 - F-box domain and LRR containing protein, expressed		GO:0005634,GO:0006511,GO:0009723,GO:0009873,GO:0010105,GO:0016567,GO:0019005,GO:0031146	nucleus|ubiquitin-dependent protein catabolic process|response to ethylene|ethylene-activated signaling pathway|negative regulation of ethylene-activated signaling pathway|protein ubiquitination|SCF ubiquitin ligase complex|SCF-dependent proteasomal ubiquitin-dependent protein catabolic process	ko04075	Plant hormone signal transduction
GWHGACDB058400	21.3275	2.78397	39.8711	14.3216	3.84012	0.0404877	0.761285	Up	0	1.95724	Hca.07G0043680	AP2 domain containing protein, expressed	ERF	GO:0003677,GO:0003700,GO:0005634	DNA binding|DNA-binding transcription factor activity|nucleus
GWHGACDB058424	85.4445	2.78397	168.105	60.3831	5.91607	4.51348e-05	0.00350416	Up	0	18.2013	Hca.07G0043920	expressed protein
GWHGACDB058486	133.968	49.1835	218.752	4.44767	2.15305	0.0380375	0.74161	Up	2.28425	8.336	Hca.07G0044540	polygalacturonase inhibitor 2 precursor, putative, expressed		GO:0000166,GO:0006281,GO:0009507	nucleotide binding|DNA repair|chloroplast
GWHGACDB058918	235.187	50.1115	420.263	8.38654	3.06808	0.00180907	0.0808603	Up	0.562318	0.580271	Hca.08G0002130	GDU1, putative, expressed
GWHGACDB058962	41.4875	0	82.9749	Inf	Inf	0.000160401	0.0103884	Up	0.0684602	1.39121	Hca.08G0002570	octicosapeptide/Phox/Bem1p, putative, expressed		GO:0030659	cytoplasmic vesicle membrane
GWHGACDB059064	129.223	27.8397	230.606	8.28333	3.05021	0.00505759	0.179616	Up	1.26911	8.54545	Hca.08G0003590	lachrymatory factor synthase, putative, expressed
GWHGACDB059095	66.0629	9.27991	122.846	13.2378	3.7266	0.00479792	0.172747	Up	0.0319571	0.307247	Hca.08G0003900	peptide transporter PTR2, putative, expressed		GO:0009611,GO:0009753,GO:0015333,GO:0016021,GO:0035673,GO:0042128,GO:1904680	response to wounding|response to jasmonic acid|peptide:proton symporter activity|integral component of membrane|oligopeptide transmembrane transporter activity|nitrate assimilation|peptide transmembrane transporter activity
GWHGACDB059277	497.303	227.358	767.249	3.37463	1.75473	0.0445746	0.817228	Up	0	0.421601	Hca.08G0005720	expressed protein
GWHGACDB059316	356.989	163.326	550.652	3.37148	1.75338	0.0495152	0.870354	Up	3.27655	10.1666	Hca.08G0006110	expressed protein	WRKY	GO:0004674,GO:0005524,GO:0005737,GO:0005829,GO:0023014,GO:0031098,GO:0032147,GO:0046872,GO:1902456	protein serine/threonine kinase activity|ATP binding|cytoplasm|cytosol|signal transduction by protein phosphorylation|stress-activated protein kinase signaling cascade|activation of protein kinase activity|metal ion binding|regulation of stomatal opening
GWHGACDB059363	152.811	42.6876	262.934	6.15948	2.62281	0.0110525	0.31872	Up	0	0	Hca.08G0006580	terpene synthase, putative, expressed				ko00940,ko00460,ko00500	Phenylpropanoid biosynthesis|Cyanoamino acid metabolism|Starch and sucrose metabolism
GWHGACDB059390	220.79	81.6632	359.917	4.40733	2.13991	0.0247737	0.567023	Up	0.180511	0.298958	Hca.08G0006850	CAMK_CAMK_like.33 - CAMK includes calcium/calmodulin depedent protein kinases, expressed
GWHGACDB059546	108.674	28.7677	188.579	6.55524	2.71265	0.0145212	0.389657	Up	0.223146	2.43556	Hca.08G0008410	OsMADS26 - MADS-box family gene with MIKCc type-box, expressed	MIKC_MADS	GO:0000977,GO:0003700,GO:0005634,GO:0045944,GO:0046983	RNA polymerase II regulatory region sequence-specific DNA binding|DNA-binding transcription factor activity|nucleus|positive regulation of transcription by RNA polymerase II|protein dimerization activity
GWHGACDB059786	247.491	77.9513	417.03	5.34988	2.41951	0.0107977	0.313395	Up	0	0.0421358	Hca.08G0010810	uncharacterized glycosyltransferase, putative, expressed		GO:0006979,GO:0009506,GO:0010325,GO:0016757,GO:0034484,GO:0052692,GO:0080167	response to oxidative stress|plasmodesma|raffinose family oligosaccharide biosynthetic process|transferase activity, transferring glycosyl groups|raffinose catabolic process|raffinose alpha-galactosidase activity|response to karrikin	ko00052	Galactose metabolism
GWHGACDB059907	780.289	145.695	1414.88	9.7113	3.27966	0.000342311	0.020323	Up	0	5.19089	Hca.08G0012020	expansin precursor, putative, expressed
GWHGACDB060124	29.7987	4.63996	54.9574	11.8444	3.56613	0.0298616	0.634184	Up	0	0	Hca.08G0014190	formyl transferase, putative, expressed		GO:0016020,GO:0030001,GO:0046872,GO:0055073,GO:0071585	membrane|metal ion transport|metal ion binding|cadmium ion homeostasis|detoxification of cadmium ion
GWHGACDB060453	102.612	37.1197	168.105	4.52873	2.17911	0.0472433	0.84626	Up	0	0	Hca.08G0017480
GWHGACDB060722	69.505	0	139.01	Inf	Inf	6.23298e-06	0.000637312	Up	0	0.602557	Hca.08G0020170	phosphoesterase family protein, putative, expressed		GO:0003993,GO:0005773,GO:0006796,GO:0009395,GO:0009506,GO:0016020,GO:0016036,GO:0052642	acid phosphatase activity|vacuole|phosphate-containing compound metabolic process|phospholipid catabolic process|plasmodesma|membrane|cellular response to phosphate starvation|lysophosphatidic acid phosphatase activity	ko00562,ko02024,ko00565,ko00564	Inositol phosphate metabolism|Quorum sensing|Ether lipid metabolism|Glycerophospholipid metabolism
GWHGACDB060869	333.401	148.479	518.324	3.4909	1.8036	0.0449118	0.817228	Up	3.06233	10.3978	Hca.08G0021640	glycerol-3-phosphate acyltransferase, putative, expressed		GO:0004366,GO:0010143,GO:0016020,GO:0016021,GO:0016024,GO:0016791,GO:0090447,GO:0102420	glycerol-3-phosphate O-acyltransferase activity|cutin biosynthetic process|membrane|integral component of membrane|CDP-diacylglycerol biosynthetic process|phosphatase activity|glycerol-3-phosphate 2-O-acyltransferase activity|sn-1-glycerol-3-phosphate C16:0-DCA-CoA acyl transferase activity	ko00564,ko00561	Glycerophospholipid metabolism|Glycerolipid metabolism
GWHGACDB060959	16.7027	0	33.4055	Inf	Inf	0.00902014	0.27623	Up	0	0.340966	Hca.08G0022540	WRKY23, expressed	WRKY	GO:0000122,GO:0000978,GO:0003700,GO:0005634,GO:0010055,GO:0032107,GO:0043620,GO:0044212,GO:0048527	negative regulation of transcription by RNA polymerase II|RNA polymerase II proximal promoter sequence-specific DNA binding|DNA-binding transcription factor activity|nucleus|atrichoblast differentiation|regulation of response to nutrient levels|regulation of DNA-templated transcription in response to stress|transcription regulatory region DNA binding|lateral root development
GWHGACDB061026	3441.24	7.42393	6875.06	926.068	9.85497	3.96438e-13	3.10094e-09	Up	0.0594652	183.719	Hca.08G0023210	stilbene synthase, putative, expressed		GO:0005783,GO:0009813,GO:0010584,GO:0030639,GO:0080110,GO:0090439	endoplasmic reticulum|flavonoid biosynthetic process|pollen exine formation|polyketide biosynthetic process|sporopollenin biosynthetic process|tetraketide alpha-pyrone synthase activity
GWHGACDB061049	195.33	23.1998	367.46	15.839	3.98541	0.000171909	0.0110901	Up	1.03189	8.13537	Hca.08G0023440	zinc finger, C3HC4 type domain containing protein, expressed		GO:0004842,GO:0016021,GO:0016567,GO:0031625,GO:0046872	ubiquitin-protein transferase activity|integral component of membrane|protein ubiquitination|ubiquitin protein ligase binding|metal ion binding
GWHGACDB061050	38.659	8.35192	68.9662	8.25752	3.04571	0.0379435	0.740597	Up	0.485144	4.26552	Hca.08G0023450	IWS1 homolog A, putative, expressed		GO:0004857,GO:0005576	enzyme inhibitor activity|extracellular region
GWHGACDB061639	520.963	141.055	900.871	6.38668	2.67507	0.00300521	0.120393	Up	1.31052	14.9157	Hca.08G0029340	mitochondrial 60S ribosomal protein L16, putative, expressed		GO:0003723,GO:0003735,GO:0005739,GO:0005840,GO:0006412	RNA binding|structural constituent of ribosome|mitochondrion|ribosome|translation
GWHGACDB061650	52.3534	5.56795	99.1389	17.8053	4.15423	0.00409283	0.154471	Up	0	0	Hca.08G0029450			GO:0005739	mitochondrion
GWHGACDB061658	188.925	49.1835	328.667	6.68246	2.74038	0.00615498	0.206628	Up	0.00940635	0.0104492	Hca.08G0029530			GO:0005739	mitochondrion
GWHGACDB061685	50.2134	12.0639	88.3629	7.32458	2.87275	0.0334571	0.680629	Up	0	0.419484	Hca.08G0029800
GWHGACDB061722	13.47	0	26.9399	Inf	Inf	0.0177189	0.450722	Up	0	0.0789121	Hca.08G0030170	NADH-ubiquinone oxidoreductase 49 kDa subunit, putative, expressed		GO:0005739,GO:0008137,GO:0048038,GO:0051287,GO:0070469	mitochondrion|NADH dehydrogenase (ubiquinone) activity|quinone binding|NAD binding|respiratory chain
GWHGACDB061829	15.0115	0.927991	29.0951	31.3528	4.97052	0.0357343	0.718543	Up	0.111701	1.61342	Hca.08G0031240	NADH-ubiquinone oxidoreductase chain 6, putative, expressed		GO:0008137,GO:0016021,GO:0031966,GO:0070469	NADH dehydrogenase (ubiquinone) activity|integral component of membrane|mitochondrial membrane|respiratory chain
GWHGACDB061959	55.841	15.7759	95.9061	6.0793	2.6039	0.044471	0.816075	Up	0.267826	1.22243	Hca.08G0032540	protein kinase family protein, putative, expressed	WRKY	GO:0000155,GO:0004674,GO:0005524,GO:0005622,GO:0005886,GO:0006355,GO:0009584,GO:0009881,GO:0018298	phosphorelay sensor kinase activity|protein serine/threonine kinase activity|ATP binding|intracellular|plasma membrane|regulation of transcription, DNA-templated|detection of visible light|photoreceptor activity|protein-chromophore linkage
GWHGACDB062088	1041.85	349.853	1733.85	4.95595	2.30916	0.00878264	0.271622	Up	30.4357	163.299	Hca.08G0033830	CPuORF40 - conserved peptide uORF-containing transcript, expressed		GO:0005634,GO:0005737,GO:0007275,GO:0009734,GO:0040008,GO:1900140	nucleus|cytoplasm|multicellular organism development|auxin-activated signaling pathway|regulation of growth|regulation of seedling development	ko04075	Plant hormone signal transduction
GWHGACDB062113	43.3586	10.2079	76.5093	7.49511	2.90595	0.0391716	0.75052	Up	0	0.0795562	Hca.08G0034080	integral membrane protein DUF6 containing protein, expressed		GO:0005886,GO:0016021,GO:0022857	plasma membrane|integral component of membrane|transmembrane transporter activity
GWHGACDB062251	980.173	272.829	1687.52	6.18524	2.62883	0.00318129	0.125677	Up	11.8102	67.3699	Hca.08G0035460
GWHGACDB062252	1120.79	433.372	1808.21	4.17241	2.06088	0.0185102	0.463254	Up	10.3316	15.7199	Hca.08G0035470
GWHGACDB062341	1137.04	305.309	1968.77	6.44844	2.68895	0.00269942	0.110839	Up	9.26531	54.9021	Hca.08G0036360	sphingolipid C4-hydroxylase SUR2, putative, expressed		GO:0000170,GO:0005506,GO:0005783,GO:0005789,GO:0005794,GO:0009640,GO:0016021,GO:0030148,GO:0046520	sphingosine hydroxylase activity|iron ion binding|endoplasmic reticulum|endoplasmic reticulum membrane|Golgi apparatus|photomorphogenesis|integral component of membrane|sphingolipid biosynthetic process|sphingoid biosynthetic process	ko00600	Sphingolipid metabolism
GWHGACDB062515	148.306	58.4635	238.149	4.07346	2.02626	0.0455097	0.822796	Up	0.985865	3.58737	Hca.09G0000230	phytosulfokine receptor precursor, putative, expressed
GWHGACDB062559	401.99	52.8955	751.085	14.1994	3.82776	7.48576e-05	0.00544685	Up	1.5524	19.8029	Hca.09G0000670	reticuline oxidase-like protein precursor, putative, expressed		GO:0005576,GO:0005618,GO:0016491,GO:0071949	extracellular region|cell wall|oxidoreductase activity|FAD binding
GWHGACDB062590	55.2718	2.78397	107.76	38.7071	5.27453	0.000685157	0.0366448	Up	0	0	Hca.09G0000980	phosphatidate cytidylyltransferase, putative, expressed		GO:0004605,GO:0016021,GO:0016024	phosphatidate cytidylyltransferase activity|integral component of membrane|CDP-diacylglycerol biosynthetic process	ko00564,ko04070	Glycerophospholipid metabolism|Phosphatidylinositol signaling system
GWHGACDB062592	59.747	7.42393	112.07	15.0958	3.91607	0.00435263	0.160785	Up	0.309491	2.63958	Hca.09G0001000	plant-specific domain TIGR01615 family protein, expressed
GWHGACDB062596	468.501	23.1998	913.802	39.3884	5.2997	3.12225e-07	5.45748e-05	Up	0	0.243408	Hca.09G0001040	dehydrogenase/reductase SDR family member 2, putative, expressed		GO:0016491	oxidoreductase activity	ko00830,ko04146	Retinol metabolism|Peroxisome
GWHGACDB062751	55.8258	9.27991	102.372	11.0315	3.46356	0.0107848	0.313311	Up	0.241978	1.77247	Hca.09G0002590	expressed protein		GO:0009705,GO:0009838,GO:0010256,GO:0016021,GO:0090693	plant-type vacuole membrane|abscission|endomembrane system organization|integral component of membrane|plant organ senescence
GWHGACDB062811	190.392	51.0395	329.744	6.46057	2.69166	0.00693489	0.226491	Up	0.698121	3.42808	Hca.09G0003190	OsSub3 - Putative Subtilisin homologue, expressed		GO:0004252,GO:0005576	serine-type endopeptidase activity|extracellular region
GWHGACDB062844	51.1414	13.9199	88.3629	6.34797	2.6663	0.0450077	0.817228	Up	0	4.38954	Hca.09G0003520
GWHGACDB062881	11.8536	0	23.7071	Inf	Inf	0.0252926	0.57386	Up	0	0.499384	Hca.09G0003890	transporter family protein, putative, expressed		GO:0005351,GO:0005355,GO:0005366,GO:0005886,GO:0005887,GO:0008645,GO:0015798,GO:0023052,GO:0090406	carbohydrate:proton symporter activity|glucose transmembrane transporter activity|myo-inositol:proton symporter activity|plasma membrane|integral component of plasma membrane|hexose transmembrane transport|myo-inositol transport|signaling|pollen tube
GWHGACDB062903	71.0921	20.4158	121.768	5.96442	2.57638	0.0343042	0.696051	Up	0.397862	1.73992	Hca.09G0004110	phospholipase, putative, expressed		GO:0004620,GO:0004806,GO:0008970,GO:0009507,GO:0016042,GO:0047714	phospholipase activity|triglyceride lipase activity|phospholipase A1 activity|chloroplast|lipid catabolic process|galactolipase activity
GWHGACDB063109	145.657	44.5436	246.77	5.53996	2.46988	0.0169642	0.436615	Up	0.339668	0.658017	Hca.09G0006170	OsIAA7 - Auxin-responsive Aux/IAA gene family member, expressed		GO:0003700,GO:0005634,GO:0009733,GO:0009734	DNA-binding transcription factor activity|nucleus|response to auxin|auxin-activated signaling pathway	ko04075	Plant hormone signal transduction
GWHGACDB063169	19.2471	1.85598	36.6383	19.7406	4.3031	0.0332172	0.676628	Up	0	1.84127	Hca.09G0006770	ATROPGEF7/ROPGEF7, putative, expressed		GO:0003774,GO:0005868,GO:0005881,GO:0030286,GO:0030473,GO:0040001,GO:0045505,GO:0051292,GO:0051959,GO:1990429,GO:2000582	motor activity|cytoplasmic dynein complex|cytoplasmic microtubule|dynein complex|nuclear migration along microtubule|establishment of mitotic spindle localization|dynein intermediate chain binding|nuclear pore complex assembly|dynein light intermediate chain binding|peroxisomal importomer complex|positive regulation of ATP-dependent microtubule motor activity, plus-end-directed
GWHGACDB063280	576.386	208.798	943.974	4.52099	2.17664	0.0134389	0.370138	Up	4.50446	19.3567	Hca.09G0007880	oxidoreductase, 2OG-FeII oxygenase domain containing protein, putative, expressed		GO:0046872,GO:0051213	metal ion binding|dioxygenase activity
GWHGACDB063415	102.806	21.3438	184.269	8.63337	3.10992	0.00664942	0.219923	Up	0.785608	6.0311	Hca.09G0009230
GWHGACDB063450	10.2372	0	20.4743	Inf	Inf	0.0370318	0.728655	Up	0	0.0808436	Hca.09G0009580	GDSL-like lipase/acylhydrolase, putative, expressed		GO:0005576,GO:0009505,GO:0009506,GO:0016042,GO:0016788	extracellular region|plant-type cell wall|plasmodesma|lipid catabolic process|hydrolase activity, acting on ester bonds
GWHGACDB063455	4161.28	753.529	7569.04	10.0448	3.32837	0.00106583	0.0521875	Up	13.7526	78.7193	Hca.09G0009630	hypersensitive-induced response protein, putative, expressed
GWHGACDB063460	23.7071	0	47.4142	Inf	Inf	0.00241934	0.101519	Up	0	0.587578	Hca.09G0009680	expressed protein
GWHGACDB063677	114.391	38.0476	190.735	5.01305	2.32569	0.0311579	0.651842	Up	2.04209	7.12703	Hca.09G0011850
GWHGACDB064838	751.078	260.766	1241.39	4.76056	2.25113	0.0103251	0.304477	Up	0	1.35857	Hca.09G0023460	RING finger and CHY zinc finger domain-containing protein 1, putative, expressed
GWHGACDB064860	45.3642	12.0639	78.6645	6.52066	2.70502	0.0494374	0.869965	Up	0.28024	1.81849	Hca.09G0023680	leucoanthocyanidin dioxygenase, putative, expressed		GO:0010150,GO:0016682,GO:0046872,GO:0051213	leaf senescence|oxidoreductase activity, acting on diphenols and related substances as donors, oxygen as acceptor|metal ion binding|dioxygenase activity
GWHGACDB064927	38.7935	0	77.5869	Inf	Inf	0.000231603	0.0145096	Up	0	0.166804	Hca.09G0024350	expressed protein		GO:0005794,GO:0016021,GO:0016413	Golgi apparatus|integral component of membrane|O-acetyltransferase activity
GWHGACDB065336	395.094	165.182	625.006	3.78373	1.91981	0.0310921	0.651169	Up	3.35496	10.7875	Hca.09G0028440	amino acid permease family protein, putative, expressed		GO:0006865,GO:0016021,GO:0022857,GO:0031969	amino acid transport|integral component of membrane|transmembrane transporter activity|chloroplast membrane
GWHGACDB065351	65.045	1.85598	128.234	69.0922	6.11045	0.00012323	0.00827387	Up	0	0	Hca.09G0028590
GWHGACDB065432	48.4322	7.42393	89.4405	12.0476	3.59067	0.0116393	0.329789	Up	0.193792	3.10301	Hca.09G0029400	PLA IIIA/PLP7, putative, expressed		GO:0004620,GO:0005886,GO:0006644,GO:0016042,GO:0019374,GO:0040008,GO:0047617,GO:0051707	phospholipase activity|plasma membrane|phospholipid metabolic process|lipid catabolic process|galactolipid metabolic process|regulation of growth|acyl-CoA hydrolase activity|response to other organism
GWHGACDB065659	503.72	107.647	899.793	8.35874	3.06329	0.000851612	0.0436092	Up	8.90982	83.3442	Hca.09G0031670	DUF260 domain containing protein, putative, expressed	LBD
GWHGACDB065666	410.718	131.775	689.662	5.23364	2.38781	0.00820665	0.257542	Up	2.36559	9.86869	Hca.09G0031740	protein phosphatase 2C, putative, expressed		GO:0004722,GO:0005634,GO:0009536,GO:0009611,GO:0009620,GO:0009738,GO:0046872,GO:0050832	protein serine/threonine phosphatase activity|nucleus|plastid|response to wounding|response to fungus|abscisic acid-activated signaling pathway|metal ion binding|defense response to fungus
GWHGACDB065698	117.294	28.7677	205.821	7.15458	2.83887	0.00975821	0.293264	Up	0.0599157	0.0316236	Hca.09G0032060	cytochrome P450, putative, expressed		GO:0004497,GO:0005506,GO:0007275,GO:0009911,GO:0010224,GO:0010268,GO:0010584,GO:0016021,GO:0016125,GO:0016132,GO:0016705,GO:0020037,GO:0048657,GO:0055114	monooxygenase activity|iron ion binding|multicellular organism development|positive regulation of flower development|response to UV-B|brassinosteroid homeostasis|pollen exine formation|integral component of membrane|sterol metabolic process|brassinosteroid biosynthetic process|oxidoreductase activity, acting on paired donors, with incorporation or reduction of molecular oxygen|heme binding|anther…	ko00905	Brassinosteroid biosynthesis
GWHGACDB000025	32.4797	64.9594	0	0	#NAME?	0.000827235	0.042543	Down	0	0	Hca.01G0000250	OsWLIM1 - LIM domain protein, putative actin-binding protein and transcription factor, expressed		GO:0003729,GO:0005737,GO:0005856,GO:0005886,GO:0046872,GO:0051015,GO:0051017	mRNA binding|cytoplasm|cytoskeleton|plasma membrane|metal ion binding|actin filament binding|actin filament bundle assembly
GWHGACDB000108	173.534	347.069	0	0	#NAME?	6.00245e-09	2.2903e-06	Down	0.161697	0	Hca.01G0001080	RNA pseudouridine synthase, putative, expressed
GWHGACDB000455	56.5023	101.151	11.8536	0.117187	-3.09312	0.0204529	0.494978	Down	0	0	Hca.01G0004550	proton pump interactor, putative, expressed
GWHGACDB000519	197.586	362.845	32.3279	0.0890957	-3.4885	0.000742121	0.0390244	Down	3.69369	0.125537	Hca.01G0005190
GWHGACDB000541	7285.3	13198.8	1371.78	0.103932	-3.26629	0.00317654	0.125677	Down	330.672	32.8878	Hca.01G0005410	organic cation transporter protein, putative, expressed		GO:0005524,GO:0006811,GO:0009535,GO:0009705,GO:0016021,GO:0022857,GO:0042631	ATP binding|ion transport|chloroplast thylakoid membrane|plant-type vacuole membrane|integral component of membrane|transmembrane transporter activity|cellular response to water deprivation
GWHGACDB000559	126.775	231.998	21.5519	0.0928971	-3.42822	0.00219793	0.0947637	Down	1.93836	0.138151	Hca.01G0005590	glycosyl transferase 8 domain containing protein, putative, expressed		GO:0000139,GO:0005794,GO:0010413,GO:0010417,GO:0016021,GO:0045489,GO:0045492,GO:0047262,GO:0071555	Golgi membrane|Golgi apparatus|glucuronoxylan metabolic process|glucuronoxylan biosynthetic process|integral component of membrane|pectin biosynthetic process|xylan biosynthetic process|polygalacturonate 4-alpha-galacturonosyltransferase activity|cell wall organization	ko00520,ko00500	Amino sugar and nucleotide sugar metabolism|Starch and sucrose metabolism
GWHGACDB000647	12.9919	25.9838	0	0	#NAME?	0.0244134	0.562892	Down	0.497521	0	Hca.01G0006470	glycosyltransferase, putative, expressed				ko00514	Other types of O-glycan biosynthesis
GWHGACDB000707	89.0872	178.174	0	0	#NAME?	1.71609e-06	0.000210561	Down	1.76503	0	Hca.01G0007070	pectate lyase precursor, putative, expressed		GO:0030570,GO:0045490,GO:0046872	pectate lyase activity|pectin catabolic process|metal ion binding	ko00040,ko02024	Pentose and glucuronate interconversions|Quorum sensing
GWHGACDB000797	278.501	535.451	21.5519	0.04025	-4.63487	1.04347e-05	0.00098934	Down	32.404	0.837901	Hca.01G0007970	Skp1 family, dimerisation domain containing protein, expressed		GO:0000226,GO:0005634,GO:0005819,GO:0005829,GO:0005886,GO:0006511,GO:0007059,GO:0007275,GO:0009524,GO:0009734,GO:0009873,GO:0016032,GO:0016567,GO:0045910,GO:0046686	microtubule cytoskeleton organization|nucleus|spindle|cytosol|plasma membrane|ubiquitin-dependent protein catabolic process|chromosome segregation|multicellular organism development|phragmoplast|auxin-activated signaling pathway|ethylene-activated signaling pathway|viral process|protein ubiquitination|negative regulation of DNA recombination|response to cadmium ion	ko04114,ko04141,ko04110,ko04341,ko04350,ko04120,ko04111,ko04310	Oocyte meiosis|Protein processing in endoplasmic reticulum|Cell cycle|Hedgehog signaling pathway - fly|TGF-beta signaling pathway|Ubiquitin mediated proteolysis|Cell cycle - yeast|Wnt signaling pathway
GWHGACDB000799	1200.14	2176.14	224.14	0.102999	-3.2793	0.000371976	0.0216268	Down	427.968	38.2218	Hca.01G0007990	expressed protein
GWHGACDB000883	12.9919	25.9838	0	0	#NAME?	0.0244134	0.562892	Down	0.160649	0	Hca.01G0008830	phospholipase D, putative, expressed
GWHGACDB000969	35.4881	67.7434	3.23279	0.0477211	-4.38923	0.00878551	0.271622	Down	4.59012	0.119246	Hca.01G0009690	glycosyl transferase 8 domain containing protein, putative, expressed		GO:0005783,GO:0005789,GO:0005794,GO:0010051,GO:0010417,GO:0016021,GO:0032504,GO:0045489,GO:0047262,GO:0048366,GO:0052386	endoplasmic reticulum|endoplasmic reticulum membrane|Golgi apparatus|xylem and phloem pattern formation|glucuronoxylan biosynthetic process|integral component of membrane|multicellular organism reproduction|pectin biosynthetic process|polygalacturonate 4-alpha-galacturonosyltransferase activity|leaf development|cell wall thickening
GWHGACDB000976	71.4553	142.911	0	0	#NAME?	8.60075e-06	0.000834391	Down	3.9215	0	Hca.01G0009760	uncharacterized protein At4g06744 precursor, putative, expressed		GO:0005199,GO:0005576,GO:0005618,GO:0009860,GO:0071555	structural constituent of cell wall|extracellular region|cell wall|pollen tube growth|cell wall organization
GWHGACDB001015	89.0872	178.174	0	0	#NAME?	1.71609e-06	0.000210561	Down	16.9904	0	Hca.01G0010150	DEF7 - Defensin and Defensin-like DEFL family, expressed		GO:0005576,GO:0031640,GO:0050832	extracellular region|killing of cells of other organism|defense response to fungus
GWHGACDB001044	41.1308	77.9513	4.31039	0.0552959	-4.17668	0.00790522	0.250343	Down	0	0	Hca.01G0010440	transcription initiation factor, putative, expressed		GO:0003677,GO:0005669,GO:0008134,GO:0045944,GO:0051123	DNA binding|transcription factor TFIID complex|transcription factor binding|positive regulation of transcription by RNA polymerase II|RNA polymerase II preinitiation complex assembly	ko03022	Basal transcription factors
GWHGACDB001048	180.794	357.277	4.31039	0.0120646	-6.37308	5.44613e-07	8.60598e-05	Down	0.382302	0	Hca.01G0010480	DEF7 - Defensin and Defensin-like DEFL family, expressed		GO:0005576,GO:0031640,GO:0050832	extracellular region|killing of cells of other organism|defense response to fungus
GWHGACDB001049	210.025	415.74	4.31039	0.010368	-6.59172	1.54332e-07	2.99921e-05	Down	1.94251	0	Hca.01G0010490	DEF7 - Defensin and Defensin-like DEFL family, expressed		GO:0005576,GO:0031640,GO:0050832	extracellular region|killing of cells of other organism|defense response to fungus
GWHGACDB001052	191.63	383.26	0	0	#NAME?	2.42452e-09	1.16705e-06	Down	0.321803	0	Hca.01G0010520	DEF7 - Defensin and Defensin-like DEFL family, expressed		GO:0005576,GO:0031640,GO:0050832	extracellular region|killing of cells of other organism|defense response to fungus
GWHGACDB001053	270.943	528.955	12.9312	0.0244466	-5.35422	1.2323e-06	0.000160651	Down	1.58922	0	Hca.01G0010530	DEF7 - Defensin and Defensin-like DEFL family, expressed		GO:0005576,GO:0031640,GO:0050832	extracellular region|killing of cells of other organism|defense response to fungus
GWHGACDB001075	62.1754	124.351	0	0	#NAME?	2.19438e-05	0.0018657	Down	1.17002	0	Hca.01G0010750	DEF7 - Defensin and Defensin-like DEFL family, expressed		GO:0005576,GO:0031640,GO:0050832	extracellular region|killing of cells of other organism|defense response to fungus
GWHGACDB001076	100.223	200.446	0	0	#NAME?	6.83269e-07	0.000103276	Down	0	0	Hca.01G0010760	DEF7 - Defensin and Defensin-like DEFL family, expressed		GO:0005576,GO:0031640,GO:0050832	extracellular region|killing of cells of other organism|defense response to fungus
GWHGACDB001078	237.775	465.852	9.69837	0.0208186	-5.58598	1.01872e-06	0.000137981	Down	1.24678	0	Hca.01G0010780
GWHGACDB001079	243.283	484.411	2.15519	0.0044491	-7.81227	6.61779e-09	2.40765e-06	Down	1.11957	0	Hca.01G0010790			GO:0005576,GO:0031640,GO:0050832	extracellular region|killing of cells of other organism|defense response to fungus
GWHGACDB001080	231.07	462.14	0	0	#NAME?	4.34907e-10	3.62003e-07	Down	1.82154	0	Hca.01G0010800	DEF7 - Defensin and Defensin-like DEFL family, expressed		GO:0005576,GO:0031640,GO:0050832	extracellular region|killing of cells of other organism|defense response to fungus
GWHGACDB001082	61.7114	123.423	0	0	#NAME?	2.30379e-05	0.00194814	Down	0	0	Hca.01G0010820	DEF7 - Defensin and Defensin-like DEFL family, expressed		GO:0005576,GO:0031640,GO:0050832	extracellular region|killing of cells of other organism|defense response to fungus
GWHGACDB001090	208.334	416.668	0	0	#NAME?	1.12532e-09	6.57703e-07	Down	0	0	Hca.01G0010900	DEF7 - Defensin and Defensin-like DEFL family, expressed		GO:0005576,GO:0031640,GO:0050832	extracellular region|killing of cells of other organism|defense response to fungus
GWHGACDB001092	210.265	419.452	1.0776	0.00256906	-8.60455	6.52574e-09	2.40209e-06	Down	1.24109	0	Hca.01G0010920	DEF7 - Defensin and Defensin-like DEFL family, expressed
GWHGACDB001098	210.564	415.74	5.38798	0.01296	-6.26979	3.10344e-07	5.45508e-05	Down	0	0	Hca.01G0010980
GWHGACDB001134	19.0238	38.0476	0	0	#NAME?	0.00747397	0.238271	Down	0	0	Hca.01G0011340
GWHGACDB001143	32.5545	64.0314	1.0776	0.0168292	-5.89289	0.00294171	0.118304	Down	0.358205	0	Hca.01G0011430	14-3-3 protein, putative, expressed		GO:0019904	protein domain specific binding	ko04011,ko04391,ko04114,ko04110,ko04390,ko04151	MAPK signaling pathway - yeast|Hippo signaling pathway - fly|Oocyte meiosis|Cell cycle|Hippo signaling pathway|PI3K-Akt signaling pathway
GWHGACDB001155	292.301	544.731	39.8711	0.0731941	-3.77213	0.000150728	0.00980453	Down	3.64341	0.0563292	Hca.01G0011550	methyltransferase, putative, expressed		GO:0005739,GO:0008168,GO:0009507,GO:0010287	mitochondrion|methyltransferase activity|chloroplast|plastoglobule
GWHGACDB001169	240.814	481.627	0	0	#NAME?	2.98164e-10	2.82695e-07	Down	5.1352	0	Hca.01G0011690	periplasmic beta-glucosidase precursor, putative, expressed		GO:0005576,GO:0005773,GO:0005774,GO:0009044,GO:0009505,GO:0031222,GO:0045493,GO:0046556	extracellular region|vacuole|vacuolar membrane|xylan 1,4-beta-xylosidase activity|plant-type cell wall|arabinan catabolic process|xylan catabolic process|alpha-L-arabinofuranosidase activity	ko00940,ko00460,ko00500	Phenylpropanoid biosynthesis|Cyanoamino acid metabolism|Starch and sucrose metabolism
GWHGACDB001209	197.093	382.332	11.8536	0.0310033	-5.01144	9.95899e-06	0.000952896	Down	13.318	0	Hca.01G0012090	polygalacturonase, putative, expressed		GO:0004650,GO:0005576,GO:0005618,GO:0005975,GO:0071555	polygalacturonase activity|extracellular region|cell wall|carbohydrate metabolic process|cell wall organization	ko00040,ko00500	Pentose and glucuronate interconversions|Starch and sucrose metabolism
GWHGACDB001213	74.6133	143.839	5.38798	0.0374585	-4.73856	0.000629306	0.0340065	Down	6.14951	0.116424	Hca.01G0012130	polygalacturonase, putative, expressed		GO:0004650,GO:0005576,GO:0005618,GO:0005975,GO:0071555	polygalacturonase activity|extracellular region|cell wall|carbohydrate metabolic process|cell wall organization	ko00040,ko00500	Pentose and glucuronate interconversions|Starch and sucrose metabolism
GWHGACDB001221	300.474	583.707	17.2415	0.029538	-5.08128	2.07698e-06	0.000247089	Down	20.1382	0.511292	Hca.01G0012210	polygalacturonase, putative, expressed		GO:0004650,GO:0005576,GO:0005618,GO:0005975,GO:0071555	polygalacturonase activity|extracellular region|cell wall|carbohydrate metabolic process|cell wall organization	ko00040,ko00500	Pentose and glucuronate interconversions|Starch and sucrose metabolism
GWHGACDB001223	142.865	266.333	19.3967	0.0728287	-3.77935	0.000699427	0.0373441	Down	6.81746	0.553382	Hca.01G0012230	polygalacturonase, putative, expressed		GO:0004650,GO:0005576,GO:0005618,GO:0005975,GO:0071555	polygalacturonase activity|extracellular region|cell wall|carbohydrate metabolic process|cell wall organization	ko00040,ko00500	Pentose and glucuronate interconversions|Starch and sucrose metabolism
GWHGACDB001246	285.235	485.339	85.1301	0.175403	-2.51125	0.00747153	0.238271	Down	4.75323	1.0222	Hca.01G0012460	amino acid transporter, putative, expressed		GO:0003333,GO:0005886,GO:0015171,GO:0015293,GO:0015802,GO:0016021,GO:0031965	amino acid transmembrane transport|plasma membrane|amino acid transmembrane transporter activity|symporter activity|basic amino acid transport|integral component of membrane|nuclear membrane
GWHGACDB001367	249.778	463.996	35.5607	0.0766401	-3.70576	0.000246462	0.0152784	Down	51.7111	2.47762	Hca.01G0013670	ATOZI1, putative, expressed
GWHGACDB001370	480.369	918.711	42.0263	0.0457448	-4.45025	6.83e-06	0.000691576	Down	11.5878	0.275834	Hca.01G0013700	MATE efflux protein, putative, expressed		GO:0005886,GO:0010044,GO:0015137,GO:0015297,GO:0015746,GO:0016021	plasma membrane|response to aluminum ion|citrate transmembrane transporter activity|antiporter activity|citrate transport|integral component of membrane
GWHGACDB001419	88.234	175.39	1.0776	0.00614399	-7.34661	9.18557e-06	0.000884302	Down	0.569035	0	Hca.01G0014190	late embryogenesis abundant group 1, putative, expressed
GWHGACDB001450	12.5279	25.0558	0	0	#NAME?	0.0269106	0.59677	Down	0	0	Hca.01G0014500	EF hand family protein, expressed
GWHGACDB001464	335.584	522.459	148.708	0.284631	-1.81283	0.0440002	0.810288	Down	0.909039	0.159892	Hca.01G0014640	ABC-2 type transporter domain containing protein, expressed		GO:0005524,GO:0005886,GO:0009414,GO:0010148,GO:0016021,GO:0042626,GO:0055085	ATP binding|plasma membrane|response to water deprivation|transpiration|integral component of membrane|ATPase activity, coupled to transmembrane movement of substances|transmembrane transport
GWHGACDB001515	10.2079	20.4158	0	0	#NAME?	0.0450562	0.817228	Down	0	0	Hca.01G0015150	PMR5, putative, expressed		GO:0005794,GO:0016021,GO:0016413	Golgi apparatus|integral component of membrane|O-acetyltransferase activity
GWHGACDB001549	266.169	528.027	4.31039	0.00816319	-6.93665	2.07361e-08	6.23838e-06	Down	8.05282	0.0238993	Hca.01G0015490	OsSub58 - Putative Subtilisin homologue, expressed		GO:0004252,GO:0005576	serine-type endopeptidase activity|extracellular region
GWHGACDB001572	407.477	786.937	28.0175	0.0356033	-4.81185	2.47909e-06	0.000288349	Down	28.5645	0.946442	Hca.01G0015720	fructose-bisphospate aldolase isozyme, putative, expressed		GO:0004332,GO:0005507,GO:0005618,GO:0005730,GO:0005739,GO:0005740,GO:0005741,GO:0005774,GO:0005829,GO:0005886,GO:0006094,GO:0006096,GO:0009506,GO:0009507,GO:0009651,GO:0046686,GO:0048046,GO:0080167	fructose-bisphosphate aldolase activity|copper ion binding|cell wall|nucleolus|mitochondrion|mitochondrial envelope|mitochondrial outer membrane|vacuolar membrane|cytosol|plasma membrane|gluconeogenesis|glycolytic process|plasmodesma|chloroplast|response to salt stress|response to cadmium ion|apoplast|response to karrikin	ko00710,ko00680,ko01200,ko01230,ko00030,ko00051,ko00010	Carbon fixation in photosynthetic organisms|Methane metabolism|Carbon metabolism|Biosynthesis of amino acids|Pentose phosphate pathway|Fructose and mannose metabolism|Glycolysis / Gluconeogenesis
GWHGACDB001584	403.196	766.521	39.8711	0.0520156	-4.26491	1.69692e-05	0.00150406	Down	10.1513	0.203799	Hca.01G0015840	CSLA9 - cellulose synthase-like family A, expressed		GO:0000139,GO:0009294,GO:0009617,GO:0016021,GO:0047259,GO:0051753,GO:0071555	Golgi membrane|DNA mediated transformation|response to bacterium|integral component of membrane|glucomannan 4-beta-mannosyltransferase activity|mannan synthase activity|cell wall organization
GWHGACDB001617	188.921	376.764	1.0776	0.00286013	-8.4497	1.70224e-08	5.27322e-06	Down	0	0	Hca.01G0016170			GO:0005576,GO:0031640,GO:0050832	extracellular region|killing of cells of other organism|defense response to fungus
GWHGACDB001659	28.7677	57.5355	0	0	#NAME?	0.00144562	0.0670084	Down	0.502285	0	Hca.01G0016590	pectate lyase precursor, putative, expressed		GO:0030570,GO:0045490,GO:0046872	pectate lyase activity|pectin catabolic process|metal ion binding	ko00040,ko02024	Pentose and glucuronate interconversions|Quorum sensing
GWHGACDB001695	18.0958	36.1917	0	0	#NAME?	0.00888106	0.273495	Down	0	0	Hca.01G0016950	TBC domain containing protein, expressed
GWHGACDB001772	178.234	348.925	7.54317	0.0216183	-5.5316	3.87932e-06	0.000421445	Down	7.49684	0.138245	Hca.01G0017720	actin, putative, expressed		GO:0005524,GO:0005737,GO:0005856	ATP binding|cytoplasm|cytoskeleton
GWHGACDB001891	52.8803	99.2951	6.46558	0.0651148	-3.94087	0.00605487	0.204584	Down	0.734913	0	Hca.01G0018910	PMR5, putative, expressed		GO:0000139,GO:0005794,GO:0016021,GO:0016413,GO:0045492,GO:1990538	Golgi membrane|Golgi apparatus|integral component of membrane|O-acetyltransferase activity|xylan biosynthetic process|xylan O-acetyltransferase activity
GWHGACDB002057	74.119	129.919	18.3191	0.141005	-2.82619	0.0211657	0.507458	Down	4.08649	0.636182	Hca.01G0020570	glycosyl hydrolases family 17, putative, expressed		GO:0005773,GO:0005975,GO:0006952,GO:0042973	vacuole|carbohydrate metabolic process|defense response|glucan endo-1,3-beta-D-glucosidase activity
GWHGACDB002067	413.987	773.017	54.9574	0.0710947	-3.81411	7.85723e-05	0.00569067	Down	20.3736	1.17505	Hca.01G0020670	CHIT13 - Chitinase family protein precursor, expressed		GO:0005576,GO:0005975,GO:0006032,GO:0016998	extracellular region|carbohydrate metabolic process|chitin catabolic process|cell wall macromolecule catabolic process
GWHGACDB002095	932.943	1801.23	64.6558	0.0358953	-4.80006	1.18466e-06	0.000155738	Down	4.12389	0.052104	Hca.01G0020950	polygalacturonase, putative, expressed		GO:0004650,GO:0005576,GO:0005975,GO:0009505,GO:0047911,GO:0071555	polygalacturonase activity|extracellular region|carbohydrate metabolic process|plant-type cell wall|galacturan 1,4-alpha-galacturonidase activity|cell wall organization	ko00040,ko00500	Pentose and glucuronate interconversions|Starch and sucrose metabolism
GWHGACDB002161	12.5279	25.0558	0	0	#NAME?	0.0269106	0.59677	Down	0.964283	0	Hca.01G0021610	transporter family protein, putative, expressed		GO:0005351,GO:0005355,GO:0005886,GO:0005887,GO:0008645,GO:0015145,GO:0015749,GO:0090406	carbohydrate:proton symporter activity|glucose transmembrane transporter activity|plasma membrane|integral component of plasma membrane|hexose transmembrane transport|monosaccharide transmembrane transporter activity|monosaccharide transmembrane transport|pollen tube
GWHGACDB002175	115.998	198.59	33.4055	0.168213	-2.57164	0.0184542	0.462656	Down	3.39134	0.86151	Hca.01G0021750	uncharacterized GPI-anchored protein At5g19240 precursor, putative, expressed		GO:0005886,GO:0031225	plasma membrane|anchored component of membrane
GWHGACDB002223	28.7677	57.5355	0	0	#NAME?	0.00144562	0.0670084	Down	2.61557	0	Hca.01G0022230	retrotransposon protein, putative, unclassified, expressed		GO:0001872,GO:0009408,GO:0009506,GO:0030247,GO:0031225,GO:0046658	(1->3)-beta-D-glucan binding|response to heat|plasmodesma|polysaccharide binding|anchored component of membrane|anchored component of plasma membrane
GWHGACDB002329	234.617	464.924	4.31039	0.00927117	-6.75303	6.03101e-08	1.38749e-05	Down	6.49135	0	Hca.01G0023290	DEF7 - Defensin and Defensin-like DEFL family, expressed
GWHGACDB002359	18.0958	36.1917	0	0	#NAME?	0.00888106	0.273495	Down	0	0	Hca.01G0023590	expressed protein
GWHGACDB002458	235.365	455.644	15.0863	0.03311	-4.91659	7.1325e-06	0.000715261	Down	0.349005	0	Hca.01G0024580	vacuolar ATPase G subunit, putative, expressed
GWHGACDB002493	43.2112	78.8793	7.54317	0.0956294	-3.3864	0.0207232	0.499529	Down	0	0	Hca.01G0024930	ras-related protein, putative, expressed		GO:0003924,GO:0005525,GO:0005737,GO:0007264,GO:0016020	GTPase activity|GTP binding|cytoplasm|small GTPase mediated signal transduction|membrane	ko04145,ko04520,ko04015,ko04071,ko04014,ko04151,ko04510,ko04013,ko04310,ko04024,ko04010,ko04810,ko04370	Phagosome|Adherens junction|Rap1 signaling pathway|Sphingolipid signaling pathway|Ras signaling pathway|PI3K-Akt signaling pathway|Focal adhesion|MAPK signaling pathway - fly|Wnt signaling pathway|cAMP signaling pathway|MAPK signaling pathway|Regulation of actin cytoskeleton|VEGF signaling pathway
GWHGACDB002530	599.736	1175.76	23.7071	0.0201631	-5.63214	6.95501e-08	1.52174e-05	Down	25.4995	0.269408	Hca.01G0025300
GWHGACDB002538	12.5279	25.0558	0	0	#NAME?	0.0269106	0.59677	Down	1.77229	0	Hca.01G0025380	DANA2, putative, expressed		GO:0009536,GO:0015288,GO:0022843,GO:0031359,GO:0034426,GO:0034765,GO:0046930	plastid|porin activity|voltage-gated cation channel activity|integral component of chloroplast outer membrane|etioplast membrane|regulation of ion transmembrane transport|pore complex
GWHGACDB002588	43.6904	86.3032	1.0776	0.0124862	-6.32353	0.000719006	0.038194	Down	1.08604	0.0134897	Hca.01G0025880	paramyosin, putative, expressed		GO:0005829,GO:0005886,GO:0009903,GO:0009904	cytosol|plasma membrane|chloroplast avoidance movement|chloroplast accumulation movement
GWHGACDB002659	77.0233	154.047	0	0	#NAME?	5.05651e-06	0.000534487	Down	5.26822	0	Hca.01G0026590
GWHGACDB002697	13.9199	27.8397	0	0	#NAME?	0.0201506	0.489496	Down	0	0	Hca.01G0026970	OsMADS63 - MADS-box family gene with MIKC* type-box, expressed	MIKC_MADS	GO:0000977,GO:0000982,GO:0003700,GO:0005634,GO:0007275,GO:0008134,GO:0009555,GO:0009909,GO:0010048,GO:0010152,GO:0043565,GO:0044212,GO:0045944,GO:0046983,GO:0080092	RNA polymerase II regulatory region sequence-specific DNA binding|transcription factor activity, RNA polymerase II proximal promoter sequence-specific DNA binding|DNA-binding transcription factor activity|nucleus|multicellular organism development|transcription factor binding|pollen development|regulation of flower development|vernalization response|pollen maturation|sequence-specific DNA binding…
GWHGACDB002698	177.605	343.357	11.8536	0.0345226	-4.85632	2.18741e-05	0.0018657	Down	21.185	0.73216	Hca.01G0026980
GWHGACDB002860	98.2771	191.166	5.38798	0.0281848	-5.14894	0.000109824	0.0074862	Down	1.76758	0.13684	Hca.01G0028600	MA3 domain containing protein, expressed		GO:0003729,GO:0003743,GO:0006417,GO:0009615,GO:0009737,GO:0016281	mRNA binding|translation initiation factor activity|regulation of translation|response to virus|response to abscisic acid|eukaryotic translation initiation factor 4F complex
GWHGACDB002925	69.7186	124.351	15.0863	0.121321	-3.0431	0.0157155	0.413547	Down	12.5029	1.54961	Hca.01G0029250	EF hand family protein, putative, expressed		GO:0005509,GO:0005829,GO:0042538	calcium ion binding|cytosol|hyperosmotic salinity response	ko04015,ko04014,ko04070,ko04024,ko04114,ko04020,ko04022	Rap1 signaling pathway|Ras signaling pathway|Phosphatidylinositol signaling system|cAMP signaling pathway|Oocyte meiosis|Calcium signaling pathway|cGMP-PKG signaling pathway
GWHGACDB002929	450.279	723.833	176.726	0.244153	-2.03414	0.0218563	0.520823	Down	14.5851	5.19384	Hca.01G0029290	cupin domain containing protein, expressed		GO:0000326,GO:0045735	protein storage vacuole|nutrient reservoir activity
GWHGACDB002936	388.274	771.161	5.38798	0.00698685	-7.16114	2.01844e-09	1.01446e-06	Down	9.15405	0.165065	Hca.01G0029360	universal stress protein domain containing protein, putative, expressed		GO:0002238,GO:0005524,GO:0009507	response to molecule of fungal origin|ATP binding|chloroplast
GWHGACDB002987	46.0852	90.0152	2.15519	0.0239426	-5.38428	0.0013626	0.0637264	Down	0	0	Hca.01G0029870	NAD dependent epimerase/dehydratase family domain containing protein, expressed		GO:0000139,GO:0005737,GO:0005768,GO:0005794,GO:0005802,GO:0005886,GO:0008460,GO:0016020,GO:0016021,GO:0019305,GO:0032580,GO:0033320,GO:0042732,GO:0048040,GO:0070403	Golgi membrane|cytoplasm|endosome|Golgi apparatus|trans-Golgi network|plasma membrane|dTDP-glucose 4,6-dehydratase activity|membrane|integral component of membrane|dTDP-rhamnose biosynthetic process|Golgi cisterna membrane|UDP-D-xylose biosynthetic process|D-xylose metabolic process|UDP-glucuronate decarboxylase activity|NAD+ binding	ko00520,ko00500	Amino sugar and nucleotide sugar metabolism|Starch and sucrose metabolism
GWHGACDB003055	84.2521	151.263	17.2415	0.113984	-3.13309	0.00949919	0.288274	Down	0.292406	0.0165585	Hca.01G0030550	Cyclopropane-fatty-acyl-phospholipid synthase, putative, expressed		GO:0003723,GO:0003729,GO:0005634,GO:0005681,GO:0005829,GO:0006397,GO:0008380,GO:0010228,GO:0051028,GO:1901000,GO:1990904,GO:2000070	RNA binding|mRNA binding|nucleus|spliceosomal complex|cytosol|mRNA processing|RNA splicing|vegetative to reproductive phase transition of meristem|mRNA transport|regulation of response to salt stress|ribonucleoprotein complex|regulation of response to water deprivation	ko03015	mRNA surveillance pathway
GWHGACDB003140	862.438	1405.91	318.969	0.226877	-2.14001	0.0143733	0.386683	Down	15.6186	3.35177	Hca.01G0031400	LTPL78 - Protease inhibitor/seed storage/LTP family protein precursor, expressed		GO:0005886,GO:0006869,GO:0008289,GO:0031225,GO:0042335,GO:0046658	plasma membrane|lipid transport|lipid binding|anchored component of membrane|cuticle development|anchored component of plasma membrane
GWHGACDB003145	12.5279	25.0558	0	0	#NAME?	0.0269106	0.59677	Down	0.181731	0	Hca.01G0031450
GWHGACDB003148	419.165	748.889	89.4405	0.119431	-3.06575	0.000979012	0.0486985	Down	0.334409	0.0722294	Hca.01G0031480	LTPL78 - Protease inhibitor/seed storage/LTP family protein precursor, expressed		GO:0005886,GO:0006869,GO:0008289,GO:0031225,GO:0042335,GO:0046658	plasma membrane|lipid transport|lipid binding|anchored component of membrane|cuticle development|anchored component of plasma membrane
GWHGACDB003159	438.386	871.384	5.38798	0.00618325	-7.33742	7.74423e-10	5.26742e-07	Down	6.40993	0	Hca.01G0031590	polygalacturonase, putative, expressed		GO:0004650,GO:0005576,GO:0005618,GO:0005975,GO:0071555	polygalacturonase activity|extracellular region|cell wall|carbohydrate metabolic process|cell wall organization	ko00040,ko00500	Pentose and glucuronate interconversions|Starch and sucrose metabolism
GWHGACDB003166	28.6777	51.9675	5.38798	0.10368	-3.26979	0.0472518	0.84626	Down	0.150233	0	Hca.01G0031660
GWHGACDB003203	488.287	947.479	29.0951	0.0307079	-5.02525	8.46035e-07	0.000120871	Down	4.37923	0.127433	Hca.01G0032030
GWHGACDB003205	11.5999	23.1998	0	0	#NAME?	0.0328404	0.6707	Down	0.320454	0	Hca.01G0032050
GWHGACDB003211	543.353	1059.77	26.9399	0.0254206	-5.29786	2.68409e-07	4.85433e-05	Down	18.7645	0.575871	Hca.01G0032110
GWHGACDB003242	235.198	384.188	86.2077	0.224389	-2.15593	0.0228512	0.53757	Down	6.13868	0.75844	Hca.01G0032420			GO:0003735,GO:0005730,GO:0006412,GO:0022625,GO:0070180	structural constituent of ribosome|nucleolus|translation|cytosolic large ribosomal subunit|large ribosomal subunit rRNA binding	ko03010	Ribosome
GWHGACDB003283	174.148	346.141	2.15519	0.00622635	-7.3274	1.23478e-07	2.4925e-05	Down	0.152849	0.0424026	Hca.01G0032830	erythronate-4-phosphate dehydrogenase, putative, expressed		GO:0000943,GO:0003676,GO:0003964,GO:0004190,GO:0004519,GO:0006310,GO:0015074,GO:0046872	retrotransposon nucleocapsid|nucleic acid binding|RNA-directed DNA polymerase activity|aspartic-type endopeptidase activity|endonuclease activity|DNA recombination|DNA integration|metal ion binding
GWHGACDB003372	347.292	657.946	36.6383	0.0556859	-4.16655	3.04276e-05	0.00248569	Down	8.12277	0.36652	Hca.01G0033720	protein transport protein, putative, expressed		GO:0000139,GO:0003400,GO:0005096,GO:0005783,GO:0005789,GO:0006886,GO:0007030,GO:0008270,GO:0008360,GO:0016236,GO:0030127,GO:0090110	Golgi membrane|regulation of COPII vesicle coating|GTPase activator activity|endoplasmic reticulum|endoplasmic reticulum membrane|intracellular protein transport|Golgi organization|zinc ion binding|regulation of cell shape|macroautophagy|COPII vesicle coat|cargo loading into COPII-coated vesicle	ko04141	Protein processing in endoplasmic reticulum
GWHGACDB003433	25.0558	50.1115	0	0	#NAME?	0.00261554	0.107962	Down	3.12767	0	Hca.01G0034330
GWHGACDB003435	57.5799	101.151	14.0088	0.138493	-2.85211	0.0294461	0.631355	Down	1.05685	0.211779	Hca.01G0034350	NIN, putative, expressed	GRAS	GO:0003700,GO:0003712,GO:0005634,GO:0009723,GO:0009737,GO:0009739,GO:0009740,GO:0009863,GO:0009867,GO:0009908,GO:0009938,GO:0010187,GO:0030154,GO:0042538,GO:0043565,GO:2000033,GO:2000377	DNA-binding transcription factor activity|transcription coregulator activity|nucleus|response to ethylene|response to abscisic acid|response to gibberellin|gibberellic acid mediated signaling pathway|salicylic acid mediated signaling pathway|jasmonic acid mediated signaling pathway|flower development|negative regulation of gibberellic acid mediated signaling pathway|negative regulation of seed ge…
GWHGACDB003475	566.115	984.599	147.631	0.14994	-2.73754	0.00239768	0.100967	Down	17.927	2.62384	Hca.01G0034750	UDP-glucoronosyl and UDP-glucosyl transferase domain containing protein, expressed		GO:0008194,GO:0010016,GO:0035251,GO:0042631,GO:0043231,GO:0052638,GO:0070301,GO:0071215,GO:0071475,GO:0080024,GO:0080043,GO:0080044,GO:0080167	UDP-glycosyltransferase activity|shoot system morphogenesis|UDP-glucosyltransferase activity|cellular response to water deprivation|intracellular membrane-bounded organelle|indole-3-butyrate beta-glucosyltransferase activity|cellular response to hydrogen peroxide|cellular response to abscisic acid stimulus|cellular hyperosmotic salinity response|indolebutyric acid metabolic process|quercetin 3-O-…
GWHGACDB003523	338.4	607.834	68.9662	0.113462	-3.13972	0.000944559	0.0474372	Down	1.00976	0.293503	Hca.01G0035230	vacuolar ATP synthase subunit E, putative, expressed		GO:0005773,GO:0005774,GO:0015991,GO:0033178,GO:0046961	vacuole|vacuolar membrane|ATP hydrolysis coupled proton transport|proton-transporting two-sector ATPase complex, catalytic domain|proton-transporting ATPase activity, rotational mechanism	ko04145,ko00190,ko04150	Phagosome|Oxidative phosphorylation|mTOR signaling pathway
GWHGACDB003558	40.502	72.3833	8.62077	0.119099	-3.06977	0.0358005	0.71895	Down	3.40851	0.130146	Hca.01G0035580	expressed protein
GWHGACDB003575	27.4505	53.8235	1.0776	0.0200209	-5.64235	0.00603433	0.20411	Down	3.56868	0	Hca.01G0035750	OsRR10 type-A response regulator, expressed		GO:0000160,GO:0005634,GO:0009736	phosphorelay signal transduction system|nucleus|cytokinin-activated signaling pathway	ko04075	Plant hormone signal transduction
GWHGACDB003638	373.664	678.362	68.9662	0.101666	-3.29809	0.000507626	0.0281108	Down	48.4638	8.24028	Hca.01G0036380	LTPL152 - Protease inhibitor/seed storage/LTP family protein precursor, expressed
GWHGACDB003859	17.6318	35.2637	0	0	#NAME?	0.00969288	0.29245	Down	0	0	Hca.01G0038590	peptide transporter PTR2, putative, expressed
GWHGACDB003893	115.205	221.79	8.62077	0.0388691	-4.68523	0.000154555	0.0100326	Down	3.69291	0.130913	Hca.01G0038930	pentatricopeptide, putative, expressed		GO:0005524,GO:0005886,GO:0008553,GO:0016020,GO:0016021,GO:0046872,GO:0051453,GO:0120029,GO:1902600	ATP binding|plasma membrane|proton-exporting ATPase activity, phosphorylative mechanism|membrane|integral component of membrane|metal ion binding|regulation of intracellular pH|proton export across plasma membrane|proton transmembrane transport	ko00190	Oxidative phosphorylation
GWHGACDB003976	15.3119	30.6237	0	0	#NAME?	0.0152072	0.402541	Down	0	0	Hca.01G0039760	MYB family transcription factor, putative, expressed
GWHGACDB003982	72.5774	128.991	16.1639	0.125311	-2.99642	0.0160004	0.418928	Down	0.642727	0	Hca.01G0039820	serine threonine kinase, putative, expressed		GO:0005975,GO:0033949	carbohydrate metabolic process|fructan beta-(2,6)-fructosidase activity	ko00500,ko00052	Starch and sucrose metabolism|Galactose metabolism
GWHGACDB004375	123.962	246.846	1.0776	0.00436547	-7.83965	6.49902e-07	9.96772e-05	Down	0	0	Hca.01G0043750	expressed protein		GO:0008234	cysteine-type peptidase activity	ko04142	Lysosome
GWHGACDB004441	80.7352	161.47	0	0	#NAME?	3.59039e-06	0.00039555	Down	0.574157	0	Hca.01G0044410	amine oxidase, putative, expressed		GO:0004565,GO:0005618,GO:0005773,GO:0005975,GO:0030246,GO:0048046	beta-galactosidase activity|cell wall|vacuole|carbohydrate metabolic process|carbohydrate binding|apoplast
GWHGACDB004553	1646.59	2613.22	679.963	0.260201	-1.9423	0.0285311	0.619878	Down	0.154675	0	Hca.01G0045530	DNA-directed RNA polymerase II subunit RPB2, putative, expressed
GWHGACDB004587	76.7533	137.343	16.1639	0.117691	-3.08693	0.0122804	0.34522	Down	2.58268	0.187749	Hca.01G0045870	expressed protein		GO:0005576,GO:0016042,GO:0016788	extracellular region|lipid catabolic process|hydrolase activity, acting on ester bonds
GWHGACDB004596	97.0488	159.614	34.4831	0.21604	-2.21063	0.047853	0.851013	Down	0	0.0861661	Hca.01G0045960	OsFBX169 - F-box domain containing protein, expressed		GO:0000139,GO:0005794,GO:0005975,GO:0009834,GO:0010411,GO:0016021,GO:0016407,GO:0016491,GO:0045491,GO:0045492,GO:1990937	Golgi membrane|Golgi apparatus|carbohydrate metabolic process|plant-type secondary cell wall biogenesis|xyloglucan metabolic process|integral component of membrane|acetyltransferase activity|oxidoreductase activity|xylan metabolic process|xylan biosynthetic process|xylan acetylation
GWHGACDB004636	13.4559	26.9117	0	0	#NAME?	0.0221711	0.523935	Down	1.0864	0	Hca.01G0046360	expressed protein		GO:0003924,GO:0005525,GO:0005737,GO:0005783,GO:0005789,GO:0007029,GO:0016021,GO:0016320,GO:0048309	GTPase activity|GTP binding|cytoplasm|endoplasmic reticulum|endoplasmic reticulum membrane|endoplasmic reticulum organization|integral component of membrane|endoplasmic reticulum membrane fusion|endoplasmic reticulum inheritance
GWHGACDB004662	37.1045	67.7434	6.46558	0.0954422	-3.38923	0.0269548	0.59686	Down	0	0	Hca.01G0046620
GWHGACDB004668	212.345	420.38	4.31039	0.0102535	-6.60773	1.40615e-07	2.76702e-05	Down	18.1604	0.307179	Hca.01G0046680	BRASSINOSTEROID INSENSITIVE 1-associated receptor kinase 1 precursor, putative, expressed		GO:0004630,GO:0005509,GO:0016020,GO:0016042,GO:0046470,GO:0070290	phospholipase D activity|calcium ion binding|membrane|lipid catabolic process|phosphatidylcholine metabolic process|N-acylphosphatidylethanolamine-specific phospholipase D activity	ko00564,ko04024,ko04144,ko00565,ko04072,ko04014,ko04071	Glycerophospholipid metabolism|cAMP signaling pathway|Endocytosis|Ether lipid metabolism|Phospholipase D signaling pathway|Ras signaling pathway|Sphingolipid signaling pathway
GWHGACDB004680	149.69	255.198	44.1815	0.173126	-2.5301	0.0144974	0.389351	Down	0.170543	0.060593	Hca.01G0046800	histone acetyltransferase HAC1, putative, expressed		GO:0000139,GO:0005783,GO:0005789,GO:0005794,GO:0005886,GO:0015247,GO:0016021,GO:0031902,GO:0045332	Golgi membrane|endoplasmic reticulum|endoplasmic reticulum membrane|Golgi apparatus|plasma membrane|aminophospholipid transmembrane transporter activity|integral component of membrane|late endosome membrane|phospholipid translocation
GWHGACDB004725	366.392	728.473	4.31039	0.00591701	-7.40092	1.47534e-09	8.09831e-07	Down	17.1139	0.0352102	Hca.01G0047250	peptide transporter PTR3-A, putative, expressed		GO:0004674,GO:0005524,GO:0007165	protein serine/threonine kinase activity|ATP binding|signal transduction
GWHGACDB004731	333.626	606.906	60.3454	0.0994312	-3.33016	0.000520427	0.0286682	Down	0	0.0862202	Hca.01G0047310	RNA polymerase IV largest subunit, putative, expressed		GO:0005773,GO:0005774,GO:0005783,GO:0005794,GO:0009045,GO:0042732,GO:0046872	vacuole|vacuolar membrane|endoplasmic reticulum|Golgi apparatus|xylose isomerase activity|D-xylose metabolic process|metal ion binding
GWHGACDB004929	33.3925	60.3194	6.46558	0.107189	-3.22177	0.0395303	0.756004	Down	0.257469	0	Hca.01G0049290	guanine nucleotide exchange family protein, putative, expressed		GO:0003735,GO:0005730,GO:0006412,GO:0022627,GO:0070181	structural constituent of ribosome|nucleolus|translation|cytosolic small ribosomal subunit|small ribosomal subunit rRNA binding
GWHGACDB004963	91.5567	180.958	2.15519	0.0119099	-6.3917	2.10507e-05	0.00180448	Down	1.0923	0	Hca.01G0049630	RNA recognition motif containing protein, putative, expressed
GWHGACDB005043	188.964	329.437	48.4918	0.147196	-2.76419	0.00590841	0.200937	Down	0	0	Hca.01G0050430
GWHGACDB005069	37.1045	67.7434	6.46558	0.0954422	-3.38923	0.0269548	0.59686	Down	1.10134	0.150688	Hca.01G0050690	CCT/B-box zinc finger protein, putative, expressed
GWHGACDB005230	202.839	337.789	67.8886	0.200979	-2.31488	0.0174277	0.446948	Down	3.23449	0.519691	Hca.01G0052300	flavin monooxygenase, putative, expressed		GO:0004499,GO:0009851,GO:0016020,GO:0050660,GO:0050661,GO:0103075	N,N-dimethylaniline monooxygenase activity|auxin biosynthetic process|membrane|flavin adenine dinucleotide binding|NADP binding|indole-3-pyruvate monooxygenase activity	ko00380	Tryptophan metabolism
GWHGACDB005266	291.029	560.507	21.5519	0.0384508	-4.70084	7.57525e-06	0.000747679	Down	0.644708	0	Hca.01G0052660	methyltransferase, putative, expressed
GWHGACDB005278	49.6475	99.2951	0	0	#NAME?	8.78654e-05	0.00623386	Down	2.74351	0	Hca.01G0052780
GWHGACDB005311	12.9919	25.9838	0	0	#NAME?	0.0244134	0.562892	Down	0	0	Hca.01G0053110	gibberellin 2-oxidase, putative, expressed		GO:0009639,GO:0009686,GO:0045487,GO:0046872,GO:0051213,GO:0052634	response to red or far red light|gibberellin biosynthetic process|gibberellin catabolic process|metal ion binding|dioxygenase activity|C-19 gibberellin 2-beta-dioxygenase activity	ko00904	Diterpenoid biosynthesis
GWHGACDB005326	78.5193	135.487	21.5519	0.15907	-2.65226	0.0268536	0.59677	Down	2.67267	0.146504	Hca.01G0053260	WRKY76, expressed	WRKY	GO:0003700,GO:0005634,GO:0043565,GO:0044212,GO:0045892	DNA-binding transcription factor activity|nucleus|sequence-specific DNA binding|transcription regulatory region DNA binding|negative regulation of transcription, DNA-templated
GWHGACDB005335	68.8958	134.559	3.23279	0.0240251	-5.37931	0.000310071	0.0186927	Down	0	0	Hca.01G0053350	glucose-1-phosphate adenylyltransferase large subunit, putative, expressed		GO:0005524,GO:0005978,GO:0008878,GO:0009507,GO:0019252	ATP binding|glycogen biosynthetic process|glucose-1-phosphate adenylyltransferase activity|chloroplast|starch biosynthetic process	ko00520,ko00500	Amino sugar and nucleotide sugar metabolism|Starch and sucrose metabolism
GWHGACDB005382	57.6851	113.215	2.15519	0.0190363	-5.7151	0.000408879	0.0233024	Down	0.159863	0	Hca.01G0053820	dynamin family protein, putative, expressed		GO:0000266,GO:0003924,GO:0005525,GO:0005737,GO:0005874,GO:0008017,GO:0016020	mitochondrial fission|GTPase activity|GTP binding|cytoplasm|microtubule|microtubule binding|membrane
GWHGACDB005408	57.9995	115.999	0	0	#NAME?	3.42318e-05	0.00274627	Down	2.02018	0	Hca.01G0054080	uncharacterized Cys-rich domain containing protein, putative, expressed
GWHGACDB005441	27.9145	54.7515	1.0776	0.0196816	-5.66701	0.00564011	0.194716	Down	5.68809	0	Hca.01G0054410	gibberellin receptor GID1L2, putative, expressed		GO:0052689	carboxylic ester hydrolase activity
GWHGACDB005478	297.406	588.346	6.46558	0.0109894	-6.50774	3.42039e-08	9.22562e-06	Down	2.29842	0.0303448	Hca.01G0054780	methyltransferase, putative, expressed		GO:0000139,GO:0005768,GO:0005774,GO:0005794,GO:0005802,GO:0008757,GO:0009506,GO:0016021,GO:0052546	Golgi membrane|endosome|vacuolar membrane|Golgi apparatus|trans-Golgi network|S-adenosylmethionine-dependent methyltransferase activity|plasmodesma|integral component of membrane|cell wall pectin metabolic process
GWHGACDB005491	359.921	561.435	158.407	0.282146	-1.82549	0.0413988	0.77423	Down	8.83526	2.97132	Hca.01G0054910	OsIAA10 - Auxin-responsive Aux/IAA gene family member, expressed	ARF	GO:0005634,GO:0006355,GO:0009734	nucleus|regulation of transcription, DNA-templated|auxin-activated signaling pathway	ko04075	Plant hormone signal transduction
GWHGACDB005540	657.466	1275.06	39.8711	0.03127	-4.99908	6.38973e-07	9.84836e-05	Down	25.0441	0.414719	Hca.10G0000200
GWHGACDB005573	153.76	251.486	56.035	0.222816	-2.16608	0.0326949	0.6707	Down	3.83327	0.549745	Hca.10G0000530	flavin monooxygenase, putative, expressed		GO:0004499,GO:0009851,GO:0050660,GO:0050661,GO:0103075	N,N-dimethylaniline monooxygenase activity|auxin biosynthetic process|flavin adenine dinucleotide binding|NADP binding|indole-3-pyruvate monooxygenase activity	ko00380	Tryptophan metabolism
GWHGACDB005597	100.761	167.038	34.4831	0.206438	-2.27622	0.0404528	0.761087	Down	0.366317	0	Hca.10G0000770	oligosaccharyl transferase, putative, expressed		GO:0004576,GO:0005783,GO:0005789,GO:0005886,GO:0006486,GO:0009651,GO:0016020,GO:0016021,GO:0046872,GO:0047484	oligosaccharyl transferase activity|endoplasmic reticulum|endoplasmic reticulum membrane|plasma membrane|protein glycosylation|response to salt stress|membrane|integral component of membrane|metal ion binding|regulation of response to osmotic stress	ko04141,ko00510,ko00513	Protein processing in endoplasmic reticulum|N-Glycan biosynthesis|Various types of N-glycan biosynthesis
GWHGACDB005630	241.173	470.492	11.8536	0.025194	-5.31078	2.09072e-06	0.000247782	Down	13.9632	0.0862605	Hca.10G0001100	profilin domain containing protein, expressed		GO:0003779,GO:0005737,GO:0005856	actin binding|cytoplasm|cytoskeleton	ko04015,ko04810,ko04013	Rap1 signaling pathway|Regulation of actin cytoskeleton|MAPK signaling pathway - fly
GWHGACDB005637	71.0206	121.567	20.4743	0.16842	-2.56986	0.0356624	0.717561	Down	2.66993	0.957575	Hca.10G0001170	mitochondrial ATP synthase g subunit family protein, putative, expressed				ko00190	Oxidative phosphorylation
GWHGACDB005685	27.8397	55.6795	0	0	#NAME?	0.00167092	0.0754715	Down	0.851323	0	Hca.10G0001650	OsSAUR38 - Auxin-responsive SAUR gene family member, expressed		GO:0009734	auxin-activated signaling pathway	ko04075	Plant hormone signal transduction
GWHGACDB005934	158.221	283.037	33.4055	0.118025	-3.08284	0.00338184	0.132429	Down	3.5497	0.628713	Hca.10G0004140	OsIAA8 - Auxin-responsive Aux/IAA gene family member, expressed	ARF	GO:0005634,GO:0006355,GO:0009733,GO:0009734	nucleus|regulation of transcription, DNA-templated|response to auxin|auxin-activated signaling pathway	ko04075	Plant hormone signal transduction
GWHGACDB005951	304.601	472.348	136.855	0.289733	-1.7872	0.0489304	0.862013	Down	7.32377	0.529737	Hca.10G0004310	actin-related protein 2/3 complex subunit 3, putative, expressed		GO:0003779,GO:0005737,GO:0005885,GO:0007015,GO:0034314,GO:0042995	actin binding|cytoplasm|Arp2/3 protein complex|actin filament organization|Arp2/3 complex-mediated actin nucleation|cell projection	ko04144,ko04810	Endocytosis|Regulation of actin cytoskeleton
GWHGACDB005970	146.293	283.965	8.62077	0.0303585	-5.04175	2.83158e-05	0.00233758	Down	3.25517	0.154278	Hca.10G0004500	EF hand family protein, putative, expressed		GO:0005509,GO:0005739,GO:0005743,GO:0005758,GO:0006816,GO:0051562	calcium ion binding|mitochondrion|mitochondrial inner membrane|mitochondrial intermembrane space|calcium ion transport|negative regulation of mitochondrial calcium ion concentration
GWHGACDB005976	60.6035	110.431	10.776	0.097581	-3.35726	0.0116472	0.329789	Down	2.01535	0.125044	Hca.10G0004560	expressed protein
GWHGACDB006033	176.318	352.637	0	0	#NAME?	5.19261e-09	2.0829e-06	Down	5.79466	0	Hca.10G0005130	mitochondrial carrier protein, putative, expressed		GO:0005743,GO:0016021,GO:0022857	mitochondrial inner membrane|integral component of membrane|transmembrane transporter activity	ko04020,ko04022	Calcium signaling pathway|cGMP-PKG signaling pathway
GWHGACDB006048	60.2891	107.647	12.9312	0.120126	-3.05738	0.0195141	0.480642	Down	1.32188	0.153182	Hca.10G0005280	DUF593 domain containing protein, expressed		GO:0016021,GO:0017022,GO:0030133	integral component of membrane|myosin binding|transport vesicle
GWHGACDB006062	64.4802	122.495	6.46558	0.0527824	-4.2438	0.00225723	0.096154	Down	2.57865	0.0905232	Hca.10G0005420	tetraspanin family protein, putative, expressed		GO:0005886,GO:0009506,GO:0016021	plasma membrane|plasmodesma|integral component of membrane
GWHGACDB006083	325.319	609.69	40.9487	0.0671631	-3.89619	8.40406e-05	0.00601343	Down	27.6817	1.80412	Hca.10G0005630	SCP-like extracellular protein, expressed		GO:0005576,GO:0006952,GO:0009607	extracellular region|defense response|response to biotic stimulus
GWHGACDB006118	58.6879	114.143	3.23279	0.0283223	-5.14192	0.000781564	0.0407559	Down	0.521125	0	Hca.10G0005980
GWHGACDB006270	433.697	742.393	125.001	0.168376	-2.57024	0.00463545	0.168644	Down	1.97907	0.342237	Hca.10G0007500	CESA9 - cellulose synthase, expressed		GO:0005794,GO:0005802,GO:0005886,GO:0009507,GO:0009832,GO:0009833,GO:0009834,GO:0010330,GO:0010400,GO:0016021,GO:0016759,GO:0016760,GO:0030244,GO:0046872	Golgi apparatus|trans-Golgi network|plasma membrane|chloroplast|plant-type cell wall biogenesis|plant-type primary cell wall biogenesis|plant-type secondary cell wall biogenesis|cellulose synthase complex|rhamnogalacturonan I side chain metabolic process|integral component of membrane|cellulose synthase activity|cellulose synthase (UDP-forming) activity|cellulose biosynthetic process|metal ion bi…
GWHGACDB006274	380.516	613.402	147.631	0.240675	-2.05484	0.0221365	0.523935	Down	21.2218	3.81559	Hca.10G0007540	myb-like DNA-binding domain containing protein, putative, expressed	MYB	GO:0003700,GO:0005634,GO:0030154,GO:0043565,GO:0044212,GO:0045893,GO:2000652	DNA-binding transcription factor activity|nucleus|cell differentiation|sequence-specific DNA binding|transcription regulatory region DNA binding|positive regulation of transcription, DNA-templated|regulation of secondary cell wall biogenesis
GWHGACDB006374	280.388	552.155	8.62077	0.015613	-6.00111	1.69334e-07	3.23056e-05	Down	18.2677	0	Hca.10G0008540	DEF8 - Defensin and Defensin-like DEFL family, expressed		GO:0005576,GO:0005618,GO:0005886,GO:0006952,GO:0009505,GO:0031640,GO:0050832	extracellular region|cell wall|plasma membrane|defense response|plant-type cell wall|killing of cells of other organism|defense response to fungus
GWHGACDB006376	107.183	214.366	0	0	#NAME?	3.97219e-07	6.57576e-05	Down	1.13959	0	Hca.10G0008560			GO:0005576,GO:0031640,GO:0050832	extracellular region|killing of cells of other organism|defense response to fungus
GWHGACDB006378	147.625	294.173	1.0776	0.00366314	-8.09271	1.48914e-07	2.91201e-05	Down	41.3775	0.425275	Hca.10G0008580	DEF7 - Defensin and Defensin-like DEFL family, expressed		GO:0005576,GO:0031640,GO:0050832	extracellular region|killing of cells of other organism|defense response to fungus
GWHGACDB006381	1470.93	2673.54	268.321	0.100362	-3.31672	0.000366123	0.0214117	Down	4.94378	0.466002	Hca.10G0008610	WAX2, putative, expressed		GO:0000170,GO:0005506,GO:0005789,GO:0009414,GO:0010025,GO:0016021,GO:0030148,GO:0042742,GO:0043447,GO:0050832	sphingosine hydroxylase activity|iron ion binding|endoplasmic reticulum membrane|response to water deprivation|wax biosynthetic process|integral component of membrane|sphingolipid biosynthetic process|defense response to bacterium|alkane biosynthetic process|defense response to fungus	ko00073	Cutin, suberine and wax biosynthesis
GWHGACDB006455	150.498	271.901	29.0951	0.107006	-3.22424	0.00257713	0.107427	Down	4.54098	0.113288	Hca.10G0009350	DTA2, putative, expressed
GWHGACDB006456	39.4396	78.8793	0	0	#NAME?	0.000314196	0.0188686	Down	0.200623	0	Hca.10G0009360	pleiotropic drug resistance protein, putative, expressed		GO:0005524,GO:0005886,GO:0006855,GO:0009506,GO:0016021,GO:0042626,GO:0055085	ATP binding|plasma membrane|drug transmembrane transport|plasmodesma|integral component of membrane|ATPase activity, coupled to transmembrane movement of substances|transmembrane transport
GWHGACDB006494	67.3542	133.631	1.0776	0.00806399	-6.95429	5.88611e-05	0.00436409	Down	0	0	Hca.10G0009740	mitochondrial import inner membrane translocase subunit Tim17, putative, expressed
GWHGACDB006497	340.826	657.946	23.7071	0.036032	-4.79458	3.82642e-06	0.000417146	Down	7.56307	0.372598	Hca.10G0009770	actin, putative, expressed		GO:0005524,GO:0005737,GO:0005856	ATP binding|cytoplasm|cytoskeleton
GWHGACDB006714	23.1998	46.3996	0	0	#NAME?	0.00356907	0.137863	Down	0.162339	0	Hca.10G0011940	fringe-related protein, putative, expressed
GWHGACDB006871	45.9204	85.3752	6.46558	0.0757313	-3.72297	0.0114185	0.327164	Down	0.99949	0.35283	Hca.10G0013510	GEM, putative, expressed
GWHGACDB007233	68.1922	129.919	6.46558	0.0497663	-4.32869	0.00167162	0.0754715	Down	0.180474	0.0643798	Hca.10G0017130	WAX2, putative, expressed		GO:0000170,GO:0005506,GO:0005789,GO:0005886,GO:0006723,GO:0010025,GO:0016020,GO:0016021,GO:0030148,GO:0042335,GO:0043447,GO:0048235	sphingosine hydroxylase activity|iron ion binding|endoplasmic reticulum membrane|plasma membrane|cuticle hydrocarbon biosynthetic process|wax biosynthetic process|membrane|integral component of membrane|sphingolipid biosynthetic process|cuticle development|alkane biosynthetic process|pollen sperm cell differentiation
GWHGACDB007321	127.509	249.63	5.38798	0.0215839	-5.5339	1.71261e-05	0.00151368	Down	0.855592	0	Hca.10G0018010	Der1-like family domain containing protein, expressed
GWHGACDB007330	244.898	417.596	72.199	0.172892	-2.53206	0.00813221	0.255977	Down	2.60233	0.56487	Hca.10G0018100	transcription repressor HOTR, putative, expressed		GO:0005829,GO:0008757,GO:0009809,GO:0042409,GO:0046872	cytosol|S-adenosylmethionine-dependent methyltransferase activity|lignin biosynthetic process|caffeoyl-CoA O-methyltransferase activity|metal ion binding
GWHGACDB007364	891.932	1708.43	75.4317	0.0441526	-4.50136	3.70891e-06	0.000405749	Down	49.0732	1.85849	Hca.10G0018440	NIN, putative, expressed		GO:0005576,GO:0008810,GO:0030245,GO:0071555	extracellular region|cellulase activity|cellulose catabolic process|cell wall organization	ko00500	Starch and sucrose metabolism
GWHGACDB007445	89.0872	178.174	0	0	#NAME?	1.71609e-06	0.000210561	Down	1.6099	0	Hca.10G0019250	1,3-beta-glucan synthase component, putative, expressed		GO:0000003,GO:0000148,GO:0003843,GO:0005794,GO:0005886,GO:0006075,GO:0006952,GO:0008360,GO:0009506,GO:0009555,GO:0009620,GO:0009863,GO:0009870,GO:0009965,GO:0010150,GO:0016021,GO:0042742,GO:0050832,GO:0052542,GO:0052544	reproduction|1,3-beta-D-glucan synthase complex|1,3-beta-D-glucan synthase activity|Golgi apparatus|plasma membrane|(1->3)-beta-D-glucan biosynthetic process|defense response|regulation of cell shape|plasmodesma|pollen development|response to fungus|salicylic acid mediated signaling pathway|defense response signaling pathway, resistance gene-dependent|leaf morphogenesis|leaf senescence|integral c…
GWHGACDB007529	15.7759	31.5517	0	0	#NAME?	0.0138722	0.37742	Down	0	0	Hca.10G0020090	calcium-binding EF hand family protein, putative, expressed
GWHGACDB007653	53.4939	98.3671	8.62077	0.0876388	-3.51229	0.0115032	0.328986	Down	0	0	Hca.10G0021330	ADP-ribosylation factor, putative, expressed
GWHGACDB007735	146.756	251.486	42.0263	0.167112	-2.58111	0.0131763	0.363546	Down	0.468479	0.293899	Hca.10G0022150	transposon protein, putative, Mutator sub-class, expressed		GO:0003723,GO:0005634,GO:0006396,GO:1990904	RNA binding|nucleus|RNA processing|ribonucleoprotein complex
GWHGACDB007741	11.1359	22.2718	0	0	#NAME?	0.0363871	0.721928	Down	0	0	Hca.10G0022210	uncharacterized protein At4g06744 precursor, putative, expressed
GWHGACDB007775	229.482	408.316	50.647	0.124039	-3.01114	0.00227212	0.0964587	Down	0	0	Hca.10G0022550	glucose-1-phosphate adenylyltransferase large subunit, chloroplast precursor, putative, expressed		GO:0005524,GO:0005978,GO:0008878,GO:0009501,GO:0009507,GO:0019252	ATP binding|glycogen biosynthetic process|glucose-1-phosphate adenylyltransferase activity|amyloplast|chloroplast|starch biosynthetic process	ko00520,ko00500	Amino sugar and nucleotide sugar metabolism|Starch and sucrose metabolism
GWHGACDB007797	75.6605	130.847	20.4743	0.156476	-2.67599	0.0270639	0.597659	Down	46.8889	3.35354	Hca.10G0022770	expressed protein
GWHGACDB007853	22.4962	41.7596	3.23279	0.0774143	-3.69126	0.0455472	0.822796	Down	0.891419	0	Hca.10G0023330	decarboxylase, putative, expressed		GO:0004058,GO:0004837,GO:0006520,GO:0030170	aromatic-L-amino-acid decarboxylase activity|tyrosine decarboxylase activity|cellular amino acid metabolic process|pyridoxal phosphate binding	ko00950,ko00350	Isoquinoline alkaloid biosynthesis|Tyrosine metabolism
GWHGACDB007861	521.257	892.728	149.786	0.167785	-2.57532	0.00416384	0.156271	Down	17.2941	2.37841	Hca.10G0023410	metal cation transporter, putative, expressed		GO:0005385,GO:0005886,GO:0016021,GO:0071577	zinc ion transmembrane transporter activity|plasma membrane|integral component of membrane|zinc ion transmembrane transport
GWHGACDB007863	161.349	270.973	51.7246	0.190884	-2.38923	0.0185224	0.463254	Down	2.53384	0.132693	Hca.10G0023430	eukaryotic translation initiation factor 3 subunit B, putative, expressed		GO:0001732,GO:0003743,GO:0005852,GO:0016282,GO:0031369,GO:0033290	formation of cytoplasmic translation initiation complex|translation initiation factor activity|eukaryotic translation initiation factor 3 complex|eukaryotic 43S preinitiation complex|translation initiation factor binding|eukaryotic 48S preinitiation complex	ko03013	RNA transport
GWHGACDB007926	124.799	209.726	39.8711	0.19011	-2.39509	0.0246939	0.566429	Down	0.199701	0	Hca.10G0024060	soluble inorganic pyrophosphatase, putative, expressed		GO:0000287,GO:0004427,GO:0006796,GO:0009507,GO:0009536,GO:0009570,GO:0009579,GO:0009651,GO:0009941,GO:0042742,GO:0046686	magnesium ion binding|inorganic diphosphatase activity|phosphate-containing compound metabolic process|chloroplast|plastid|chloroplast stroma|thylakoid|response to salt stress|chloroplast envelope|defense response to bacterium|response to cadmium ion	ko00190	Oxidative phosphorylation
GWHGACDB008030	295.085	550.299	39.8711	0.0724535	-3.7868	0.000141471	0.00935799	Down	16.3355	1.06361	Hca.10G0025100	POEI3 - Pollen Ole e I allergen and extensin family protein precursor, expressed		GO:0005576,GO:0005618	extracellular region|cell wall
GWHGACDB008031	99.294	165.182	33.4055	0.202234	-2.3059	0.038792	0.747739	Down	1.79391	0.335257	Hca.10G0025110	translocon-associated protein subunit alpha precursor, putative, expressed		GO:0005773,GO:0005774,GO:0005783,GO:0005789,GO:0005794,GO:0005886,GO:0009535,GO:0016021	vacuole|vacuolar membrane|endoplasmic reticulum|endoplasmic reticulum membrane|Golgi apparatus|plasma membrane|chloroplast thylakoid membrane|integral component of membrane	ko04141	Protein processing in endoplasmic reticulum
GWHGACDB008091	10.6719	21.3438	0	0	#NAME?	0.0404267	0.761053	Down	0	0	Hca.10G0025710	expressed protein
GWHGACDB008117	20.4158	40.8316	0	0	#NAME?	0.00580394	0.19868	Down	3.31595	0	Hca.10G0025970	peroxidase precursor, putative, expressed		GO:0004601,GO:0005576,GO:0006979,GO:0009044,GO:0020037,GO:0042744,GO:0046872	peroxidase activity|extracellular region|response to oxidative stress|xylan 1,4-beta-xylosidase activity|heme binding|hydrogen peroxide catabolic process|metal ion binding	ko00940	Phenylpropanoid biosynthesis
GWHGACDB008136	13556.8	25646	1467.69	0.0572287	-4.12712	0.00160075	0.07333	Down	487.152	26.4325	Hca.10G0026160	BURP domain containing protein, expressed		GO:0005618,GO:0048046	cell wall|apoplast
GWHGACDB008147	889.821	1694.51	85.1301	0.0502387	-4.31506	7.53616e-06	0.000746176	Down	8.15473	0.227135	Hca.10G0026270	methyltransferase domain containing protein, putative, expressed		GO:0005794,GO:0016021,GO:0016413	Golgi apparatus|integral component of membrane|O-acetyltransferase activity	ko00130	Ubiquinone and other terpenoid-quinone biosynthesis
GWHGACDB008149	110.505	186.526	34.4831	0.18487	-2.43542	0.026276	0.591031	Down	1.18588	0.110849	Hca.10G0026290	carboxyl-terminal peptidase, putative, expressed
GWHGACDB008179	33.4077	66.8154	0	0	#NAME?	0.000723028	0.0382776	Down	16.1156	0	Hca.10G0026590
GWHGACDB008190	100.687	201.374	0	0	#NAME?	6.58503e-07	0.000100504	Down	11.7781	0	Hca.10G0026700	peroxidase precursor, putative, expressed		GO:0004601,GO:0005576,GO:0006979,GO:0009044,GO:0020037,GO:0042744,GO:0046872	peroxidase activity|extracellular region|response to oxidative stress|xylan 1,4-beta-xylosidase activity|heme binding|hydrogen peroxide catabolic process|metal ion binding	ko00940	Phenylpropanoid biosynthesis
GWHGACDB008207	450.748	858.392	43.1039	0.0502147	-4.31575	1.20474e-05	0.00112185	Down	70.6373	3.79976	Hca.10G0026870
GWHGACDB008209	152.954	301.597	4.31039	0.0142919	-6.12866	2.15027e-06	0.000252924	Down	16.5177	0	Hca.10G0026890
GWHGACDB008276	149.825	280.253	19.3967	0.0692114	-3.85285	0.000514163	0.0284225	Down	3.49903	0.139983	Hca.10G0027560	auxin efflux carrier component, putative, expressed		GO:0005783,GO:0005886,GO:0009416,GO:0009606,GO:0009630,GO:0009734,GO:0009926,GO:0009958,GO:0009986,GO:0010252,GO:0010315,GO:0010329,GO:0012506,GO:0016021,GO:0016328,GO:0048364,GO:0048766,GO:0048767	endoplasmic reticulum|plasma membrane|response to light stimulus|tropism|gravitropism|auxin-activated signaling pathway|auxin polar transport|positive gravitropism|cell surface|auxin homeostasis|auxin efflux|auxin efflux transmembrane transporter activity|vesicle membrane|integral component of membrane|lateral plasma membrane|root development|root hair initiation|root hair elongation
GWHGACDB008333	582.386	1063.48	101.294	0.0952479	-3.39217	0.000256406	0.0158546	Down	23.7866	2.17645	Hca.10G0028130	flavonol sulfotransferase, putative, expressed		GO:0005794,GO:0006952,GO:0008146,GO:0009651,GO:0009751,GO:0016131,GO:0080118,GO:1990135	Golgi apparatus|defense response|sulfotransferase activity|response to salt stress|response to salicylic acid|brassinosteroid metabolic process|brassinosteroid sulfotransferase activity|flavonoid sulfotransferase activity
GWHGACDB008340	563.333	1045.85	80.8197	0.0772769	-3.69382	8.95019e-05	0.00629289	Down	20.021	1.02555	Hca.10G0028200
GWHGACDB008343	391.878	666.298	117.458	0.176285	-2.50402	0.00602408	0.203984	Down	5.81743	0.357995	Hca.10G0028230	heat shock protein, putative, expressed		GO:0005524,GO:0005739,GO:0005774,GO:0006457,GO:0009408,GO:0009414,GO:0009507,GO:0009536,GO:0009570,GO:0009651,GO:0009704,GO:0009941,GO:0010157,GO:0042803,GO:0045037,GO:0051082	ATP binding|mitochondrion|vacuolar membrane|protein folding|response to heat|response to water deprivation|chloroplast|plastid|chloroplast stroma|response to salt stress|de-etiolation|chloroplast envelope|response to chlorate|protein homodimerization activity|protein import into chloroplast stroma|unfolded protein binding	ko04141,ko04151	Protein processing in endoplasmic reticulum|PI3K-Akt signaling pathway
GWHGACDB008381	444.507	855.608	33.4055	0.039043	-4.67879	3.38674e-06	0.000378444	Down	27.2464	0.521101	Hca.10G0028610	caffeoyl-CoA O-methyltransferase, putative, expressed		GO:0005829,GO:0008757,GO:0009809,GO:0042409,GO:0046872	cytosol|S-adenosylmethionine-dependent methyltransferase activity|lignin biosynthetic process|caffeoyl-CoA O-methyltransferase activity|metal ion binding	ko00940,ko00945,ko00941,ko00360	Phenylpropanoid biosynthesis|Stilbenoid, diarylheptanoid and gingerol biosynthesis|Flavonoid biosynthesis|Phenylalanine metabolism
GWHGACDB008433	22.9602	42.6876	3.23279	0.0757313	-3.72297	0.04274	0.791271	Down	0.411977	0.0908011	Hca.10G0029130	expressed protein
GWHGACDB008442	374.01	727.545	20.4743	0.0281417	-5.15115	9.37551e-07	0.000130956	Down	5.33509	0.180838	Hca.10G0029220	14-3-3 protein, putative, expressed		GO:0005634,GO:0005737,GO:0019904	nucleus|cytoplasm|protein domain specific binding	ko04011,ko04391,ko04114,ko04110,ko04390,ko04151	MAPK signaling pathway - yeast|Hippo signaling pathway - fly|Oocyte meiosis|Cell cycle|Hippo signaling pathway|PI3K-Akt signaling pathway
GWHGACDB008447	260.062	516.891	3.23279	0.00625429	-7.32094	1.05547e-08	3.6504e-06	Down	8.50824	0.0603583	Hca.10G0029270	UDP-glucose 6-dehydrogenase, putative, expressed		GO:0003979,GO:0005634,GO:0005829,GO:0006024,GO:0006065,GO:0051287	UDP-glucose 6-dehydrogenase activity|nucleus|cytosol|glycosaminoglycan biosynthetic process|UDP-glucuronate biosynthetic process|NAD binding	ko00040,ko00520,ko00053,ko00500	Pentose and glucuronate interconversions|Amino sugar and nucleotide sugar metabolism|Ascorbate and aldarate metabolism|Starch and sucrose metabolism
GWHGACDB008459	108.111	216.222	0	0	#NAME?	3.70171e-07	6.26049e-05	Down	5.36646	0	Hca.10G0029390	DUF1336 domain containing protein, expressed	WRKY	GO:0003700,GO:0005634,GO:0043565	DNA-binding transcription factor activity|nucleus|sequence-specific DNA binding
GWHGACDB008471	39.3496	73.3113	5.38798	0.0734945	-3.76622	0.0148	0.394767	Down	2.30418	0.0940016	Hca.10G0029510	xyloglucan fucosyltransferase, putative, expressed		GO:0005794,GO:0008107,GO:0008417,GO:0009969,GO:0016021,GO:0032580,GO:0042546,GO:0042803,GO:0071555	Golgi apparatus|galactoside 2-alpha-L-fucosyltransferase activity|fucosyltransferase activity|xyloglucan biosynthetic process|integral component of membrane|Golgi cisterna membrane|cell wall biogenesis|protein homodimerization activity|cell wall organization
GWHGACDB008508	26.4478	52.8955	0	0	#NAME?	0.00208508	0.0906083	Down	0.727262	0	Hca.10G0029880	CBS domain containing membrane protein, putative, expressed		GO:0005975	carbohydrate metabolic process
GWHGACDB008513	4203.23	7833.17	573.281	0.0731863	-3.77228	0.000282202	0.0172789	Down	28.9925	1.72689	Hca.10G0029930	pectate lyase precursor, putative, expressed		GO:0030570,GO:0045490,GO:0046872	pectate lyase activity|pectin catabolic process|metal ion binding	ko00040,ko02024	Pentose and glucuronate interconversions|Quorum sensing
GWHGACDB008521	129.798	241.278	18.3191	0.0759255	-3.71927	0.00102848	0.0505312	Down	9.01356	0.69038	Hca.10G0030010
GWHGACDB008535	19.4878	38.9756	0	0	#NAME?	0.00686452	0.224897	Down	0	0	Hca.10G0030150	CGMC_MAPKCGMC_2.1 - CGMC includes CDA, MAPK, GSK3, and CLKC kinases, expressed	WRKY	GO:0004674,GO:0004707,GO:0005524,GO:0005634,GO:0005737,GO:0010468,GO:0035556,GO:0046777,GO:1900064	protein serine/threonine kinase activity|MAP kinase activity|ATP binding|nucleus|cytoplasm|regulation of gene expression|intracellular signal transduction|protein autophosphorylation|positive regulation of peroxisome organization
GWHGACDB008540	222.327	376.764	67.8886	0.180188	-2.47242	0.0105555	0.308655	Down	34.5729	5.24577	Hca.10G0030200	chaperonin, putative, expressed		GO:0005507,GO:0005524,GO:0005739,GO:0005759,GO:0009408,GO:0046872,GO:0051082,GO:0051085,GO:0051087	copper ion binding|ATP binding|mitochondrion|mitochondrial matrix|response to heat|metal ion binding|unfolded protein binding|chaperone cofactor-dependent protein refolding|chaperone binding
GWHGACDB008744	89.1012	151.263	26.9399	0.1781	-2.48924	0.0309148	0.6483	Down	0	0	Hca.11G0001840	metal ion binding protein, putative, expressed
GWHGACDB008800	430.213	832.408	28.0175	0.0336584	-4.89289	1.68713e-06	0.000209472	Down	30.1306	0.894082	Hca.11G0002400	glutathione S-transferase, putative, expressed		GO:0000302,GO:0005739,GO:0006952,GO:0006979,GO:0009409,GO:0009414,GO:0009416,GO:0009611,GO:0009620,GO:0009625,GO:0009646,GO:0009723,GO:0009737,GO:0010150,GO:0042542,GO:0042631,GO:0048364,GO:1900055,GO:1900150,GO:1900424,GO:1902074,GO:2000028	response to reactive oxygen species|mitochondrion|defense response|response to oxidative stress|response to cold|response to water deprivation|response to light stimulus|response to wounding|response to fungus|response to insect|response to absence of light|response to ethylene|response to abscisic acid|leaf senescence|response to hydrogen peroxide|cellular response to water deprivation|root deve…
GWHGACDB008963	42.9716	75.1673	10.776	0.14336	-2.80229	0.0477094	0.849591	Down	0.282554	0	Hca.11G0004030	CCT/B-box zinc finger protein, putative, expressed		GO:0000139,GO:0005768,GO:0005773,GO:0005774,GO:0005794,GO:0005802,GO:0009506,GO:0010008,GO:0016020,GO:0016021,GO:0072657	Golgi membrane|endosome|vacuole|vacuolar membrane|Golgi apparatus|trans-Golgi network|plasmodesma|endosome membrane|membrane|integral component of membrane|protein localization to membrane
GWHGACDB009134	124.35	215.294	33.4055	0.155162	-2.68815	0.0129285	0.358043	Down	5.72669	0.572677	Hca.11G0005740	PPR repeat containing protein, expressed	WRKY	GO:0004675,GO:0005524,GO:0005886,GO:0006468,GO:0010183,GO:0090404	transmembrane receptor protein serine/threonine kinase activity|ATP binding|plasma membrane|protein phosphorylation|pollen tube guidance|pollen tube tip	ko04064	NF-kappa B signaling pathway
GWHGACDB009279	19.5626	38.0476	1.0776	0.0283223	-5.14192	0.0205699	0.496216	Down	0	0	Hca.11G0007190	expressed protein
GWHGACDB009307	42.3732	82.5912	2.15519	0.0260947	-5.2601	0.00206264	0.0897578	Down	0.0939608	0	Hca.11G0007470	haloacid dehalogenase-like hydrolase family protein, putative, expressed		GO:0000139,GO:0005783,GO:0005794,GO:0006612,GO:0016021,GO:0018230,GO:0019706	Golgi membrane|endoplasmic reticulum|Golgi apparatus|protein targeting to membrane|integral component of membrane|peptidyl-L-cysteine S-palmitoylation|protein-cysteine S-palmitoyltransferase activity
GWHGACDB009325	537.481	918.711	156.251	0.170077	-2.55574	0.00437319	0.161164	Down	0	0	Hca.11G0007650	expressed protein
GWHGACDB009476	22.9602	42.6876	3.23279	0.0757313	-3.72297	0.04274	0.791271	Down	0	0	Hca.11G0009160	splicing factor, arginine/serine-rich, putative, expressed
GWHGACDB009615	31.9257	58.4635	5.38798	0.0921598	-3.43972	0.0327332	0.6707	Down	2.39148	0.0417742	Hca.11G0010550	expressed protein		GO:0000139,GO:0005794,GO:0015020,GO:0016021,GO:0046872,GO:0071555	Golgi membrane|Golgi apparatus|glucuronosyltransferase activity|integral component of membrane|metal ion binding|cell wall organization
GWHGACDB009627	22.7358	45.4716	0	0	#NAME?	0.00386371	0.147424	Down	1.22464	0	Hca.11G0010670	nodulin MtN3 family protein, putative, expressed
GWHGACDB009683	13.9199	27.8397	0	0	#NAME?	0.0201506	0.489496	Down	0	0	Hca.11G0011230			GO:0005739,GO:0008168	mitochondrion|methyltransferase activity
GWHGACDB010154	17.1678	34.3357	0	0	#NAME?	0.0105878	0.308734	Down	0.277401	0	Hca.11G0015940	extracellular ligand-gated ion channel, putative, expressed		GO:0005783,GO:0071782,GO:0071786	endoplasmic reticulum|endoplasmic reticulum tubular network|endoplasmic reticulum tubular network organization
GWHGACDB010301	23.8134	45.4716	2.15519	0.0473965	-4.39908	0.0219774	0.52331	Down	0.12606	0	Hca.11G0017410	ubiquitin carboxyl-terminal hydrolase domain containing protein, expressed		GO:0003993,GO:0004601,GO:0005773,GO:0005829,GO:0009505,GO:0042744,GO:0046872,GO:0055062	acid phosphatase activity|peroxidase activity|vacuole|cytosol|plant-type cell wall|hydrogen peroxide catabolic process|metal ion binding|phosphate ion homeostasis
GWHGACDB010351	890.302	1768.75	11.8536	0.00670165	-7.22127	1.73247e-10	2.08482e-07	Down	27.1636	0.21323	Hca.11G0017910	monocopper oxidase, putative, expressed		GO:0005507,GO:0005576,GO:0016491	copper ion binding|extracellular region|oxidoreductase activity	ko00053	Ascorbate and aldarate metabolism
GWHGACDB010352	298.558	587.418	9.69837	0.0165101	-5.9205	1.67366e-07	3.23056e-05	Down	3.6857	0.0769071	Hca.11G0017920	monocopper oxidase, putative, expressed		GO:0005507,GO:0005576,GO:0016491	copper ion binding|extracellular region|oxidoreductase activity
GWHGACDB010353	438.146	867.672	8.62077	0.00993552	-6.65319	5.07116e-09	2.0606e-06	Down	4.24742	0.0149583	Hca.11G0017930	monocopper oxidase, putative, expressed		GO:0005507,GO:0005576,GO:0016491	copper ion binding|extracellular region|oxidoreductase activity
GWHGACDB010358	53.7183	95.5831	11.8536	0.124013	-3.01144	0.0252888	0.57386	Down	0.929802	0	Hca.11G0017980	OsPP2Ac-2 - Phosphatase 2A isoform 2 belonging to family 2, expressed		GO:0004721,GO:0005634,GO:0005737,GO:0005829,GO:0005886,GO:0046872,GO:0048364,GO:0048863,GO:0080022	phosphoprotein phosphatase activity|nucleus|cytoplasm|cytosol|plasma membrane|metal ion binding|root development|stem cell differentiation|primary root development	ko03015,ko04390,ko04530,ko04391,ko04114,ko04152,ko04350,ko04071,ko04151,ko04111,ko04013,ko04113	mRNA surveillance pathway|Hippo signaling pathway|Tight junction|Hippo signaling pathway - fly|Oocyte meiosis|AMPK signaling pathway|TGF-beta signaling pathway|Sphingolipid signaling pathway|PI3K-Akt signaling pathway|Cell cycle - yeast|MAPK signaling pathway - fly|Meiosis - yeast
GWHGACDB010364	21.8078	43.6156	0	0	#NAME?	0.00453712	0.166032	Down	0.358228	0	Hca.11G0018040	cation efflux family protein, putative, expressed		GO:0005774,GO:0008324,GO:0016021	vacuolar membrane|cation transmembrane transporter activity|integral component of membrane
GWHGACDB010367	32.0157	64.0314	0	0	#NAME?	0.000885466	0.0449019	Down	1.40744	0	Hca.11G0018070	peptide transporter PTR2, putative, expressed		GO:0005886,GO:0010167,GO:0015112,GO:0016021	plasma membrane|response to nitrate|nitrate transmembrane transporter activity|integral component of membrane
GWHGACDB010378	25.2802	47.3276	3.23279	0.0683067	-3.87183	0.031277	0.653268	Down	0.0877456	0.0214409	Hca.11G0018180	lipoxygenase, putative, expressed		GO:0009534,GO:0009570,GO:0010597,GO:0016165,GO:0031408,GO:0046872	chloroplast thylakoid|chloroplast stroma|green leaf volatile biosynthetic process|linoleate 13S-lipoxygenase activity|oxylipin biosynthetic process|metal ion binding	ko00591,ko00592	Linoleic acid metabolism|alpha-Linolenic acid metabolism
GWHGACDB010477	92.1844	153.119	31.2503	0.204092	-2.29271	0.0432646	0.798608	Down	0.519647	0.0916946	Hca.11G0019170	white-brown complex homolog protein, putative, expressed		GO:0005524,GO:0005886,GO:0016021,GO:0042626,GO:0055085	ATP binding|plasma membrane|integral component of membrane|ATPase activity, coupled to transmembrane movement of substances|transmembrane transport
GWHGACDB010493	24.2026	47.3276	1.0776	0.0227689	-5.45679	0.00981492	0.293865	Down	1.12277	0	Hca.11G0019330	MYB family transcription factor, putative, expressed	MYB	GO:0003700,GO:0005634,GO:0030154,GO:0043565,GO:0044212,GO:0045893,GO:2000652	DNA-binding transcription factor activity|nucleus|cell differentiation|sequence-specific DNA binding|transcription regulatory region DNA binding|positive regulation of transcription, DNA-templated|regulation of secondary cell wall biogenesis
GWHGACDB010526	346.439	655.162	37.7159	0.0575673	-4.11861	3.59275e-05	0.0028734	Down	0.194597	0	Hca.11G0019660	pectinacetylesterase domain containing protein, expressed		GO:0005576,GO:0005618,GO:0005829,GO:0005886,GO:0009505,GO:0009506,GO:0052793,GO:0071555	extracellular region|cell wall|cytosol|plasma membrane|plant-type cell wall|plasmodesma|pectin acetylesterase activity|cell wall organization	ko04310	Wnt signaling pathway
GWHGACDB010550	122.495	244.99	0	0	#NAME?	1.30439e-07	2.59948e-05	Down	0.357616	0	Hca.11G0019900	methyltransferase, putative, expressed		GO:0005768,GO:0005789,GO:0005794,GO:0005802,GO:0008757,GO:0016021,GO:0052546	endosome|endoplasmic reticulum membrane|Golgi apparatus|trans-Golgi network|S-adenosylmethionine-dependent methyltransferase activity|integral component of membrane|cell wall pectin metabolic process
GWHGACDB010602	145.35	275.613	15.0863	0.0547374	-4.19133	0.000234528	0.0146173	Down	1.25877	0	Hca.11G0020420	expressed protein
GWHGACDB010810	285.312	551.227	19.3967	0.0351883	-4.82876	5.30825e-06	0.000557331	Down	3.68288	0	Hca.11G0022500	OsSCP63 - Putative Serine Carboxypeptidase homologue, expressed		GO:0004575,GO:0005775,GO:0005985,GO:0016021	sucrose alpha-glucosidase activity|vacuolar lumen|sucrose metabolic process|integral component of membrane	ko00500,ko00052	Starch and sucrose metabolism|Galactose metabolism
GWHGACDB010914	353.37	689.498	17.2415	0.025006	-5.32158	6.16992e-07	9.55665e-05	Down	0.737536	0	Hca.11G0023540	zinc finger family protein, putative, expressed
GWHGACDB010958	112.136	193.022	31.2503	0.1619	-2.62683	0.0171553	0.440324	Down	2.69949	0.480322	Hca.11G0023980	phosphatidylinositol 3- and 4-kinase family protein, putative, expressed		GO:0004430,GO:0005524,GO:0005773,GO:0009651,GO:0016020	1-phosphatidylinositol 4-kinase activity|ATP binding|vacuole|response to salt stress|membrane
GWHGACDB011006	689.017	1338.16	39.8711	0.0297954	-5.06877	4.73535e-07	7.71665e-05	Down	8.20365	0.256754	Hca.11G0024460	DnaK family protein, putative, expressed		GO:0005524,GO:0005788	ATP binding|endoplasmic reticulum lumen	ko04141,ko03060	Protein processing in endoplasmic reticulum|Protein export
GWHGACDB011279	24.5918	49.1835	0	0	#NAME?	0.00282423	0.115058	Down	0	0	Hca.11G0027190	strictosidine synthase, putative, expressed
GWHGACDB011404	209.412	416.668	2.15519	0.00517244	-7.59494	2.46933e-08	7.2206e-06	Down	5.67184	0.0518461	Hca.11G0028440	CBS domain containing membrane protein, putative, expressed		GO:0005524,GO:0005975,GO:0006633,GO:0009505,GO:0019887,GO:0042128	ATP binding|carbohydrate metabolic process|fatty acid biosynthetic process|plant-type cell wall|protein kinase regulator activity|nitrate assimilation
GWHGACDB011494	100.267	186.526	14.0088	0.0751034	-3.73498	0.00187096	0.082916	Down	1.05354	0.151843	Hca.11G0029340	mtN19, putative, expressed
GWHGACDB011553	22.2718	44.5436	0	0	#NAME?	0.00418547	0.156271	Down	2.07841	0	Hca.11G0029930	peroxisomal biogenesis factor 11, putative, expressed		GO:0005777,GO:0005778,GO:0005779,GO:0007031,GO:0016559,GO:0042802,GO:0044375	peroxisome|peroxisomal membrane|integral component of peroxisomal membrane|peroxisome organization|peroxisome fission|identical protein binding|regulation of peroxisome size
GWHGACDB011667	666.925	1304.76	29.0951	0.0222993	-5.48686	1.03112e-07	2.12249e-05	Down	0.428727	0	Hca.11G0031070	expressed protein		GO:0005096,GO:0005543,GO:0005634,GO:0005886,GO:0009738,GO:0009789,GO:0043547,GO:0046872	GTPase activator activity|phospholipid binding|nucleus|plasma membrane|abscisic acid-activated signaling pathway|positive regulation of abscisic acid-activated signaling pathway|positive regulation of GTPase activity|metal ion binding
GWHGACDB011669	404.29	806.424	2.15519	0.00267253	-8.54758	8.93859e-11	1.21596e-07	Down	4.49622	0	Hca.11G0031090	expressed protein		GO:0005096,GO:0005543,GO:0005634,GO:0005886,GO:0009738,GO:0009789,GO:0043547,GO:0046872	GTPase activator activity|phospholipid binding|nucleus|plasma membrane|abscisic acid-activated signaling pathway|positive regulation of abscisic acid-activated signaling pathway|positive regulation of GTPase activity|metal ion binding
GWHGACDB011672	326.728	652.378	1.0776	0.0016518	-9.24175	1.34361e-10	1.75162e-07	Down	6.99513	0	Hca.11G0031120	expressed protein		GO:0005096,GO:0005543,GO:0005634,GO:0005829,GO:0005886,GO:0006952,GO:0009651,GO:0009738,GO:0009789,GO:0043547,GO:0046872,GO:1901002,GO:1902479	GTPase activator activity|phospholipid binding|nucleus|cytosol|plasma membrane|defense response|response to salt stress|abscisic acid-activated signaling pathway|positive regulation of abscisic acid-activated signaling pathway|positive regulation of GTPase activity|metal ion binding|positive regulation of response to salt stress|positive regulation of defense response to bacterium, incompatible i…
GWHGACDB011673	498.51	974.391	22.6295	0.0232243	-5.42822	1.95681e-07	3.64433e-05	Down	6.2475	0	Hca.11G0031130	expressed protein		GO:0005096,GO:0005543,GO:0005634,GO:0005886,GO:0009738,GO:0009789,GO:0043547,GO:0046872	GTPase activator activity|phospholipid binding|nucleus|plasma membrane|abscisic acid-activated signaling pathway|positive regulation of abscisic acid-activated signaling pathway|positive regulation of GTPase activity|metal ion binding
GWHGACDB011675	733.457	1448.59	18.3191	0.0126461	-6.30516	4.83414e-09	2.01668e-06	Down	0	0	Hca.11G0031150	expressed protein		GO:0005096,GO:0005543,GO:0005634,GO:0005829,GO:0005886,GO:0006952,GO:0009651,GO:0009738,GO:0009789,GO:0043547,GO:0046872,GO:1901002,GO:1902479	GTPase activator activity|phospholipid binding|nucleus|cytosol|plasma membrane|defense response|response to salt stress|abscisic acid-activated signaling pathway|positive regulation of abscisic acid-activated signaling pathway|positive regulation of GTPase activity|metal ion binding|positive regulation of response to salt stress|positive regulation of defense response to bacterium, incompatible i…
GWHGACDB011838	98.3671	196.734	0	0	#NAME?	7.92893e-07	0.000115386	Down	4.85782	0	Hca.11G0032780	dehydration response related protein, putative, expressed		GO:0005768,GO:0005774,GO:0005789,GO:0005802,GO:0008757,GO:0016021,GO:0052546	endosome|vacuolar membrane|endoplasmic reticulum membrane|trans-Golgi network|S-adenosylmethionine-dependent methyltransferase activity|integral component of membrane|cell wall pectin metabolic process
GWHGACDB011870	12.0639	24.1278	0	0	#NAME?	0.0297032	0.631355	Down	0.42275	0	Hca.11G0033100	outer envelope protein, putative, expressed
GWHGACDB012047	609.681	952.119	267.244	0.280683	-1.83298	0.0349828	0.706613	Down	22.2437	4.55221	Hca.12G0000540	expressed protein
GWHGACDB012068	244.913	424.092	65.7334	0.154998	-2.68968	0.00523955	0.18482	Down	6.21667	0.429677	Hca.12G0000750	nucleoside diphosphate kinase, putative, expressed		GO:0004550,GO:0005524,GO:0005739,GO:0005758,GO:0006183,GO:0006228,GO:0006241,GO:0008270,GO:0009543	nucleoside diphosphate kinase activity|ATP binding|mitochondrion|mitochondrial intermembrane space|GTP biosynthetic process|UTP biosynthetic process|CTP biosynthetic process|zinc ion binding|chloroplast thylakoid lumen	ko00230,ko00240	Purine metabolism|Pyrimidine metabolism
GWHGACDB012153	10.6719	21.3438	0	0	#NAME?	0.0404267	0.761053	Down	0	0	Hca.12G0001600	myosin, putative, expressed		GO:0003774,GO:0005516,GO:0005524,GO:0005737,GO:0007015,GO:0016459,GO:0030048,GO:0051015	motor activity|calmodulin binding|ATP binding|cytoplasm|actin filament organization|myosin complex|actin filament-based movement|actin filament binding
GWHGACDB012169	79.1037	154.975	3.23279	0.0208601	-5.58311	0.000130819	0.00872724	Down	1.03759	0.0560861	Hca.12G0001760	CSLD2 - cellulose synthase-like family D, expressed		GO:0000139,GO:0005794,GO:0005802,GO:0005886,GO:0009833,GO:0009846,GO:0016021,GO:0016760,GO:0030244,GO:0051753,GO:0071555	Golgi membrane|Golgi apparatus|trans-Golgi network|plasma membrane|plant-type primary cell wall biogenesis|pollen germination|integral component of membrane|cellulose synthase (UDP-forming) activity|cellulose biosynthetic process|mannan synthase activity|cell wall organization
GWHGACDB012175	83.2048	164.254	2.15519	0.0131211	-6.25197	4.11431e-05	0.00324253	Down	0	0	Hca.12G0001820	OsFBX438 - F-box domain containing protein, expressed
GWHGACDB012281	22.0322	40.8316	3.23279	0.0791737	-3.65884	0.0485583	0.859328	Down	0	0	Hca.12G0002880	serine/threonine protein kinase, putative, expressed		GO:0004672,GO:0004674,GO:0004712,GO:0005524,GO:0005783,GO:0005789,GO:0006970,GO:0009898,GO:0045087,GO:0046777	protein kinase activity|protein serine/threonine kinase activity|protein serine/threonine/tyrosine kinase activity|ATP binding|endoplasmic reticulum|endoplasmic reticulum membrane|response to osmotic stress|cytoplasmic side of plasma membrane|innate immune response|protein autophosphorylation
GWHGACDB012318	473.079	895.512	50.647	0.0565565	-4.14416	2.08895e-05	0.00179558	Down	17.6409	0.372952	Hca.12G0003250	lipoxygenase, putative, expressed		GO:0005737,GO:0016702,GO:0031408,GO:0046872	cytoplasm|oxidoreductase activity, acting on single donors with incorporation of molecular oxygen, incorporation of two atoms of oxygen|oxylipin biosynthetic process|metal ion binding	ko00591	Linoleic acid metabolism
GWHGACDB012323	70.7366	131.775	9.69837	0.0735981	-3.76419	0.00410607	0.154784	Down	0	0	Hca.12G0003300
GWHGACDB012329	185.583	364.701	6.46558	0.0177285	-5.81779	1.63233e-06	0.00020429	Down	0	0	Hca.12G0003360
GWHGACDB012334	295.61	577.211	14.0088	0.0242697	-5.3647	9.02495e-07	0.000126624	Down	0	0	Hca.12G0003410	pleckstrin homology domain-containing protein, putative, expressed
GWHGACDB012378	189.503	329.437	49.5694	0.150467	-2.73248	0.00640056	0.213043	Down	4.49197	0.285776	Hca.12G0003850	expressed protein
GWHGACDB012379	35.2637	70.5273	0	0	#NAME?	0.000555332	0.0304295	Down	1.33724	0	Hca.12G0003860
GWHGACDB012423	25.9838	51.9675	0	0	#NAME?	0.00224738	0.0959293	Down	0.101125	0	Hca.12G0004300	expressed protein	WRKY	GO:0009507,GO:0009941,GO:0016021	chloroplast|chloroplast envelope|integral component of membrane
GWHGACDB012424	40.2028	76.0953	4.31039	0.0566446	-4.14192	0.00872135	0.271496	Down	0	0	Hca.12G0004310	ankyrin repeat domain containing protein, expressed
GWHGACDB012559	96.9751	193.95	0	0	#NAME?	8.87565e-07	0.000125091	Down	0	0	Hca.12G0005660	universal stress protein domain containing protein, putative, expressed
GWHGACDB012568	1720.73	3210.85	230.606	0.0718207	-3.79946	7.54215e-05	0.00547515	Down	19.5343	1.32994	Hca.12G0005750	pectinesterase, putative, expressed		GO:0005618,GO:0016021,GO:0030599,GO:0042545,GO:0045330,GO:0045490,GO:0046910	cell wall|integral component of membrane|pectinesterase activity|cell wall modification|aspartyl esterase activity|pectin catabolic process|pectinesterase inhibitor activity	ko00040,ko00500	Pentose and glucuronate interconversions|Starch and sucrose metabolism
GWHGACDB012569	1087.62	2148.3	26.9399	0.0125401	-6.31731	3.8639e-09	1.70273e-06	Down	28.1106	0.265556	Hca.12G0005760	pectinesterase, putative, expressed		GO:0005576,GO:0005618,GO:0030599,GO:0042545,GO:0045330,GO:0045490,GO:0046910,GO:0048358,GO:0048359	extracellular region|cell wall|pectinesterase activity|cell wall modification|aspartyl esterase activity|pectin catabolic process|pectinesterase inhibitor activity|mucilage pectin biosynthetic process|mucilage metabolic process involved in seed coat development	ko00040,ko00500	Pentose and glucuronate interconversions|Starch and sucrose metabolism
GWHGACDB012570	277.005	554.011	0	0	#NAME?	8.41984e-11	1.19745e-07	Down	4.15329	0	Hca.12G0005770	pectinesterase, putative, expressed		GO:0005576,GO:0005618,GO:0030599,GO:0042545,GO:0045330,GO:0045490,GO:0046910,GO:0048358,GO:0048359	extracellular region|cell wall|pectinesterase activity|cell wall modification|aspartyl esterase activity|pectin catabolic process|pectinesterase inhibitor activity|mucilage pectin biosynthetic process|mucilage metabolic process involved in seed coat development	ko00040,ko00500	Pentose and glucuronate interconversions|Starch and sucrose metabolism
GWHGACDB012572	814.656	1610.99	18.3191	0.0113713	-6.45845	2.5243e-09	1.19667e-06	Down	15.4743	0.340202	Hca.12G0005790	pectinesterase, putative, expressed		GO:0005618,GO:0016021,GO:0030599,GO:0042545,GO:0045330,GO:0045490,GO:0046910	cell wall|integral component of membrane|pectinesterase activity|cell wall modification|aspartyl esterase activity|pectin catabolic process|pectinesterase inhibitor activity	ko00040,ko00500	Pentose and glucuronate interconversions|Starch and sucrose metabolism
GWHGACDB012613	152.773	257.054	48.4918	0.188645	-2.40626	0.0189468	0.470857	Down	2.92178	0.464784	Hca.12G0006200	expressed protein		GO:0005737,GO:0005856,GO:0008017,GO:0051513	cytoplasm|cytoskeleton|microtubule binding|regulation of monopolar cell growth
GWHGACDB012640	34.5601	65.8874	3.23279	0.0490654	-4.34915	0.00979797	0.293641	Down	4.59231	0.258165	Hca.12G0006470	plant-specific domain TIGR01627 family protein, expressed		GO:0000139,GO:0005794,GO:0009834,GO:0016021,GO:0030775,GO:0045491,GO:0045492	Golgi membrane|Golgi apparatus|plant-type secondary cell wall biogenesis|integral component of membrane|glucuronoxylan 4-O-methyltransferase activity|xylan metabolic process|xylan biosynthetic process
GWHGACDB012643	19.5626	38.0476	1.0776	0.0283223	-5.14192	0.0205699	0.496216	Down	2.90485	0.122619	Hca.12G0006500	membrane associated DUF588 domain containing protein, putative, expressed		GO:0005886,GO:0016021,GO:0051539	plasma membrane|integral component of membrane|4 iron, 4 sulfur cluster binding
GWHGACDB012654	65.7226	127.135	4.31039	0.0339041	-4.8824	0.000766821	0.0400539	Down	1.95336	0.134125	Hca.12G0006610	armadillo/beta-catenin repeat family protein, putative, expressed		GO:0004842,GO:0005634,GO:0005737,GO:0005886,GO:0010115,GO:0010150,GO:0010271,GO:0010380,GO:0070696,GO:0090359	ubiquitin-protein transferase activity|nucleus|cytoplasm|plasma membrane|regulation of abscisic acid biosynthetic process|leaf senescence|regulation of chlorophyll catabolic process|regulation of chlorophyll biosynthetic process|transmembrane receptor protein serine/threonine kinase binding|negative regulation of abscisic acid biosynthetic process
GWHGACDB012674	37.4937	69.5993	5.38798	0.0774143	-3.69126	0.0179499	0.455489	Down	1.22403	0	Hca.12G0006810	fatty acid hydroxylase, putative, expressed		GO:0005506,GO:0016021,GO:0016117,GO:0016491,GO:0016787,GO:0031969	iron ion binding|integral component of membrane|carotenoid biosynthetic process|oxidoreductase activity|hydrolase activity|chloroplast membrane	ko00906	Carotenoid biosynthesis
GWHGACDB012681	100.986	197.662	4.31039	0.0218068	-5.51908	4.9997e-05	0.00383408	Down	0	0	Hca.12G0006880	LTPL152 - Protease inhibitor/seed storage/LTP family protein precursor, expressed
GWHGACDB012682	156.351	306.237	6.46558	0.021113	-5.56573	6.38361e-06	0.000650587	Down	0	0	Hca.12G0006890	LTPL152 - Protease inhibitor/seed storage/LTP family protein precursor, expressed
GWHGACDB012688	188.801	358.205	19.3967	0.0541499	-4.2069	0.000106888	0.007334	Down	0	0	Hca.12G0006950	LTPL152 - Protease inhibitor/seed storage/LTP family protein precursor, expressed
GWHGACDB012712	122.629	236.638	8.62077	0.0364302	-4.77872	0.000100625	0.0069347	Down	0.842428	0	Hca.12G0007190	targeting protein-related, putative, expressed
GWHGACDB012772	352.202	683.93	20.4743	0.0299363	-5.06196	1.45819e-06	0.000186983	Down	11.9801	0.259673	Hca.12G0007790	decarboxylase, putative, expressed		GO:0004351,GO:0005516,GO:0005829,GO:0006538,GO:0009506,GO:0030170	glutamate decarboxylase activity|calmodulin binding|cytosol|glutamate catabolic process|plasmodesma|pyridoxal phosphate binding	ko00410,ko00430,ko00650,ko00250,ko02024	beta-Alanine metabolism|Taurine and hypotaurine metabolism|Butanoate metabolism|Alanine, aspartate and glutamate metabolism|Quorum sensing
GWHGACDB012805	14.3839	28.7677	0	0	#NAME?	0.0183278	0.459856	Down	0.121109	0	Hca.12G0008120	endonuclease/exonuclease/phosphatase family domain containing protein, expressed		GO:0004445,GO:0005634,GO:0007584,GO:0009611,GO:0009630,GO:0009637,GO:0009737,GO:0009846,GO:0010087,GO:0010182,GO:0010252,GO:0046855,GO:0046856,GO:0046872,GO:0048364,GO:0052658,GO:0052659	inositol-polyphosphate 5-phosphatase activity|nucleus|response to nutrient|response to wounding|gravitropism|response to blue light|response to abscisic acid|pollen germination|phloem or xylem histogenesis|sugar mediated signaling pathway|auxin homeostasis|inositol phosphate dephosphorylation|phosphatidylinositol dephosphorylation|metal ion binding|root development|inositol-1,4,5-trisphosphate 5-…
GWHGACDB012806	24.1278	48.2555	0	0	#NAME?	0.00305146	0.121623	Down	0.6666	0	Hca.12G0008130	polygalacturonase, putative, expressed		GO:0004650,GO:0005576,GO:0005618,GO:0005975,GO:0009835,GO:0071555	polygalacturonase activity|extracellular region|cell wall|carbohydrate metabolic process|fruit ripening|cell wall organization	ko00040,ko00500	Pentose and glucuronate interconversions|Starch and sucrose metabolism
GWHGACDB012811	684.258	1343.73	24.7847	0.0184447	-5.76065	3.68249e-08	9.67818e-06	Down	3.66439	0	Hca.12G0008180	protein phosphatase 2C, putative, expressed		GO:0004722,GO:0005886,GO:0046872	protein serine/threonine phosphatase activity|plasma membrane|metal ion binding
GWHGACDB012862	10.2079	20.4158	0	0	#NAME?	0.0450562	0.817228	Down	0	0	Hca.12G0008690
GWHGACDB012866	117.15	197.662	36.6383	0.185358	-2.43161	0.0246442	0.566128	Down	2.09783	0.524492	Hca.12G0008730	transporter, major facilitator family, putative, expressed		GO:0005315,GO:0009536,GO:0016021,GO:0031969	inorganic phosphate transmembrane transporter activity|plastid|integral component of membrane|chloroplast membrane
GWHGACDB012980	272.258	465.852	78.6645	0.168862	-2.56609	0.00666769	0.220294	Down	10.6185	2.03405	Hca.12G0009870	glycosyltransferase family 43 protein, putative, expressed		GO:0000139,GO:0005794,GO:0009834,GO:0010413,GO:0010417,GO:0015018,GO:0016021,GO:0042285,GO:0071555	Golgi membrane|Golgi apparatus|plant-type secondary cell wall biogenesis|glucuronoxylan metabolic process|glucuronoxylan biosynthetic process|galactosylgalactosylxylosylprotein 3-beta-glucuronosyltransferase activity|integral component of membrane|xylosyltransferase activity|cell wall organization
GWHGACDB013096	401.491	794.361	8.62077	0.0108525	-6.52583	9.93914e-09	3.51111e-06	Down	15.897	0	Hca.12G0011030	CSLA9 - cellulose synthase-like family A, expressed		GO:0000139,GO:0009294,GO:0009617,GO:0016021,GO:0047259,GO:0051753,GO:0071555	Golgi membrane|DNA mediated transformation|response to bacterium|integral component of membrane|glucomannan 4-beta-mannosyltransferase activity|mannan synthase activity|cell wall organization
GWHGACDB013474	455.28	788.793	121.768	0.154373	-2.69551	0.0030503	0.121623	Down	0.467445	0.124028	Hca.12G0014810	metal transporter Nramp6, putative, expressed		GO:0005384,GO:0015086,GO:0016021,GO:0055072	manganese ion transmembrane transporter activity|cadmium ion transmembrane transporter activity|integral component of membrane|iron ion homeostasis
GWHGACDB013625	25.5198	51.0395	0	0	#NAME?	0.00242376	0.101519	Down	0	0	Hca.12G0016320
GWHGACDB013775	101.615	203.23	0	0	#NAME?	6.11835e-07	9.52392e-05	Down	14.2703	0	Hca.12G0017820
GWHGACDB013783	32.3149	60.3194	4.31039	0.0714593	-3.80673	0.020902	0.502805	Down	1.00621	0.0539137	Hca.12G0017900	paramyosin, putative, expressed		GO:0005829,GO:0009903,GO:0009904	cytosol|chloroplast avoidance movement|chloroplast accumulation movement
GWHGACDB013804	177.32	320.157	34.4831	0.107707	-3.21482	0.00194928	0.0856588	Down	5.74203	0.586716	Hca.12G0018110	SEC14 cytosolic factor family protein, putative, expressed		GO:0005628,GO:0005886,GO:0120010,GO:0120014	prospore membrane|plasma membrane|intermembrane phospholipid transfer|intermembrane phospholipid transfer activity
GWHGACDB013836	341.186	680.218	2.15519	0.00316839	-8.30204	3.64354e-10	3.35291e-07	Down	26.7635	0.127968	Hca.12G0018430	fasciclin-like arabinogalactan precursor protein, putative, expressed		GO:0031225,GO:0046658	anchored component of membrane|anchored component of plasma membrane
GWHGACDB014103	34.0961	64.9594	3.23279	0.0497663	-4.32869	0.0103517	0.304974	Down	0	0	Hca.12G0021100	SNF7 domain containing protein, putative, expressed		GO:0005634	nucleus
GWHGACDB014148	478.347	876.952	79.7421	0.090931	-3.45908	0.000232335	0.0145096	Down	10.2595	0.932273	Hca.12G0021550	dual specificity protein phosphatase, putative, expressed		GO:0003993	acid phosphatase activity
GWHGACDB014149	688.207	1288.05	88.3629	0.068602	-3.86561	4.28769e-05	0.00333715	Down	3.40094	0.111319	Hca.12G0021560	expressed protein		GO:0003779,GO:0005737,GO:0005856	actin binding|cytoplasm|cytoskeleton	ko04015,ko04810,ko04013	Rap1 signaling pathway|Regulation of actin cytoskeleton|MAPK signaling pathway - fly
GWHGACDB014178	298.499	594.842	2.15519	0.00362313	-8.10855	1.12944e-09	6.57703e-07	Down	0.195371	0	Hca.12G0021850	CK1_CaseinKinase_1.1 - CK1 includes the casein kinase 1 kinases, expressed
GWHGACDB014359	36.2513	64.9594	7.54317	0.116121	-3.10629	0.0403059	0.761053	Down	0.0313021	0	Hca.12G0023660	tetratricopeptide repeat domain containing protein, putative, expressed
GWHGACDB014381	36.1765	65.8874	6.46558	0.0981308	-3.34915	0.0296251	0.631355	Down	2.26745	0.209	Hca.12G0023880	anthocyanidin 3-O-glucosyltransferase, putative, expressed
GWHGACDB014549	941.436	1548.82	334.055	0.215684	-2.21301	0.0116318	0.329789	Down	19.5358	3.21493	Hca.12G0025560	MYB family transcription factor, putative, expressed				ko00940,ko00460,ko00500	Phenylpropanoid biosynthesis|Cyanoamino acid metabolism|Starch and sucrose metabolism
GWHGACDB014587	364.536	724.761	4.31039	0.00594732	-7.39355	1.53753e-09	8.29418e-07	Down	34.1704	0.0616774	Hca.12G0025940	DUF584 domain containing protein, putative, expressed
GWHGACDB014673	154.404	263.55	45.259	0.171729	-2.5418	0.0135515	0.372583	Down	0	0	Hca.12G0026800	expressed protein		GO:0005789,GO:0006636,GO:0016021,GO:0016717	endoplasmic reticulum membrane|unsaturated fatty acid biosynthetic process|integral component of membrane|oxidoreductase activity, acting on paired donors, with oxidation of a pair of donors resulting in the reduction of molecular oxygen to two molecules of water
GWHGACDB014749	29.5309	54.7515	4.31039	0.0787264	-3.66701	0.0289863	0.625033	Down	1.04468	0	Hca.12G0027560	spotted leaf 11, putative, expressed		GO:0005524,GO:0005737,GO:0006986,GO:0009408,GO:0009507,GO:0009941,GO:0016887,GO:0031072,GO:0034605,GO:0034620,GO:0042026,GO:0042623,GO:0044183,GO:0046686,GO:0051082,GO:0051085,GO:0051787	ATP binding|cytoplasm|response to unfolded protein|response to heat|chloroplast|chloroplast envelope|ATPase activity|heat shock protein binding|cellular response to heat|cellular response to unfolded protein|protein refolding|ATPase activity, coupled|protein binding involved in protein folding|response to cadmium ion|unfolded protein binding|chaperone cofactor-dependent protein refolding|misfolde…	ko04010,ko04141,ko03040,ko04144	MAPK signaling pathway|Protein processing in endoplasmic reticulum|Spliceosome|Endocytosis
GWHGACDB014754	272.257	432.444	112.07	0.259155	-1.94811	0.0348692	0.704773	Down	3.01906	0.0894096	Hca.12G0027610	mitochondrial chaperone BCS1, putative, expressed		GO:0005737,GO:0005829,GO:0033320,GO:0042732,GO:0048040,GO:0070403	cytoplasm|cytosol|UDP-D-xylose biosynthetic process|D-xylose metabolic process|UDP-glucuronate decarboxylase activity|NAD+ binding
GWHGACDB014757	23.8882	44.5436	3.23279	0.0725759	-3.78437	0.0376783	0.73726	Down	0	0	Hca.12G0027640	ubiquitin-conjugating enzyme, putative, expressed
GWHGACDB014879	296.371	507.611	85.1301	0.167707	-2.57598	0.00600388	0.20352	Down	0.0700538	0.145922	Hca.12G0028860	transporter-related, putative, expressed		GO:0000139,GO:0005464,GO:0005783,GO:0005789,GO:0005794,GO:0008643,GO:0015297,GO:0015790,GO:0016021	Golgi membrane|UDP-xylose transmembrane transporter activity|endoplasmic reticulum|endoplasmic reticulum membrane|Golgi apparatus|carbohydrate transport|antiporter activity|UDP-xylose transmembrane transport|integral component of membrane
GWHGACDB014959	51.9675	103.935	0	0	#NAME?	6.70833e-05	0.00493859	Down	1.63925	0	Hca.12G0029660	MLO domain containing protein, putative, expressed		GO:0005516,GO:0006952,GO:0009607,GO:0016021	calmodulin binding|defense response|response to biotic stimulus|integral component of membrane
GWHGACDB014970	49.0784	86.3032	11.8536	0.137348	-2.86409	0.0363299	0.721928	Down	0.843096	0.190197	Hca.12G0029770	subtilisin-like protease, putative, expressed		GO:0004252,GO:0005618,GO:0006508,GO:0008236,GO:0010037,GO:0048046,GO:1900425,GO:2000038,GO:2000122	serine-type endopeptidase activity|cell wall|proteolysis|serine-type peptidase activity|response to carbon dioxide|apoplast|negative regulation of defense response to bacterium|regulation of stomatal complex development|negative regulation of stomatal complex development
GWHGACDB014973	152.309	256.126	48.4918	0.189328	-2.40104	0.0192482	0.476454	Down	5.93251	1.16967	Hca.12G0029800	ras-related protein, putative, expressed		GO:0003924,GO:0005525,GO:0005737,GO:0007264,GO:0016020	GTPase activity|GTP binding|cytoplasm|small GTPase mediated signal transduction|membrane	ko04145,ko04520,ko04015,ko04071,ko04014,ko04151,ko04510,ko04013,ko04310,ko04024,ko04010,ko04810,ko04370	Phagosome|Adherens junction|Rap1 signaling pathway|Sphingolipid signaling pathway|Ras signaling pathway|PI3K-Akt signaling pathway|Focal adhesion|MAPK signaling pathway - fly|Wnt signaling pathway|cAMP signaling pathway|MAPK signaling pathway|Regulation of actin cytoskeleton|VEGF signaling pathway
GWHGACDB014993	23.6638	47.3276	0	0	#NAME?	0.00329907	0.129675	Down	0.40857	0	Hca.12G0030000	kinesin motor domain containing protein, expressed		GO:0003777,GO:0005524,GO:0005871,GO:0005874,GO:0007018,GO:0008017,GO:0016887	microtubule motor activity|ATP binding|kinesin complex|microtubule|microtubule-based movement|microtubule binding|ATPase activity
GWHGACDB015029	33.9465	66.8154	1.0776	0.016128	-5.95429	0.0024397	0.10205	Down	0.410734	0	Hca.12G0030360	expressed protein
GWHGACDB015091	103.621	205.086	2.15519	0.0105087	-6.57227	8.49022e-06	0.000834391	Down	13.7591	0.155554	Hca.12G0030980	glucan endo-1,3-beta-glucosidase precursor, putative, expressed		GO:0005576,GO:0005618,GO:0005975,GO:0042973,GO:0046658,GO:0071555	extracellular region|cell wall|carbohydrate metabolic process|glucan endo-1,3-beta-D-glucosidase activity|anchored component of plasma membrane|cell wall organization
GWHGACDB015106	613.099	1096.89	129.312	0.11789	-3.08449	0.000729401	0.0385498	Down	9.26866	0.450412	Hca.12G0031130	triosephosphate isomerase, cytosolic, putative, expressed		GO:0004807,GO:0005737,GO:0006094,GO:0006096	triose-phosphate isomerase activity|cytoplasm|gluconeogenesis|glycolytic process	ko00710,ko00562,ko01200,ko01230,ko00051,ko00010	Carbon fixation in photosynthetic organisms|Inositol phosphate metabolism|Carbon metabolism|Biosynthesis of amino acids|Fructose and mannose metabolism|Glycolysis / Gluconeogenesis
GWHGACDB015152	11.5999	23.1998	0	0	#NAME?	0.0328404	0.6707	Down	1.38106	0	Hca.12G0031590	histone-lysine N-methyltransferase, putative, expressed		GO:0000775,GO:0005634,GO:0008270,GO:0010200,GO:0016571,GO:0018024,GO:0031048,GO:0040029,GO:0042054	chromosome, centromeric region|nucleus|zinc ion binding|response to chitin|histone methylation|histone-lysine N-methyltransferase activity|chromatin silencing by small RNA|regulation of gene expression, epigenetic|histone methyltransferase activity	ko00310	Lysine degradation
GWHGACDB015192	41.43	74.2393	8.62077	0.116121	-3.10629	0.032885	0.671172	Down	1.62126	0.224878	Hca.12G0031990	mannose-1-phosphate guanyltransferase, putative, expressed		GO:0004475,GO:0005525,GO:0009298	mannose-1-phosphate guanylyltransferase activity|GTP binding|GDP-mannose biosynthetic process	ko00520,ko00051	Amino sugar and nucleotide sugar metabolism|Fructose and mannose metabolism
GWHGACDB015194	30.6237	61.2474	0	0	#NAME?	0.00108911	0.052913	Down	0	0	Hca.12G0032010	metallo-beta-lactamase family protein, putative, expressed
GWHGACDB015196	31.0877	62.1754	0	0	#NAME?	0.00101599	0.0501392	Down	0.0434725	0	Hca.12G0032030	amino acid kinase, putative, expressed		GO:0004349,GO:0004350,GO:0005524,GO:0005737,GO:0055129	glutamate 5-kinase activity|glutamate-5-semialdehyde dehydrogenase activity|ATP binding|cytoplasm|L-proline biosynthetic process	ko01230,ko00330	Biosynthesis of amino acids|Arginine and proline metabolism
GWHGACDB015215	354.313	697.849	10.776	0.0154417	-6.01703	6.89579e-08	1.51941e-05	Down	38.9831	0.231067	Hca.12G0032220	POEI20 - Pollen Ole e I allergen and extensin family protein precursor, expressed		GO:0005615	extracellular space
GWHGACDB015478	49.1532	85.3752	12.9312	0.151463	-2.72297	0.044827	0.817228	Down	0.623077	0	Hca.13G0002430	phosphate/phosphate translocator, putative, expressed
GWHGACDB015494	25.0558	50.1115	0	0	#NAME?	0.00261554	0.107962	Down	0.130475	0	Hca.13G0002590	translation initiation factor SUI1, putative, expressed		GO:0005886,GO:0010215,GO:0031225	plasma membrane|cellulose microfibril organization|anchored component of membrane
GWHGACDB015522	4984.59	9228.87	740.309	0.0802166	-3.63996	0.00057294	0.0313394	Down	132.537	8.79029	Hca.13G0002870	OsGH3.1 - Probable indole-3-acetic acid-amido synthetase, expressed		GO:0005737,GO:0009507,GO:0009733,GO:0009734,GO:0009826,GO:0010252,GO:0010279	cytoplasm|chloroplast|response to auxin|auxin-activated signaling pathway|unidimensional cell growth|auxin homeostasis|indole-3-acetic acid amido synthetase activity	ko04075	Plant hormone signal transduction
GWHGACDB015523	34.9493	67.7434	2.15519	0.0318141	-4.97419	0.00497863	0.177821	Down	0.178595	0	Hca.13G0002880	WD domain, G-beta repeat domain containing protein, expressed		GO:0005737,GO:0009507,GO:0009733,GO:0009734,GO:0009826,GO:0010252,GO:0010279	cytoplasm|chloroplast|response to auxin|auxin-activated signaling pathway|unidimensional cell growth|auxin homeostasis|indole-3-acetic acid amido synthetase activity	ko04075	Plant hormone signal transduction
GWHGACDB015580	27.3757	54.7515	0	0	#NAME?	0.0017979	0.0804761	Down	3.01518	0	Hca.13G0003450	cystathionin beta synthase protein, putative, expressed
GWHGACDB015783	693.581	1314.96	72.199	0.0549057	-4.1869	1.29635e-05	0.00119647	Down	29.5369	1.63622	Hca.13G0005480	expressed protein
GWHGACDB015804	126.207	252.414	0	0	#NAME?	1.01096e-07	2.09476e-05	Down	21.9447	0	Hca.13G0005690	expressed protein
GWHGACDB015819	494.29	979.959	8.62077	0.00879707	-6.82876	2.04267e-09	1.01446e-06	Down	8.18249	0.260729	Hca.13G0005840	C2 domain containing protein, putative, expressed
GWHGACDB015821	112.272	218.078	6.46558	0.029648	-5.07592	7.4557e-05	0.00543762	Down	4.20054	0.0981688	Hca.13G0005860	P21-Rho-binding domain containing protein, putative, expressed
GWHGACDB015822	17.6318	35.2637	0	0	#NAME?	0.00969288	0.29245	Down	0.130395	0	Hca.13G0005870	expressed protein		GO:0005737,GO:0005886,GO:0009506,GO:0010118	cytoplasm|plasma membrane|plasmodesma|stomatal movement
GWHGACDB015830	15.3119	30.6237	0	0	#NAME?	0.0152072	0.402541	Down	0.0927829	0	Hca.13G0005950	emp24/gp25L/p24 family protein, putative, expressed		GO:0005773,GO:0005783,GO:0005793,GO:0005794,GO:0006886,GO:0006888,GO:0007030,GO:0016021,GO:0030134,GO:0032580	vacuole|endoplasmic reticulum|endoplasmic reticulum-Golgi intermediate compartment|Golgi apparatus|intracellular protein transport|ER to Golgi vesicle-mediated transport|Golgi organization|integral component of membrane|COPII-coated ER to Golgi transport vesicle|Golgi cisterna membrane
GWHGACDB015896	82.8753	154.975	10.776	0.0695338	-3.84614	0.00239055	0.100803	Down	0	0	Hca.13G0006610	glutamine synthetase, catalytic domain containing protein, expressed		GO:0004356,GO:0005524,GO:0005737,GO:0006542	glutamate-ammonia ligase activity|ATP binding|cytoplasm|glutamine biosynthetic process	ko00910,ko00630,ko02020,ko01230,ko00250,ko00220	Nitrogen metabolism|Glyoxylate and dicarboxylate metabolism|Two-component system|Biosynthesis of amino acids|Alanine, aspartate and glutamate metabolism|Arginine biosynthesis
GWHGACDB015952	161.665	307.165	16.1639	0.052623	-4.24816	0.000148349	0.00966989	Down	7.19785	0.224984	Hca.13G0007170	OsWLIM1 - LIM domain protein, putative actin-binding protein and transcription factor, expressed		GO:0003729,GO:0005737,GO:0005856,GO:0005886,GO:0046872,GO:0051015,GO:0051017	mRNA binding|cytoplasm|cytoskeleton|plasma membrane|metal ion binding|actin filament binding|actin filament bundle assembly
GWHGACDB015955	10.6719	21.3438	0	0	#NAME?	0.0404267	0.761053	Down	0.178128	0	Hca.13G0007200	zinc finger, C3HC4 type domain containing protein, expressed
GWHGACDB015992	33.1681	63.1034	3.23279	0.05123	-4.28687	0.011565	0.329544	Down	1.50711	0.113232	Hca.13G0007570	dnaJ domain containing protein, expressed		GO:0001671,GO:0005524,GO:0005829,GO:0006458,GO:0006511,GO:0006626,GO:0009408,GO:0030433,GO:0031072,GO:0035719,GO:0042026,GO:0045047,GO:0046872,GO:0048471,GO:0051082,GO:0051131,GO:0072380	ATPase activator activity|ATP binding|cytosol|'de novo' protein folding|ubiquitin-dependent protein catabolic process|protein targeting to mitochondrion|response to heat|ubiquitin-dependent ERAD pathway|heat shock protein binding|tRNA import into nucleus|protein refolding|protein targeting to ER|metal ion binding|perinuclear region of cytoplasm|unfolded protein binding|chaperone-mediated protein …
GWHGACDB015997	74.029	124.351	23.7071	0.190647	-2.39102	0.0464355	0.834505	Down	1.90126	0.0703513	Hca.13G0007620	vacuolar ATP synthase 98 kDa subunit, putative, expressed		GO:0000220,GO:0000325,GO:0005773,GO:0005774,GO:0005794,GO:0005886,GO:0007035,GO:0009507,GO:0009678,GO:0009705,GO:0009941,GO:0015986,GO:0015991,GO:0016020,GO:0016021,GO:0016471,GO:0032119,GO:0043181,GO:0045735,GO:0046961,GO:0051117,GO:0070072	vacuolar proton-transporting V-type ATPase, V0 domain|plant-type vacuole|vacuole|vacuolar membrane|Golgi apparatus|plasma membrane|vacuolar acidification|chloroplast|hydrogen-translocating pyrophosphatase activity|plant-type vacuole membrane|chloroplast envelope|ATP synthesis coupled proton transport|ATP hydrolysis coupled proton transport|membrane|integral component of membrane|vacuolar proton-t…	ko04145,ko00190,ko04142	Phagosome|Oxidative phosphorylation|Lysosome
GWHGACDB016000	235.394	435.228	35.5607	0.0817059	-3.61342	0.000365765	0.0214117	Down	23.6192	1.45388	Hca.13G0007650	peptidyl-prolyl cis-trans isomerase, putative, expressed		GO:0001932,GO:0003755,GO:0005774,GO:0005794,GO:0005829,GO:0005886,GO:0006457,GO:0009506,GO:0009507,GO:0009704,GO:0009735,GO:0009742,GO:0016018,GO:0048046,GO:0051082	regulation of protein phosphorylation|peptidyl-prolyl cis-trans isomerase activity|vacuolar membrane|Golgi apparatus|cytosol|plasma membrane|protein folding|plasmodesma|chloroplast|de-etiolation|response to cytokinin|brassinosteroid mediated signaling pathway|cyclosporin A binding|apoplast|unfolded protein binding
GWHGACDB016028	256.333	436.156	76.5093	0.175417	-2.51114	0.00823784	0.258262	Down	2.29721	0.512558	Hca.13G0007930	expressed protein
GWHGACDB016029	127.973	250.558	5.38798	0.021504	-5.53925	1.66661e-05	0.00148139	Down	25.9237	1.06575	Hca.13G0007940	expressed protein
GWHGACDB016030	88.1592	176.318	0	0	#NAME?	1.85886e-06	0.000225426	Down	6.11114	0	Hca.13G0007950	expressed protein
GWHGACDB016056	789.008	1307.54	270.477	0.206859	-2.27328	0.00967306	0.29245	Down	10.9596	1.54819	Hca.13G0008210	heat shock protein, putative, expressed		GO:0005524,GO:0005788,GO:0006457,GO:0051082	ATP binding|endoplasmic reticulum lumen|protein folding|unfolded protein binding	ko04141,ko04151	Protein processing in endoplasmic reticulum|PI3K-Akt signaling pathway
GWHGACDB016059	11.1359	22.2718	0	0	#NAME?	0.0363871	0.721928	Down	0	0	Hca.13G0008240	expressed protein		GO:0000943,GO:0003676,GO:0003964,GO:0004190,GO:0004519,GO:0006310,GO:0015074,GO:0046872	retrotransposon nucleocapsid|nucleic acid binding|RNA-directed DNA polymerase activity|aspartic-type endopeptidase activity|endonuclease activity|DNA recombination|DNA integration|metal ion binding
GWHGACDB016098	617.233	1219.38	15.0863	0.0123721	-6.33676	5.64448e-09	2.2355e-06	Down	6.38924	0	Hca.13G0008630
GWHGACDB016122	68.2518	122.495	14.0088	0.114362	-3.12832	0.0139806	0.37971	Down	0	0	Hca.13G0008870	roothairless 1, putative, expressed		GO:0000145,GO:0005546,GO:0005829,GO:0005856,GO:0005886,GO:0006887,GO:0006893,GO:0009524,GO:0017049,GO:0051601,GO:0070062	exocyst|phosphatidylinositol-4,5-bisphosphate binding|cytosol|cytoskeleton|plasma membrane|exocytosis|Golgi to plasma membrane transport|phragmoplast|GTP-Rho binding|exocyst localization|extracellular exosome
GWHGACDB016123	82.8753	154.975	10.776	0.0695338	-3.84614	0.00239055	0.100803	Down	1.82276	0.0265073	Hca.13G0008880	cytochrome P450, putative, expressed		GO:0005506,GO:0016020,GO:0016709,GO:0020037,GO:0042343	iron ion binding|membrane|oxidoreductase activity, acting on paired donors, with incorporation or reduction of molecular oxygen, NAD(P)H as one donor, and incorporation of one atom of oxygen|heme binding|indole glucosinolate metabolic process
GWHGACDB016133	633.832	1240.72	26.9399	0.021713	-5.52529	9.49777e-08	1.98111e-05	Down	15.7615	0.221047	Hca.13G0008980	paramyosin, putative, expressed		GO:0005829,GO:0009903,GO:0009904	cytosol|chloroplast avoidance movement|chloroplast accumulation movement
GWHGACDB016219	68.087	117.855	18.3191	0.155438	-2.68559	0.0307906	0.647533	Down	2.54071	0	Hca.13G0009840	14-3-3 protein, putative, expressed		GO:0019904	protein domain specific binding	ko04011,ko04391,ko04114,ko04110,ko04390,ko04151	MAPK signaling pathway - yeast|Hippo signaling pathway - fly|Oocyte meiosis|Cell cycle|Hippo signaling pathway|PI3K-Akt signaling pathway
GWHGACDB016236	97.6776	165.182	30.1727	0.182663	-2.45274	0.0295739	0.631355	Down	2.08134	0.300818	Hca.13G0010010	glycosyl hydrolase family 3 protein, putative, expressed		GO:0005618,GO:0009044,GO:0009505,GO:0009506,GO:0009507,GO:0031222,GO:0045493,GO:0046556,GO:0048046	cell wall|xylan 1,4-beta-xylosidase activity|plant-type cell wall|plasmodesma|chloroplast|arabinan catabolic process|xylan catabolic process|alpha-L-arabinofuranosidase activity|apoplast
GWHGACDB016262	206.281	328.509	84.0525	0.255861	-1.96657	0.0401706	0.761053	Down	1.6874	0.32621	Hca.13G0010270	phosphatidylinositol-4-phosphate 5-kinase, putative, expressed		GO:0003006,GO:0005524,GO:0005886,GO:0009958,GO:0010311,GO:0016308	developmental process involved in reproduction|ATP binding|plasma membrane|positive gravitropism|lateral root formation|1-phosphatidylinositol-4-phosphate 5-kinase activity	ko00562,ko04144,ko04011,ko04139,ko04072,ko04810,ko04070	Inositol phosphate metabolism|Endocytosis|MAPK signaling pathway - yeast|Regulation of mitophagy - yeast|Phospholipase D signaling pathway|Regulation of actin cytoskeleton|Phosphatidylinositol signaling system
GWHGACDB016339	12.9919	25.9838	0	0	#NAME?	0.0244134	0.562892	Down	0.0579534	0	Hca.13G0011040	phosphatidylinositol-4-phosphate 5-kinase, putative, expressed		GO:0005524,GO:0005829,GO:0005886,GO:0006897,GO:0007164,GO:0009827,GO:0009846,GO:0009860,GO:0010118,GO:0016308,GO:0016324,GO:0046488,GO:0090406	ATP binding|cytosol|plasma membrane|endocytosis|establishment of tissue polarity|plant-type cell wall modification|pollen germination|pollen tube growth|stomatal movement|1-phosphatidylinositol-4-phosphate 5-kinase activity|apical plasma membrane|phosphatidylinositol metabolic process|pollen tube	ko00562,ko04144,ko04011,ko04139,ko04072,ko04810,ko04070	Inositol phosphate metabolism|Endocytosis|MAPK signaling pathway - yeast|Regulation of mitophagy - yeast|Phospholipase D signaling pathway|Regulation of actin cytoskeleton|Phosphatidylinositol signaling system
GWHGACDB016366	54.8263	108.575	1.0776	0.0099249	-6.65473	0.000207123	0.013145	Down	1.46831	0	Hca.13G0011310
GWHGACDB016377	183.906	338.717	29.0951	0.085898	-3.54123	0.000740114	0.0389843	Down	0.905474	0.475391	Hca.13G0011420	MATE efflux protein, putative, expressed		GO:0005215,GO:0005886,GO:0006879,GO:0009737,GO:0015137,GO:0015297,GO:0016021,GO:0016036,GO:0030001,GO:0046873,GO:0055072,GO:0071281,GO:0071369,GO:0071732	transporter activity|plasma membrane|cellular iron ion homeostasis|response to abscisic acid|citrate transmembrane transporter activity|antiporter activity|integral component of membrane|cellular response to phosphate starvation|metal ion transport|metal ion transmembrane transporter activity|iron ion homeostasis|cellular response to iron ion|cellular response to ethylene stimulus|cellular respon…
GWHGACDB016389	180.898	335.933	25.8623	0.0769866	-3.69925	0.000494006	0.0274537	Down	0	2.34447	Hca.13G0011540	arabinogalactan peptide 23 precursor, putative, expressed
GWHGACDB016391	105.162	206.014	4.31039	0.0209228	-5.57878	3.75282e-05	0.00298016	Down	0	0	Hca.13G0011560	arabinogalactan peptide 23 precursor, putative, expressed
GWHGACDB016393	63.6422	126.207	1.0776	0.00853834	-6.87183	8.4374e-05	0.00601343	Down	0	0	Hca.13G0011580	arabinogalactan peptide 23 precursor, putative, expressed
GWHGACDB016486	370.223	721.049	19.3967	0.0269007	-5.21621	7.73775e-07	0.000113661	Down	4.40302	0	Hca.13G0012510	HVA22, putative, expressed
GWHGACDB016524	325.649	618.97	32.3279	0.0522285	-4.25902	2.5097e-05	0.00209956	Down	10.3503	0.713141	Hca.13G0012890	fructose-bisphospate aldolase isozyme, putative, expressed		GO:0004332,GO:0005507,GO:0005618,GO:0005730,GO:0005739,GO:0005740,GO:0005741,GO:0005774,GO:0005829,GO:0005886,GO:0006094,GO:0006096,GO:0009506,GO:0009507,GO:0009651,GO:0046686,GO:0048046,GO:0080167	fructose-bisphosphate aldolase activity|copper ion binding|cell wall|nucleolus|mitochondrion|mitochondrial envelope|mitochondrial outer membrane|vacuolar membrane|cytosol|plasma membrane|gluconeogenesis|glycolytic process|plasmodesma|chloroplast|response to salt stress|response to cadmium ion|apoplast|response to karrikin	ko00710,ko00680,ko01200,ko01230,ko00030,ko00051,ko00010	Carbon fixation in photosynthetic organisms|Methane metabolism|Carbon metabolism|Biosynthesis of amino acids|Pentose phosphate pathway|Fructose and mannose metabolism|Glycolysis / Gluconeogenesis
GWHGACDB016602	45.6808	81.6632	9.69837	0.118761	-3.07387	0.0295951	0.631355	Down	0.370363	0	Hca.13G0013670	lecithine cholesterol acyltransferase, putative, expressed		GO:0005773,GO:0005783,GO:0006071,GO:0008374,GO:0016021,GO:0019432,GO:0046027	vacuole|endoplasmic reticulum|glycerol metabolic process|O-acyltransferase activity|integral component of membrane|triglyceride biosynthetic process|phospholipid:diacylglycerol acyltransferase activity	ko00561	Glycerolipid metabolism
GWHGACDB016667	57.9995	115.999	0	0	#NAME?	3.42318e-05	0.00274627	Down	1.66462	0	Hca.13G0014320	phospholipid-transporting ATPase 4, putative, expressed		GO:0000139,GO:0000287,GO:0004012,GO:0005524,GO:0005802,GO:0005886,GO:0016021,GO:0045332,GO:0048194	Golgi membrane|magnesium ion binding|phospholipid-translocating ATPase activity|ATP binding|trans-Golgi network|plasma membrane|integral component of membrane|phospholipid translocation|Golgi vesicle budding
GWHGACDB016674	1505.08	2530.63	479.53	0.18949	-2.3998	0.00745807	0.238271	Down	62.4526	8.18692	Hca.13G0014390	polygalacturonase, putative, expressed		GO:0004650,GO:0005576,GO:0005975,GO:0009505,GO:0047911,GO:0071555	polygalacturonase activity|extracellular region|carbohydrate metabolic process|plant-type cell wall|galacturan 1,4-alpha-galacturonidase activity|cell wall organization	ko00040,ko00500	Pentose and glucuronate interconversions|Starch and sucrose metabolism
GWHGACDB016718	155.317	258.91	51.7246	0.199779	-2.32353	0.0225629	0.531588	Down	0	0	Hca.13G0014830	universal stress protein domain containing protein, putative, expressed
GWHGACDB016727	13.4559	26.9117	0	0	#NAME?	0.0221711	0.523935	Down	0	0	Hca.13G0014920	LTPL76 - Protease inhibitor/seed storage/LTP family protein precursor, expressed
GWHGACDB016742	15.7759	31.5517	0	0	#NAME?	0.0138722	0.37742	Down	0	0	Hca.13G0015070	drought induced 19 protein, putative, expressed
GWHGACDB016766	132.239	264.478	0	0	#NAME?	6.75972e-08	1.49999e-05	Down	9.5941	0	Hca.13G0015310	transporter family protein, putative, expressed		GO:0005351,GO:0005355,GO:0005886,GO:0005887,GO:0008645,GO:0015145,GO:0015749,GO:0090406	carbohydrate:proton symporter activity|glucose transmembrane transporter activity|plasma membrane|integral component of plasma membrane|hexose transmembrane transport|monosaccharide transmembrane transporter activity|monosaccharide transmembrane transport|pollen tube
GWHGACDB016874	117.376	228.286	6.46558	0.0283223	-5.14192	5.44885e-05	0.00411796	Down	0.251273	0	Hca.13G0016390	vesicle-associated membrane protein, putative, expressed		GO:0000149,GO:0005484,GO:0005768,GO:0005886,GO:0006887,GO:0006906,GO:0009504,GO:0009506,GO:0009920,GO:0015031,GO:0016021,GO:0031201,GO:0031901	SNARE binding|SNAP receptor activity|endosome|plasma membrane|exocytosis|vesicle fusion|cell plate|plasmodesma|cell plate formation involved in plant-type cell wall biogenesis|protein transport|integral component of membrane|SNARE complex|early endosome membrane
GWHGACDB016946	223.451	429.66	17.2415	0.0401283	-4.63923	1.89421e-05	0.00166379	Down	32.7091	1.58109	Hca.13G0017110	OsCML28 - Calmodulin-related calcium sensor protein, expressed		GO:0005509,GO:0005737,GO:0009567	calcium ion binding|cytoplasm|double fertilization forming a zygote and endosperm
GWHGACDB017160	569.377	964.183	174.571	0.181055	-2.4655	0.00567868	0.195461	Down	6.15271	1.12443	Hca.13G0019250	1,4-alpha-glucan-branching enzyme, chloroplast precursor, putative, expressed		GO:0003844,GO:0004553,GO:0005978,GO:0009501,GO:0009507,GO:0019252,GO:0043169,GO:0102752	1,4-alpha-glucan branching enzyme activity|hydrolase activity, hydrolyzing O-glycosyl compounds|glycogen biosynthetic process|amyloplast|chloroplast|starch biosynthetic process|cation binding|1,4-alpha-glucan branching enzyme activity (using a glucosylated glycogenin as primer for glycogen synthesis)	ko00500	Starch and sucrose metabolism
GWHGACDB017178	143.867	233.854	53.8798	0.2304	-2.11779	0.0388089	0.747739	Down	1.80982	0.246709	Hca.13G0019430	ras-related protein, putative, expressed		GO:0003924,GO:0005525,GO:0005737,GO:0007264,GO:0016020	GTPase activity|GTP binding|cytoplasm|small GTPase mediated signal transduction|membrane	ko04145,ko04520,ko04015,ko04071,ko04014,ko04151,ko04510,ko04013,ko04310,ko04024,ko04010,ko04810,ko04370	Phagosome|Adherens junction|Rap1 signaling pathway|Sphingolipid signaling pathway|Ras signaling pathway|PI3K-Akt signaling pathway|Focal adhesion|MAPK signaling pathway - fly|Wnt signaling pathway|cAMP signaling pathway|MAPK signaling pathway|Regulation of actin cytoskeleton|VEGF signaling pathway
GWHGACDB017209	503.345	1001.3	5.38798	0.00538097	-7.53792	2.68647e-10	2.80181e-07	Down	14.0228	0.0340263	Hca.13G0019740
GWHGACDB017217	53.5839	103.935	3.23279	0.0311039	-5.00676	0.0012745	0.059965	Down	1.4621	0	Hca.13G0019820	DANA2, putative, expressed		GO:0009536,GO:0015288,GO:0022843,GO:0031359,GO:0034426,GO:0034765,GO:0046930	plastid|porin activity|voltage-gated cation channel activity|integral component of chloroplast outer membrane|etioplast membrane|regulation of ion transmembrane transport|pore complex
GWHGACDB017244	11.1359	22.2718	0	0	#NAME?	0.0363871	0.721928	Down	0	0	Hca.13G0020090	protein phosphotase protein, putative, expressed		GO:0004722,GO:0005829,GO:0046872	protein serine/threonine phosphatase activity|cytosol|metal ion binding
GWHGACDB017264	1636.09	2663.33	608.842	0.228601	-2.12909	0.017018	0.43716	Down	36.9534	6.56705	Hca.13G0020290	transposon protein, putative, unclassified, expressed		GO:0004067,GO:0005737,GO:0008798,GO:0016787,GO:0033345,GO:0051604	asparaginase activity|cytoplasm|beta-aspartyl-peptidase activity|hydrolase activity|asparagine catabolic process via L-aspartate|protein maturation
GWHGACDB017366	17.6318	35.2637	0	0	#NAME?	0.00969288	0.29245	Down	0	0	Hca.13G0021310	OsMADS18 - MADS-box family gene with MIKCc type-box, expressed
GWHGACDB017461	104.069	199.518	8.62077	0.043208	-4.53256	0.000303501	0.0183319	Down	10.4756	0.42732	Hca.13G0022260
GWHGACDB017499	75.9305	147.551	4.31039	0.0292129	-5.09725	0.00032696	0.0195601	Down	2.4067	0.0687212	Hca.13G0022640	MA3 domain containing protein, expressed		GO:0003729,GO:0003743,GO:0005634,GO:0005737,GO:0005829,GO:0006417,GO:0016281	mRNA binding|translation initiation factor activity|nucleus|cytoplasm|cytosol|regulation of translation|eukaryotic translation initiation factor 4F complex
GWHGACDB017521	350.103	576.283	123.924	0.21504	-2.21733	0.0147818	0.394636	Down	10.4451	1.92703	Hca.13G0022860	sucrose transporter, putativ, expressed		GO:0005886,GO:0005887,GO:0005985,GO:0008506	plasma membrane|integral component of plasma membrane|sucrose metabolic process|sucrose:proton symporter activity
GWHGACDB017623	443.085	873.24	12.9312	0.0148083	-6.07745	2.87906e-08	8.04287e-06	Down	10.1694	0.428363	Hca.13G0023880	universal stress protein domain containing protein, putative, expressed
GWHGACDB017634	10.2079	20.4158	0	0	#NAME?	0.0450562	0.817228	Down	0.0514139	0	Hca.13G0023990	pectinesterase, putative, expressed		GO:0005618,GO:0016021,GO:0030599,GO:0042545,GO:0045330,GO:0045490,GO:0046910	cell wall|integral component of membrane|pectinesterase activity|cell wall modification|aspartyl esterase activity|pectin catabolic process|pectinesterase inhibitor activity	ko00040,ko00500	Pentose and glucuronate interconversions|Starch and sucrose metabolism
GWHGACDB017659	22.7358	45.4716	0	0	#NAME?	0.00386371	0.147424	Down	0.704235	0	Hca.13G0024240	pectinesterase, putative, expressed		GO:0005618,GO:0016021,GO:0030599,GO:0042545,GO:0045330,GO:0045490,GO:0046910	cell wall|integral component of membrane|pectinesterase activity|cell wall modification|aspartyl esterase activity|pectin catabolic process|pectinesterase inhibitor activity	ko00040,ko00500	Pentose and glucuronate interconversions|Starch and sucrose metabolism
GWHGACDB017676	12.9919	25.9838	0	0	#NAME?	0.0244134	0.562892	Down	0.55024	0	Hca.13G0024410	pectinesterase, putative, expressed		GO:0005618,GO:0016021,GO:0030599,GO:0042545,GO:0045330,GO:0045490,GO:0046910	cell wall|integral component of membrane|pectinesterase activity|cell wall modification|aspartyl esterase activity|pectin catabolic process|pectinesterase inhibitor activity	ko00040,ko00500	Pentose and glucuronate interconversions|Starch and sucrose metabolism
GWHGACDB017677	38.5116	77.0233	0	0	#NAME?	0.000355619	0.0208755	Down	1.2254	0	Hca.13G0024420	acyl-CoA dehydrogenase family member 10, putative, expressed		GO:0005777,GO:0006631,GO:0016627,GO:0048767,GO:0050660	peroxisome|fatty acid metabolic process|oxidoreductase activity, acting on the CH-CH group of donors|root hair elongation|flavin adenine dinucleotide binding
GWHGACDB017678	22.2718	44.5436	0	0	#NAME?	0.00418547	0.156271	Down	1.12465	0	Hca.13G0024430	pectinesterase, putative, expressed		GO:0005618,GO:0016021,GO:0030599,GO:0042545,GO:0045330,GO:0045490,GO:0046910	cell wall|integral component of membrane|pectinesterase activity|cell wall modification|aspartyl esterase activity|pectin catabolic process|pectinesterase inhibitor activity	ko00040,ko00500	Pentose and glucuronate interconversions|Starch and sucrose metabolism
GWHGACDB017682	103.471	206.942	0	0	#NAME?	5.2888e-07	8.39979e-05	Down	2.4676	0	Hca.13G0024470			GO:0005618,GO:0016021,GO:0030599,GO:0042545,GO:0045330,GO:0045490,GO:0046910	cell wall|integral component of membrane|pectinesterase activity|cell wall modification|aspartyl esterase activity|pectin catabolic process|pectinesterase inhibitor activity	ko00040,ko00500	Pentose and glucuronate interconversions|Starch and sucrose metabolism
GWHGACDB017687	161.006	322.013	0	0	#NAME?	1.18324e-08	3.85637e-06	Down	2.86455	0	Hca.13G0024520			GO:0005618,GO:0016021,GO:0030599,GO:0042545,GO:0045330,GO:0045490,GO:0046910	cell wall|integral component of membrane|pectinesterase activity|cell wall modification|aspartyl esterase activity|pectin catabolic process|pectinesterase inhibitor activity	ko00040,ko00500	Pentose and glucuronate interconversions|Starch and sucrose metabolism
GWHGACDB017700	42.6876	85.3752	0	0	#NAME?	0.00020599	0.0130996	Down	0.21387	0	Hca.13G0024650	NAD dependent epimerase/dehydratase family domain containing protein, expressed		GO:0000139,GO:0005737,GO:0005768,GO:0005794,GO:0005802,GO:0005886,GO:0008460,GO:0016020,GO:0016021,GO:0019305,GO:0032580,GO:0033320,GO:0042732,GO:0048040,GO:0070403	Golgi membrane|cytoplasm|endosome|Golgi apparatus|trans-Golgi network|plasma membrane|dTDP-glucose 4,6-dehydratase activity|membrane|integral component of membrane|dTDP-rhamnose biosynthetic process|Golgi cisterna membrane|UDP-D-xylose biosynthetic process|D-xylose metabolic process|UDP-glucuronate decarboxylase activity|NAD+ binding	ko00520,ko00500	Amino sugar and nucleotide sugar metabolism|Starch and sucrose metabolism
GWHGACDB017705	207.598	332.221	82.9749	0.249758	-2.0014	0.0368226	0.727799	Down	1.12076	0.0629304	Hca.13G0024700	pectinesterase, putative, expressed		GO:0005618,GO:0016021,GO:0030599,GO:0042545,GO:0045330,GO:0045490,GO:0046910	cell wall|integral component of membrane|pectinesterase activity|cell wall modification|aspartyl esterase activity|pectin catabolic process|pectinesterase inhibitor activity	ko00040,ko00500	Pentose and glucuronate interconversions|Starch and sucrose metabolism
GWHGACDB017706	116.927	233.854	0	0	#NAME?	1.93229e-07	3.62021e-05	Down	0.700555	0	Hca.13G0024710	pectinesterase, putative, expressed		GO:0005618,GO:0016021,GO:0030599,GO:0042545,GO:0045330,GO:0045490,GO:0046910	cell wall|integral component of membrane|pectinesterase activity|cell wall modification|aspartyl esterase activity|pectin catabolic process|pectinesterase inhibitor activity	ko00040,ko00500	Pentose and glucuronate interconversions|Starch and sucrose metabolism
GWHGACDB017709	11.1359	22.2718	0	0	#NAME?	0.0363871	0.721928	Down	0.224613	0	Hca.13G0024740			GO:0005618,GO:0016021,GO:0030599,GO:0042545,GO:0045330,GO:0045490,GO:0046910	cell wall|integral component of membrane|pectinesterase activity|cell wall modification|aspartyl esterase activity|pectin catabolic process|pectinesterase inhibitor activity	ko00040,ko00500	Pentose and glucuronate interconversions|Starch and sucrose metabolism
GWHGACDB017711	16.7038	33.4077	0	0	#NAME?	0.0115753	0.329544	Down	0.278147	0	Hca.13G0024760	pectinesterase, putative, expressed		GO:0005618,GO:0016021,GO:0030599,GO:0042545,GO:0045330,GO:0045490,GO:0046910	cell wall|integral component of membrane|pectinesterase activity|cell wall modification|aspartyl esterase activity|pectin catabolic process|pectinesterase inhibitor activity	ko00040,ko00500	Pentose and glucuronate interconversions|Starch and sucrose metabolism
GWHGACDB017713	33.4077	66.8154	0	0	#NAME?	0.000723028	0.0382776	Down	0	0	Hca.13G0024780
GWHGACDB017719	81.1992	162.398	0	0	#NAME?	3.44215e-06	0.000383267	Down	1.14363	0	Hca.13G0024840	pectinesterase, putative, expressed		GO:0005618,GO:0016021,GO:0030599,GO:0042545,GO:0045330,GO:0045490,GO:0046910	cell wall|integral component of membrane|pectinesterase activity|cell wall modification|aspartyl esterase activity|pectin catabolic process|pectinesterase inhibitor activity	ko00040,ko00500	Pentose and glucuronate interconversions|Starch and sucrose metabolism
GWHGACDB017727	38.5116	77.0233	0	0	#NAME?	0.000355619	0.0208755	Down	0.396158	0	Hca.13G0024920	pectinesterase, putative, expressed		GO:0005618,GO:0016021,GO:0030599,GO:0042545,GO:0045330,GO:0045490,GO:0046910	cell wall|integral component of membrane|pectinesterase activity|cell wall modification|aspartyl esterase activity|pectin catabolic process|pectinesterase inhibitor activity	ko00040,ko00500	Pentose and glucuronate interconversions|Starch and sucrose metabolism
GWHGACDB017888	271.404	429.66	113.148	0.263342	-1.92499	0.0370014	0.728655	Down	2.68652	0.902127	Hca.13G0026530	C2 domain containing protein, putative, expressed
GWHGACDB018040	14.3839	28.7677	0	0	#NAME?	0.0183278	0.459856	Down	0	0	Hca.13G0028050	ethylene-responsive protein related, putative, expressed
GWHGACDB018045	420.614	677.434	163.795	0.241787	-2.04819	0.0215839	0.516582	Down	0.111415	0	Hca.13G0028100	2,3-bisphosphoglycerate-independent phosphoglycerate mutase, putative, expressed		GO:0004619,GO:0005737,GO:0006007,GO:0006096,GO:0030145	phosphoglycerate mutase activity|cytoplasm|glucose catabolic process|glycolytic process|manganese ion binding	ko00260,ko01200,ko00680,ko01230,ko00010	Glycine, serine and threonine metabolism|Carbon metabolism|Methane metabolism|Biosynthesis of amino acids|Glycolysis / Gluconeogenesis
GWHGACDB018135	211.327	412.956	9.69837	0.0234852	-5.4121	2.59634e-06	0.000299757	Down	0.947899	0	Hca.13G0029000	peptidyl-prolyl isomerase, putative, expressed		GO:0000413,GO:0003755,GO:0005516,GO:0005528,GO:0005634,GO:0005737,GO:0005773,GO:0061077,GO:0070370	protein peptidyl-prolyl isomerization|peptidyl-prolyl cis-trans isomerase activity|calmodulin binding|FK506 binding|nucleus|cytoplasm|vacuole|chaperone-mediated protein folding|cellular heat acclimation
GWHGACDB018136	325.856	542.875	108.837	0.200483	-2.31845	0.0116469	0.329789	Down	51.1595	8.66633	Hca.13G0029010	cysteine proteinase inhibitor 8 precursor, putative, expressed		GO:0004869,GO:0005576,GO:0006952	cysteine-type endopeptidase inhibitor activity|extracellular region|defense response
GWHGACDB018137	165.556	325.725	5.38798	0.0165415	-5.91777	2.23945e-06	0.000261448	Down	1.62511	0.023146	Hca.13G0029020	protein transport protein, putative, expressed		GO:0000139,GO:0003400,GO:0005096,GO:0005783,GO:0005789,GO:0006886,GO:0007030,GO:0008270,GO:0008360,GO:0016236,GO:0030127,GO:0090110	Golgi membrane|regulation of COPII vesicle coating|GTPase activator activity|endoplasmic reticulum|endoplasmic reticulum membrane|intracellular protein transport|Golgi organization|zinc ion binding|regulation of cell shape|macroautophagy|COPII vesicle coat|cargo loading into COPII-coated vesicle	ko04141	Protein processing in endoplasmic reticulum
GWHGACDB018186	649.143	1237.94	60.3454	0.0487466	-4.35855	7.08797e-06	0.000713082	Down	7.93406	0.456652	Hca.13G0029510
GWHGACDB018189	849.782	1589.65	109.915	0.0691441	-3.85425	4.26408e-05	0.00333537	Down	10.7642	1.07447	Hca.13G0029540
GWHGACDB018641	114.143	228.286	0	0	#NAME?	2.36363e-07	4.32476e-05	Down	0.0528202	0	Hca.14G0002900	1,3-beta-glucan synthase component domain containing protein, expressed		GO:0000148,GO:0003843,GO:0006075,GO:0008360,GO:0009556,GO:0009846,GO:0009860,GO:0010208,GO:0016021,GO:0071555,GO:0080092	1,3-beta-D-glucan synthase complex|1,3-beta-D-glucan synthase activity|(1->3)-beta-D-glucan biosynthetic process|regulation of cell shape|microsporogenesis|pollen germination|pollen tube growth|pollen wall assembly|integral component of membrane|cell wall organization|regulation of pollen tube growth
GWHGACDB018805	53.9579	99.2951	8.62077	0.0868197	-3.52583	0.0110681	0.318876	Down	0	0	Hca.14G0004540	GTP-binding protein, putative, expressed
GWHGACDB018862	192.752	369.341	16.1639	0.0437643	-4.5141	4.24336e-05	0.00332748	Down	8.69155	0	Hca.14G0005110
GWHGACDB018917	58.6575	101.151	16.1639	0.1598	-2.64566	0.0401849	0.761053	Down	0.150456	0.026727	Hca.14G0005660	plasma membrane ATPase, putative, expressed		GO:0004365,GO:0006006,GO:0009507,GO:0009570,GO:0009941,GO:0016020,GO:0019253,GO:0047100,GO:0048046,GO:0050661,GO:0051287	glyceraldehyde-3-phosphate dehydrogenase (NAD+) (phosphorylating) activity|glucose metabolic process|chloroplast|chloroplast stroma|chloroplast envelope|membrane|reductive pentose-phosphate cycle|glyceraldehyde-3-phosphate dehydrogenase (NADP+) (phosphorylating) activity|apoplast|NADP binding|NAD binding	ko00710,ko01200	Carbon fixation in photosynthetic organisms|Carbon metabolism
GWHGACDB019037	67.803	128.063	7.54317	0.0589022	-4.08554	0.00257856	0.107427	Down	2.52652	0.0404009	Hca.14G0006860	hexokinase, putative, expressed		GO:0001678,GO:0004396,GO:0005524,GO:0005536,GO:0006096,GO:0009707,GO:0016021	cellular glucose homeostasis|hexokinase activity|ATP binding|glucose binding|glycolytic process|chloroplast outer membrane|integral component of membrane	ko04066,ko00524,ko00052,ko01200,ko00051,ko00010,ko00520,ko00500,ko00521	HIF-1 signaling pathway|Neomycin, kanamycin and gentamicin biosynthesis|Galactose metabolism|Carbon metabolism|Fructose and mannose metabolism|Glycolysis / Gluconeogenesis|Amino sugar and nucleotide sugar metabolism|Starch and sucrose metabolism|Streptomycin biosynthesis
GWHGACDB019085	30.6237	61.2474	0	0	#NAME?	0.00108911	0.052913	Down	2.19764	0	Hca.14G0007340	DUF260 domain containing protein, putative, expressed	LBD
GWHGACDB019267	169.897	338.717	1.0776	0.00318141	-8.29612	4.36983e-08	1.10261e-05	Down	1.87494	0	Hca.14G0009160	basic helix-loop-helix domain containing protein, expressed
GWHGACDB019269	589.24	1031.93	146.553	0.142019	-2.81584	0.00182759	0.0814554	Down	3.91306	0.439663	Hca.14G0009180	CESA4 - cellulose synthase, expressed		GO:0005618,GO:0005794,GO:0005802,GO:0005886,GO:0006970,GO:0009414,GO:0009833,GO:0009834,GO:0016021,GO:0016759,GO:0016760,GO:0030244,GO:0042742,GO:0046872,GO:0050832,GO:0071555	cell wall|Golgi apparatus|trans-Golgi network|plasma membrane|response to osmotic stress|response to water deprivation|plant-type primary cell wall biogenesis|plant-type secondary cell wall biogenesis|integral component of membrane|cellulose synthase activity|cellulose synthase (UDP-forming) activity|cellulose biosynthetic process|defense response to bacterium|metal ion binding|defense response t…
GWHGACDB019297	377.331	699.705	54.9574	0.0785436	-3.67036	0.000144444	0.00947454	Down	0.508531	0	Hca.14G0009460	metal transporter Nramp6, putative, expressed		GO:0005384,GO:0015086,GO:0016021,GO:0055072	manganese ion transmembrane transporter activity|cadmium ion transmembrane transporter activity|integral component of membrane|iron ion homeostasis	ko04142	Lysosome
GWHGACDB019319	241.742	483.483	0	0	#NAME?	2.87887e-10	2.81481e-07	Down	7.36918	0	Hca.14G0009680	aspartic proteinase nepenthesin precursor, putative, expressed		GO:0004190,GO:0005975,GO:0006508,GO:0007623,GO:0009507,GO:0009744,GO:0010019,GO:0010492,GO:0030163	aspartic-type endopeptidase activity|carbohydrate metabolic process|proteolysis|circadian rhythm|chloroplast|response to sucrose|chloroplast-nucleus signaling pathway|maintenance of shoot apical meristem identity|protein catabolic process
GWHGACDB019325	15.7759	31.5517	0	0	#NAME?	0.0138722	0.37742	Down	1.07092	0	Hca.14G0009740	aspartyl protease family protein, putative, expressed		GO:0004190,GO:0005975,GO:0006508,GO:0007623,GO:0009507,GO:0009744,GO:0010019,GO:0010492,GO:0030163	aspartic-type endopeptidase activity|carbohydrate metabolic process|proteolysis|circadian rhythm|chloroplast|response to sucrose|chloroplast-nucleus signaling pathway|maintenance of shoot apical meristem identity|protein catabolic process
GWHGACDB019327	111.823	223.646	0	0	#NAME?	2.80318e-07	4.9833e-05	Down	6.41331	0	Hca.14G0009760	aspartyl protease family protein, putative, expressed		GO:0004190,GO:0005975,GO:0006508,GO:0007623,GO:0009507,GO:0009744,GO:0010019,GO:0010492,GO:0030163	aspartic-type endopeptidase activity|carbohydrate metabolic process|proteolysis|circadian rhythm|chloroplast|response to sucrose|chloroplast-nucleus signaling pathway|maintenance of shoot apical meristem identity|protein catabolic process
GWHGACDB019353	77.1729	152.191	2.15519	0.0141611	-6.14192	6.83223e-05	0.005018	Down	2.08311	0	Hca.14G0010020	expressed protein
GWHGACDB019379	101.914	199.518	4.31039	0.021604	-5.53256	4.68814e-05	0.00362179	Down	5.27247	0.105188	Hca.14G0010280	syntaxin, putative, expressed		GO:0000149,GO:0005484,GO:0005886,GO:0006886,GO:0006887,GO:0006906,GO:0009860,GO:0012505,GO:0016021,GO:0030133,GO:0031201,GO:0048278	SNARE binding|SNAP receptor activity|plasma membrane|intracellular protein transport|exocytosis|vesicle fusion|pollen tube growth|endomembrane system|integral component of membrane|transport vesicle|SNARE complex|vesicle docking	ko04130	SNARE interactions in vesicular transport
GWHGACDB019381	478.988	788.793	169.183	0.214483	-2.22106	0.012581	0.350833	Down	4.82203	0.730257	Hca.14G0010300	calmodulin binding protein, putative, expressed		GO:0003700,GO:0005516,GO:0005634,GO:0043565,GO:0080142	DNA-binding transcription factor activity|calmodulin binding|nucleus|sequence-specific DNA binding|regulation of salicylic acid biosynthetic process
GWHGACDB019384	61.8458	115.071	8.62077	0.074917	-3.73856	0.00585243	0.200007	Down	0	0.0441053	Hca.14G0010330	external NADH-ubiquinone oxidoreductase 1, mitochondrial precursor, putative, expressed		GO:0005509,GO:0005739,GO:0005743,GO:0005758,GO:0005777,GO:0016491,GO:0055114	calcium ion binding|mitochondrion|mitochondrial inner membrane|mitochondrial intermembrane space|peroxisome|oxidoreductase activity|oxidation-reduction process
GWHGACDB019387	440.81	854.68	26.9399	0.0315205	-4.98757	1.15744e-06	0.000153073	Down	15.468	0.53036	Hca.14G0010360	transporter family protein, putative, expressed		GO:0008643,GO:0015293,GO:0016021	carbohydrate transport|symporter activity|integral component of membrane
GWHGACDB019403	267.575	503.899	31.2503	0.0620169	-4.01119	8.27659e-05	0.0059394	Down	21.7633	0.635691	Hca.14G0010520	expressed protein
GWHGACDB019484	10.2079	20.4158	0	0	#NAME?	0.0450562	0.817228	Down	1.18885	0	Hca.14G0011330			GO:0005576,GO:0060320	extracellular region|rejection of self pollen
GWHGACDB019487	513.148	979.959	46.3366	0.0472843	-4.4025	7.47493e-06	0.000742462	Down	9.32993	0.363888	Hca.14G0011360	UDP-arabinose 4-epimerase 1, putative, expressed		GO:0003978,GO:0006012,GO:0016021,GO:0032580,GO:0033358,GO:0045227,GO:0050373	UDP-glucose 4-epimerase activity|galactose metabolic process|integral component of membrane|Golgi cisterna membrane|UDP-L-arabinose biosynthetic process|capsule polysaccharide biosynthetic process|UDP-arabinose 4-epimerase activity	ko00520	Amino sugar and nucleotide sugar metabolism
GWHGACDB019510	32.4797	64.9594	0	0	#NAME?	0.000827235	0.042543	Down	0.220608	0	Hca.14G0011590	serine threonine kinase, putative, expressed	WRKY	GO:0004672,GO:0005524,GO:0016021,GO:0080092	protein kinase activity|ATP binding|integral component of membrane|regulation of pollen tube growth
GWHGACDB019566	299.049	501.115	96.9837	0.193536	-2.36933	0.0107314	0.312049	Down	3.29935	0.637853	Hca.14G0012150	sucrose-phosphate synthase, putative, expressed		GO:0005794,GO:0005986,GO:0016157,GO:0046524	Golgi apparatus|sucrose biosynthetic process|sucrose synthase activity|sucrose-phosphate synthase activity	ko00500	Starch and sucrose metabolism
GWHGACDB019630	11.1359	22.2718	0	0	#NAME?	0.0363871	0.721928	Down	0.642775	0	Hca.14G0012790
GWHGACDB019653	32.1653	62.1754	2.15519	0.0346631	-4.85046	0.00707142	0.23023	Down	0.0804219	0	Hca.14G0013020	myosin, putative, expressed		GO:0003774,GO:0005516,GO:0005524,GO:0005737,GO:0007015,GO:0016459,GO:0030048,GO:0051015	motor activity|calmodulin binding|ATP binding|cytoplasm|actin filament organization|myosin complex|actin filament-based movement|actin filament binding
GWHGACDB019757	160.855	257.054	64.6558	0.251526	-1.99122	0.0463045	0.833107	Down	2.30256	0.0803868	Hca.14G0014060	MSP domain containing protein, expressed
GWHGACDB019942	286.103	494.619	77.5869	0.156862	-2.67243	0.0046845	0.169852	Down	52.3056	9.19441	Hca.14G0015910
GWHGACDB020014	208.376	335.933	80.8197	0.240583	-2.05539	0.0322705	0.667777	Down	20.4548	4.94055	Hca.14G0016630	pathogenesis-related Bet v I family protein, putative, expressed		GO:0006952,GO:0009607	defense response|response to biotic stimulus
GWHGACDB020173	1600.8	2880.48	321.124	0.111483	-3.16511	0.00065384	0.0350898	Down	127.091	12.5205	Hca.14G0018220	3-ketoacyl-CoA synthase, putative, expressed		GO:0006633,GO:0009409,GO:0009416,GO:0016021,GO:0102336,GO:0102337,GO:0102338,GO:0102756	fatty acid biosynthetic process|response to cold|response to light stimulus|integral component of membrane|3-oxo-arachidoyl-CoA synthase activity|3-oxo-cerotoyl-CoA synthase activity|3-oxo-lignoceronyl-CoA synthase activity|very-long-chain 3-ketoacyl-CoA synthase activity	ko00062	Fatty acid elongation
GWHGACDB020174	175.899	337.789	14.0088	0.0414719	-4.59172	4.57427e-05	0.00354257	Down	0.309734	0.279118	Hca.14G0018230	3-ketoacyl-CoA synthase, putative, expressed		GO:0006633,GO:0009409,GO:0009416,GO:0016021,GO:0102336,GO:0102337,GO:0102338,GO:0102756	fatty acid biosynthetic process|response to cold|response to light stimulus|integral component of membrane|3-oxo-arachidoyl-CoA synthase activity|3-oxo-cerotoyl-CoA synthase activity|3-oxo-lignoceronyl-CoA synthase activity|very-long-chain 3-ketoacyl-CoA synthase activity	ko00062	Fatty acid elongation
GWHGACDB020177	59.3914	118.783	0	0	#NAME?	2.94655e-05	0.0024261	Down	0	0	Hca.14G0018260	3-ketoacyl-CoA synthase, putative, expressed		GO:0006633,GO:0009409,GO:0009416,GO:0016021,GO:0102336,GO:0102337,GO:0102338,GO:0102756	fatty acid biosynthetic process|response to cold|response to light stimulus|integral component of membrane|3-oxo-arachidoyl-CoA synthase activity|3-oxo-cerotoyl-CoA synthase activity|3-oxo-lignoceronyl-CoA synthase activity|very-long-chain 3-ketoacyl-CoA synthase activity	ko00062	Fatty acid elongation
GWHGACDB020188	809.801	1443.95	175.648	0.121644	-3.03926	0.000800903	0.0416094	Down	7.73382	0.852966	Hca.14G0018370	3-ketoacyl-CoA synthase, putative, expressed		GO:0006633,GO:0006970,GO:0009611,GO:0009922,GO:0010345,GO:0016021,GO:0102336,GO:0102337,GO:0102338,GO:0102756	fatty acid biosynthetic process|response to osmotic stress|response to wounding|fatty acid elongase activity|suberin biosynthetic process|integral component of membrane|3-oxo-arachidoyl-CoA synthase activity|3-oxo-cerotoyl-CoA synthase activity|3-oxo-lignoceronyl-CoA synthase activity|very-long-chain 3-ketoacyl-CoA synthase activity	ko00062	Fatty acid elongation
GWHGACDB020204	32.0157	64.0314	0	0	#NAME?	0.000885466	0.0449019	Down	0.548813	0	Hca.14G0018530	annexin, putative, expressed		GO:0005509,GO:0005544	calcium ion binding|calcium-dependent phospholipid binding
GWHGACDB020271	149.121	275.613	22.6295	0.082106	-3.60637	0.000983662	0.0487808	Down	3.37962	0.195577	Hca.14G0019200	OsRR10 type-A response regulator, expressed	ARR-B	GO:0000160,GO:0005634,GO:0009736	phosphorelay signal transduction system|nucleus|cytokinin-activated signaling pathway	ko04075	Plant hormone signal transduction
GWHGACDB020274	342.92	598.554	87.2853	0.145827	-2.77767	0.00289846	0.117167	Down	3.08537	0.481812	Hca.14G0019230	aquaporin protein, putative, expressed		GO:0015267,GO:0016021	channel activity|integral component of membrane
GWHGACDB020420	35.8025	70.5273	1.0776	0.0152791	-6.03229	0.00191115	0.0843388	Down	0	0	Hca.14G0020690	expressed protein
GWHGACDB020538	65.4678	116.927	14.0088	0.119808	-3.06121	0.016913	0.436252	Down	14.0838	1.33082	Hca.14G0021870	fasciclin domain containing protein, expressed		GO:0005576,GO:0005773	extracellular region|vacuole
GWHGACDB020626	68.6714	137.343	0	0	#NAME?	1.13114e-05	0.00106279	Down	0.853135	0	Hca.14G0022750	O-methyltransferase, putative, expressed		GO:0008171,GO:0046983	O-methyltransferase activity|protein dimerization activity
GWHGACDB020831	12.0639	24.1278	0	0	#NAME?	0.0297032	0.631355	Down	0.123167	0	Hca.14G0024800	receptor-like protein kinase, putative, expressed		GO:0003690,GO:0005634,GO:0006260,GO:0006974,GO:0016607,GO:0035874,GO:0046872,GO:0048638	double-stranded DNA binding|nucleus|DNA replication|cellular response to DNA damage stimulus|nuclear speck|cellular response to copper ion starvation|metal ion binding|regulation of developmental growth
GWHGACDB020845	142.447	284.893	0	0	#NAME?	3.52777e-08	9.43393e-06	Down	13.9341	0	Hca.14G0024940	glucan endo-1,3-beta-glucosidase precursor, putative, expressed		GO:0005975,GO:0006952,GO:0042973	carbohydrate metabolic process|defense response|glucan endo-1,3-beta-D-glucosidase activity
GWHGACDB020846	742.841	1445.81	39.8711	0.027577	-5.18039	2.95295e-07	5.21988e-05	Down	76.4228	2.37187	Hca.14G0024950	glucan endo-1,3-beta-glucosidase precursor, putative, expressed		GO:0031410	cytoplasmic vesicle
GWHGACDB020849	130.996	259.838	2.15519	0.00829438	-6.91365	1.35377e-06	0.000174307	Down	19.466	0	Hca.14G0024980	X8 domain containing protein, expressed		GO:0005576,GO:0005618,GO:0005975,GO:0042973,GO:0046658,GO:0071555	extracellular region|cell wall|carbohydrate metabolic process|glucan endo-1,3-beta-D-glucosidase activity|anchored component of plasma membrane|cell wall organization
GWHGACDB020851	86.3032	172.606	0	0	#NAME?	2.18439e-06	0.000255974	Down	3.96068	0	Hca.14G0025000	X8 domain containing protein, expressed		GO:0005576,GO:0005618,GO:0005975,GO:0042973,GO:0046658,GO:0071555	extracellular region|cell wall|carbohydrate metabolic process|glucan endo-1,3-beta-D-glucosidase activity|anchored component of plasma membrane|cell wall organization
GWHGACDB020852	158.372	314.589	2.15519	0.00685082	-7.18951	2.78809e-07	4.9833e-05	Down	16.0622	0	Hca.14G0025010	X8 domain containing protein, expressed		GO:0005576,GO:0005618,GO:0005975,GO:0042973,GO:0046658,GO:0071555	extracellular region|cell wall|carbohydrate metabolic process|glucan endo-1,3-beta-D-glucosidase activity|anchored component of plasma membrane|cell wall organization
GWHGACDB020854	384.098	762.809	5.38798	0.00706334	-7.14543	2.20053e-09	1.07578e-06	Down	12.6267	0	Hca.14G0025030	glucan endo-1,3-beta-glucosidase precursor, putative, expressed		GO:0005576,GO:0005618,GO:0005975,GO:0042973,GO:0046658,GO:0071555	extracellular region|cell wall|carbohydrate metabolic process|glucan endo-1,3-beta-D-glucosidase activity|anchored component of plasma membrane|cell wall organization
GWHGACDB020855	206.238	409.244	3.23279	0.00789941	-6.98404	7.78013e-08	1.67879e-05	Down	6.08551	0.0319571	Hca.14G0025040	glucan endo-1,3-beta-glucosidase precursor, putative, expressed		GO:0005975,GO:0006952,GO:0042973	carbohydrate metabolic process|defense response|glucan endo-1,3-beta-D-glucosidase activity
GWHGACDB020856	169.433	337.789	1.0776	0.00319015	-8.29216	4.47657e-08	1.1205e-05	Down	2.25503	0	Hca.14G0025050	X8 domain containing protein, expressed		GO:0005975,GO:0006952,GO:0042973	carbohydrate metabolic process|defense response|glucan endo-1,3-beta-D-glucosidase activity
GWHGACDB020857	511.532	1013.37	9.69837	0.00957044	-6.7072	2.65809e-09	1.24129e-06	Down	13.5818	0.144925	Hca.14G0025060	glucan endo-1,3-beta-glucosidase precursor, putative, expressed		GO:0005975,GO:0006952,GO:0042973	carbohydrate metabolic process|defense response|glucan endo-1,3-beta-D-glucosidase activity
GWHGACDB020877	698.687	1391.99	5.38798	0.00387071	-8.01318	2.62965e-11	5.8769e-08	Down	39.6047	0.263923	Hca.14G0025260
GWHGACDB020958	47.7764	89.0872	6.46558	0.0725759	-3.78437	0.00960773	0.291286	Down	0	0	Hca.14G0026070	pectate lyase family protein, expressed
GWHGACDB021078	498.211	978.103	18.3191	0.0187293	-5.73856	6.67224e-08	1.49115e-05	Down	12.7039	0.339786	Hca.14G0027270
GWHGACDB021083	390.714	760.953	20.4743	0.0269062	-5.21592	6.80474e-07	0.000103276	Down	12.3364	0.51152	Hca.14G0027320
GWHGACDB021095	169.193	300.669	37.7159	0.12544	-2.99493	0.00379523	0.145578	Down	4.78635	0.473588	Hca.14G0027440	expressed protein		GO:0000139,GO:0005794,GO:0009409,GO:0016021,GO:0016413,GO:0045492,GO:0045893,GO:0050826,GO:1990538	Golgi membrane|Golgi apparatus|response to cold|integral component of membrane|O-acetyltransferase activity|xylan biosynthetic process|positive regulation of transcription, DNA-templated|response to freezing|xylan O-acetyltransferase activity
GWHGACDB021140	358.652	677.434	39.8711	0.058856	-4.08667	3.77835e-05	0.00299283	Down	19.527	1.26227	Hca.14G0027890	DUF567 domain containing protein, putative, expressed
GWHGACDB021156	19.6374	37.1197	2.15519	0.0580607	-4.10629	0.0408328	0.766617	Down	0.121693	0.0213912	Hca.14G0028050	calcium-transporting ATPase, plasma membrane-type, putative, expressed		GO:0000325,GO:0005388,GO:0005516,GO:0005524,GO:0005773,GO:0005774,GO:0005887,GO:0009507,GO:0009624,GO:0009705,GO:0042742,GO:0043069,GO:0046872,GO:0055081	plant-type vacuole|calcium-transporting ATPase activity|calmodulin binding|ATP binding|vacuole|vacuolar membrane|integral component of plasma membrane|chloroplast|response to nematode|plant-type vacuole membrane|defense response to bacterium|negative regulation of programmed cell death|metal ion binding|anion homeostasis
GWHGACDB021158	42.2984	83.5192	1.0776	0.0129024	-6.27622	0.000848872	0.0435402	Down	2.49381	0	Hca.14G0028070
GWHGACDB021259	12.5279	25.0558	0	0	#NAME?	0.0269106	0.59677	Down	0.517658	0	Hca.15G0000670	expressed protein		GO:0000139,GO:0005886,GO:0009908,GO:0015031	Golgi membrane|plasma membrane|flower development|protein transport
GWHGACDB021420	33.0933	64.0314	2.15519	0.0336584	-4.89289	0.00628226	0.209551	Down	0.325911	0	Hca.15G0002280	pectinacetylesterase domain containing protein, expressed
GWHGACDB021612	34.6349	64.9594	4.31039	0.0663551	-3.91365	0.0160404	0.419274	Down	0.29069	0	Hca.15G0004200	class I glutamine amidotransferase, putative, expressed		GO:0000162,GO:0004049,GO:0005950,GO:0006541,GO:0009507	tryptophan biosynthetic process|anthranilate synthase activity|anthranilate synthase complex|glutamine metabolic process|chloroplast	ko01230,ko02024,ko00400	Biosynthesis of amino acids|Quorum sensing|Phenylalanine, tyrosine and tryptophan biosynthesis
GWHGACDB021633	26.1334	50.1115	2.15519	0.0430079	-4.53925	0.0158287	0.415476	Down	1.22407	0.145096	Hca.15G0004410	expressed protein
GWHGACDB021649	1281.31	2031.37	531.255	0.261525	-1.93498	0.0271146	0.598279	Down	33.0767	8.04493	Hca.15G0004570	expressed protein
GWHGACDB021671	385.245	594.842	175.648	0.295285	-1.75982	0.0476121	0.849122	Down	7.49257	2.68688	Hca.15G0004790	dihydroflavonol-4-reductase, putative, expressed		GO:0006952,GO:0009813,GO:0016491,GO:0050662	defense response|flavonoid biosynthetic process|oxidoreductase activity|coenzyme binding
GWHGACDB021949	138.868	235.71	42.0263	0.178297	-2.48765	0.0176049	0.450695	Down	0.201782	0	Hca.15G0007570	leucine-rich repeat family protein, putative, expressed		GO:0004127,GO:0005524,GO:0005634,GO:0005737,GO:0006207,GO:0006221,GO:0009041	cytidylate kinase activity|ATP binding|nucleus|cytoplasm|'de novo' pyrimidine nucleobase biosynthetic process|pyrimidine nucleotide biosynthetic process|uridylate kinase activity
GWHGACDB021976	57.0411	101.151	12.9312	0.12784	-2.96759	0.0247297	0.566429	Down	1.70278	0.139729	Hca.15G0007840			GO:0005634,GO:0009877,GO:0036377,GO:0042803,GO:0043565,GO:0045893	nucleus|nodulation|arbuscular mycorrhizal association|protein homodimerization activity|sequence-specific DNA binding|positive regulation of transcription, DNA-templated
GWHGACDB021977	72.9666	130.847	15.0863	0.115298	-3.11656	0.0127003	0.352902	Down	0.181094	0	Hca.15G0007850	ATP synthase, putative, expressed		GO:0005634,GO:0009877,GO:0036377,GO:0042803,GO:0043565,GO:0045893	nucleus|nodulation|arbuscular mycorrhizal association|protein homodimerization activity|sequence-specific DNA binding|positive regulation of transcription, DNA-templated
GWHGACDB022061	57.5951	107.647	7.54317	0.0700733	-3.83499	0.00586615	0.200153	Down	1.08287	0.133646	Hca.15G0008690	endoglucanase precursor, putative, expressed		GO:0005576,GO:0008810,GO:0030245,GO:0030246,GO:0071555	extracellular region|cellulase activity|cellulose catabolic process|carbohydrate binding|cell wall organization
GWHGACDB022275	627.824	1041.21	214.442	0.205955	-2.2796	0.00976672	0.293264	Down	40.537	3.65061	Hca.15G0010830	LTPL35 - Protease inhibitor/seed storage/LTP family protein precursor, putative
GWHGACDB022322	430.213	832.408	28.0175	0.0336584	-4.89289	1.68713e-06	0.000209472	Down	0	0	Hca.15G0011300	starch synthase, putative, expressed		GO:0004373,GO:0009501,GO:0009507,GO:0019252,GO:0102502	glycogen (starch) synthase activity|amyloplast|chloroplast|starch biosynthetic process|ADP-glucose-starch glucosyltransferase activity
GWHGACDB022399	108.215	194.878	21.5519	0.110592	-3.17668	0.00542523	0.187771	Down	7.84686	0.332195	Hca.15G0012070
GWHGACDB022441	103.695	204.158	3.23279	0.0158347	-5.98076	2.02669e-05	0.00175654	Down	2.02913	0.0414911	Hca.15G0012490	clathrin assembly protein, putative, expressed		GO:0005545,GO:0005794,GO:0005905,GO:0006897,GO:0030136,GO:0030276,GO:0048268	1-phosphatidylinositol binding|Golgi apparatus|clathrin-coated pit|endocytosis|clathrin-coated vesicle|clathrin binding|clathrin coat assembly
GWHGACDB022566	109.039	218.078	0	0	#NAME?	3.45106e-07	5.96556e-05	Down	3.61109	0	Hca.15G0013740	transposon protein, putative, Mutator sub-class, expressed		GO:0003723,GO:0005634,GO:0006396,GO:1990904	RNA binding|nucleus|RNA processing|ribonucleoprotein complex
GWHGACDB022598	20.9546	40.8316	1.0776	0.0263912	-5.2438	0.0163767	0.424935	Down	0	0	Hca.15G0014060	4F5 protein family protein, expressed
GWHGACDB022622	265.764	519.675	11.8536	0.0228096	-5.45422	9.80078e-07	0.000133907	Down	11.4331	0	Hca.15G0014300	DEF8 - Defensin and Defensin-like DEFL family, expressed		GO:0005576,GO:0031640,GO:0050832	extracellular region|killing of cells of other organism|defense response to fungus
GWHGACDB022625	282.648	564.219	1.0776	0.00190989	-9.03229	4.69639e-10	3.67352e-07	Down	10.6471	0	Hca.15G0014330	DEF8 - Defensin and Defensin-like DEFL family, expressed		GO:0005576,GO:0031640,GO:0050832	extracellular region|killing of cells of other organism|defense response to fungus
GWHGACDB022627	188.981	369.341	8.62077	0.023341	-5.42099	3.98522e-06	0.000431452	Down	0	0	Hca.15G0014350	DEF8 - Defensin and Defensin-like DEFL family, expressed		GO:0005576,GO:0031640,GO:0050832	extracellular region|killing of cells of other organism|defense response to fungus
GWHGACDB022638	120.354	218.078	22.6295	0.103768	-3.26857	0.00357496	0.13792	Down	0	0	Hca.15G0014460
GWHGACDB022786	45.4716	90.9431	0	0	#NAME?	0.000145316	0.00951183	Down	0.381975	0	Hca.15G0015940	protein kinase family protein, putative, expressed
GWHGACDB022813	11.5999	23.1998	0	0	#NAME?	0.0328404	0.6707	Down	0	0	Hca.15G0016210
GWHGACDB022874	53.3291	93.7271	12.9312	0.137966	-2.85762	0.0325996	0.670595	Down	0	0	Hca.15G0016820	emp24/gp25L/p24 family protein, putative, expressed
GWHGACDB023124	1192.41	1830.93	553.885	0.302516	-1.72492	0.0467888	0.840372	Down	27.1592	8.34708	Hca.15G0019320	OsGH3.5 - Probable indole-3-acetic acid-amido synthetase, expressed		GO:0005773,GO:0009416,GO:0009585,GO:0009611,GO:0009627,GO:0009640,GO:0009694,GO:0009733,GO:0009864,GO:0010119,GO:0010193,GO:0031348,GO:0040008,GO:0070566,GO:0080123,GO:2000377	vacuole|response to light stimulus|red, far-red light phototransduction|response to wounding|systemic acquired resistance|photomorphogenesis|jasmonic acid metabolic process|response to auxin|induced systemic resistance, jasmonic acid mediated signaling pathway|regulation of stomatal movement|response to ozone|negative regulation of defense response|regulation of growth|adenylyltransferase activit…	ko04075	Plant hormone signal transduction
GWHGACDB023135	902.189	1420.75	383.624	0.270014	-1.88889	0.0293643	0.631355	Down	3.91781	0.674579	Hca.15G0019430	NAD dependent epimerase/dehydratase family protein, putative, expressed
GWHGACDB023139	32.0905	63.1034	1.0776	0.0170767	-5.87183	0.00313352	0.124418	Down	0	0	Hca.15G0019470	dynamin family protein, putative, expressed		GO:0000266,GO:0003924,GO:0005525,GO:0005737,GO:0005874,GO:0008017,GO:0016020	mitochondrial fission|GTPase activity|GTP binding|cytoplasm|microtubule|microtubule binding|membrane
GWHGACDB023366	121.447	224.574	18.3191	0.0815729	-3.61577	0.00154649	0.0710522	Down	0.23074	0	Hca.15G0021740	methyltransferase, putative, expressed
GWHGACDB023506	130.726	243.134	18.3191	0.0753459	-3.73033	0.000983785	0.0487808	Down	0.519263	0.402356	Hca.15G0023140	transmembrane BAX inhibitor motif-containing protein, putative, expressed		GO:0016021	integral component of membrane
GWHGACDB023525	185.598	371.197	0	0	#NAME?	3.25011e-09	1.47376e-06	Down	0.272063	0	Hca.15G0023330	DEF7 - Defensin and Defensin-like DEFL family, expressed		GO:0005576,GO:0031640,GO:0050832	extracellular region|killing of cells of other organism|defense response to fungus
GWHGACDB023527	309.171	616.186	2.15519	0.00349763	-8.15941	8.37646e-10	5.57623e-07	Down	0	0	Hca.15G0023350	DEF7 - Defensin and Defensin-like DEFL family, expressed		GO:0005576,GO:0031640,GO:0050832	extracellular region|killing of cells of other organism|defense response to fungus
GWHGACDB023529	258.984	516.891	1.0776	0.00208476	-8.9059	1.01294e-09	6.33859e-07	Down	0	0	Hca.15G0023370	DEF7 - Defensin and Defensin-like DEFL family, expressed
GWHGACDB023546	20.8798	41.7596	0	0	#NAME?	0.00534273	0.186151	Down	0.883703	0	Hca.15G0023540	DUF260 domain containing protein, putative, expressed	LBD	GO:0005634,GO:0010311,GO:0045893	nucleus|lateral root formation|positive regulation of transcription, DNA-templated
GWHGACDB023633	28.7677	57.5355	0	0	#NAME?	0.00144562	0.0670084	Down	0	0	Hca.15G0024410	aminotransferase, putative, expressed		GO:0004015,GO:0005739,GO:0009102,GO:0030170,GO:0034387,GO:0102351	adenosylmethionine-8-amino-7-oxononanoate transaminase activity|mitochondrion|biotin biosynthetic process|pyridoxal phosphate binding|4-aminobutyrate:pyruvate transaminase activity|gamma-aminobutyrate transaminase (glyoxylate dependent) activity	ko00250,ko00650	Alanine, aspartate and glutamate metabolism|Butanoate metabolism
GWHGACDB023648	197.093	382.332	11.8536	0.0310033	-5.01144	9.95899e-06	0.000952896	Down	0.941977	0.305309	Hca.15G0024560	rho GDP-dissociation inhibitor 1, putative, expressed		GO:0005094,GO:0005096,GO:0005737,GO:0009932,GO:0010053	Rho GDP-dissociation inhibitor activity|GTPase activator activity|cytoplasm|cell tip growth|root epidermal cell differentiation
GWHGACDB023654	52.4315	104.863	0	0	#NAME?	6.36078e-05	0.00469378	Down	3.21601	0	Hca.15G0024620	expressed protein
GWHGACDB023706	948.199	1478.29	418.107	0.282832	-1.82198	0.0353038	0.712176	Down	10.372	2.55469	Hca.15G0025140	CESA7 - cellulose synthase, expressed		GO:0005794,GO:0005802,GO:0005886,GO:0009833,GO:0009834,GO:0016021,GO:0016759,GO:0016760,GO:0030244,GO:0042742,GO:0046872,GO:0050832,GO:0071555	Golgi apparatus|trans-Golgi network|plasma membrane|plant-type primary cell wall biogenesis|plant-type secondary cell wall biogenesis|integral component of membrane|cellulose synthase activity|cellulose synthase (UDP-forming) activity|cellulose biosynthetic process|defense response to bacterium|metal ion binding|defense response to fungus|cell wall organization
GWHGACDB023737	93.1428	167.966	18.3191	0.109064	-3.19675	0.0069183	0.226186	Down	0	0	Hca.15G0025450	OsPDIL2-1 protein disulfide isomerase PDIL2-1, expressed		GO:0003756,GO:0005576,GO:0005783,GO:0045454	protein disulfide isomerase activity|extracellular region|endoplasmic reticulum|cell redox homeostasis	ko04141	Protein processing in endoplasmic reticulum
GWHGACDB023829	10.2079	20.4158	0	0	#NAME?	0.0450562	0.817228	Down	1.57464	0	Hca.15G0026370	OsPLIM2a - LIM domain protein, putative actin-binding protein and transcription factor, expressed		GO:0005737,GO:0005856,GO:0046872,GO:0051015,GO:0051017	cytoplasm|cytoskeleton|metal ion binding|actin filament binding|actin filament bundle assembly
GWHGACDB023878	25.9838	51.9675	0	0	#NAME?	0.00224738	0.0959293	Down	1.44868	0	Hca.15G0026860	ZOS7-11 - C2H2 zinc finger protein, expressed	C2H2	GO:0003676,GO:0003700,GO:0005634,GO:0006355,GO:0046872,GO:0048235	nucleic acid binding|DNA-binding transcription factor activity|nucleus|regulation of transcription, DNA-templated|metal ion binding|pollen sperm cell differentiation
GWHGACDB023879	28.8425	56.6075	1.0776	0.0190363	-5.7151	0.00493407	0.176633	Down	1.62979	0	Hca.15G0026870	uncharacterized Cys-rich domain containing protein, putative, expressed		GO:0016021	integral component of membrane
GWHGACDB023946	57.2211	112.287	2.15519	0.0191936	-5.70323	0.000428029	0.0242612	Down	0.0712235	0	Hca.15G0027540	OsPDIL5-4 protein disulfide isomerase PDIL5-4, expressed		GO:0003756,GO:0005783,GO:0006888,GO:0006890,GO:0016021,GO:0045454	protein disulfide isomerase activity|endoplasmic reticulum|ER to Golgi vesicle-mediated transport|retrograde vesicle-mediated transport, Golgi to ER|integral component of membrane|cell redox homeostasis
GWHGACDB023956	35.7277	71.4553	0	0	#NAME?	0.000520441	0.0286682	Down	2.0869	0	Hca.15G0027640	uncharacterized secreted protein, putative, expressed
GWHGACDB023967	161.275	305.309	17.2415	0.0564724	-4.14631	0.000195627	0.0124914	Down	0.17034	0.0350528	Hca.15G0027750	tubulin/FtsZ domain containing protein, putative, expressed		GO:0003924,GO:0005525,GO:0005737,GO:0009507,GO:0009532,GO:0009534,GO:0009535,GO:0009570,GO:0009658,GO:0010020,GO:0016020,GO:0042651,GO:0042802,GO:0043621	GTPase activity|GTP binding|cytoplasm|chloroplast|plastid stroma|chloroplast thylakoid|chloroplast thylakoid membrane|chloroplast stroma|chloroplast organization|chloroplast fission|membrane|thylakoid membrane|identical protein binding|protein self-association
GWHGACDB023977	306.611	607.834	5.38798	0.00886423	-6.81779	1.36755e-08	4.2788e-06	Down	10.118	0.0804539	Hca.15G0027850	pyruvate decarboxylase isozyme 2, putative, expressed		GO:0000287,GO:0004737,GO:0030976	magnesium ion binding|pyruvate decarboxylase activity|thiamine pyrophosphate binding	ko00010	Glycolysis / Gluconeogenesis
GWHGACDB023993	302.717	522.459	82.9749	0.158816	-2.65457	0.00468492	0.169852	Down	7.84829	1.27345	Hca.15G0028010	actin, putative, expressed		GO:0005524,GO:0005737,GO:0005856	ATP binding|cytoplasm|cytoskeleton
GWHGACDB024016	543.937	1079.25	8.62077	0.00798771	-6.968	1.01217e-09	6.33859e-07	Down	21.3317	0.0949909	Hca.15G0028240	zinc finger CCCH type family protein, putative, expressed	C3H	GO:0003677,GO:0003700,GO:0006355,GO:0046872	DNA binding|DNA-binding transcription factor activity|regulation of transcription, DNA-templated|metal ion binding
GWHGACDB024038	98.9351	176.318	21.5519	0.122233	-3.03229	0.00875548	0.271622	Down	8.31326	0.12692	Hca.15G0028460	expressed protein		GO:0005507,GO:0005730,GO:0005739,GO:0005747,GO:0005773,GO:0009853,GO:0031966,GO:0045271	copper ion binding|nucleolus|mitochondrion|mitochondrial respiratory chain complex I|vacuole|photorespiration|mitochondrial membrane|respiratory chain complex I
GWHGACDB024108	80.0317	156.831	3.23279	0.0206133	-5.60028	0.000121285	0.00817835	Down	0.70332	0.150063	Hca.15G0029160	mitochondrial carrier protein, putative, expressed		GO:0005310,GO:0005618,GO:0005739,GO:0005743,GO:0005774,GO:0006835,GO:0009506,GO:0009507,GO:0009941,GO:0015142,GO:0015367,GO:0016021,GO:0035674	dicarboxylic acid transmembrane transporter activity|cell wall|mitochondrion|mitochondrial inner membrane|vacuolar membrane|dicarboxylic acid transport|plasmodesma|chloroplast|chloroplast envelope|tricarboxylic acid transmembrane transporter activity|oxoglutarate:malate antiporter activity|integral component of membrane|tricarboxylic acid transmembrane transport
GWHGACDB024136	569.171	1073.69	64.6558	0.0602185	-4.05365	2.41044e-05	0.00203213	Down	16.638	0.844366	Hca.15G0029440	protein kinase APK1B, chloroplast precursor, putative, expressed
GWHGACDB024314	171.978	339.645	4.31039	0.0126909	-6.30007	8.24871e-07	0.000118933	Down	15.5571	0.678181	Hca.16G0000570	CAF1 family ribonuclease containing protein, putative, expressed
GWHGACDB024330	32.3897	59.3914	5.38798	0.0907198	-3.46244	0.0310933	0.651169	Down	0.357111	0	Hca.16G0000730	vesicle-associated membrane protein, putative, expressed
GWHGACDB024364	30.9977	56.6075	5.38798	0.0951815	-3.39318	0.0363049	0.721928	Down	0.277217	0	Hca.16G0001070	receptor-like protein kinase 5 precursor, putative, expressed
GWHGACDB024531	988.57	1659.25	317.891	0.191587	-2.38393	0.00695497	0.22691	Down	4.40159	1.21593	Hca.16G0002740	CK1_CaseinKinase_1.1 - CK1 includes the casein kinase 1 kinases, expressed		GO:0004031,GO:0005576,GO:0007275,GO:0102797,GO:0102798	aldehyde oxidase activity|extracellular region|multicellular organism development|geranial:oxygen oxidoreductase activity|heptaldehyde:oxygen oxidoreductase activity
GWHGACDB024551	194.458	341.501	47.4142	0.138841	-2.8485	0.00453092	0.166032	Down	0.90309	0.200712	Hca.16G0002940	HAD superfamily phosphatase, putative, expressed		GO:0003993	acid phosphatase activity
GWHGACDB024666	35.3233	63.1034	7.54317	0.119537	-3.06447	0.0441812	0.812187	Down	0.561395	0.0389305	Hca.16G0004090	potassium channel AKT1, putative, expressed		GO:0005242,GO:0005886,GO:0006813,GO:0009414,GO:0009651,GO:0010107,GO:0016021,GO:0034765,GO:0042802,GO:0048767,GO:0090333	inward rectifier potassium channel activity|plasma membrane|potassium ion transport|response to water deprivation|response to salt stress|potassium ion import|integral component of membrane|regulation of ion transmembrane transport|identical protein binding|root hair elongation|regulation of stomatal closure
GWHGACDB024737	89.356	161.47	17.2415	0.106778	-3.22731	0.00703371	0.22924	Down	0.271962	0.0294144	Hca.16G0004800	GTPase-activating protein, putative, expressed		GO:0005739,GO:0005773,GO:0015098,GO:0015689,GO:0016021,GO:0031966	mitochondrion|vacuole|molybdate ion transmembrane transporter activity|molybdate ion transport|integral component of membrane|mitochondrial membrane
GWHGACDB024790	75.1521	143.839	6.46558	0.0449502	-4.47553	0.000969167	0.0484398	Down	0	0	Hca.16G0005330	diacylglycerol kinase, putative, expressed		GO:0003951,GO:0004143,GO:0005524,GO:0006952,GO:0007205	NAD+ kinase activity|diacylglycerol kinase activity|ATP binding|defense response|protein kinase C-activating G protein-coupled receptor signaling pathway	ko00564,ko04072,ko04070,ko00561	Glycerophospholipid metabolism|Phospholipase D signaling pathway|Phosphatidylinositol signaling system|Glycerolipid metabolism
GWHGACDB024800	425.229	840.76	9.69837	0.0115352	-6.43781	1.06171e-08	3.6504e-06	Down	3.30145	0	Hca.16G0005430	potassium transporter, putative, expressed		GO:0006813,GO:0015079,GO:0016020,GO:0016021	potassium ion transport|potassium ion transmembrane transporter activity|membrane|integral component of membrane
GWHGACDB025103	218.135	361.917	74.3541	0.205446	-2.28317	0.0176244	0.450695	Down	4.54674	0	Hca.16G0008460	rhoGAP domain containing protein, expressed		GO:0033388,GO:0050126	putrescine biosynthetic process from arginine|N-carbamoylputrescine amidase activity
GWHGACDB025247	124.186	244.062	4.31039	0.017661	-5.82329	1.10174e-05	0.00104143	Down	1.01046	0	Hca.16G0009900	omega-3 fatty acid desaturase, chloroplast precursor, putative, expressed		GO:0005783,GO:0005789,GO:0006636,GO:0016021,GO:0016717,GO:0042389,GO:0080167	endoplasmic reticulum|endoplasmic reticulum membrane|unsaturated fatty acid biosynthetic process|integral component of membrane|oxidoreductase activity, acting on paired donors, with oxidation of a pair of donors resulting in the reduction of molecular oxygen to two molecules of water|omega-3 fatty acid desaturase activity|response to karrikin
GWHGACDB025323	395.652	733.113	58.1902	0.0793741	-3.65519	0.000143413	0.00946646	Down	11.6874	1.47239	Hca.16G0010660	actin, putative, expressed		GO:0005524,GO:0005737,GO:0005856	ATP binding|cytoplasm|cytoskeleton
GWHGACDB025336	597.864	1132.15	63.5782	0.0561571	-4.15439	1.60262e-05	0.00143265	Down	15.7344	1.10754	Hca.16G0010790	DnaK family protein, putative, expressed		GO:0005524	ATP binding	ko04010,ko04141,ko03040,ko04144	MAPK signaling pathway|Protein processing in endoplasmic reticulum|Spliceosome|Endocytosis
GWHGACDB025920	10.2079	20.4158	0	0	#NAME?	0.0450562	0.817228	Down	0	0	Hca.16G0016630
GWHGACDB026009	718.937	1394.77	43.1039	0.0309039	-5.01607	5.60029e-07	8.80512e-05	Down	57.3121	1.67076	Hca.16G0017520	plastocyanin-like domain containing protein, putative, expressed		GO:0009055,GO:0046872	electron transfer activity|metal ion binding
GWHGACDB026011	29.4561	55.6795	3.23279	0.0580607	-4.10629	0.0182453	0.459856	Down	0.403642	0.0498157	Hca.16G0017540	expressed protein
GWHGACDB026186	59.2863	106.719	11.8536	0.111073	-3.17042	0.0166016	0.429637	Down	3.94957	0.218439	Hca.16G0019290	bZIP transcription factor, putative, expressed	bZIP	GO:0003700,GO:0005634,GO:0009737,GO:0009738,GO:0043565	DNA-binding transcription factor activity|nucleus|response to abscisic acid|abscisic acid-activated signaling pathway|sequence-specific DNA binding	ko04075	Plant hormone signal transduction
GWHGACDB026369	417.012	815.704	18.3191	0.0224581	-5.47662	2.42734e-07	4.41551e-05	Down	4.79888	0.353303	Hca.16G0021120	dehydrogenase, putative, expressed		GO:0004022,GO:0005737,GO:0008270	alcohol dehydrogenase (NAD) activity|cytoplasm|zinc ion binding	ko00350,ko00592,ko00071,ko00010	Tyrosine metabolism|alpha-Linolenic acid metabolism|Fatty acid degradation|Glycolysis / Gluconeogenesis
GWHGACDB026614	94.2659	187.454	1.0776	0.00574858	-7.44258	5.62992e-06	0.000583274	Down	0.674419	0	Hca.16G0023570	endonuclease/exonuclease/phosphatase family domain containing protein, expressed		GO:0004445,GO:0005634,GO:0007584,GO:0009611,GO:0009630,GO:0009637,GO:0009737,GO:0009743,GO:0009846,GO:0010087,GO:0010182,GO:0010252,GO:0046855,GO:0046856,GO:0046872,GO:0048364,GO:0052658,GO:0052659	inositol-polyphosphate 5-phosphatase activity|nucleus|response to nutrient|response to wounding|gravitropism|response to blue light|response to abscisic acid|response to carbohydrate|pollen germination|phloem or xylem histogenesis|sugar mediated signaling pathway|auxin homeostasis|inositol phosphate dephosphorylation|phosphatidylinositol dephosphorylation|metal ion binding|root development|inosit…
GWHGACDB026638	34.3357	68.6714	0	0	#NAME?	0.0006331	0.0340937	Down	0	0	Hca.16G0023810	retinol dehydrogenase, putative, expressed
GWHGACDB026643	173.384	315.517	31.2503	0.0990447	-3.33578	0.00146515	0.0678132	Down	1.24463	0	Hca.16G0023860	decarboxylase, putative, expressed		GO:0004351,GO:0005516,GO:0005829,GO:0006536,GO:0006538,GO:0006807,GO:0030170	glutamate decarboxylase activity|calmodulin binding|cytosol|glutamate metabolic process|glutamate catabolic process|nitrogen compound metabolic process|pyridoxal phosphate binding	ko00410,ko00430,ko00650,ko00250,ko02024	beta-Alanine metabolism|Taurine and hypotaurine metabolism|Butanoate metabolism|Alanine, aspartate and glutamate metabolism|Quorum sensing
GWHGACDB026657	573.319	1135.86	10.776	0.00948704	-6.71983	1.88536e-09	9.67037e-07	Down	4.6755	0	Hca.16G0024000	expressed protein		GO:0005096,GO:0005543,GO:0005634,GO:0005829,GO:0005886,GO:0006952,GO:0009651,GO:0009738,GO:0009789,GO:0043547,GO:0046872,GO:1901002,GO:1902479	GTPase activator activity|phospholipid binding|nucleus|cytosol|plasma membrane|defense response|response to salt stress|abscisic acid-activated signaling pathway|positive regulation of abscisic acid-activated signaling pathway|positive regulation of GTPase activity|metal ion binding|positive regulation of response to salt stress|positive regulation of defense response to bacterium, incompatible i…
GWHGACDB026658	92.14	167.038	17.2415	0.103219	-3.27622	0.00598794	0.2032	Down	0.509064	0.0712697	Hca.16G0024010	auxin efflux carrier component, putative, expressed		GO:0005783,GO:0005886,GO:0009734,GO:0009926,GO:0010252,GO:0010315,GO:0010329,GO:0016021	endoplasmic reticulum|plasma membrane|auxin-activated signaling pathway|auxin polar transport|auxin homeostasis|auxin efflux|auxin efflux transmembrane transporter activity|integral component of membrane
GWHGACDB026665	46.534	84.4472	8.62077	0.102085	-3.29216	0.0208394	0.501943	Down	1.6153	0.0538591	Hca.16G0024080	WD repeat-containing protein, putative, expressed	C3H	GO:0001934,GO:0005080,GO:0005634,GO:0005829,GO:0019899,GO:0022627,GO:0043022,GO:0072344	positive regulation of protein phosphorylation|protein kinase C binding|nucleus|cytosol|enzyme binding|cytosolic small ribosomal subunit|ribosome binding|rescue of stalled ribosome
GWHGACDB026705	207.076	405.532	8.62077	0.0212579	-5.55586	1.92997e-06	0.000231964	Down	6.00833	0.341523	Hca.16G0024480	gibberellin 20 oxidase 1, putative, expressed		GO:0005737,GO:0009686,GO:0009739,GO:0009740,GO:0009826,GO:0009908,GO:0045544,GO:0046872,GO:0048366,GO:0048575,GO:0051213	cytoplasm|gibberellin biosynthetic process|response to gibberellin|gibberellic acid mediated signaling pathway|unidimensional cell growth|flower development|gibberellin 20-oxidase activity|metal ion binding|leaf development|short-day photoperiodism, flowering|dioxygenase activity	ko00904	Diterpenoid biosynthesis
GWHGACDB026723	29.6057	53.8235	5.38798	0.100105	-3.32042	0.0424899	0.788507	Down	0	0	Hca.16G0024660	protein phosphatase inhibitor 2 containing protein, expressed
GWHGACDB026742	36.1917	72.3833	0	0	#NAME?	0.000487945	0.0272622	Down	2.67585	0	Hca.16G0024850	expressed protein		GO:0005886,GO:0031225	plasma membrane|anchored component of membrane
GWHGACDB026754	79.5373	142.911	16.1639	0.113105	-3.14426	0.0103238	0.304477	Down	0.515464	0.0602851	Hca.16G0024970	starch synthase, putative, expressed		GO:0004373,GO:0009011,GO:0009501,GO:0009507,GO:0009570,GO:0010021,GO:0019252,GO:0033201	glycogen (starch) synthase activity|starch synthase activity|amyloplast|chloroplast|chloroplast stroma|amylopectin biosynthetic process|starch biosynthetic process|alpha-1,4-glucan synthase activity	ko00500	Starch and sucrose metabolism
GWHGACDB026790	91.4819	181.886	1.0776	0.00592456	-7.39908	7.04024e-06	0.000710565	Down	4.01705	0	Hca.16G0025330	zinc finger, C3HC4 type domain containing protein, expressed		GO:0016021,GO:0016567,GO:0016740,GO:0046872	integral component of membrane|protein ubiquitination|transferase activity|metal ion binding
GWHGACDB026805	169.956	297.885	42.0263	0.141082	-2.82539	0.00585547	0.200007	Down	1.93664	0.573448	Hca.16G0025480
GWHGACDB026816	360.583	680.218	40.9487	0.0601994	-4.05411	4.18428e-05	0.00328939	Down	3.31379	0.176954	Hca.16G0025590	CSLE6 - cellulose synthase-like family E, expressed		GO:0000139,GO:0005794,GO:0005802,GO:0005886,GO:0009833,GO:0016021,GO:0016759,GO:0016760,GO:0030244,GO:0071555	Golgi membrane|Golgi apparatus|trans-Golgi network|plasma membrane|plant-type primary cell wall biogenesis|integral component of membrane|cellulose synthase activity|cellulose synthase (UDP-forming) activity|cellulose biosynthetic process|cell wall organization
GWHGACDB026839	651.64	1153.49	149.786	0.129854	-2.94504	0.00114823	0.0550168	Down	1.56098	0	Hca.16G0025820	nucleoside diphosphate kinase, putative, expressed		GO:0004550,GO:0005524,GO:0005739,GO:0005743,GO:0005758,GO:0006183,GO:0006228,GO:0006241,GO:0006979,GO:0008270,GO:0009536,GO:0009543,GO:0050897	nucleoside diphosphate kinase activity|ATP binding|mitochondrion|mitochondrial inner membrane|mitochondrial intermembrane space|GTP biosynthetic process|UTP biosynthetic process|CTP biosynthetic process|response to oxidative stress|zinc ion binding|plastid|chloroplast thylakoid lumen|cobalt ion binding	ko00230,ko00240	Purine metabolism|Pyrimidine metabolism
GWHGACDB026841	76.0801	145.695	6.46558	0.0443776	-4.49402	0.000902757	0.0455572	Down	0	0	Hca.16G0025840	actin-depolymerizing factor, putative, expressed
GWHGACDB026861	14.4587	27.8397	1.0776	0.0387071	-4.69126	0.0498911	0.873038	Down	1.1235	0.0574572	Hca.16G0026040	cytochrome P450, putative, expressed		GO:0005506,GO:0005789,GO:0016021,GO:0016099,GO:0016709,GO:0020037	iron ion binding|endoplasmic reticulum membrane|integral component of membrane|monoterpenoid biosynthetic process|oxidoreductase activity, acting on paired donors, with incorporation or reduction of molecular oxygen, NAD(P)H as one donor, and incorporation of one atom of oxygen|heme binding
GWHGACDB026914	11.1359	22.2718	0	0	#NAME?	0.0363871	0.721928	Down	0	0	Hca.16G0026570	MSP domain containing protein, expressed		GO:0003677,GO:0004816,GO:0005524,GO:0005739,GO:0006421,GO:0009507,GO:0009570,GO:0048481	DNA binding|asparagine-tRNA ligase activity|ATP binding|mitochondrion|asparaginyl-tRNA aminoacylation|chloroplast|chloroplast stroma|plant ovule development	ko00970	Aminoacyl-tRNA biosynthesis
GWHGACDB026942	24.5918	49.1835	0	0	#NAME?	0.00282423	0.115058	Down	1.35701	0	Hca.16G0026850	helix-loop-helix DNA-binding protein, putative, expressed
GWHGACDB026952	22.3466	43.6156	1.0776	0.0247067	-5.33896	0.0131069	0.362271	Down	0	0	Hca.16G0026950	myosin, putative, expressed		GO:0003774,GO:0005516,GO:0005524,GO:0005737,GO:0007015,GO:0016459,GO:0030048,GO:0051015	motor activity|calmodulin binding|ATP binding|cytoplasm|actin filament organization|myosin complex|actin filament-based movement|actin filament binding
GWHGACDB026985	305.398	582.779	28.0175	0.0480757	-4.37855	1.92522e-05	0.00168258	Down	2.19544	0	Hca.16G0027280	expressed protein
GWHGACDB027145	1171.95	2332.04	11.8536	0.00508291	-7.62013	4.17241e-11	6.88641e-08	Down	0.160251	0	Hca.16G0028880
GWHGACDB027147	327.999	636.602	19.3967	0.0304692	-5.03651	1.89496e-06	0.000228917	Down	70.999	1.86933	Hca.16G0028900
GWHGACDB027222	193.26	322.941	63.5782	0.196872	-2.34467	0.0169786	0.436615	Down	175.849	36.0053	Hca.16G0029650
GWHGACDB027285	82.8753	154.975	10.776	0.0695338	-3.84614	0.00239055	0.100803	Down	0.386986	0	Hca.16G0030280	transcription elongation factor protein, putative, expressed
GWHGACDB027300	284.968	568.859	1.0776	0.00189431	-9.04411	4.3737e-10	3.62003e-07	Down	6.42546	0	Hca.16G0030430	pectinesterase, putative, expressed		GO:0005618,GO:0016021,GO:0030599,GO:0042545,GO:0045330,GO:0045490,GO:0046910	cell wall|integral component of membrane|pectinesterase activity|cell wall modification|aspartyl esterase activity|pectin catabolic process|pectinesterase inhibitor activity	ko00040,ko00500	Pentose and glucuronate interconversions|Starch and sucrose metabolism
GWHGACDB027301	41.7596	83.5192	0	0	#NAME?	0.000231997	0.0145096	Down	0	0	Hca.16G0030440	pectinesterase, putative, expressed
GWHGACDB027305	37.5836	75.1673	0	0	#NAME?	0.000403114	0.0230578	Down	0	0	Hca.16G0030480	T-complex protein, putative, expressed		GO:0005618,GO:0030599,GO:0042545,GO:0045330,GO:0045490,GO:0046910,GO:0048046	cell wall|pectinesterase activity|cell wall modification|aspartyl esterase activity|pectin catabolic process|pectinesterase inhibitor activity|apoplast	ko00040,ko00500	Pentose and glucuronate interconversions|Starch and sucrose metabolism
GWHGACDB027480	640.708	988.311	293.106	0.296573	-1.75354	0.0428719	0.792775	Down	3.79375	0	Hca.17G0000800	stress-related protein, putative, expressed
GWHGACDB027611	1323.22	2507.43	139.01	0.0554392	-4.17295	1.51259e-05	0.00137176	Down	19.0461	0.681675	Hca.17G0002110	homeodomain, putative, expressed	Trihelix
GWHGACDB027661	16.7038	33.4077	0	0	#NAME?	0.0115753	0.329544	Down	0	0	Hca.17G0002610	expressed protein		GO:0000139,GO:0005886,GO:0015031	Golgi membrane|plasma membrane|protein transport
GWHGACDB027951	21.4934	40.8316	2.15519	0.0527824	-4.2438	0.0308576	0.647533	Down	0	0.0489111	Hca.17G0005510	external NADH-ubiquinone oxidoreductase 1, mitochondrial precursor, putative, expressed	NAC	GO:0005509,GO:0005743,GO:0005758,GO:0005777,GO:0016491,GO:0055114	calcium ion binding|mitochondrial inner membrane|mitochondrial intermembrane space|peroxisome|oxidoreductase activity|oxidation-reduction process
GWHGACDB027959	13.9199	27.8397	0	0	#NAME?	0.0201506	0.489496	Down	0	0	Hca.17G0005590	secretory carrier-associated membrane protein, putative, expressed
GWHGACDB027983	97.4239	188.382	6.46558	0.0343216	-4.86474	0.000195201	0.0124914	Down	56.3681	0	Hca.17G0005830	RALFL4 - Rapid ALkalinization Factor RALF family protein precursor, expressed
GWHGACDB028051	284.56	460.284	108.837	0.236457	-2.08035	0.0242299	0.562392	Down	2.65362	1.26063	Hca.17G0006510	helicase conserved C-terminal domain containing protein, expressed		GO:0004722,GO:0046872	protein serine/threonine phosphatase activity|metal ion binding
GWHGACDB028085	106.284	192.094	20.4743	0.106585	-3.22993	0.00499067	0.177845	Down	0.714192	0	Hca.17G0006850	proteins of unknown function domain containing protein, expressed		GO:0000139,GO:0005794,GO:0005886,GO:0009827,GO:0016021,GO:0016413,GO:0030244,GO:0045489,GO:0045492,GO:1990538	Golgi membrane|Golgi apparatus|plasma membrane|plant-type cell wall modification|integral component of membrane|O-acetyltransferase activity|cellulose biosynthetic process|pectin biosynthetic process|xylan biosynthetic process|xylan O-acetyltransferase activity
GWHGACDB028201	17.1678	34.3357	0	0	#NAME?	0.0105878	0.308734	Down	0.817645	0	Hca.17G0008010	avr9/Cf-9 rapidly elicited protein, putative, expressed
GWHGACDB028273	284.066	446.364	121.768	0.272801	-1.87408	0.0409196	0.767562	Down	15.8807	4.53978	Hca.17G0008730	chloroplast lumen common family protein, putative, expressed		GO:0009507,GO:0009536,GO:0009658,GO:0009941	chloroplast|plastid|chloroplast organization|chloroplast envelope
GWHGACDB028350	104.533	200.446	8.62077	0.0430079	-4.53925	0.000294856	0.0178788	Down	3.74638	0.204337	Hca.17G0009500	BTBN8 - Bric-a-Brac, Tramtrack, Broad Complex BTB domain with non-phototropic hypocotyl 3 NPH3 and coiled-coil domains, expressed		GO:0016567	protein ubiquitination
GWHGACDB028373	67.0246	124.351	9.69837	0.077992	-3.68053	0.00540028	0.187738	Down	0.414998	0	Hca.17G0009730	haloacid dehalogenase-like hydrolase domain-containing protein 3, putative, expressed
GWHGACDB028394	110.654	184.67	36.6383	0.198398	-2.33353	0.0324155	0.669395	Down	2.74788	0.718452	Hca.17G0009940	retrotransposon protein, putative, unclassified, expressed		GO:0009507	chloroplast
GWHGACDB028469	23.3494	44.5436	2.15519	0.0483839	-4.36933	0.0234993	0.5491	Down	0.707998	0.109645	Hca.17G0010690	thaumatin family domain containing protein, expressed		GO:0005576	extracellular region
GWHGACDB028508	191.014	317.373	64.6558	0.203722	-2.29533	0.0194234	0.480031	Down	5.23361	1.39636	Hca.17G0011080	S-adenosylmethionine synthetase, putative, expressed		GO:0004478,GO:0005524,GO:0005737,GO:0006556,GO:0006730,GO:0046872	methionine adenosyltransferase activity|ATP binding|cytoplasm|S-adenosylmethionine biosynthetic process|one-carbon metabolic process|metal ion binding	ko01230,ko00270	Biosynthesis of amino acids|Cysteine and methionine metabolism
GWHGACDB028594	167.188	332.221	2.15519	0.00648723	-7.26818	1.75472e-07	3.32737e-05	Down	3.2773	0	Hca.17G0011940	polygalacturonase, putative, expressed		GO:0004650,GO:0005576,GO:0005618,GO:0005975,GO:0071555	polygalacturonase activity|extracellular region|cell wall|carbohydrate metabolic process|cell wall organization	ko00040,ko00500	Pentose and glucuronate interconversions|Starch and sucrose metabolism
GWHGACDB028596	286.105	561.435	10.776	0.0191936	-5.70323	3.65734e-07	6.25306e-05	Down	0.639051	0	Hca.17G0011960	polygalacturonase, putative, expressed		GO:0004650,GO:0005576,GO:0005618,GO:0005975,GO:0071555	polygalacturonase activity|extracellular region|cell wall|carbohydrate metabolic process|cell wall organization	ko00040,ko00500	Pentose and glucuronate interconversions|Starch and sucrose metabolism
GWHGACDB028598	199.982	399.964	0	0	#NAME?	1.63891e-09	8.69124e-07	Down	0.86501	0	Hca.17G0011980	polygalacturonase, putative, expressed		GO:0004650,GO:0005576,GO:0005618,GO:0005975,GO:0071555	polygalacturonase activity|extracellular region|cell wall|carbohydrate metabolic process|cell wall organization	ko00040,ko00500	Pentose and glucuronate interconversions|Starch and sucrose metabolism
GWHGACDB028600	12.9919	25.9838	0	0	#NAME?	0.0244134	0.562892	Down	0	0	Hca.17G0012000	polygalacturonase, putative, expressed		GO:0004650,GO:0005576,GO:0005618,GO:0005975,GO:0071555	polygalacturonase activity|extracellular region|cell wall|carbohydrate metabolic process|cell wall organization	ko00040,ko00500	Pentose and glucuronate interconversions|Starch and sucrose metabolism
GWHGACDB028602	226.879	447.292	6.46558	0.0144549	-6.11229	3.15234e-07	5.47946e-05	Down	2.31201	0.0441121	Hca.17G0012020	polygalacturonase, putative, expressed		GO:0004650,GO:0005576,GO:0005618,GO:0005975,GO:0071555	polygalacturonase activity|extracellular region|cell wall|carbohydrate metabolic process|cell wall organization	ko00040,ko00500	Pentose and glucuronate interconversions|Starch and sucrose metabolism
GWHGACDB028615	8510.97	14048.9	2973.09	0.211625	-2.24042	0.0408448	0.766617	Down	93.6993	15.1175	Hca.17G0012150	dehydrogenase, putative, expressed		GO:0008270,GO:0009699,GO:0045551,GO:0052747	zinc ion binding|phenylpropanoid biosynthetic process|cinnamyl-alcohol dehydrogenase activity|sinapyl alcohol dehydrogenase activity	ko00940	Phenylpropanoid biosynthesis
GWHGACDB028633	739.918	1314.96	164.872	0.125382	-2.9956	0.000939557	0.0472618	Down	8.8651	0.722844	Hca.17G0012330	nucleobase-ascorbate transporter, putative, expressed		GO:0016021,GO:0022857	integral component of membrane|transmembrane transporter activity
GWHGACDB028640	20.5654	38.9756	2.15519	0.0552959	-4.17668	0.0354613	0.714468	Down	0.501076	0.0534808	Hca.17G0012400	differentiation protein, putative, expressed
GWHGACDB028841	322.354	559.579	85.1301	0.152132	-2.7166	0.00368324	0.141748	Down	8.50187	1.17196	Hca.17G0014410	BTBN3 - Bric-a-Brac, Tramtrack, Broad Complex BTB domain with non-phototropic hypocotyl 3 NPH3 domain, expressed		GO:0016567	protein ubiquitination
GWHGACDB028993	13.9199	27.8397	0	0	#NAME?	0.0201506	0.489496	Down	0.311844	0	Hca.17G0015930	armadillo/beta-catenin repeat family protein, putative, expressed
GWHGACDB029099	21.3438	42.6876	0	0	#NAME?	0.00492173	0.176393	Down	0.363503	0	Hca.17G0016990	aluminum-activated malate transporter, putative, expressed		GO:0005253,GO:0009705,GO:0015743,GO:0016021	anion channel activity|plant-type vacuole membrane|malate transport|integral component of membrane
GWHGACDB029295	18.5598	37.1197	0	0	#NAME?	0.00814392	0.256087	Down	0	0	Hca.17G0018950	OsFBO2 - F-box and other domain containing protein, expressed
GWHGACDB029589	110.205	190.238	30.1727	0.158605	-2.65649	0.0164926	0.427169	Down	2.44112	0.321594	Hca.17G0021890	glycosyl hydrolases, putative, expressed		GO:0004575,GO:0005775,GO:0005985,GO:0016021	sucrose alpha-glucosidase activity|vacuolar lumen|sucrose metabolic process|integral component of membrane	ko00500,ko00052	Starch and sucrose metabolism|Galactose metabolism
GWHGACDB029659	42.3732	82.5912	2.15519	0.0260947	-5.2601	0.00206264	0.0897578	Down	0.824725	0	Hca.17G0022590	transmembrane amino acid transporter protein, putative, expressed		GO:0003333,GO:0005886,GO:0015171,GO:0016021	amino acid transmembrane transport|plasma membrane|amino acid transmembrane transporter activity|integral component of membrane
GWHGACDB029703	85.5541	148.479	22.6295	0.152409	-2.71398	0.0211381	0.507184	Down	0.400647	0.108799	Hca.17G0023030	expressed protein
GWHGACDB029739	63.0579	106.719	19.3967	0.181755	-2.45993	0.0498154	0.873038	Down	1.61411	0.286418	Hca.17G0023390	hydrolase, alpha/beta fold family domain containing protein, expressed		GO:0005576,GO:0005618,GO:0005886,GO:0016787,GO:0071555	extracellular region|cell wall|plasma membrane|hydrolase activity|cell wall organization
GWHGACDB029745	445.345	851.896	38.7935	0.0455378	-4.45679	7.4231e-06	0.000739663	Down	0.0412866	0	Hca.17G0023450	starch synthase, putative, expressed		GO:0004373,GO:0009501,GO:0009507,GO:0019252,GO:0102502	glycogen (starch) synthase activity|amyloplast|chloroplast|starch biosynthetic process|ADP-glucose-starch glucosyltransferase activity
GWHGACDB029772	2180.46	3369.54	991.389	0.294221	-1.76503	0.0495146	0.870354	Down	25.8465	7.19103	Hca.17G0023720	O-methyltransferase, putative, expressed		GO:0009809,GO:0046983,GO:0047763	lignin biosynthetic process|protein dimerization activity|caffeate O-methyltransferase activity	ko00940	Phenylpropanoid biosynthesis
GWHGACDB029785	77.5621	154.047	1.0776	0.00699526	-7.15941	2.29551e-05	0.00194639	Down	0.638796	0	Hca.17G0023850	outer envelope protein, putative, expressed	NAC
GWHGACDB029813	25.0558	50.1115	0	0	#NAME?	0.00261554	0.107962	Down	0	0	Hca.17G0024130	fringe-related protein, putative, expressed
GWHGACDB029826	282.259	562.363	2.15519	0.00383239	-8.02754	1.8215e-09	9.49853e-07	Down	10.0672	0.0765206	Hca.17G0024260	transporter family protein, putative, expressed		GO:0005351,GO:0005354,GO:0005355,GO:0005886,GO:0005887,GO:0008645,GO:0009679,GO:0015578,GO:0055055,GO:0071333	carbohydrate:proton symporter activity|galactose transmembrane transporter activity|glucose transmembrane transporter activity|plasma membrane|integral component of plasma membrane|hexose transmembrane transport|hexose:proton symporter activity|mannose transmembrane transporter activity|D-glucose:proton symporter activity|cellular response to glucose stimulus
GWHGACDB029834	103.471	206.942	0	0	#NAME?	5.2888e-07	8.39979e-05	Down	20.8026	0	Hca.17G0024340	fasciclin domain containing protein, expressed
GWHGACDB029855	19.5626	38.0476	1.0776	0.0283223	-5.14192	0.0205699	0.496216	Down	0.165859	0	Hca.17G0024550	ELMO/CED-12 family protein, putative, expressed
GWHGACDB029870	66.1118	128.991	3.23279	0.0250622	-5.31834	0.000396419	0.0227581	Down	0.992001	0	Hca.17G0024700	diacylglycerol kinase, putative, expressed		GO:0003951,GO:0004143,GO:0005524,GO:0006952,GO:0007205	NAD+ kinase activity|diacylglycerol kinase activity|ATP binding|defense response|protein kinase C-activating G protein-coupled receptor signaling pathway	ko00564,ko04072,ko04070,ko00561	Glycerophospholipid metabolism|Phospholipase D signaling pathway|Phosphatidylinositol signaling system|Glycerolipid metabolism
GWHGACDB029913	206.942	413.884	0	0	#NAME?	1.19683e-09	6.80844e-07	Down	13.3588	0	Hca.17G0025130	DEF8 - Defensin and Defensin-like DEFL family, expressed		GO:0005576,GO:0006952,GO:0031640,GO:0050832	extracellular region|defense response|killing of cells of other organism|defense response to fungus
GWHGACDB029915	178.174	356.349	0	0	#NAME?	4.71975e-09	1.99556e-06	Down	0	0	Hca.17G0025150	DEF8 - Defensin and Defensin-like DEFL family, expressed
GWHGACDB029963	387.061	746.105	28.0175	0.0375517	-4.73498	3.57253e-06	0.00039555	Down	8.61964	0.210214	Hca.17G0025630	DTA2, putative, expressed
GWHGACDB030027	10.2079	20.4158	0	0	#NAME?	0.0450562	0.817228	Down	0.152866	0	Hca.17G0026270	HOTHEAD precursor, putative, expressed		GO:0005576,GO:0007267,GO:0009553,GO:0010430,GO:0016614,GO:0046593,GO:0050660	extracellular region|cell-cell signaling|embryo sac development|fatty acid omega-oxidation|oxidoreductase activity, acting on CH-OH group of donors|mandelonitrile lyase activity|flavin adenine dinucleotide binding	ko00260	Glycine, serine and threonine metabolism
GWHGACDB030030	16.7038	33.4077	0	0	#NAME?	0.0115753	0.329544	Down	0	0	Hca.17G0026300	phosphoglucomutase, putative, expressed		GO:0000287,GO:0004614,GO:0006006,GO:0009507	magnesium ion binding|phosphoglucomutase activity|glucose metabolic process|chloroplast	ko00052,ko00521,ko00230,ko00520,ko00030,ko00500,ko00010	Galactose metabolism|Streptomycin biosynthesis|Purine metabolism|Amino sugar and nucleotide sugar metabolism|Pentose phosphate pathway|Starch and sucrose metabolism|Glycolysis / Gluconeogenesis
GWHGACDB030285	30.1597	60.3194	0	0	#NAME?	0.00116808	0.0557118	Down	0.868402	0	Hca.18G0000550	sulfate transporter, putative, expressed		GO:0008271,GO:0015116,GO:0015293,GO:0015301,GO:0016021	secondary active sulfate transmembrane transporter activity|sulfate transmembrane transporter activity|symporter activity|anion:anion antiporter activity|integral component of membrane
GWHGACDB030292	282.525	445.436	119.613	0.268531	-1.89684	0.0387923	0.747739	Down	4.40541	1.9684	Hca.18G0000620	flavin monooxygenase, putative, expressed		GO:0004499,GO:0009851,GO:0050660,GO:0050661,GO:0103075	N,N-dimethylaniline monooxygenase activity|auxin biosynthetic process|flavin adenine dinucleotide binding|NADP binding|indole-3-pyruvate monooxygenase activity	ko00380	Tryptophan metabolism
GWHGACDB030316	36.6405	66.8154	6.46558	0.0967678	-3.36933	0.0282555	0.616298	Down	0.202197	0.0310502	Hca.18G0000860	NADP-dependent malic enzyme, putative, expressed		GO:0004471,GO:0004473,GO:0005737,GO:0008948,GO:0046872,GO:0051287	malate dehydrogenase (decarboxylating) (NAD+) activity|malate dehydrogenase (decarboxylating) (NADP+) activity|cytoplasm|oxaloacetate decarboxylase activity|metal ion binding|NAD binding	ko00710,ko01200,ko00620	Carbon fixation in photosynthetic organisms|Carbon metabolism|Pyruvate metabolism
GWHGACDB030338	439.145	734.969	143.32	0.195002	-2.35844	0.00872938	0.271496	Down	7.49079	1.6867	Hca.18G0001080	profilin domain containing protein, expressed		GO:0003779,GO:0005737,GO:0005856	actin binding|cytoplasm|cytoskeleton	ko04015,ko04810,ko04013	Rap1 signaling pathway|Regulation of actin cytoskeleton|MAPK signaling pathway - fly
GWHGACDB030492	14.3839	28.7677	0	0	#NAME?	0.0183278	0.459856	Down	0.408346	0	Hca.18G0002620	flavin monooxygenase, putative, expressed		GO:0004499,GO:0005737,GO:0009851,GO:0050660,GO:0050661,GO:0103075	N,N-dimethylaniline monooxygenase activity|cytoplasm|auxin biosynthetic process|flavin adenine dinucleotide binding|NADP binding|indole-3-pyruvate monooxygenase activity	ko00380	Tryptophan metabolism
GWHGACDB030499	45.2168	80.7352	9.69837	0.120126	-3.05738	0.0307971	0.647533	Down	2.17595	0	Hca.18G0002690	OsPOP6 - Putative Prolyl Oligopeptidase homologue, expressed
GWHGACDB030523	14.8479	29.6957	0	0	#NAME?	0.0166866	0.430767	Down	0	0	Hca.18G0002930	expressed protein
GWHGACDB030593	30.0697	54.7515	5.38798	0.098408	-3.34508	0.0403085	0.761053	Down	1.73208	0.288485	Hca.18G0003630	OsIAA8 - Auxin-responsive Aux/IAA gene family member, expressed		GO:0005634,GO:0006355,GO:0009734	nucleus|regulation of transcription, DNA-templated|auxin-activated signaling pathway	ko04075	Plant hormone signal transduction
GWHGACDB030619	2059.75	3296.22	823.284	0.249766	-2.00135	0.0264341	0.592647	Down	14.4083	1.92554	Hca.18G0003890	heparanase-like protein precursor, putative, expressed		GO:0004566,GO:0005576,GO:0005765,GO:0009505	beta-glucuronidase activity|extracellular region|lysosomal membrane|plant-type cell wall	ko00531	Glycosaminoglycan degradation
GWHGACDB030674	20.1014	38.0476	2.15519	0.0566446	-4.14192	0.0380429	0.74161	Down	0.740232	0	Hca.18G0004440	haemolysin-III, putative, expressed		GO:0009651,GO:0009725,GO:0009744,GO:0009788,GO:0016021,GO:0038023	response to salt stress|response to hormone|response to sucrose|negative regulation of abscisic acid-activated signaling pathway|integral component of membrane|signaling receptor activity	ko04152	AMPK signaling pathway
GWHGACDB030685	1285.4	2134.38	436.427	0.204475	-2.29001	0.00979803	0.293641	Down	39.0268	6.89629	Hca.18G0004550	WAX2, putative, expressed		GO:0000170,GO:0005506,GO:0005789,GO:0005886,GO:0006723,GO:0010025,GO:0016020,GO:0016021,GO:0030148,GO:0042335,GO:0043447,GO:0048235	sphingosine hydroxylase activity|iron ion binding|endoplasmic reticulum membrane|plasma membrane|cuticle hydrocarbon biosynthetic process|wax biosynthetic process|membrane|integral component of membrane|sphingolipid biosynthetic process|cuticle development|alkane biosynthetic process|pollen sperm cell differentiation
GWHGACDB030689	12.0639	24.1278	0	0	#NAME?	0.0297032	0.631355	Down	0	0	Hca.18G0004590	Alg9-like mannosyltransferase protein, putative, expressed		GO:0000030,GO:0005783,GO:0005789,GO:0006506,GO:0016021	mannosyltransferase activity|endoplasmic reticulum|endoplasmic reticulum membrane|GPI anchor biosynthetic process|integral component of membrane
GWHGACDB030721	88.8617	147.551	30.1727	0.20449	-2.28989	0.0453124	0.820923	Down	0.367571	0	Hca.18G0004910	kinesin motor domain containing protein, putative, expressed
GWHGACDB030783	255.662	511.323	0	0	#NAME?	1.73098e-10	2.08482e-07	Down	14.7988	0	Hca.18G0005530	tubulin/FtsZ domain containing protein, putative, expressed		GO:0003924,GO:0005200,GO:0005525,GO:0005737,GO:0005874,GO:0007017	GTPase activity|structural constituent of cytoskeleton|GTP binding|cytoplasm|microtubule|microtubule-based process	ko04540,ko04145	Gap junction|Phagosome
GWHGACDB030812	299.277	598.554	0	0	#NAME?	4.24807e-11	6.88641e-08	Down	16.6585	0	Hca.18G0005820	gamma-thionin family domain containing protein, expressed		GO:0005576,GO:0031640,GO:0050832	extracellular region|killing of cells of other organism|defense response to fungus
GWHGACDB030813	287.513	570.715	4.31039	0.00755261	-7.04881	1.08725e-08	3.69761e-06	Down	13.5327	0	Hca.18G0005830
GWHGACDB030815	121.567	243.134	0	0	#NAME?	1.39142e-07	2.75537e-05	Down	29.408	0	Hca.18G0005850	DEF8 - Defensin and Defensin-like DEFL family, expressed		GO:0005576,GO:0031640,GO:0050832	extracellular region|killing of cells of other organism|defense response to fungus
GWHGACDB030818	133.765	258.91	8.62077	0.0332965	-4.90849	5.44118e-05	0.00411796	Down	4.6744	0.498501	Hca.18G0005880	DEF8 - Defensin and Defensin-like DEFL family, expressed		GO:0005576,GO:0006952,GO:0031640,GO:0050832	extracellular region|defense response|killing of cells of other organism|defense response to fungus
GWHGACDB030819	373.082	725.689	20.4743	0.0282136	-5.14746	9.54813e-07	0.000132187	Down	78.8005	1.32294	Hca.18G0005890	DEF8 - Defensin and Defensin-like DEFL family, expressed		GO:0005576,GO:0006952,GO:0031640,GO:0050832	extracellular region|defense response|killing of cells of other organism|defense response to fungus
GWHGACDB030836	13.4559	26.9117	0	0	#NAME?	0.0221711	0.523935	Down	0	0	Hca.18G0006060	respiratory burst oxidase, putative, expressed		GO:0004601,GO:0005509,GO:0016020,GO:0016021,GO:0050664	peroxidase activity|calcium ion binding|membrane|integral component of membrane|oxidoreductase activity, acting on NAD(P)H, oxygen as acceptor
GWHGACDB030942	14.8479	29.6957	0	0	#NAME?	0.0166866	0.430767	Down	0	0	Hca.18G0007120
GWHGACDB031279	188.2	298.813	77.5869	0.25965	-1.94536	0.0452176	0.81968	Down	8.65972	2.72845	Hca.18G0010490	peroxidase precursor, putative, expressed		GO:0004601,GO:0005576,GO:0006979,GO:0020037,GO:0042744,GO:0046872	peroxidase activity|extracellular region|response to oxidative stress|heme binding|hydrogen peroxide catabolic process|metal ion binding	ko00940	Phenylpropanoid biosynthesis
GWHGACDB031358	40.2776	75.1673	5.38798	0.0716799	-3.80229	0.013456	0.370282	Down	0.517307	0.0167124	Hca.18G0011280	heat shock protein-related, putative, expressed		GO:0005524,GO:0009845,GO:0016787,GO:0019538,GO:0080167,GO:0090351,GO:1902347	ATP binding|seed germination|hydrolase activity|protein metabolic process|response to karrikin|seedling development|response to strigolactone
GWHGACDB031366	238.373	458.428	18.3191	0.0399608	-4.64527	1.53967e-05	0.00138828	Down	22.6058	0.776193	Hca.18G0011360	tetraspanin family protein, putative, expressed		GO:0005886,GO:0009506,GO:0016021	plasma membrane|plasmodesma|integral component of membrane
GWHGACDB031434	533.325	1050.49	16.1639	0.0153871	-6.02213	2.19609e-08	6.53987e-06	Down	22.6821	0.321205	Hca.18G0012040	glyoxal oxidase-related, putative, expressed		GO:0004031,GO:0005576,GO:0007275,GO:0102797,GO:0102798	aldehyde oxidase activity|extracellular region|multicellular organism development|geranial:oxygen oxidoreductase activity|heptaldehyde:oxygen oxidoreductase activity
GWHGACDB031435	608.882	1202.68	15.0863	0.012544	-6.31686	6.19448e-09	2.3351e-06	Down	26.4199	0.280164	Hca.18G0012050	glyoxal oxidase-related, putative, expressed		GO:0004031,GO:0005576,GO:0007275,GO:0102797,GO:0102798	aldehyde oxidase activity|extracellular region|multicellular organism development|geranial:oxygen oxidoreductase activity|heptaldehyde:oxygen oxidoreductase activity
GWHGACDB031440	950.097	1862.48	37.7159	0.0202504	-5.62591	5.04965e-08	1.23432e-05	Down	37.7293	0.592846	Hca.18G0012100	glyoxal oxidase-related, putative, expressed		GO:0004031,GO:0005576,GO:0007275,GO:0102797,GO:0102798	aldehyde oxidase activity|extracellular region|multicellular organism development|geranial:oxygen oxidoreductase activity|heptaldehyde:oxygen oxidoreductase activity
GWHGACDB031467	89.072	171.678	6.46558	0.037661	-4.73079	0.000347598	0.0205589	Down	0	0	Hca.18G0012370
GWHGACDB031536	832.855	1592.43	73.2766	0.0460155	-4.44174	4.67899e-06	0.000501357	Down	11.3525	0.230198	Hca.18G0013060	endoglucanase, putative, expressed		GO:0005576,GO:0008810,GO:0030245,GO:0071555	extracellular region|cellulase activity|cellulose catabolic process|cell wall organization	ko00500	Starch and sucrose metabolism
GWHGACDB031556	40.3524	74.2393	6.46558	0.087091	-3.52133	0.0194894	0.480642	Down	1.93688	0.130104	Hca.18G0013260	GATA zinc finger domain containing protein, expressed	GATA	GO:0003700,GO:0005634,GO:0007275,GO:0007623,GO:0008270,GO:0009416,GO:0043565,GO:0045893,GO:0071555,GO:1905177	DNA-binding transcription factor activity|nucleus|multicellular organism development|circadian rhythm|zinc ion binding|response to light stimulus|sequence-specific DNA binding|positive regulation of transcription, DNA-templated|cell wall organization|tracheary element differentiation
GWHGACDB031575	17.1678	34.3357	0	0	#NAME?	0.0105878	0.308734	Down	2.47689	0	Hca.18G0013450	DEF7 - Defensin and Defensin-like DEFL family, expressed		GO:0005576,GO:0031640,GO:0050832	extracellular region|killing of cells of other organism|defense response to fungus
GWHGACDB031578	77.0233	154.047	0	0	#NAME?	5.05651e-06	0.000534487	Down	26.4632	0	Hca.18G0013480	DEF8 - Defensin and Defensin-like DEFL family, expressed		GO:0005576,GO:0006952,GO:0031640,GO:0050832	extracellular region|defense response|killing of cells of other organism|defense response to fungus
GWHGACDB031581	187.993	374.908	1.0776	0.00287429	-8.44258	1.77874e-08	5.40323e-06	Down	25.2685	0	Hca.18G0013510	DEF8 - Defensin and Defensin-like DEFL family, expressed		GO:0005576,GO:0031640,GO:0050832	extracellular region|killing of cells of other organism|defense response to fungus
GWHGACDB031586	284.04	567.003	1.0776	0.00190051	-9.03939	4.49964e-10	3.62003e-07	Down	66.2463	0	Hca.18G0013560	DEF8 - Defensin and Defensin-like DEFL family, expressed		GO:0005576,GO:0031640,GO:0050832	extracellular region|killing of cells of other organism|defense response to fungus
GWHGACDB031588	181.482	355.421	7.54317	0.0212232	-5.55821	3.36235e-06	0.000377065	Down	29.3959	0.439927	Hca.18G0013580	gamma-thionin family domain containing protein, expressed		GO:0005576,GO:0031640,GO:0050832	extracellular region|killing of cells of other organism|defense response to fungus
GWHGACDB031589	150.394	293.245	7.54317	0.0257231	-5.28079	1.4484e-05	0.00132121	Down	7.40235	0	Hca.18G0013590	gamma-thionin family domain containing protein, expressed		GO:0005576,GO:0031640,GO:0050832	extracellular region|killing of cells of other organism|defense response to fungus
GWHGACDB031593	10.6719	21.3438	0	0	#NAME?	0.0404267	0.761053	Down	3.86543	0	Hca.18G0013630			GO:0005576,GO:0060320	extracellular region|rejection of self pollen
GWHGACDB031634	711.649	1404.98	18.3191	0.0130387	-6.26105	5.86066e-09	2.28675e-06	Down	48.2276	0.420661	Hca.18G0014040	pentatricopeptide, putative, expressed
GWHGACDB031723	251.56	502.043	1.0776	0.00214642	-8.86385	1.31121e-09	7.32591e-07	Down	38.8036	0	Hca.18G0014930	DEF8 - Defensin and Defensin-like DEFL family, expressed		GO:0005576,GO:0031640,GO:0050832	extracellular region|killing of cells of other organism|defense response to fungus
GWHGACDB031726	128.991	257.982	0	0	#NAME?	8.38096e-08	1.77178e-05	Down	22.5688	0	Hca.18G0014960	DEF8 - Defensin and Defensin-like DEFL family, expressed		GO:0005576,GO:0031640,GO:0050832	extracellular region|killing of cells of other organism|defense response to fungus
GWHGACDB031727	76.0953	152.191	0	0	#NAME?	5.51632e-06	0.000573404	Down	18.4097	0	Hca.18G0014970	gamma-thionin family domain containing protein, expressed		GO:0005576,GO:0031640,GO:0050832	extracellular region|killing of cells of other organism|defense response to fungus
GWHGACDB032331	35.0989	65.8874	4.31039	0.0654205	-3.93411	0.0152254	0.402681	Down	1.56576	0.163988	Hca.18G0021010	OsMADS78 - MADS-box family gene with M-alpha type-box, expressed	M-type_MADS	GO:0000977,GO:0000982,GO:0003700,GO:0005634,GO:0007275,GO:0008134,GO:0009960,GO:0043565,GO:0044212,GO:0045944,GO:0046983,GO:2000012	RNA polymerase II regulatory region sequence-specific DNA binding|transcription factor activity, RNA polymerase II proximal promoter sequence-specific DNA binding|DNA-binding transcription factor activity|nucleus|multicellular organism development|transcription factor binding|endosperm development|sequence-specific DNA binding|transcription regulatory region DNA binding|positive regulation of tra…	ko04022,ko04013	cGMP-PKG signaling pathway|MAPK signaling pathway - fly
GWHGACDB032380	14.3839	28.7677	0	0	#NAME?	0.0183278	0.459856	Down	0	0	Hca.18G0021500
GWHGACDB032524	3058.47	5738.7	378.236	0.0659098	-3.92336	0.000101442	0.00697564	Down	93.0699	5.85692	Hca.18G0022940	BURP domain containing protein, expressed		GO:0005618,GO:0048046	cell wall|apoplast
GWHGACDB032527	55.5147	106.719	4.31039	0.04039	-4.62986	0.00190992	0.0843388	Down	0.53926	0.0312333	Hca.18G0022970	expressed protein		GO:0000131,GO:0000902,GO:0005933,GO:0005938,GO:0007114,GO:0007118,GO:0043332	incipient cellular bud site|cell morphogenesis|cellular bud|cell cortex|cell budding|budding cell apical bud growth|mating projection tip
GWHGACDB032563	29.6957	59.3914	0	0	#NAME?	0.00125344	0.0591516	Down	0	0	Hca.18G0023330	actin, putative, expressed		GO:0000902,GO:0003779,GO:0005524,GO:0005829,GO:0005885,GO:0007015,GO:0007275,GO:0009825,GO:0010090,GO:0034314	cell morphogenesis|actin binding|ATP binding|cytosol|Arp2/3 protein complex|actin filament organization|multicellular organism development|multidimensional cell growth|trichome morphogenesis|Arp2/3 complex-mediated actin nucleation
GWHGACDB032564	1286.47	2294.92	278.02	0.121146	-3.04519	0.000864409	0.0441201	Down	71.0762	5.8101	Hca.18G0023340
GWHGACDB032569	913.85	1469.94	357.762	0.243386	-2.03868	0.0193152	0.477733	Down	51.8976	9.05466	Hca.18G0023390	oxidoreductase, short chain dehydrogenase/reductase family, putative, expressed		GO:0005783,GO:0005789,GO:0009793,GO:0016020,GO:0016021,GO:0018454,GO:0042761,GO:0045703,GO:0102339,GO:0102340,GO:0102341,GO:0102342	endoplasmic reticulum|endoplasmic reticulum membrane|embryo development ending in seed dormancy|membrane|integral component of membrane|acetoacetyl-CoA reductase activity|very long-chain fatty acid biosynthetic process|ketoreductase activity|3-oxo-arachidoyl-CoA reductase activity|3-oxo-behenoyl-CoA reductase activity|3-oxo-lignoceroyl-CoA reductase activity|3-oxo-cerotoyl-CoA reductase activity	ko01212,ko01040,ko00062,ko00140	Fatty acid metabolism|Biosynthesis of unsaturated fatty acids|Fatty acid elongation|Steroid hormone biosynthesis
GWHGACDB032571	54.2875	108.575	0	0	#NAME?	5.15435e-05	0.00394302	Down	2.39172	0	Hca.18G0023410	GDSL-like lipase/acylhydrolase, putative, expressed		GO:0005576,GO:0006631,GO:0008126,GO:0016042	extracellular region|fatty acid metabolic process|acetylesterase activity|lipid catabolic process
GWHGACDB032602	104.369	195.806	12.9312	0.0660406	-3.9205	0.00112619	0.0542097	Down	4.34408	0.18627	Hca.18G0023720	plant-specific domain TIGR01627 family protein, expressed		GO:0000139,GO:0005768,GO:0005794,GO:0005802,GO:0008168,GO:0009834,GO:0016021,GO:0045491,GO:0045492	Golgi membrane|endosome|Golgi apparatus|trans-Golgi network|methyltransferase activity|plant-type secondary cell wall biogenesis|integral component of membrane|xylan metabolic process|xylan biosynthetic process
GWHGACDB032614	128.602	256.126	1.0776	0.0042073	-7.89289	4.79341e-07	7.73074e-05	Down	0.377388	0.0399451	Hca.18G0023840	WD domain, G-beta repeat domain containing protein, expressed		GO:0005829,GO:0030042,GO:0030836,GO:0030864,GO:0042643,GO:0051015,GO:0080008	cytosol|actin filament depolymerization|positive regulation of actin filament depolymerization|cortical actin cytoskeleton|actomyosin, actin portion|actin filament binding|Cul4-RING E3 ubiquitin ligase complex
GWHGACDB032693	13.9199	27.8397	0	0	#NAME?	0.0201506	0.489496	Down	0.719793	0	Hca.18G0024630	regulatory protein, putative, expressed
GWHGACDB032700	177.005	283.965	70.0438	0.246663	-2.01939	0.0401197	0.761053	Down	4.29404	1.23132	Hca.18G0024700	potassium transporter, putative, expressed		GO:0006813,GO:0015079,GO:0016020,GO:0016021	potassium ion transport|potassium ion transmembrane transporter activity|membrane|integral component of membrane
GWHGACDB032739	42.5076	74.2393	10.776	0.145152	-2.78437	0.0496302	0.870939	Down	0.0776288	0	Hca.18G0025090	ARF GTPase-activating domain-containing protein, putative, expressed		GO:0005096,GO:0005737,GO:0046872	GTPase activator activity|cytoplasm|metal ion binding	ko04144	Endocytosis
GWHGACDB032754	156.17	261.694	50.647	0.193536	-2.36933	0.0201477	0.489496	Down	2.50723	0.41683	Hca.18G0025240	MATE efflux family protein, putative, expressed		GO:0005773,GO:0005774,GO:0006855,GO:0015238,GO:0015297,GO:0016021	vacuole|vacuolar membrane|drug transmembrane transport|drug transmembrane transporter activity|antiporter activity|integral component of membrane
GWHGACDB032809	159.809	303.453	16.1639	0.0532667	-4.23062	0.000160699	0.0103884	Down	20.7615	0.199144	Hca.18G0025790	UDP-glucose 6-dehydrogenase, putative, expressed		GO:0003979,GO:0005634,GO:0005829,GO:0006024,GO:0006065,GO:0051287	UDP-glucose 6-dehydrogenase activity|nucleus|cytosol|glycosaminoglycan biosynthetic process|UDP-glucuronate biosynthetic process|NAD binding	ko00040,ko00520,ko00053,ko00500	Pentose and glucuronate interconversions|Amino sugar and nucleotide sugar metabolism|Ascorbate and aldarate metabolism|Starch and sucrose metabolism
GWHGACDB032814	418.359	832.408	4.31039	0.00517821	-7.59333	5.08068e-10	3.87717e-07	Down	1.81261	0	Hca.18G0025840	SNARE domain containing protein, putative, expressed		GO:0000911,GO:0005484,GO:0005886,GO:0009504,GO:0009507,GO:0009612,GO:0009737,GO:0015031,GO:0016021,GO:0016192,GO:0051707,GO:0061025	cytokinesis by cell plate formation|SNAP receptor activity|plasma membrane|cell plate|chloroplast|response to mechanical stimulus|response to abscisic acid|protein transport|integral component of membrane|vesicle-mediated transport|response to other organism|membrane fusion
GWHGACDB032864	25.2054	48.2555	2.15519	0.0446621	-4.48481	0.0180259	0.456204	Down	0	0	Hca.18G0026340	transmembrane amino acid transporter protein, putative, expressed		GO:0003849,GO:0009073,GO:0009423,GO:0009507	3-deoxy-7-phosphoheptulonate synthase activity|aromatic amino acid family biosynthetic process|chorismate biosynthetic process|chloroplast	ko01230,ko02024,ko00400	Biosynthesis of amino acids|Quorum sensing|Phenylalanine, tyrosine and tryptophan biosynthesis
GWHGACDB032892	304.005	546.587	61.423	0.112376	-3.1536	0.00102208	0.0503605	Down	9.737	1.02695	Hca.18G0026620	pectate lyase precursor, putative, expressed		GO:0030570,GO:0045490,GO:0046872	pectate lyase activity|pectin catabolic process|metal ion binding	ko00040,ko02024	Pentose and glucuronate interconversions|Quorum sensing
GWHGACDB032920	15.7759	31.5517	0	0	#NAME?	0.0138722	0.37742	Down	0.0305285	0	Hca.18G0026900	uncharacterized Cys-rich domain containing protein, putative, expressed		GO:0005886,GO:0006979,GO:0016021	plasma membrane|response to oxidative stress|integral component of membrane
GWHGACDB032955	208.064	399.964	16.1639	0.0404135	-4.62902	2.4226e-05	0.00203213	Down	2.26976	0.0512794	Hca.02G0000130	lactate/malate dehydrogenase, putative, expressed		GO:0005737,GO:0005975,GO:0006099,GO:0006107,GO:0006108,GO:0006734,GO:0030060	cytoplasm|carbohydrate metabolic process|tricarboxylic acid cycle|oxaloacetate metabolic process|malate metabolic process|NADH metabolic process|L-malate dehydrogenase activity	ko00710,ko01200,ko00630,ko00620,ko00020,ko00270	Carbon fixation in photosynthetic organisms|Carbon metabolism|Glyoxylate and dicarboxylate metabolism|Pyruvate metabolism|Citrate cycle (TCA cycle)|Cysteine and methionine metabolism
GWHGACDB032978	12.0639	24.1278	0	0	#NAME?	0.0297032	0.631355	Down	0	0	Hca.02G0000360	SNARE associated Golgi protein, putative, expressed
GWHGACDB032979	75.8405	141.983	9.69837	0.0683067	-3.87183	0.00284297	0.115371	Down	2.77654	0.387846	Hca.02G0000370	lipid binding protein, putative, expressed		GO:0005783,GO:0006869,GO:0008289,GO:0016021,GO:0046872	endoplasmic reticulum|lipid transport|lipid binding|integral component of membrane|metal ion binding
GWHGACDB033007	230.142	460.284	0	0	#NAME?	4.51231e-10	3.62003e-07	Down	20.797	0	Hca.02G0000650	OsPLIM2a - LIM domain protein, putative actin-binding protein and transcription factor, expressed		GO:0005737,GO:0005856,GO:0046872,GO:0051015,GO:0051017	cytoplasm|cytoskeleton|metal ion binding|actin filament binding|actin filament bundle assembly
GWHGACDB033045	195.564	321.085	70.0438	0.218147	-2.19663	0.0241969	0.562392	Down	2.44476	0.307699	Hca.02G0001030	auxin-responsive protein, putative, expressed		GO:0016021,GO:0046872,GO:0055114	integral component of membrane|metal ion binding|oxidation-reduction process
GWHGACDB033066	90.5984	166.11	15.0863	0.0908212	-3.46083	0.00422733	0.157458	Down	0.605599	0.0875991	Hca.02G0001240	FAD-binding and arabino-lactone oxidase domains containing protein, putative, expressed		GO:0003885,GO:0016020,GO:0019853,GO:0050105,GO:0071949	D-arabinono-1,4-lactone oxidase activity|membrane|L-ascorbic acid biosynthetic process|L-gulonolactone oxidase activity|FAD binding
GWHGACDB033086	115.085	203.23	26.9399	0.132559	-2.9153	0.0087292	0.271496	Down	0.484213	0	Hca.02G0001440	caffeoyl-CoA O-methyltransferase, putative, expressed		GO:0016985,GO:0046355	mannan endo-1,4-beta-mannosidase activity|mannan catabolic process
GWHGACDB033108	2310.74	3584.83	1036.65	0.289176	-1.78998	0.0475371	0.848938	Down	146.166	38.9432	Hca.02G0001660	S-adenosylmethionine synthetase, putative, expressed		GO:0004478,GO:0005524,GO:0005737,GO:0006556,GO:0006730,GO:0046872	methionine adenosyltransferase activity|ATP binding|cytoplasm|S-adenosylmethionine biosynthetic process|one-carbon metabolic process|metal ion binding	ko01230,ko00270	Biosynthesis of amino acids|Cysteine and methionine metabolism
GWHGACDB033130	477.523	853.752	101.294	0.118646	-3.07527	0.000860415	0.043988	Down	14.2442	0.820972	Hca.02G0001880	NAK-like ser/thr protein kinase, putative, expressed
GWHGACDB033141	43.8248	77.9513	9.69837	0.124416	-3.00676	0.0347327	0.702921	Down	8.87961	0.681124	Hca.02G0001990	expressed protein
GWHGACDB033159	222.163	405.532	38.7935	0.0956606	-3.38593	0.000801921	0.0416094	Down	0.0341964	0	Hca.02G0002170	relA-SpoT like protein RSH1, putative, expressed		GO:0005524,GO:0005525,GO:0008728,GO:0009507,GO:0015969,GO:0016301	ATP binding|GTP binding|GTP diphosphokinase activity|chloroplast|guanosine tetraphosphate metabolic process|kinase activity
GWHGACDB033262	61.2322	115.999	6.46558	0.0557383	-4.16519	0.00295277	0.118596	Down	0	0.0365823	Hca.02G0003200	NADH dehydrogenase flavoprotein 2, mitochondrial precursor, putative, expressed	bHLH	GO:0001228,GO:0003677,GO:0003700,GO:0005634,GO:0006355,GO:0007275,GO:0009567,GO:0031347,GO:0046983	DNA-binding transcription activator activity, RNA polymerase II-specific|DNA binding|DNA-binding transcription factor activity|nucleus|regulation of transcription, DNA-templated|multicellular organism development|double fertilization forming a zygote and endosperm|regulation of defense response|protein dimerization activity
GWHGACDB033311	10.2079	20.4158	0	0	#NAME?	0.0450562	0.817228	Down	0	0	Hca.02G0003690	P21-Rho-binding domain containing protein, putative, expressed
GWHGACDB033330	34.2457	63.1034	5.38798	0.0853834	-3.5499	0.0253781	0.574499	Down	0.228429	0.0797786	Hca.02G0003880	OsGrx_S12 - glutaredoxin subgroup I, expressed
GWHGACDB033335	1300.81	2237.39	364.228	0.162791	-2.6189	0.00355406	0.137656	Down	18.5146	1.39346	Hca.02G0003930	response regulator receiver domain containing protein, expressed
GWHGACDB033383	40.5768	71.4553	9.69837	0.135726	-2.88123	0.0462129	0.832135	Down	2.12447	0.265491	Hca.02G0004410	ferredoxin 1-like isoform 1, putative, expressed
[truncated: 585 more rows]
