# Supplementary material for: Integrated Methylome and Transcriptome Analysis Provides Insights into the DNA Methylation Underlying the Mechanism of Cytoplasmic Male Sterility in Kenaf (Hibiscus cannabinus L.)
Source: Int J Mol Sci. 2022 Jun 20;23(12):6864. doi: 10.3390/ijms23126864 (PMC9224340; doi:10.3390/ijms23126864)
Supplement: Supplementary file 1 [file ijms-23-06864-s001.zip › Table S5 GO and KEGG enrichment analysis of DEGs.xlsx]

## Sheet: GO enrichment analysis
id	Term	Category	ListHits	ListTotal	PopHits	PopTotal	pValue	qValue	Enrichment_score	Gene
GO:0010973	positive regulation of division septum assembly	biological_process	1	1233	1	27306	0	0	22.146	GWHGACDB000574
GO:0031028	septation initiation signaling	biological_process	1	1233	1	27306	0	0	22.146	GWHGACDB000574
GO:0046373	L-arabinose metabolic process	biological_process	1	1233	1	27306	0	0	22.146	GWHGACDB001280
GO:0035445	borate transmembrane transport	biological_process	1	1233	1	27306	0	0	22.146	GWHGACDB002166
GO:0032928	regulation of superoxide anion generation	biological_process	1	1233	1	27306	0	0	22.146	GWHGACDB003649
GO:0033949	fructan beta-(2,6)-fructosidase activity	molecular_function	1	1233	1	27306	0	0	22.146	GWHGACDB003982
GO:0080118	brassinosteroid sulfotransferase activity	molecular_function	1	1233	1	27306	0	0	22.146	GWHGACDB008333
GO:1990135	flavonoid sulfotransferase activity	molecular_function	2	1233	2	27306	0	0	22.146	GWHGACDB008333; GWHGACDB049262
GO:0048863	stem cell differentiation	biological_process	1	1233	1	27306	0	0	22.146	GWHGACDB010358
GO:0052545	callose localization	biological_process	2	1233	2	27306	0	0	22.146	GWHGACDB012590; GWHGACDB012593
GO:0120010	intermembrane phospholipid transfer	biological_process	1	1233	1	27306	0	0	22.146	GWHGACDB013804
GO:0120014	intermembrane phospholipid transfer activity	molecular_function	1	1233	1	27306	0	0	22.146	GWHGACDB013804
GO:0035719	tRNA import into nucleus	biological_process	1	1233	1	27306	0	0	22.146	GWHGACDB015992
GO:0072380	TRC complex	cellular_component	1	1233	1	27306	0	0	22.146	GWHGACDB015992
GO:0007164	establishment of tissue polarity	biological_process	3	1233	3	27306	0	0	22.146	GWHGACDB016339; GWHGACDB035301; GWHGACDB050929
GO:0046488	phosphatidylinositol metabolic process	biological_process	3	1233	3	27306	0	0	22.146	GWHGACDB016339; GWHGACDB035301; GWHGACDB050929
GO:0072732	cellular response to calcium ion starvation	biological_process	1	1233	1	27306	0	0	22.146	GWHGACDB023340
GO:0050126	N-carbamoylputrescine amidase activity	molecular_function	1	1233	1	27306	0	0	22.146	GWHGACDB025103
GO:0042389	omega-3 fatty acid desaturase activity	molecular_function	1	1233	1	27306	0	0	22.146	GWHGACDB025247
GO:0008974	phosphoribulokinase activity	molecular_function	1	1233	1	27306	0	0	22.146	GWHGACDB029468
GO:0022414	reproductive process	biological_process	1	1233	1	27306	0	0	22.146	GWHGACDB029704
GO:0071367	cellular response to brassinosteroid stimulus	biological_process	1	1233	1	27306	0	0	22.146	GWHGACDB029704
GO:0009679	hexose:proton symporter activity	molecular_function	1	1233	1	27306	0	0	22.146	GWHGACDB029826
GO:0015578	mannose transmembrane transporter activity	molecular_function	1	1233	1	27306	0	0	22.146	GWHGACDB029826
GO:0055055	D-glucose:proton symporter activity	molecular_function	1	1233	1	27306	0	0	22.146	GWHGACDB029826
GO:0010398	xylogalacturonan metabolic process	biological_process	1	1233	1	27306	0	0	22.146	GWHGACDB030608
GO:0102983	xylogalacturonan beta-1,3-xylosyltransferase activity	molecular_function	1	1233	1	27306	0	0	22.146	GWHGACDB030608
GO:0008126	acetylesterase activity	molecular_function	2	1233	2	27306	0	0	22.146	GWHGACDB032571; GWHGACDB042966
GO:0002933	lipid hydroxylation	biological_process	1	1233	1	27306	0	0	22.146	GWHGACDB033048
GO:0051792	medium-chain fatty acid biosynthetic process	biological_process	1	1233	1	27306	0	0	22.146	GWHGACDB033048
GO:0052722	fatty acid in-chain hydroxylase activity	molecular_function	1	1233	1	27306	0	0	22.146	GWHGACDB033048
GO:0009852	auxin catabolic process	biological_process	1	1233	1	27306	0	0	22.146	GWHGACDB033469
GO:0033721	aldehyde dehydrogenase (NADP+) activity	molecular_function	1	1233	1	27306	0	0	22.146	GWHGACDB034547
GO:0009786	regulation of asymmetric cell division	biological_process	1	1233	1	27306	0	0	22.146	GWHGACDB043806
GO:0009812	flavonoid metabolic process	biological_process	1	1233	1	27306	0	0	22.146	GWHGACDB049262
GO:1990854	vacuole-ER tethering	biological_process	1	1233	1	27306	0	0	22.146	GWHGACDB049366
GO:0001302	replicative cell aging	biological_process	1	1233	1	27306	0	0	22.146	GWHGACDB051783
GO:0007569	cell aging	biological_process	1	1233	1	27306	0	0	22.146	GWHGACDB051783
GO:0008340	determination of adult lifespan	biological_process	1	1233	1	27306	0	0	22.146	GWHGACDB051783
GO:0010259	multicellular organism aging	biological_process	1	1233	1	27306	0	0	22.146	GWHGACDB051783
GO:0042981	regulation of apoptotic process	biological_process	1	1233	1	27306	0	0	22.146	GWHGACDB051783
GO:0044806	G-quadruplex DNA unwinding	biological_process	1	1233	1	27306	0	0	22.146	GWHGACDB051783
GO:0051345	positive regulation of hydrolase activity	biological_process	1	1233	1	27306	0	0	22.146	GWHGACDB051783
GO:0061749	forked DNA-dependent helicase activity	molecular_function	1	1233	1	27306	0	0	22.146	GWHGACDB051783
GO:0061820	telomeric D-loop disassembly	biological_process	1	1233	1	27306	0	0	22.146	GWHGACDB051783
GO:0061821	telomeric D-loop binding	molecular_function	1	1233	1	27306	0	0	22.146	GWHGACDB051783
GO:0070337	3'-flap-structured DNA binding	molecular_function	1	1233	1	27306	0	0	22.146	GWHGACDB051783
GO:0098530	positive regulation of strand invasion	biological_process	1	1233	1	27306	0	0	22.146	GWHGACDB051783
GO:1905773	8-hydroxy-2'-deoxyguanosine DNA binding	molecular_function	1	1233	1	27306	0	0	22.146	GWHGACDB051783
GO:0009799	specification of symmetry	biological_process	1	1233	1	27306	0	0	22.146	GWHGACDB052138
GO:0019318	hexose metabolic process	biological_process	1	1233	1	27306	0	0	22.146	GWHGACDB054331
GO:0032216	glucosaminyl-phosphotidylinositol O-acyltransferase activity	molecular_function	1	1233	1	27306	0	0	22.146	GWHGACDB055336
GO:0072659	protein localization to plasma membrane	biological_process	1	1233	1	27306	0	0	22.146	GWHGACDB055336
GO:0009780	photosynthetic NADP+ reduction	biological_process	1	1233	1	27306	0	0	22.146	GWHGACDB055407
GO:0010347	L-galactose-1-phosphate phosphatase activity	molecular_function	1	1233	1	27306	0	0	22.146	GWHGACDB057011
GO:0030639	polyketide biosynthetic process	biological_process	1	1233	1	27306	0	0	22.146	GWHGACDB061026
GO:0090439	tetraketide alpha-pyrone synthase activity	molecular_function	1	1233	1	27306	0	0	22.146	GWHGACDB061026
GO:0006076	(1->3)-beta-D-glucan catabolic process	biological_process	1	1233	1	27306	0	0	22.146	GWHGACDB062832
GO:0030473	nuclear migration along microtubule	biological_process	1	1233	1	27306	0	0	22.146	GWHGACDB063169
GO:0040001	establishment of mitotic spindle localization	biological_process	1	1233	1	27306	0	0	22.146	GWHGACDB063169
GO:0031640	killing of cells of other organism	biological_process	48	1233	74	27306	5.64778e-48	1.65915e-46	14.365	GWHGACDB001015; GWHGACDB001048; GWHGACDB001049; GWHGACDB001052; GWHGACDB001053; GWHGACDB001075; GWHGACDB001076; GWHGACDB001079; GWHGACDB001080; GWHGACDB001082; GWHGACDB001090; GWHGACDB001617; GWHGACDB006374; GWHGACDB006376; GWHGACDB006378; GWHGACDB022622; GWHGACDB022625; GWHGACDB022627; GWHGACDB023525; GWHGACDB023527; GWHGACDB029913; GWHGACDB030812; GWHGACDB030815; GWHGACDB030818; GWHGACDB030819;…
GO:0005576	extracellular region	cellular_component	170	1233	1136	27306	2.54467e-45	7.35491e-44	3.3141	GWHGACDB000976; GWHGACDB001015; GWHGACDB001048; GWHGACDB001049; GWHGACDB001052; GWHGACDB001053; GWHGACDB001075; GWHGACDB001076; GWHGACDB001079; GWHGACDB001080; GWHGACDB001082; GWHGACDB001090; GWHGACDB001169; GWHGACDB001209; GWHGACDB001213; GWHGACDB001221; GWHGACDB001223; GWHGACDB001549; GWHGACDB001617; GWHGACDB002067; GWHGACDB002095; GWHGACDB003159; GWHGACDB004587; GWHGACDB005295; GWHGACDB005420;…
GO:0005618	cell wall	cellular_component	107	1233	823	27306	1.27382e-23	3.62332e-22	2.87925	GWHGACDB000976; GWHGACDB001209; GWHGACDB001213; GWHGACDB001221; GWHGACDB001223; GWHGACDB001572; GWHGACDB003159; GWHGACDB004441; GWHGACDB004819; GWHGACDB006374; GWHGACDB008030; GWHGACDB008136; GWHGACDB010526; GWHGACDB012568; GWHGACDB012569; GWHGACDB012570; GWHGACDB012572; GWHGACDB012806; GWHGACDB014970; GWHGACDB015091; GWHGACDB016236; GWHGACDB016524; GWHGACDB017579; GWHGACDB017634; GWHGACDB017659;…
GO:0005975	carbohydrate metabolic process	biological_process	74	1233	476	27306	2.46563e-21	6.90376e-20	3.44286	GWHGACDB001209; GWHGACDB001213; GWHGACDB001221; GWHGACDB001223; GWHGACDB001302; GWHGACDB001624; GWHGACDB002057; GWHGACDB002067; GWHGACDB002095; GWHGACDB003159; GWHGACDB003982; GWHGACDB004441; GWHGACDB004596; GWHGACDB008508; GWHGACDB011404; GWHGACDB012806; GWHGACDB015091; GWHGACDB016674; GWHGACDB017944; GWHGACDB019079; GWHGACDB019319; GWHGACDB019325; GWHGACDB019327; GWHGACDB020026; GWHGACDB020845;…
GO:0004650	polygalacturonase activity	molecular_function	37	1233	153	27306	3.78087e-18	1.04236e-16	5.35557	GWHGACDB001209; GWHGACDB001213; GWHGACDB001221; GWHGACDB001223; GWHGACDB002095; GWHGACDB003159; GWHGACDB012806; GWHGACDB016674; GWHGACDB023974; GWHGACDB024889; GWHGACDB028594; GWHGACDB028596; GWHGACDB028598; GWHGACDB028600; GWHGACDB028602; GWHGACDB046982; GWHGACDB048135; GWHGACDB052201; GWHGACDB054519; GWHGACDB054964; GWHGACDB061978; GWHGACDB061995; GWHGACDB061996; GWHGACDB061997; GWHGACDB061999;…
GO:0071555	cell wall organization	biological_process	75	1233	557	27306	7.0455e-18	1.91296e-16	2.98195	GWHGACDB000559; GWHGACDB000976; GWHGACDB001209; GWHGACDB001213; GWHGACDB001221; GWHGACDB001223; GWHGACDB001584; GWHGACDB002095; GWHGACDB003159; GWHGACDB003612; GWHGACDB007364; GWHGACDB008471; GWHGACDB009615; GWHGACDB010526; GWHGACDB012169; GWHGACDB012806; GWHGACDB012980; GWHGACDB013096; GWHGACDB015091; GWHGACDB016191; GWHGACDB016674; GWHGACDB018641; GWHGACDB019269; GWHGACDB020849; GWHGACDB020851;…
GO:0050832	defense response to fungus	biological_process	58	1233	370	27306	2.7132e-17	7.25679e-16	3.47153	GWHGACDB001015; GWHGACDB001048; GWHGACDB001049; GWHGACDB001052; GWHGACDB001053; GWHGACDB001075; GWHGACDB001076; GWHGACDB001079; GWHGACDB001080; GWHGACDB001082; GWHGACDB001090; GWHGACDB001617; GWHGACDB006374; GWHGACDB006376; GWHGACDB006378; GWHGACDB006381; GWHGACDB007445; GWHGACDB019269; GWHGACDB022622; GWHGACDB022625; GWHGACDB022627; GWHGACDB023525; GWHGACDB023527; GWHGACDB023706; GWHGACDB028382;…
GO:0045490	pectin catabolic process	biological_process	32	1233	141	27306	3.95616e-15	1.04256e-13	5.02604	GWHGACDB000707; GWHGACDB001659; GWHGACDB008513; GWHGACDB012568; GWHGACDB012569; GWHGACDB012570; GWHGACDB012572; GWHGACDB017634; GWHGACDB017659; GWHGACDB017676; GWHGACDB017678; GWHGACDB017682; GWHGACDB017687; GWHGACDB017705; GWHGACDB017706; GWHGACDB017709; GWHGACDB017711; GWHGACDB017719; GWHGACDB017727; GWHGACDB023974; GWHGACDB027300; GWHGACDB027305; GWHGACDB030327; GWHGACDB032892; GWHGACDB041568;…
GO:0030599	pectinesterase activity	molecular_function	24	1233	106	27306	6.96904e-12	1.78407e-10	5.01419	GWHGACDB012568; GWHGACDB012569; GWHGACDB012570; GWHGACDB012572; GWHGACDB017634; GWHGACDB017659; GWHGACDB017676; GWHGACDB017678; GWHGACDB017682; GWHGACDB017687; GWHGACDB017705; GWHGACDB017706; GWHGACDB017709; GWHGACDB017711; GWHGACDB017719; GWHGACDB017727; GWHGACDB027300; GWHGACDB027305; GWHGACDB030327; GWHGACDB041568; GWHGACDB046130; GWHGACDB048056; GWHGACDB052076; GWHGACDB058089
GO:0045330	aspartyl esterase activity	molecular_function	24	1233	106	27306	6.96904e-12	1.78407e-10	5.01419	GWHGACDB012568; GWHGACDB012569; GWHGACDB012570; GWHGACDB012572; GWHGACDB017634; GWHGACDB017659; GWHGACDB017676; GWHGACDB017678; GWHGACDB017682; GWHGACDB017687; GWHGACDB017705; GWHGACDB017706; GWHGACDB017709; GWHGACDB017711; GWHGACDB017719; GWHGACDB017727; GWHGACDB027300; GWHGACDB027305; GWHGACDB030327; GWHGACDB041568; GWHGACDB046130; GWHGACDB048056; GWHGACDB052076; GWHGACDB058089
GO:0042545	cell wall modification	biological_process	24	1233	107	27306	8.70783e-12	2.19781e-10	4.96732	GWHGACDB012568; GWHGACDB012569; GWHGACDB012570; GWHGACDB012572; GWHGACDB017634; GWHGACDB017659; GWHGACDB017676; GWHGACDB017678; GWHGACDB017682; GWHGACDB017687; GWHGACDB017705; GWHGACDB017706; GWHGACDB017709; GWHGACDB017711; GWHGACDB017719; GWHGACDB017727; GWHGACDB027300; GWHGACDB027305; GWHGACDB030327; GWHGACDB041568; GWHGACDB046130; GWHGACDB048056; GWHGACDB052076; GWHGACDB058089
GO:0046910	pectinesterase inhibitor activity	molecular_function	21	1233	83	27306	1.0419e-11	2.59318e-10	5.6032	GWHGACDB012568; GWHGACDB012569; GWHGACDB012570; GWHGACDB012572; GWHGACDB017634; GWHGACDB017659; GWHGACDB017676; GWHGACDB017678; GWHGACDB017682; GWHGACDB017687; GWHGACDB017705; GWHGACDB017706; GWHGACDB017709; GWHGACDB017711; GWHGACDB017719; GWHGACDB017727; GWHGACDB027300; GWHGACDB027305; GWHGACDB041568; GWHGACDB046130; GWHGACDB052076
GO:0005856	cytoskeleton	cellular_component	26	1233	138	27306	1.04237e-10	2.5588e-09	4.17243	GWHGACDB000025; GWHGACDB001772; GWHGACDB005630; GWHGACDB006497; GWHGACDB012613; GWHGACDB014149; GWHGACDB015952; GWHGACDB016122; GWHGACDB023829; GWHGACDB023993; GWHGACDB025323; GWHGACDB030338; GWHGACDB032208; GWHGACDB033007; GWHGACDB045219; GWHGACDB045988; GWHGACDB048469; GWHGACDB049984; GWHGACDB049985; GWHGACDB049986; GWHGACDB049987; GWHGACDB051989; GWHGACDB057515; GWHGACDB058712; GWHGACDB058810;…
GO:0051017	actin filament bundle assembly	biological_process	15	1233	57	27306	2.72853e-09	6.60747e-08	5.82789	GWHGACDB000025; GWHGACDB015952; GWHGACDB023829; GWHGACDB033007; GWHGACDB033433; GWHGACDB045219; GWHGACDB045988; GWHGACDB046409; GWHGACDB049984; GWHGACDB049985; GWHGACDB049986; GWHGACDB049987; GWHGACDB051889; GWHGACDB058712; GWHGACDB060979
GO:1902479	positive regulation of defense response to bacterium, incompatible interaction	biological_process	6	1233	8	27306	2.89427e-09	6.91537e-08	16.6095	GWHGACDB011672; GWHGACDB011675; GWHGACDB026657; GWHGACDB062284; GWHGACDB062289; GWHGACDB062290
GO:0033356	UDP-L-arabinose metabolic process	biological_process	4	1233	5	27306	1.86276e-07	4.3922e-06	17.7168	GWHGACDB003612; GWHGACDB033487; GWHGACDB044433; GWHGACDB052390
GO:0005096	GTPase activator activity	molecular_function	20	1233	125	27306	1.91291e-07	4.45187e-06	3.54336	GWHGACDB003372; GWHGACDB011667; GWHGACDB011669; GWHGACDB011672; GWHGACDB011673; GWHGACDB011675; GWHGACDB018137; GWHGACDB018318; GWHGACDB023648; GWHGACDB026657; GWHGACDB032739; GWHGACDB033431; GWHGACDB042508; GWHGACDB043635; GWHGACDB050013; GWHGACDB057757; GWHGACDB060220; GWHGACDB062284; GWHGACDB062289; GWHGACDB062290
GO:0045492	xylan biosynthetic process	biological_process	12	1233	51	27306	2.92238e-07	6.71398e-06	5.21082	GWHGACDB000559; GWHGACDB001891; GWHGACDB004596; GWHGACDB012640; GWHGACDB021095; GWHGACDB028085; GWHGACDB032602; GWHGACDB034961; GWHGACDB039920; GWHGACDB048745; GWHGACDB050266; GWHGACDB054006
GO:0051015	actin filament binding	molecular_function	20	1233	133	27306	5.59e-07	1.26801e-05	3.33022	GWHGACDB000025; GWHGACDB012153; GWHGACDB015952; GWHGACDB019653; GWHGACDB023829; GWHGACDB026952; GWHGACDB032614; GWHGACDB033007; GWHGACDB033433; GWHGACDB040543; GWHGACDB045219; GWHGACDB045988; GWHGACDB046409; GWHGACDB049984; GWHGACDB049985; GWHGACDB049986; GWHGACDB049987; GWHGACDB051889; GWHGACDB058712; GWHGACDB060979
GO:0043547	positive regulation of GTPase activity	biological_process	9	1233	31	27306	6.32156e-07	1.41603e-05	6.42948	GWHGACDB011667; GWHGACDB011669; GWHGACDB011672; GWHGACDB011673; GWHGACDB011675; GWHGACDB026657; GWHGACDB062284; GWHGACDB062289; GWHGACDB062290
GO:0016021	integral component of membrane	cellular_component	304	1233	5268	27306	8.76412e-07	1.93893e-05	1.27798	GWHGACDB000541; GWHGACDB000559; GWHGACDB000969; GWHGACDB001232; GWHGACDB001246; GWHGACDB001370; GWHGACDB001464; GWHGACDB001515; GWHGACDB001584; GWHGACDB001891; GWHGACDB002166; GWHGACDB002987; GWHGACDB003649; GWHGACDB003893; GWHGACDB004590; GWHGACDB004596; GWHGACDB004636; GWHGACDB004680; GWHGACDB005478; GWHGACDB005597; GWHGACDB006033; GWHGACDB006048; GWHGACDB006062; GWHGACDB006270; GWHGACDB006381;…
GO:0005543	phospholipid binding	molecular_function	10	1233	41	27306	1.3776e-06	3.01055e-05	5.40146	GWHGACDB011667; GWHGACDB011669; GWHGACDB011672; GWHGACDB011673; GWHGACDB011675; GWHGACDB026657; GWHGACDB056622; GWHGACDB062284; GWHGACDB062289; GWHGACDB062290
GO:0042973	glucan endo-1,3-beta-D-glucosidase activity	molecular_function	15	1233	89	27306	2.13251e-06	4.60417e-05	3.73247	GWHGACDB001302; GWHGACDB002057; GWHGACDB015091; GWHGACDB020845; GWHGACDB020849; GWHGACDB020851; GWHGACDB020852; GWHGACDB020854; GWHGACDB020855; GWHGACDB020856; GWHGACDB020857; GWHGACDB046805; GWHGACDB062832; GWHGACDB063687; GWHGACDB063688
GO:0009846	pollen germination	biological_process	15	1233	91	27306	2.891e-06	6.16746e-05	3.65044	GWHGACDB012169; GWHGACDB012805; GWHGACDB016339; GWHGACDB018641; GWHGACDB026614; GWHGACDB029704; GWHGACDB033433; GWHGACDB035301; GWHGACDB046409; GWHGACDB050054; GWHGACDB050929; GWHGACDB051889; GWHGACDB058191; GWHGACDB058337; GWHGACDB063736
GO:0009044	xylan 1,4-beta-xylosidase activity	molecular_function	6	1233	16	27306	3.00602e-06	6.3374e-05	8.30474	GWHGACDB001169; GWHGACDB001280; GWHGACDB005295; GWHGACDB008117; GWHGACDB008190; GWHGACDB016236
GO:0052691	UDP-arabinopyranose mutase activity	molecular_function	4	1233	7	27306	3.62419e-06	7.55181e-05	12.6548	GWHGACDB003612; GWHGACDB033487; GWHGACDB044433; GWHGACDB052390
GO:0016413	O-acetyltransferase activity	molecular_function	14	1233	83	27306	4.11894e-06	8.33198e-05	3.73547	GWHGACDB001515; GWHGACDB001891; GWHGACDB008147; GWHGACDB021095; GWHGACDB021149; GWHGACDB028085; GWHGACDB034733; GWHGACDB034961; GWHGACDB039920; GWHGACDB044305; GWHGACDB050266; GWHGACDB061962; GWHGACDB062779; GWHGACDB064927
GO:0090404	pollen tube tip	cellular_component	3	1233	4	27306	4.13809e-06	8.33198e-05	16.6095	GWHGACDB009134; GWHGACDB052133; GWHGACDB060074
GO:0005980	glycogen catabolic process	biological_process	3	1233	4	27306	4.13809e-06	8.33198e-05	16.6095	GWHGACDB041193; GWHGACDB054401; GWHGACDB054403
GO:0048046	apoplast	cellular_component	48	1233	552	27306	5.86846e-06	0.000116847	1.92574	GWHGACDB001280; GWHGACDB001572; GWHGACDB004441; GWHGACDB004819; GWHGACDB008025; GWHGACDB008059; GWHGACDB008136; GWHGACDB008917; GWHGACDB009876; GWHGACDB009934; GWHGACDB014970; GWHGACDB016000; GWHGACDB016236; GWHGACDB016524; GWHGACDB018917; GWHGACDB019187; GWHGACDB020315; GWHGACDB026650; GWHGACDB027305; GWHGACDB031507; GWHGACDB032524; GWHGACDB037641; GWHGACDB039975; GWHGACDB040472; GWHGACDB040911;…
GO:0080110	sporopollenin biosynthetic process	biological_process	5	1233	12	27306	6.11915e-06	0.0001205	9.22749	GWHGACDB029052; GWHGACDB033048; GWHGACDB043022; GWHGACDB052647; GWHGACDB061026
GO:0030570	pectate lyase activity	molecular_function	7	1233	24	27306	6.50132e-06	0.000126634	6.45925	GWHGACDB000707; GWHGACDB001659; GWHGACDB008513; GWHGACDB032892; GWHGACDB043684; GWHGACDB043798; GWHGACDB055419
GO:0009860	pollen tube growth	biological_process	18	1233	135	27306	1.0773e-05	0.000207582	2.9528	GWHGACDB000976; GWHGACDB016339; GWHGACDB017133; GWHGACDB018641; GWHGACDB019379; GWHGACDB033433; GWHGACDB034748; GWHGACDB035301; GWHGACDB046409; GWHGACDB049958; GWHGACDB050542; GWHGACDB050929; GWHGACDB051560; GWHGACDB051889; GWHGACDB053839; GWHGACDB054275; GWHGACDB058337; GWHGACDB063736
GO:0005351	carbohydrate:proton symporter activity	molecular_function	11	1233	60	27306	1.27703e-05	0.000238379	4.0601	GWHGACDB002161; GWHGACDB015942; GWHGACDB016766; GWHGACDB029826; GWHGACDB036510; GWHGACDB036586; GWHGACDB042578; GWHGACDB044363; GWHGACDB062578; GWHGACDB062881; GWHGACDB064776
GO:0005355	glucose transmembrane transporter activity	molecular_function	11	1233	60	27306	1.27703e-05	0.000238379	4.0601	GWHGACDB002161; GWHGACDB015942; GWHGACDB016766; GWHGACDB029826; GWHGACDB036510; GWHGACDB036586; GWHGACDB042578; GWHGACDB044363; GWHGACDB062578; GWHGACDB062881; GWHGACDB064776
GO:0008645	hexose transmembrane transport	biological_process	11	1233	60	27306	1.27703e-05	0.000238379	4.0601	GWHGACDB002161; GWHGACDB015942; GWHGACDB016766; GWHGACDB029826; GWHGACDB036510; GWHGACDB036586; GWHGACDB042578; GWHGACDB044363; GWHGACDB062578; GWHGACDB062881; GWHGACDB064776
GO:0030244	cellulose biosynthetic process	biological_process	13	1233	82	27306	1.68921e-05	0.000312069	3.51095	GWHGACDB006270; GWHGACDB012169; GWHGACDB019269; GWHGACDB021997; GWHGACDB023706; GWHGACDB026816; GWHGACDB028085; GWHGACDB034927; GWHGACDB042007; GWHGACDB044433; GWHGACDB050054; GWHGACDB050266; GWHGACDB058290
GO:0004857	enzyme inhibitor activity	molecular_function	8	1233	35	27306	1.84663e-05	0.00033767	5.06194	GWHGACDB017579; GWHGACDB031507; GWHGACDB039085; GWHGACDB039105; GWHGACDB050896; GWHGACDB058089; GWHGACDB058100; GWHGACDB061050
GO:0048657	anther wall tapetum cell differentiation	biological_process	3	1233	5	27306	1.99454e-05	0.000361031	13.2876	GWHGACDB004448; GWHGACDB015223; GWHGACDB065698
GO:0010584	pollen exine formation	biological_process	9	1233	44	27306	2.07047e-05	0.000371029	4.52986	GWHGACDB015223; GWHGACDB023915; GWHGACDB024889; GWHGACDB029052; GWHGACDB033048; GWHGACDB050303; GWHGACDB052647; GWHGACDB061026; GWHGACDB065698
GO:0009789	positive regulation of abscisic acid-activated signaling pathway	biological_process	13	1233	84	27306	2.24191e-05	0.000397773	3.42735	GWHGACDB000884; GWHGACDB011667; GWHGACDB011669; GWHGACDB011672; GWHGACDB011673; GWHGACDB011675; GWHGACDB014911; GWHGACDB026657; GWHGACDB058815; GWHGACDB062284; GWHGACDB062289; GWHGACDB062290; GWHGACDB063367
GO:0005758	mitochondrial intermembrane space	cellular_component	7	1233	28	27306	2.33814e-05	0.000410779	5.5365	GWHGACDB005970; GWHGACDB012068; GWHGACDB019384; GWHGACDB026839; GWHGACDB027951; GWHGACDB030210; GWHGACDB062681
GO:1990538	xylan O-acetyltransferase activity	molecular_function	6	1233	22	27306	3.52961e-05	0.000614083	6.03981	GWHGACDB001891; GWHGACDB021095; GWHGACDB028085; GWHGACDB034961; GWHGACDB039920; GWHGACDB050266
GO:0008184	glycogen phosphorylase activity	molecular_function	4	1233	10	27306	3.87957e-05	0.000655867	8.85839	GWHGACDB041193; GWHGACDB053841; GWHGACDB054401; GWHGACDB054403
GO:0102250	linear malto-oligosaccharide phosphorylase activity	molecular_function	4	1233	10	27306	3.87957e-05	0.000655867	8.85839	GWHGACDB041193; GWHGACDB053841; GWHGACDB054401; GWHGACDB054403
GO:0102499	SHG alpha-glucan phosphorylase activity	molecular_function	4	1233	10	27306	3.87957e-05	0.000655867	8.85839	GWHGACDB041193; GWHGACDB053841; GWHGACDB054401; GWHGACDB054403
GO:0007264	small GTPase mediated signal transduction	biological_process	5	1233	16	27306	4.53656e-05	0.000759767	6.92062	GWHGACDB002493; GWHGACDB014973; GWHGACDB017178; GWHGACDB042508; GWHGACDB050013
GO:0048658	anther wall tapetum development	biological_process	3	1233	6	27306	5.76845e-05	0.000948355	11.073	GWHGACDB004448; GWHGACDB012590; GWHGACDB012593
GO:0042409	caffeoyl-CoA O-methyltransferase activity	molecular_function	3	1233	6	27306	5.76845e-05	0.000948355	11.073	GWHGACDB007330; GWHGACDB008381; GWHGACDB049967
GO:0005794	Golgi apparatus	cellular_component	86	1233	1265	27306	6.43364e-05	0.0010481	1.50558	GWHGACDB000559; GWHGACDB000969; GWHGACDB001232; GWHGACDB001515; GWHGACDB001891; GWHGACDB002987; GWHGACDB003612; GWHGACDB004596; GWHGACDB004680; GWHGACDB004731; GWHGACDB005263; GWHGACDB005478; GWHGACDB006270; GWHGACDB007445; GWHGACDB008031; GWHGACDB008147; GWHGACDB008333; GWHGACDB008471; GWHGACDB008963; GWHGACDB009307; GWHGACDB009615; GWHGACDB010550; GWHGACDB012169; GWHGACDB012640; GWHGACDB012980;…
GO:0009501	amyloplast	cellular_component	8	1233	41	27306	7.17847e-05	0.0011589	4.32117	GWHGACDB004598; GWHGACDB007775; GWHGACDB017160; GWHGACDB022322; GWHGACDB026754; GWHGACDB029745; GWHGACDB033399; GWHGACDB053841
GO:0016308	1-phosphatidylinositol-4-phosphate 5-kinase activity	molecular_function	6	1233	25	27306	8.83261e-05	0.00141322	5.31504	GWHGACDB001624; GWHGACDB016262; GWHGACDB016339; GWHGACDB035301; GWHGACDB040356; GWHGACDB050929
GO:0004645	phosphorylase activity	molecular_function	2	1233	3	27306	9.18555e-05	0.00145668	14.764	GWHGACDB054401; GWHGACDB054403
GO:0090406	pollen tube	cellular_component	11	1233	74	27306	0.000111935	0.00175953	3.29197	GWHGACDB002161; GWHGACDB016339; GWHGACDB016766; GWHGACDB035301; GWHGACDB040356; GWHGACDB050929; GWHGACDB053839; GWHGACDB058191; GWHGACDB058337; GWHGACDB062436; GWHGACDB062881
GO:0052325	cell wall pectin biosynthetic process	biological_process	4	1233	12	27306	0.000113013	0.00176104	7.382	GWHGACDB034872; GWHGACDB039190; GWHGACDB047066; GWHGACDB053839
GO:0050734	hydroxycinnamoyltransferase activity	molecular_function	3	1233	7	27306	0.000129765	0.00198751	9.49114	GWHGACDB034872; GWHGACDB039190; GWHGACDB047066
GO:0102406	omega-hydroxypalmitate O-sinapoyl transferase activity	molecular_function	3	1233	7	27306	0.000129765	0.00198751	9.49114	GWHGACDB034872; GWHGACDB039190; GWHGACDB047066
GO:0004332	fructose-bisphosphate aldolase activity	molecular_function	5	1233	19	27306	0.000136766	0.00205954	5.82789	GWHGACDB001572; GWHGACDB008059; GWHGACDB016524; GWHGACDB033584; GWHGACDB046551
GO:0005884	actin filament	cellular_component	5	1233	19	27306	0.000136766	0.00205954	5.82789	GWHGACDB033433; GWHGACDB038905; GWHGACDB043449; GWHGACDB046409; GWHGACDB051889
GO:1901002	positive regulation of response to salt stress	biological_process	7	1233	36	27306	0.000165049	0.00246473	4.30616	GWHGACDB011672; GWHGACDB011675; GWHGACDB026657; GWHGACDB044986; GWHGACDB062284; GWHGACDB062289; GWHGACDB062290
GO:0009834	plant-type secondary cell wall biogenesis	biological_process	13	1233	102	27306	0.000197621	0.00292676	2.82253	GWHGACDB004596; GWHGACDB006270; GWHGACDB012640; GWHGACDB012980; GWHGACDB019269; GWHGACDB023706; GWHGACDB032602; GWHGACDB033432; GWHGACDB048745; GWHGACDB050301; GWHGACDB054006; GWHGACDB058880; GWHGACDB063944
GO:0016760	cellulose synthase (UDP-forming) activity	molecular_function	9	1233	57	27306	0.000211565	0.00310758	3.49673	GWHGACDB006270; GWHGACDB012169; GWHGACDB019269; GWHGACDB021997; GWHGACDB023706; GWHGACDB026816; GWHGACDB042007; GWHGACDB050054; GWHGACDB058290
GO:0046556	alpha-L-arabinofuranosidase activity	molecular_function	4	1233	14	27306	0.00026483	0.0037966	6.32742	GWHGACDB001169; GWHGACDB001280; GWHGACDB005295; GWHGACDB016236
GO:0008964	phosphoenolpyruvate carboxylase activity	molecular_function	4	1233	14	27306	0.00026483	0.0037966	6.32742	GWHGACDB009934; GWHGACDB033925; GWHGACDB046870; GWHGACDB053859
GO:0015977	carbon fixation	biological_process	4	1233	14	27306	0.00026483	0.0037966	6.32742	GWHGACDB009934; GWHGACDB033925; GWHGACDB046870; GWHGACDB053859
GO:0010413	glucuronoxylan metabolic process	biological_process	2	1233	4	27306	0.000355008	0.00493158	11.073	GWHGACDB000559; GWHGACDB012980
GO:0005464	UDP-xylose transmembrane transporter activity	molecular_function	2	1233	4	27306	0.000355008	0.00493158	11.073	GWHGACDB014879; GWHGACDB057637
GO:0015790	UDP-xylose transmembrane transport	biological_process	2	1233	4	27306	0.000355008	0.00493158	11.073	GWHGACDB014879; GWHGACDB057637
GO:0102502	ADP-glucose-starch glucosyltransferase activity	molecular_function	2	1233	4	27306	0.000355008	0.00493158	11.073	GWHGACDB022322; GWHGACDB029745
GO:0046658	anchored component of plasma membrane	cellular_component	21	1233	219	27306	0.000403962	0.00556846	2.12359	GWHGACDB002223; GWHGACDB003140; GWHGACDB003148; GWHGACDB013836; GWHGACDB015091; GWHGACDB020849; GWHGACDB020851; GWHGACDB020852; GWHGACDB020854; GWHGACDB033432; GWHGACDB033672; GWHGACDB039336; GWHGACDB042206; GWHGACDB042564; GWHGACDB046805; GWHGACDB047681; GWHGACDB048651; GWHGACDB048653; GWHGACDB054513; GWHGACDB063687; GWHGACDB063688
GO:0016042	lipid catabolic process	biological_process	22	1233	234	27306	0.000412155	0.00559532	2.0821	GWHGACDB000884; GWHGACDB004587; GWHGACDB004668; GWHGACDB004819; GWHGACDB022128; GWHGACDB024137; GWHGACDB029884; GWHGACDB032571; GWHGACDB033477; GWHGACDB036264; GWHGACDB040472; GWHGACDB041640; GWHGACDB042942; GWHGACDB042966; GWHGACDB044800; GWHGACDB045119; GWHGACDB047137; GWHGACDB047367; GWHGACDB054121; GWHGACDB062903; GWHGACDB063450; GWHGACDB065432
GO:0005887	integral component of plasma membrane	cellular_component	22	1233	234	27306	0.000412155	0.00559532	2.0821	GWHGACDB002161; GWHGACDB015942; GWHGACDB016766; GWHGACDB017521; GWHGACDB021156; GWHGACDB023397; GWHGACDB026372; GWHGACDB029826; GWHGACDB033118; GWHGACDB036510; GWHGACDB036586; GWHGACDB042578; GWHGACDB043317; GWHGACDB044363; GWHGACDB044706; GWHGACDB051624; GWHGACDB053488; GWHGACDB060877; GWHGACDB062120; GWHGACDB062578; GWHGACDB062881; GWHGACDB064776
GO:0016717	oxidoreductase activity, acting on paired donors, with oxidation of a pair of donors resulting in the reduction of molecular oxygen to two molecules of water	molecular_function	3	1233	9	27306	0.000434289	0.00576478	7.382	GWHGACDB006452; GWHGACDB014673; GWHGACDB025247
GO:0004396	hexokinase activity	molecular_function	3	1233	9	27306	0.000434289	0.00576478	7.382	GWHGACDB019037; GWHGACDB057364; GWHGACDB063108
GO:0051639	actin filament network formation	biological_process	3	1233	9	27306	0.000434289	0.00576478	7.382	GWHGACDB033433; GWHGACDB046409; GWHGACDB051889
GO:0042335	cuticle development	biological_process	7	1233	42	27306	0.000506349	0.00667189	3.691	GWHGACDB003140; GWHGACDB003148; GWHGACDB007233; GWHGACDB030685; GWHGACDB036264; GWHGACDB055242; GWHGACDB064802
GO:0009809	lignin biosynthetic process	biological_process	12	1233	99	27306	0.000510925	0.00668305	2.68436	GWHGACDB005263; GWHGACDB007330; GWHGACDB008381; GWHGACDB029772; GWHGACDB039975; GWHGACDB041741; GWHGACDB049967; GWHGACDB050301; GWHGACDB050542; GWHGACDB053258; GWHGACDB053594; GWHGACDB062638
GO:0051753	mannan synthase activity	molecular_function	4	1233	16	27306	0.000535749	0.00690692	5.5365	GWHGACDB001584; GWHGACDB012169; GWHGACDB013096; GWHGACDB050054
GO:0010279	indole-3-acetic acid amido synthetase activity	molecular_function	4	1233	16	27306	0.000535749	0.00690692	5.5365	GWHGACDB015522; GWHGACDB015523; GWHGACDB042742; GWHGACDB053603
GO:0045491	xylan metabolic process	biological_process	5	1233	24	27306	0.000558892	0.00715381	4.61375	GWHGACDB004596; GWHGACDB012640; GWHGACDB032602; GWHGACDB048745; GWHGACDB054006
GO:0005094	Rho GDP-dissociation inhibitor activity	molecular_function	3	1233	10	27306	0.00069795	0.00886591	6.6438	GWHGACDB023648; GWHGACDB033431; GWHGACDB060220
GO:0015267	channel activity	molecular_function	5	1233	25	27306	0.000707491	0.00886591	4.4292	GWHGACDB002166; GWHGACDB020274; GWHGACDB038526; GWHGACDB048301; GWHGACDB048772
GO:0009827	plant-type cell wall modification	biological_process	5	1233	25	27306	0.000707491	0.00886591	4.4292	GWHGACDB016339; GWHGACDB028085; GWHGACDB035301; GWHGACDB050266; GWHGACDB050929
GO:0047714	galactolipase activity	molecular_function	4	1233	17	27306	0.000730881	0.00909541	5.21082	GWHGACDB022128; GWHGACDB044800; GWHGACDB045119; GWHGACDB062903
GO:0019305	dTDP-rhamnose biosynthetic process	biological_process	2	1233	5	27306	0.000857602	0.00991498	8.85839	GWHGACDB002987; GWHGACDB017700
GO:0015247	aminophospholipid transmembrane transporter activity	molecular_function	2	1233	5	27306	0.000857602	0.00991498	8.85839	GWHGACDB004680; GWHGACDB019195
GO:0003979	UDP-glucose 6-dehydrogenase activity	molecular_function	2	1233	5	27306	0.000857602	0.00991498	8.85839	GWHGACDB008447; GWHGACDB032809
GO:0006024	glycosaminoglycan biosynthetic process	biological_process	2	1233	5	27306	0.000857602	0.00991498	8.85839	GWHGACDB008447; GWHGACDB032809
GO:0006065	UDP-glucuronate biosynthetic process	biological_process	2	1233	5	27306	0.000857602	0.00991498	8.85839	GWHGACDB008447; GWHGACDB032809
GO:0006538	glutamate catabolic process	biological_process	2	1233	5	27306	0.000857602	0.00991498	8.85839	GWHGACDB012772; GWHGACDB026643
GO:0004445	inositol-polyphosphate 5-phosphatase activity	molecular_function	2	1233	5	27306	0.000857602	0.00991498	8.85839	GWHGACDB012805; GWHGACDB026614
GO:0052659	inositol-1,3,4,5-tetrakisphosphate 5-phosphatase activity	molecular_function	2	1233	5	27306	0.000857602	0.00991498	8.85839	GWHGACDB012805; GWHGACDB026614
GO:0004067	asparaginase activity	molecular_function	2	1233	5	27306	0.000857602	0.00991498	8.85839	GWHGACDB017264; GWHGACDB041502
GO:0033345	asparagine catabolic process via L-aspartate	biological_process	2	1233	5	27306	0.000857602	0.00991498	8.85839	GWHGACDB017264; GWHGACDB041502
GO:0006021	inositol biosynthetic process	biological_process	2	1233	5	27306	0.000857602	0.00991498	8.85839	GWHGACDB053951; GWHGACDB057011
GO:0030245	cellulose catabolic process	biological_process	7	1233	46	27306	0.000954302	0.0109622	3.37004	GWHGACDB007364; GWHGACDB022061; GWHGACDB022102; GWHGACDB031536; GWHGACDB037733; GWHGACDB043079; GWHGACDB051345
GO:0005978	glycogen biosynthetic process	biological_process	4	1233	18	27306	0.000974571	0.0111238	4.92133	GWHGACDB005335; GWHGACDB007775; GWHGACDB017160; GWHGACDB033399
GO:0031225	anchored component of membrane	cellular_component	19	1233	205	27306	0.00104338	0.0115568	2.05255	GWHGACDB002175; GWHGACDB002223; GWHGACDB003140; GWHGACDB003148; GWHGACDB013836; GWHGACDB015494; GWHGACDB026742; GWHGACDB033432; GWHGACDB042564; GWHGACDB046805; GWHGACDB046951; GWHGACDB047681; GWHGACDB048651; GWHGACDB048653; GWHGACDB057417; GWHGACDB058585; GWHGACDB062436; GWHGACDB063687; GWHGACDB063688
GO:0006096	glycolytic process	biological_process	13	1233	120	27306	0.00105085	0.0115568	2.39915	GWHGACDB001572; GWHGACDB008059; GWHGACDB015106; GWHGACDB016524; GWHGACDB018045; GWHGACDB019037; GWHGACDB033584; GWHGACDB037987; GWHGACDB038256; GWHGACDB045394; GWHGACDB046551; GWHGACDB057364; GWHGACDB063108
GO:0031222	arabinan catabolic process	biological_process	3	1233	11	27306	0.00105765	0.0115568	6.03981	GWHGACDB001169; GWHGACDB005295; GWHGACDB016236
GO:2000038	regulation of stomatal complex development	biological_process	3	1233	11	27306	0.00105765	0.0115568	6.03981	GWHGACDB014911; GWHGACDB014970; GWHGACDB039358
GO:0004478	methionine adenosyltransferase activity	molecular_function	3	1233	11	27306	0.00105765	0.0115568	6.03981	GWHGACDB028508; GWHGACDB033108; GWHGACDB050542
GO:0006556	S-adenosylmethionine biosynthetic process	biological_process	3	1233	11	27306	0.00105765	0.0115568	6.03981	GWHGACDB028508; GWHGACDB033108; GWHGACDB050542
GO:0032432	actin filament bundle	cellular_component	3	1233	11	27306	0.00105765	0.0115568	6.03981	GWHGACDB033433; GWHGACDB046409; GWHGACDB051889
GO:0009833	plant-type primary cell wall biogenesis	biological_process	8	1233	59	27306	0.0012437	0.0135074	3.00285	GWHGACDB006270; GWHGACDB012169; GWHGACDB019269; GWHGACDB023706; GWHGACDB026816; GWHGACDB042007; GWHGACDB050054; GWHGACDB058290
GO:0102797	geranial:oxygen oxidoreductase activity	molecular_function	4	1233	19	27306	0.00127379	0.0136684	4.66231	GWHGACDB024531; GWHGACDB031434; GWHGACDB031435; GWHGACDB031440
GO:0102798	heptaldehyde:oxygen oxidoreductase activity	molecular_function	4	1233	19	27306	0.00127379	0.0136684	4.66231	GWHGACDB024531; GWHGACDB031434; GWHGACDB031435; GWHGACDB031440
GO:0006952	defense response	biological_process	53	1233	783	27306	0.00142416	0.0145315	1.49903	GWHGACDB001302; GWHGACDB001711; GWHGACDB002057; GWHGACDB006083; GWHGACDB006374; GWHGACDB007445; GWHGACDB008333; GWHGACDB008800; GWHGACDB011672; GWHGACDB011675; GWHGACDB014959; GWHGACDB014974; GWHGACDB016054; GWHGACDB018136; GWHGACDB020014; GWHGACDB020845; GWHGACDB020855; GWHGACDB020856; GWHGACDB020857; GWHGACDB021671; GWHGACDB024790; GWHGACDB026657; GWHGACDB029870; GWHGACDB029913; GWHGACDB030818;…
GO:0008460	dTDP-glucose 4,6-dehydratase activity	molecular_function	3	1233	12	27306	0.00152997	0.0145315	5.5365	GWHGACDB002987; GWHGACDB017700; GWHGACDB047616
GO:0016866	intramolecular transferase activity	molecular_function	3	1233	12	27306	0.00152997	0.0145315	5.5365	GWHGACDB003612; GWHGACDB033487; GWHGACDB052390
GO:0006796	phosphate-containing compound metabolic process	biological_process	3	1233	12	27306	0.00152997	0.0145315	5.5365	GWHGACDB007926; GWHGACDB060722; GWHGACDB060908
GO:0001678	cellular glucose homeostasis	biological_process	3	1233	12	27306	0.00152997	0.0145315	5.5365	GWHGACDB019037; GWHGACDB057364; GWHGACDB063108
GO:0005536	glucose binding	molecular_function	3	1233	12	27306	0.00152997	0.0145315	5.5365	GWHGACDB019037; GWHGACDB057364; GWHGACDB063108
GO:0009416	response to light stimulus	biological_process	17	1233	182	27306	0.00155675	0.0145315	2.06858	GWHGACDB002690; GWHGACDB008276; GWHGACDB008800; GWHGACDB020173; GWHGACDB020174; GWHGACDB020177; GWHGACDB023124; GWHGACDB031556; GWHGACDB032449; GWHGACDB034927; GWHGACDB036956; GWHGACDB036957; GWHGACDB037942; GWHGACDB041802; GWHGACDB051686; GWHGACDB052466; GWHGACDB058611
GO:0000170	sphingosine hydroxylase activity	molecular_function	4	1233	20	27306	0.00163574	0.0145315	4.4292	GWHGACDB006381; GWHGACDB007233; GWHGACDB030685; GWHGACDB062341
GO:0006695	cholesterol biosynthetic process	biological_process	2	1233	6	27306	0.00165752	0.0145315	7.382	GWHGACDB000725; GWHGACDB041262
GO:0015137	citrate transmembrane transporter activity	molecular_function	2	1233	6	27306	0.00165752	0.0145315	7.382	GWHGACDB001370; GWHGACDB016377
GO:0022843	voltage-gated cation channel activity	molecular_function	2	1233	6	27306	0.00165752	0.0145315	7.382	GWHGACDB002538; GWHGACDB017217
GO:0006228	UTP biosynthetic process	biological_process	2	1233	6	27306	0.00165752	0.0145315	7.382	GWHGACDB012068; GWHGACDB026839
GO:0006241	CTP biosynthetic process	biological_process	2	1233	6	27306	0.00165752	0.0145315	7.382	GWHGACDB012068; GWHGACDB026839
GO:0048358	mucilage pectin biosynthetic process	biological_process	2	1233	6	27306	0.00165752	0.0145315	7.382	GWHGACDB012569; GWHGACDB012570
GO:0000254	C-4 methylsterol oxidase activity	molecular_function	2	1233	6	27306	0.00165752	0.0145315	7.382	GWHGACDB014714; GWHGACDB032988
GO:0004049	anthranilate synthase activity	molecular_function	2	1233	6	27306	0.00165752	0.0145315	7.382	GWHGACDB021612; GWHGACDB040229
GO:0005950	anthranilate synthase complex	cellular_component	2	1233	6	27306	0.00165752	0.0145315	7.382	GWHGACDB021612; GWHGACDB040229
GO:0015152	glucose-6-phosphate transmembrane transporter activity	molecular_function	2	1233	6	27306	0.00165752	0.0145315	7.382	GWHGACDB036775; GWHGACDB051899
GO:0015760	glucose-6-phosphate transport	biological_process	2	1233	6	27306	0.00165752	0.0145315	7.382	GWHGACDB036775; GWHGACDB051899
GO:0035436	triose phosphate transmembrane transport	biological_process	2	1233	6	27306	0.00165752	0.0145315	7.382	GWHGACDB036775; GWHGACDB051899
GO:0004185	serine-type carboxypeptidase activity	molecular_function	7	1233	50	27306	0.00167462	0.0145315	3.10044	GWHGACDB034005; GWHGACDB045594; GWHGACDB052024; GWHGACDB052044; GWHGACDB052046; GWHGACDB052047; GWHGACDB052050
GO:0000139	Golgi membrane	cellular_component	51	1233	753	27306	0.00167975	0.0145315	1.49993	GWHGACDB000559; GWHGACDB001584; GWHGACDB001891; GWHGACDB002987; GWHGACDB003372; GWHGACDB004596; GWHGACDB004680; GWHGACDB005478; GWHGACDB008963; GWHGACDB009307; GWHGACDB009615; GWHGACDB012169; GWHGACDB012640; GWHGACDB012980; GWHGACDB013096; GWHGACDB014879; GWHGACDB016667; GWHGACDB017700; GWHGACDB018137; GWHGACDB019695; GWHGACDB021095; GWHGACDB021259; GWHGACDB021997; GWHGACDB026816; GWHGACDB027661;…
GO:0005615	extracellular space	cellular_component	13	1233	126	27306	0.0016863	0.0145315	2.2849	GWHGACDB015215; GWHGACDB019187; GWHGACDB039930; GWHGACDB039932; GWHGACDB039935; GWHGACDB039940; GWHGACDB042339; GWHGACDB042415; GWHGACDB046889; GWHGACDB051044; GWHGACDB055729; GWHGACDB055733; GWHGACDB056898
GO:0005773	vacuole	cellular_component	49	1233	718	27306	0.00171825	0.0145315	1.51136	GWHGACDB000884; GWHGACDB001169; GWHGACDB001280; GWHGACDB001294; GWHGACDB002057; GWHGACDB003523; GWHGACDB004441; GWHGACDB004731; GWHGACDB007342; GWHGACDB008031; GWHGACDB008963; GWHGACDB009876; GWHGACDB010301; GWHGACDB010958; GWHGACDB015830; GWHGACDB015997; GWHGACDB016602; GWHGACDB017579; GWHGACDB018135; GWHGACDB020538; GWHGACDB021156; GWHGACDB023124; GWHGACDB024038; GWHGACDB024737; GWHGACDB032754;…
GO:0016122	xanthophyll metabolic process	biological_process	1	1233	2	27306	0.00203739	0.0145315	11.073	GWHGACDB003649
GO:0060416	response to growth hormone	biological_process	1	1233	2	27306	0.00203739	0.0145315	11.073	GWHGACDB003670
GO:0010400	rhamnogalacturonan I side chain metabolic process	biological_process	1	1233	2	27306	0.00203739	0.0145315	11.073	GWHGACDB006270
GO:0010094	specification of carpel identity	biological_process	1	1233	2	27306	0.00203739	0.0145315	11.073	GWHGACDB008425
GO:0008107	galactoside 2-alpha-L-fucosyltransferase activity	molecular_function	1	1233	2	27306	0.00203739	0.0145315	11.073	GWHGACDB008471
GO:0071452	cellular response to singlet oxygen	biological_process	1	1233	2	27306	0.00203739	0.0145315	11.073	GWHGACDB009001
GO:0001932	regulation of protein phosphorylation	biological_process	1	1233	2	27306	0.00203739	0.0145315	11.073	GWHGACDB016000
GO:0016018	cyclosporin A binding	molecular_function	1	1233	2	27306	0.00203739	0.0145315	11.073	GWHGACDB016000
GO:0017049	GTP-Rho binding	molecular_function	1	1233	2	27306	0.00203739	0.0145315	11.073	GWHGACDB016122
GO:0055081	anion homeostasis	biological_process	1	1233	2	27306	0.00203739	0.0145315	11.073	GWHGACDB021156
GO:0006835	dicarboxylic acid transport	biological_process	1	1233	2	27306	0.00203739	0.0145315	11.073	GWHGACDB024108
GO:0015142	tricarboxylic acid transmembrane transporter activity	molecular_function	1	1233	2	27306	0.00203739	0.0145315	11.073	GWHGACDB024108
GO:0015367	oxoglutarate:malate antiporter activity	molecular_function	1	1233	2	27306	0.00203739	0.0145315	11.073	GWHGACDB024108
GO:0035674	tricarboxylic acid transmembrane transport	biological_process	1	1233	2	27306	0.00203739	0.0145315	11.073	GWHGACDB024108
GO:0009743	response to carbohydrate	biological_process	1	1233	2	27306	0.00203739	0.0145315	11.073	GWHGACDB026614
GO:0090059	protoxylem development	biological_process	1	1233	2	27306	0.00203739	0.0145315	11.073	GWHGACDB027111
GO:0005933	cellular bud	cellular_component	1	1233	2	27306	0.00203739	0.0145315	11.073	GWHGACDB032527
GO:0007114	cell budding	biological_process	1	1233	2	27306	0.00203739	0.0145315	11.073	GWHGACDB032527
GO:0018454	acetoacetyl-CoA reductase activity	molecular_function	1	1233	2	27306	0.00203739	0.0145315	11.073	GWHGACDB032569
GO:0102339	3-oxo-arachidoyl-CoA reductase activity	molecular_function	1	1233	2	27306	0.00203739	0.0145315	11.073	GWHGACDB032569
GO:0102340	3-oxo-behenoyl-CoA reductase activity	molecular_function	1	1233	2	27306	0.00203739	0.0145315	11.073	GWHGACDB032569
GO:0102341	3-oxo-lignoceroyl-CoA reductase activity	molecular_function	1	1233	2	27306	0.00203739	0.0145315	11.073	GWHGACDB032569
GO:0102342	3-oxo-cerotoyl-CoA reductase activity	molecular_function	1	1233	2	27306	0.00203739	0.0145315	11.073	GWHGACDB032569
GO:0030836	positive regulation of actin filament depolymerization	biological_process	1	1233	2	27306	0.00203739	0.0145315	11.073	GWHGACDB032614
GO:0042643	actomyosin, actin portion	cellular_component	1	1233	2	27306	0.00203739	0.0145315	11.073	GWHGACDB032614
GO:0080064	4,4-dimethyl-9beta,19-cyclopropylsterol oxidation	biological_process	1	1233	2	27306	0.00203739	0.0145315	11.073	GWHGACDB032988
GO:0050105	L-gulonolactone oxidase activity	molecular_function	1	1233	2	27306	0.00203739	0.0145315	11.073	GWHGACDB033066
GO:0004413	homoserine kinase activity	molecular_function	1	1233	2	27306	0.00203739	0.0145315	11.073	GWHGACDB037985
GO:1901430	positive regulation of syringal lignin biosynthetic process	biological_process	1	1233	2	27306	0.00203739	0.0145315	11.073	GWHGACDB039975
GO:0008398	sterol 14-demethylase activity	molecular_function	1	1233	2	27306	0.00203739	0.0145315	11.073	GWHGACDB042744
GO:0047312	L-phenylalanine:pyruvate aminotransferase activity	molecular_function	1	1233	2	27306	0.00203739	0.0145315	11.073	GWHGACDB042916
GO:0050048	L-leucine:2-oxoglutarate aminotransferase activity	molecular_function	1	1233	2	27306	0.00203739	0.0145315	11.073	GWHGACDB042916
GO:0080098	L-tyrosine:pyruvate aminotransferase activity	molecular_function	1	1233	2	27306	0.00203739	0.0145315	11.073	GWHGACDB042916
GO:0080099	L-methionine:2-oxoglutarate aminotransferase activity	molecular_function	1	1233	2	27306	0.00203739	0.0145315	11.073	GWHGACDB042916
GO:0080100	L-glutamine:2-oxoglutarate aminotransferase activity	molecular_function	1	1233	2	27306	0.00203739	0.0145315	11.073	GWHGACDB042916
GO:0080130	L-phenylalanine:2-oxoglutarate aminotransferase activity	molecular_function	1	1233	2	27306	0.00203739	0.0145315	11.073	GWHGACDB042916
GO:1901683	arsenate ion transmembrane transporter activity	molecular_function	1	1233	2	27306	0.00203739	0.0145315	11.073	GWHGACDB044757
GO:0043529	GET complex	cellular_component	1	1233	2	27306	0.00203739	0.0145315	11.073	GWHGACDB045985
GO:0071816	tail-anchored membrane protein insertion into ER membrane	biological_process	1	1233	2	27306	0.00203739	0.0145315	11.073	GWHGACDB045985
GO:0004368	glycerol-3-phosphate dehydrogenase (quinone) activity	molecular_function	1	1233	2	27306	0.00203739	0.0145315	11.073	GWHGACDB049244
GO:0006127	glycerophosphate shuttle	biological_process	1	1233	2	27306	0.00203739	0.0145315	11.073	GWHGACDB049244
GO:0052591	sn-glycerol-3-phosphate:ubiquinone-8 oxidoreductase activity	molecular_function	1	1233	2	27306	0.00203739	0.0145315	11.073	GWHGACDB049244
GO:0000146	microfilament motor activity	molecular_function	1	1233	2	27306	0.00203739	0.0145315	11.073	GWHGACDB051560
GO:0051640	organelle localization	biological_process	1	1233	2	27306	0.00203739	0.0145315	11.073	GWHGACDB051560
GO:0000405	bubble DNA binding	molecular_function	1	1233	2	27306	0.00203739	0.0145315	11.073	GWHGACDB051783
GO:0000731	DNA synthesis involved in DNA repair	biological_process	1	1233	2	27306	0.00203739	0.0145315	11.073	GWHGACDB051783
GO:0010012	steroid 22-alpha hydroxylase activity	molecular_function	1	1233	2	27306	0.00203739	0.0145315	11.073	GWHGACDB053611
GO:0004512	inositol-3-phosphate synthase activity	molecular_function	1	1233	2	27306	0.00203739	0.0145315	11.073	GWHGACDB053951
GO:0004034	aldose 1-epimerase activity	molecular_function	1	1233	2	27306	0.00203739	0.0145315	11.073	GWHGACDB054331
GO:0071244	cellular response to carbon dioxide	biological_process	1	1233	2	27306	0.00203739	0.0145315	11.073	GWHGACDB055151
GO:0042550	photosystem I stabilization	biological_process	1	1233	2	27306	0.00203739	0.0145315	11.073	GWHGACDB055407
GO:0098572	stromal side of plastid thylakoid membrane	cellular_component	1	1233	2	27306	0.00203739	0.0145315	11.073	GWHGACDB057683
GO:0055073	cadmium ion homeostasis	biological_process	1	1233	2	27306	0.00203739	0.0145315	11.073	GWHGACDB060124
GO:0071585	detoxification of cadmium ion	biological_process	1	1233	2	27306	0.00203739	0.0145315	11.073	GWHGACDB060124
GO:0004320	oleoyl-[acyl-carrier-protein] hydrolase activity	molecular_function	1	1233	2	27306	0.00203739	0.0145315	11.073	GWHGACDB060747
GO:0016295	myristoyl-[acyl-carrier-protein] hydrolase activity	molecular_function	1	1233	2	27306	0.00203739	0.0145315	11.073	GWHGACDB060747
GO:0016296	palmitoyl-[acyl-carrier-protein] hydrolase activity	molecular_function	1	1233	2	27306	0.00203739	0.0145315	11.073	GWHGACDB060747
GO:0001047	core promoter binding	molecular_function	1	1233	2	27306	0.00203739	0.0145315	11.073	GWHGACDB063108
GO:0019320	hexose catabolic process	biological_process	1	1233	2	27306	0.00203739	0.0145315	11.073	GWHGACDB063108
GO:0051292	nuclear pore complex assembly	biological_process	1	1233	2	27306	0.00203739	0.0145315	11.073	GWHGACDB063169
GO:0042732	D-xylose metabolic process	biological_process	4	1233	21	27306	0.00206781	0.0145315	4.21828	GWHGACDB002987; GWHGACDB004731; GWHGACDB014754; GWHGACDB017700
GO:0004373	glycogen (starch) synthase activity	molecular_function	4	1233	21	27306	0.00206781	0.0145315	4.21828	GWHGACDB004598; GWHGACDB022322; GWHGACDB026754; GWHGACDB029745
GO:0043086	negative regulation of catalytic activity	biological_process	4	1233	21	27306	0.00206781	0.0145315	4.21828	GWHGACDB017579; GWHGACDB031507; GWHGACDB050896; GWHGACDB058100
GO:0004031	aldehyde oxidase activity	molecular_function	4	1233	21	27306	0.00206781	0.0145315	4.21828	GWHGACDB024531; GWHGACDB031434; GWHGACDB031435; GWHGACDB031440
GO:0008878	glucose-1-phosphate adenylyltransferase activity	molecular_function	3	1233	13	27306	0.00213137	0.0148039	5.11061	GWHGACDB005335; GWHGACDB007775; GWHGACDB033399
GO:0046855	inositol phosphate dephosphorylation	biological_process	3	1233	13	27306	0.00213137	0.0148039	5.11061	GWHGACDB012805; GWHGACDB026614; GWHGACDB057011
GO:0050664	oxidoreductase activity, acting on NAD(P)H, oxygen as acceptor	molecular_function	3	1233	13	27306	0.00213137	0.0148039	5.11061	GWHGACDB030836; GWHGACDB041387; GWHGACDB043622
GO:0008810	cellulase activity	molecular_function	6	1233	41	27306	0.00219989	0.0152209	3.24088	GWHGACDB007364; GWHGACDB022061; GWHGACDB022102; GWHGACDB031536; GWHGACDB037733; GWHGACDB043079
GO:0008757	S-adenosylmethionine-dependent methyltransferase activity	molecular_function	11	1233	103	27306	0.00235906	0.0162594	2.36511	GWHGACDB005478; GWHGACDB007330; GWHGACDB008381; GWHGACDB010550; GWHGACDB011838; GWHGACDB023183; GWHGACDB034939; GWHGACDB035814; GWHGACDB040550; GWHGACDB053256; GWHGACDB062112
GO:0019252	starch biosynthetic process	biological_process	8	1233	65	27306	0.00248655	0.0170724	2.72566	GWHGACDB004598; GWHGACDB005335; GWHGACDB007775; GWHGACDB017160; GWHGACDB022322; GWHGACDB026754; GWHGACDB029745; GWHGACDB033399
GO:0031359	integral component of chloroplast outer membrane	cellular_component	4	1233	22	27306	0.00257753	0.0175625	4.02654	GWHGACDB002538; GWHGACDB017217; GWHGACDB038048; GWHGACDB057679
GO:0030042	actin filament depolymerization	biological_process	4	1233	22	27306	0.00257753	0.0175625	4.02654	GWHGACDB032614; GWHGACDB038905; GWHGACDB043449; GWHGACDB058712
GO:0047259	glucomannan 4-beta-mannosyltransferase activity	molecular_function	2	1233	7	27306	0.00280333	0.0181356	6.32742	GWHGACDB001584; GWHGACDB013096
GO:0034426	etioplast membrane	cellular_component	2	1233	7	27306	0.00280333	0.0181356	6.32742	GWHGACDB002538; GWHGACDB017217
GO:0006183	GTP biosynthetic process	biological_process	2	1233	7	27306	0.00280333	0.0181356	6.32742	GWHGACDB012068; GWHGACDB026839
GO:0052658	inositol-1,4,5-trisphosphate 5-phosphatase activity	molecular_function	2	1233	7	27306	0.00280333	0.0181356	6.32742	GWHGACDB012805; GWHGACDB026614
GO:0004349	glutamate 5-kinase activity	molecular_function	2	1233	7	27306	0.00280333	0.0181356	6.32742	GWHGACDB015196; GWHGACDB052315
GO:0004350	glutamate-5-semialdehyde dehydrogenase activity	molecular_function	2	1233	7	27306	0.00280333	0.0181356	6.32742	GWHGACDB015196; GWHGACDB052315
GO:0005354	galactose transmembrane transporter activity	molecular_function	2	1233	7	27306	0.00280333	0.0181356	6.32742	GWHGACDB015942; GWHGACDB029826
GO:0008798	beta-aspartyl-peptidase activity	molecular_function	2	1233	7	27306	0.00280333	0.0181356	6.32742	GWHGACDB017264; GWHGACDB041502
GO:0015186	L-glutamine transmembrane transporter activity	molecular_function	2	1233	7	27306	0.00280333	0.0181356	6.32742	GWHGACDB017838; GWHGACDB035047
GO:0098712	L-glutamate import across plasma membrane	biological_process	2	1233	7	27306	0.00280333	0.0181356	6.32742	GWHGACDB017838; GWHGACDB035047
GO:0036377	arbuscular mycorrhizal association	biological_process	2	1233	7	27306	0.00280333	0.0181356	6.32742	GWHGACDB021976; GWHGACDB021977
GO:0071917	triose-phosphate transmembrane transporter activity	molecular_function	2	1233	7	27306	0.00280333	0.0181356	6.32742	GWHGACDB036775; GWHGACDB051899
GO:0034440	lipid oxidation	biological_process	2	1233	7	27306	0.00280333	0.0181356	6.32742	GWHGACDB038424; GWHGACDB049443
GO:0005093	Rab GDP-dissociation inhibitor activity	molecular_function	2	1233	7	27306	0.00280333	0.0181356	6.32742	GWHGACDB042508; GWHGACDB050013
GO:0043447	alkane biosynthetic process	biological_process	3	1233	14	27306	0.00287799	0.0184851	4.74557	GWHGACDB006381; GWHGACDB007233; GWHGACDB030685
GO:0090447	glycerol-3-phosphate 2-O-acyltransferase activity	molecular_function	3	1233	14	27306	0.00287799	0.0184851	4.74557	GWHGACDB046882; GWHGACDB050292; GWHGACDB060869
GO:0016281	eukaryotic translation initiation factor 4F complex	cellular_component	3	1233	15	27306	0.00378544	0.02397	4.4292	GWHGACDB002860; GWHGACDB017499; GWHGACDB061047
GO:0009704	de-etiolation	biological_process	3	1233	15	27306	0.00378544	0.02397	4.4292	GWHGACDB003670; GWHGACDB008343; GWHGACDB016000
GO:0005452	inorganic anion exchanger activity	molecular_function	3	1233	15	27306	0.00378544	0.02397	4.4292	GWHGACDB033118; GWHGACDB043317; GWHGACDB060877
GO:0080139	borate efflux transmembrane transporter activity	molecular_function	3	1233	15	27306	0.00378544	0.02397	4.4292	GWHGACDB033118; GWHGACDB043317; GWHGACDB060877
GO:0010208	pollen wall assembly	biological_process	4	1233	24	27306	0.00386027	0.0243578	3.691	GWHGACDB018641; GWHGACDB029704; GWHGACDB050303; GWHGACDB063736
GO:0016759	cellulose synthase activity	molecular_function	6	1233	46	27306	0.00430847	0.0264241	2.88861	GWHGACDB006270; GWHGACDB019269; GWHGACDB023706; GWHGACDB026816; GWHGACDB042007; GWHGACDB058290
GO:0006723	cuticle hydrocarbon biosynthetic process	biological_process	2	1233	8	27306	0.0043352	0.0264241	5.5365	GWHGACDB007233; GWHGACDB030685
GO:0046027	phospholipid:diacylglycerol acyltransferase activity	molecular_function	2	1233	8	27306	0.0043352	0.0264241	5.5365	GWHGACDB007342; GWHGACDB016602
GO:0055129	L-proline biosynthetic process	biological_process	2	1233	8	27306	0.0043352	0.0264241	5.5365	GWHGACDB015196; GWHGACDB052315
GO:0051601	exocyst localization	biological_process	2	1233	8	27306	0.0043352	0.0264241	5.5365	GWHGACDB016122; GWHGACDB057515
GO:0009643	photosynthetic acclimation	biological_process	2	1233	8	27306	0.0043352	0.0264241	5.5365	GWHGACDB036775; GWHGACDB051899
GO:0015120	phosphoglycerate transmembrane transporter activity	molecular_function	2	1233	8	27306	0.0043352	0.0264241	5.5365	GWHGACDB036775; GWHGACDB051899
GO:0015713	phosphoglycerate transmembrane transport	biological_process	2	1233	8	27306	0.0043352	0.0264241	5.5365	GWHGACDB036775; GWHGACDB051899
GO:0015714	phosphoenolpyruvate transport	biological_process	2	1233	8	27306	0.0043352	0.0264241	5.5365	GWHGACDB036775; GWHGACDB051899
GO:0047938	glucose-6-phosphate 1-epimerase activity	molecular_function	2	1233	8	27306	0.0043352	0.0264241	5.5365	GWHGACDB048650; GWHGACDB062946
GO:0016491	oxidoreductase activity	molecular_function	26	1233	347	27306	0.00448957	0.0272722	1.65935	GWHGACDB004596; GWHGACDB008415; GWHGACDB010351; GWHGACDB010352; GWHGACDB010353; GWHGACDB011064; GWHGACDB012674; GWHGACDB019384; GWHGACDB021671; GWHGACDB027951; GWHGACDB029688; GWHGACDB037986; GWHGACDB038266; GWHGACDB040696; GWHGACDB041741; GWHGACDB042095; GWHGACDB046788; GWHGACDB047616; GWHGACDB048745; GWHGACDB050301; GWHGACDB052314; GWHGACDB052647; GWHGACDB058912; GWHGACDB062559; GWHGACDB062596;…
GO:0030246	carbohydrate binding	molecular_function	12	1233	126	27306	0.00462552	0.0280032	2.10914	GWHGACDB004441; GWHGACDB022061; GWHGACDB037641; GWHGACDB043634; GWHGACDB045589; GWHGACDB047144; GWHGACDB048650; GWHGACDB051420; GWHGACDB053288; GWHGACDB054331; GWHGACDB057801; GWHGACDB062946
GO:0003993	acid phosphatase activity	molecular_function	7	1233	59	27306	0.00484265	0.0291794	2.62749	GWHGACDB010301; GWHGACDB014148; GWHGACDB022669; GWHGACDB024551; GWHGACDB040179; GWHGACDB042339; GWHGACDB060722
GO:0016165	linoleate 13S-lipoxygenase activity	molecular_function	3	1233	16	27306	0.00486867	0.0291794	4.15237	GWHGACDB010378; GWHGACDB038424; GWHGACDB049443
GO:0017119	Golgi transport complex	cellular_component	3	1233	16	27306	0.00486867	0.0291794	4.15237	GWHGACDB033660; GWHGACDB037828; GWHGACDB042450
GO:0005886	plasma membrane	cellular_component	190	1233	3546	27306	0.0049259	0.029424	1.18662	GWHGACDB000025; GWHGACDB000797; GWHGACDB000884; GWHGACDB001246; GWHGACDB001294; GWHGACDB001370; GWHGACDB001464; GWHGACDB001572; GWHGACDB002161; GWHGACDB002175; GWHGACDB002588; GWHGACDB002987; GWHGACDB003135; GWHGACDB003140; GWHGACDB003148; GWHGACDB003893; GWHGACDB004680; GWHGACDB005263; GWHGACDB005597; GWHGACDB006062; GWHGACDB006270; GWHGACDB006374; GWHGACDB006456; GWHGACDB007233; GWHGACDB007445;…
GO:0010143	cutin biosynthetic process	biological_process	5	1233	36	27306	0.00509812	0.0302511	3.07583	GWHGACDB005309; GWHGACDB046882; GWHGACDB050292; GWHGACDB060869; GWHGACDB064802
GO:0019432	triglyceride biosynthetic process	biological_process	5	1233	36	27306	0.00509812	0.0302511	3.07583	GWHGACDB007342; GWHGACDB016602; GWHGACDB042405; GWHGACDB045119; GWHGACDB053205
GO:0007015	actin filament organization	biological_process	8	1233	73	27306	0.00548422	0.0307936	2.42696	GWHGACDB005951; GWHGACDB012153; GWHGACDB019653; GWHGACDB026952; GWHGACDB032563; GWHGACDB051560; GWHGACDB058265; GWHGACDB058712
GO:0010417	glucuronoxylan biosynthetic process	biological_process	4	1233	26	27306	0.00554456	0.0307936	3.40707	GWHGACDB000559; GWHGACDB000969; GWHGACDB012980; GWHGACDB063944
GO:0045493	xylan catabolic process	biological_process	4	1233	26	27306	0.00554456	0.0307936	3.40707	GWHGACDB001169; GWHGACDB001280; GWHGACDB005295; GWHGACDB016236
GO:0006071	glycerol metabolic process	biological_process	4	1233	26	27306	0.00554456	0.0307936	3.40707	GWHGACDB007342; GWHGACDB016602; GWHGACDB053205; GWHGACDB058585
GO:0004806	triglyceride lipase activity	molecular_function	4	1233	26	27306	0.00554456	0.0307936	3.40707	GWHGACDB022128; GWHGACDB044800; GWHGACDB054121; GWHGACDB062903
GO:0003779	actin binding	molecular_function	10	1233	101	27306	0.00589706	0.0307936	2.19267	GWHGACDB005630; GWHGACDB005951; GWHGACDB014149; GWHGACDB030338; GWHGACDB032563; GWHGACDB038905; GWHGACDB043449; GWHGACDB048469; GWHGACDB051560; GWHGACDB058265
GO:1990931	RNA N6-methyladenosine dioxygenase activity	molecular_function	1	1233	3	27306	0.00592845	0.0307936	7.382	GWHGACDB005218
GO:0052634	C-19 gibberellin 2-beta-dioxygenase activity	molecular_function	1	1233	3	27306	0.00592845	0.0307936	7.382	GWHGACDB005311
GO:0051562	negative regulation of mitochondrial calcium ion concentration	biological_process	1	1233	3	27306	0.00592845	0.0307936	7.382	GWHGACDB005970
GO:0004451	isocitrate lyase activity	molecular_function	1	1233	3	27306	0.00592845	0.0307936	7.382	GWHGACDB008363
GO:0005628	prospore membrane	cellular_component	1	1233	3	27306	0.00592845	0.0307936	7.382	GWHGACDB013804
GO:2000122	negative regulation of stomatal complex development	biological_process	1	1233	3	27306	0.00592845	0.0307936	7.382	GWHGACDB014970
GO:0051791	medium-chain fatty acid metabolic process	biological_process	1	1233	3	27306	0.00592845	0.0307936	7.382	GWHGACDB015861
GO:0004127	cytidylate kinase activity	molecular_function	1	1233	3	27306	0.00592845	0.0307936	7.382	GWHGACDB021949
GO:0034387	4-aminobutyrate:pyruvate transaminase activity	molecular_function	1	1233	3	27306	0.00592845	0.0307936	7.382	GWHGACDB023633
GO:0102351	gamma-aminobutyrate transaminase (glyoxylate dependent) activity	molecular_function	1	1233	3	27306	0.00592845	0.0307936	7.382	GWHGACDB023633
GO:0048838	release of seed from dormancy	biological_process	1	1233	3	27306	0.00592845	0.0307936	7.382	GWHGACDB025302
GO:0016984	ribulose-bisphosphate carboxylase activity	molecular_function	1	1233	3	27306	0.00592845	0.0307936	7.382	GWHGACDB026271
GO:0005080	protein kinase C binding	molecular_function	1	1233	3	27306	0.00592845	0.0307936	7.382	GWHGACDB026665
GO:0000956	nuclear-transcribed mRNA catabolic process	biological_process	1	1233	3	27306	0.00592845	0.0307936	7.382	GWHGACDB032253
GO:0045703	ketoreductase activity	molecular_function	1	1233	3	27306	0.00592845	0.0307936	7.382	GWHGACDB032569
GO:0030941	chloroplast targeting sequence binding	molecular_function	1	1233	3	27306	0.00592845	0.0307936	7.382	GWHGACDB038048
GO:0051861	glycolipid binding	molecular_function	1	1233	3	27306	0.00592845	0.0307936	7.382	GWHGACDB038048
GO:0031956	medium-chain fatty acid-CoA ligase activity	molecular_function	1	1233	3	27306	0.00592845	0.0307936	7.382	GWHGACDB043022
GO:0046949	fatty-acyl-CoA biosynthetic process	biological_process	1	1233	3	27306	0.00592845	0.0307936	7.382	GWHGACDB043022
GO:0006562	proline catabolic process	biological_process	1	1233	3	27306	0.00592845	0.0307936	7.382	GWHGACDB044314
GO:0015398	high-affinity secondary active ammonium transmembrane transporter activity	molecular_function	1	1233	3	27306	0.00592845	0.0307936	7.382	GWHGACDB044706
GO:1901684	arsenate ion transmembrane transport	biological_process	1	1233	3	27306	0.00592845	0.0307936	7.382	GWHGACDB044757
GO:0050342	tocopherol O-methyltransferase activity	molecular_function	1	1233	3	27306	0.00592845	0.0307936	7.382	GWHGACDB051154
GO:0031297	replication fork processing	biological_process	1	1233	3	27306	0.00592845	0.0307936	7.382	GWHGACDB051783
GO:0009551	secondary plasmodesma	cellular_component	1	1233	3	27306	0.00592845	0.0307936	7.382	GWHGACDB051989
GO:0015220	choline transmembrane transporter activity	molecular_function	1	1233	3	27306	0.00592845	0.0307936	7.382	GWHGACDB051989
GO:0015871	choline transport	biological_process	1	1233	3	27306	0.00592845	0.0307936	7.382	GWHGACDB051989
GO:0055044	symplast	cellular_component	1	1233	3	27306	0.00592845	0.0307936	7.382	GWHGACDB051989
GO:0097218	sieve plate	cellular_component	1	1233	3	27306	0.00592845	0.0307936	7.382	GWHGACDB051989
GO:0016767	geranylgeranyl-diphosphate geranylgeranyltransferase activity	molecular_function	1	1233	3	27306	0.00592845	0.0307936	7.382	GWHGACDB053855
GO:0008934	inositol monophosphate 1-phosphatase activity	molecular_function	1	1233	3	27306	0.00592845	0.0307936	7.382	GWHGACDB057011
GO:0052832	inositol monophosphate 3-phosphatase activity	molecular_function	1	1233	3	27306	0.00592845	0.0307936	7.382	GWHGACDB057011
GO:0052833	inositol monophosphate 4-phosphatase activity	molecular_function	1	1233	3	27306	0.00592845	0.0307936	7.382	GWHGACDB057011
GO:0010296	prenylcysteine methylesterase activity	molecular_function	1	1233	3	27306	0.00592845	0.0307936	7.382	GWHGACDB060108
GO:0047782	coniferin beta-glucosidase activity	molecular_function	1	1233	3	27306	0.00592845	0.0307936	7.382	GWHGACDB062638
GO:0010255	glucose mediated signaling pathway	biological_process	1	1233	3	27306	0.00592845	0.0307936	7.382	GWHGACDB063108
GO:0019863	IgE binding	molecular_function	1	1233	3	27306	0.00592845	0.0307936	7.382	GWHGACDB064949
GO:0033320	UDP-D-xylose biosynthetic process	biological_process	3	1233	17	27306	0.00614183	0.0311547	3.90812	GWHGACDB002987; GWHGACDB014754; GWHGACDB017700
GO:0017022	myosin binding	molecular_function	3	1233	17	27306	0.00614183	0.0311547	3.90812	GWHGACDB006048; GWHGACDB046240; GWHGACDB053378
GO:0061025	membrane fusion	biological_process	3	1233	17	27306	0.00614183	0.0311547	3.90812	GWHGACDB032814; GWHGACDB041763; GWHGACDB057941
GO:0031012	extracellular matrix	cellular_component	3	1233	17	27306	0.00614183	0.0311547	3.90812	GWHGACDB046951; GWHGACDB049254; GWHGACDB049259
GO:0004161	dimethylallyltranstransferase activity	molecular_function	2	1233	9	27306	0.00628565	0.0311547	4.92133	GWHGACDB000725; GWHGACDB041262
GO:0004337	geranyltranstransferase activity	molecular_function	2	1233	9	27306	0.00628565	0.0311547	4.92133	GWHGACDB000725; GWHGACDB041262
GO:0033384	geranyl diphosphate biosynthetic process	biological_process	2	1233	9	27306	0.00628565	0.0311547	4.92133	GWHGACDB000725; GWHGACDB041262
GO:0045337	farnesyl diphosphate biosynthetic process	biological_process	2	1233	9	27306	0.00628565	0.0311547	4.92133	GWHGACDB000725; GWHGACDB041262
GO:0045487	gibberellin catabolic process	biological_process	2	1233	9	27306	0.00628565	0.0311547	4.92133	GWHGACDB001106; GWHGACDB005311
GO:0042995	cell projection	cellular_component	2	1233	9	27306	0.00628565	0.0311547	4.92133	GWHGACDB005951; GWHGACDB058265
GO:0004351	glutamate decarboxylase activity	molecular_function	2	1233	9	27306	0.00628565	0.0311547	4.92133	GWHGACDB012772; GWHGACDB026643
GO:0005310	dicarboxylic acid transmembrane transporter activity	molecular_function	2	1233	9	27306	0.00628565	0.0311547	4.92133	GWHGACDB024108; GWHGACDB042513
GO:0004143	diacylglycerol kinase activity	molecular_function	2	1233	9	27306	0.00628565	0.0311547	4.92133	GWHGACDB024790; GWHGACDB029870
GO:0004473	malate dehydrogenase (decarboxylating) (NADP+) activity	molecular_function	2	1233	9	27306	0.00628565	0.0311547	4.92133	GWHGACDB030316; GWHGACDB058617
GO:0009663	plasmodesma organization	biological_process	2	1233	9	27306	0.00628565	0.0311547	4.92133	GWHGACDB034927; GWHGACDB051989
GO:0015105	arsenite transmembrane transporter activity	molecular_function	2	1233	9	27306	0.00628565	0.0311547	4.92133	GWHGACDB048301; GWHGACDB048772
GO:0010252	auxin homeostasis	biological_process	9	1233	88	27306	0.00629352	0.0311547	2.26493	GWHGACDB008276; GWHGACDB012805; GWHGACDB015522; GWHGACDB015523; GWHGACDB026614; GWHGACDB026658; GWHGACDB042742; GWHGACDB050992; GWHGACDB053603
GO:0103075	indole-3-pyruvate monooxygenase activity	molecular_function	4	1233	27	27306	0.0065559	0.0323641	3.28089	GWHGACDB005230; GWHGACDB005573; GWHGACDB030292; GWHGACDB030492
GO:0008970	phospholipase A1 activity	molecular_function	5	1233	38	27306	0.00669448	0.0329574	2.91395	GWHGACDB022128; GWHGACDB024137; GWHGACDB044800; GWHGACDB045119; GWHGACDB062903
GO:0048040	UDP-glucuronate decarboxylase activity	molecular_function	3	1233	18	27306	0.00761819	0.0373	3.691	GWHGACDB002987; GWHGACDB014754; GWHGACDB017700
GO:0046713	borate transport	biological_process	3	1233	18	27306	0.00761819	0.0373	3.691	GWHGACDB033118; GWHGACDB043317; GWHGACDB060877
GO:0016627	oxidoreductase activity, acting on the CH-CH group of donors	molecular_function	2	1233	10	27306	0.00868038	0.0414807	4.4292	GWHGACDB002273; GWHGACDB017677
GO:0051131	chaperone-mediated protein complex assembly	biological_process	2	1233	10	27306	0.00868038	0.0414807	4.4292	GWHGACDB015992; GWHGACDB053462
GO:0008948	oxaloacetate decarboxylase activity	molecular_function	2	1233	10	27306	0.00868038	0.0414807	4.4292	GWHGACDB030316; GWHGACDB058617
GO:0006506	GPI anchor biosynthetic process	biological_process	2	1233	10	27306	0.00868038	0.0414807	4.4292	GWHGACDB030689; GWHGACDB055336
GO:0003849	3-deoxy-7-phosphoheptulonate synthase activity	molecular_function	2	1233	10	27306	0.00868038	0.0414807	4.4292	GWHGACDB032864; GWHGACDB040533
GO:0010304	PSII associated light-harvesting complex II catabolic process	biological_process	2	1233	10	27306	0.00868038	0.0414807	4.4292	GWHGACDB042095; GWHGACDB047728
GO:0015700	arsenite transport	biological_process	2	1233	10	27306	0.00868038	0.0414807	4.4292	GWHGACDB048301; GWHGACDB048772
GO:0004849	uridine kinase activity	molecular_function	2	1233	10	27306	0.00868038	0.0414807	4.4292	GWHGACDB053706; GWHGACDB055387
GO:0044211	CTP salvage	biological_process	2	1233	10	27306	0.00868038	0.0414807	4.4292	GWHGACDB053706; GWHGACDB055387
GO:0016324	apical plasma membrane	cellular_component	4	1233	29	27306	0.00895289	0.0426691	3.05462	GWHGACDB016339; GWHGACDB035301; GWHGACDB040356; GWHGACDB050929
GO:0015145	monosaccharide transmembrane transporter activity	molecular_function	3	1233	19	27306	0.00931003	0.04402	3.49673	GWHGACDB002161; GWHGACDB015942; GWHGACDB016766
GO:0005885	Arp2/3 protein complex	cellular_component	3	1233	19	27306	0.00931003	0.04402	3.49673	GWHGACDB005951; GWHGACDB032563; GWHGACDB058265
GO:0034314	Arp2/3 complex-mediated actin nucleation	biological_process	3	1233	19	27306	0.00931003	0.04402	3.49673	GWHGACDB005951; GWHGACDB032563; GWHGACDB058265
GO:0010025	wax biosynthetic process	biological_process	7	1233	66	27306	0.00952126	0.0449003	2.34882	GWHGACDB005309; GWHGACDB006381; GWHGACDB007233; GWHGACDB030685; GWHGACDB032449; GWHGACDB042405; GWHGACDB064802
GO:0015301	anion:anion antiporter activity	molecular_function	5	1233	41	27306	0.0097263	0.0454455	2.70073	GWHGACDB030285; GWHGACDB033118; GWHGACDB043317; GWHGACDB060877; GWHGACDB064492
GO:0009556	microsporogenesis	biological_process	4	1233	30	27306	0.0103522	0.0454455	2.9528	GWHGACDB018641; GWHGACDB024889; GWHGACDB043806; GWHGACDB063736
GO:0010053	root epidermal cell differentiation	biological_process	4	1233	30	27306	0.0103522	0.0454455	2.9528	GWHGACDB023648; GWHGACDB033431; GWHGACDB033815; GWHGACDB060220
GO:0032580	Golgi cisterna membrane	cellular_component	6	1233	54	27306	0.0104489	0.0454455	2.46067	GWHGACDB002987; GWHGACDB008471; GWHGACDB015830; GWHGACDB017700; GWHGACDB019487; GWHGACDB047714
GO:0051453	regulation of intracellular pH	biological_process	6	1233	54	27306	0.0104489	0.0454455	2.46067	GWHGACDB003893; GWHGACDB033118; GWHGACDB041732; GWHGACDB043317; GWHGACDB057456; GWHGACDB060877
GO:0055072	iron ion homeostasis	biological_process	5	1233	42	27306	0.0109243	0.0454455	2.63643	GWHGACDB013474; GWHGACDB016377; GWHGACDB019297; GWHGACDB026779; GWHGACDB033660
GO:0010019	chloroplast-nucleus signaling pathway	biological_process	3	1233	20	27306	0.0112286	0.0454455	3.3219	GWHGACDB019319; GWHGACDB019325; GWHGACDB019327
GO:0010325	raffinose family oligosaccharide biosynthetic process	biological_process	3	1233	20	27306	0.0112286	0.0454455	3.3219	GWHGACDB033218; GWHGACDB043694; GWHGACDB059786
GO:0015746	citrate transport	biological_process	1	1233	4	27306	0.0115019	0.0454455	5.5365	GWHGACDB001370
GO:0046715	active borate transmembrane transporter activity	molecular_function	1	1233	4	27306	0.0115019	0.0454455	5.5365	GWHGACDB002166
GO:0045595	regulation of cell differentiation	biological_process	1	1233	4	27306	0.0115019	0.0454455	5.5365	GWHGACDB002690
GO:0009045	xylose isomerase activity	molecular_function	1	1233	4	27306	0.0115019	0.0454455	5.5365	GWHGACDB004731
GO:0010157	response to chlorate	biological_process	1	1233	4	27306	0.0115019	0.0454455	5.5365	GWHGACDB008343
GO:0080065	4-alpha-methyl-delta7-sterol oxidation	biological_process	1	1233	4	27306	0.0115019	0.0454455	5.5365	GWHGACDB014714
GO:0046873	metal ion transmembrane transporter activity	molecular_function	1	1233	4	27306	0.0115019	0.0454455	5.5365	GWHGACDB016377
GO:0003844	1,4-alpha-glucan branching enzyme activity	molecular_function	1	1233	4	27306	0.0115019	0.0454455	5.5365	GWHGACDB017160
GO:0102752	1,4-alpha-glucan branching enzyme activity (using a glucosylated glycogenin as primer for glycogen synthesis)	molecular_function	1	1233	4	27306	0.0115019	0.0454455	5.5365	GWHGACDB017160
GO:0043617	cellular response to sucrose starvation	biological_process	1	1233	4	27306	0.0115019	0.0454455	5.5365	GWHGACDB017429
GO:0006799	polyphosphate biosynthetic process	biological_process	1	1233	4	27306	0.0115019	0.0454455	5.5365	GWHGACDB019695
GO:0035874	cellular response to copper ion starvation	biological_process	1	1233	4	27306	0.0115019	0.0454455	5.5365	GWHGACDB020831
GO:0017096	acetylserotonin O-methyltransferase activity	molecular_function	1	1233	4	27306	0.0115019	0.0454455	5.5365	GWHGACDB023183
GO:0030187	melatonin biosynthetic process	biological_process	1	1233	4	27306	0.0115019	0.0454455	5.5365	GWHGACDB023183
GO:0015098	molybdate ion transmembrane transporter activity	molecular_function	1	1233	4	27306	0.0115019	0.0454455	5.5365	GWHGACDB024737
GO:0015689	molybdate ion transport	biological_process	1	1233	4	27306	0.0115019	0.0454455	5.5365	GWHGACDB024737
GO:0001934	positive regulation of protein phosphorylation	biological_process	1	1233	4	27306	0.0115019	0.0454455	5.5365	GWHGACDB026665
GO:0048655	anther wall tapetum morphogenesis	biological_process	1	1233	4	27306	0.0115019	0.0454455	5.5365	GWHGACDB029704
GO:0004751	ribose-5-phosphate isomerase activity	molecular_function	1	1233	4	27306	0.0115019	0.0454455	5.5365	GWHGACDB032612
GO:0030864	cortical actin cytoskeleton	cellular_component	1	1233	4	27306	0.0115019	0.0454455	5.5365	GWHGACDB032614
GO:0003885	D-arabinono-1,4-lactone oxidase activity	molecular_function	1	1233	4	27306	0.0115019	0.0454455	5.5365	GWHGACDB033066
GO:0047209	coniferyl-alcohol glucosyltransferase activity	molecular_function	1	1233	4	27306	0.0115019	0.0454455	5.5365	GWHGACDB033626
GO:0008253	5'-nucleotidase activity	molecular_function	1	1233	4	27306	0.0115019	0.0454455	5.5365	GWHGACDB037240
GO:0048531	beta-1,3-galactosyltransferase activity	molecular_function	1	1233	4	27306	0.0115019	0.0454455	5.5365	GWHGACDB040815
GO:0090416	nicotinate transmembrane transporter activity	molecular_function	1	1233	4	27306	0.0115019	0.0454455	5.5365	GWHGACDB041771
GO:0090417	N-methylnicotinate transmembrane transporter activity	molecular_function	1	1233	4	27306	0.0115019	0.0454455	5.5365	GWHGACDB041771
GO:2001142	nicotinate transport	biological_process	1	1233	4	27306	0.0115019	0.0454455	5.5365	GWHGACDB041771
GO:2001143	N-methylnicotinate transport	biological_process	1	1233	4	27306	0.0115019	0.0454455	5.5365	GWHGACDB041771
GO:0034256	chlorophyll(ide) b reductase activity	molecular_function	1	1233	4	27306	0.0115019	0.0454455	5.5365	GWHGACDB042095
GO:0009405	pathogenesis	biological_process	1	1233	4	27306	0.0115019	0.0454455	5.5365	GWHGACDB042586
GO:2000026	regulation of multicellular organismal development	biological_process	1	1233	4	27306	0.0115019	0.0454455	5.5365	GWHGACDB042586
GO:0080097	L-tryptophan:pyruvate aminotransferase activity	molecular_function	1	1233	4	27306	0.0115019	0.0454455	5.5365	GWHGACDB042916
GO:0004657	proline dehydrogenase activity	molecular_function	1	1233	4	27306	0.0115019	0.0454455	5.5365	GWHGACDB044314
GO:0010133	proline catabolic process to glutamate	biological_process	1	1233	4	27306	0.0115019	0.0454455	5.5365	GWHGACDB044314
GO:0002094	polyprenyltransferase activity	molecular_function	1	1233	4	27306	0.0115019	0.0454455	5.5365	GWHGACDB050041
GO:0016094	polyprenol biosynthetic process	biological_process	1	1233	4	27306	0.0115019	0.0454455	5.5365	GWHGACDB050041
GO:0000403	Y-form DNA binding	molecular_function	1	1233	4	27306	0.0115019	0.0454455	5.5365	GWHGACDB051783
GO:0071480	cellular response to gamma radiation	biological_process	1	1233	4	27306	0.0115019	0.0454455	5.5365	GWHGACDB051783
GO:0009943	adaxial/abaxial axis specification	biological_process	1	1233	4	27306	0.0115019	0.0454455	5.5365	GWHGACDB052138
GO:0009645	response to low light intensity stimulus	biological_process	1	1233	4	27306	0.0115019	0.0454455	5.5365	GWHGACDB052466
GO:0004792	thiosulfate sulfurtransferase activity	molecular_function	1	1233	4	27306	0.0115019	0.0454455	5.5365	GWHGACDB053263
GO:0030093	chloroplast photosystem I	cellular_component	1	1233	4	27306	0.0115019	0.0454455	5.5365	GWHGACDB055407
GO:0019310	inositol catabolic process	biological_process	1	1233	4	27306	0.0115019	0.0454455	5.5365	GWHGACDB057359
GO:0050113	inositol oxygenase activity	molecular_function	1	1233	4	27306	0.0115019	0.0454455	5.5365	GWHGACDB057359
GO:0010006	Toc complex	cellular_component	1	1233	4	27306	0.0115019	0.0454455	5.5365	GWHGACDB057679
GO:0008886	glyceraldehyde-3-phosphate dehydrogenase (NADP+) (non-phosphorylating) activity	molecular_function	1	1233	4	27306	0.0115019	0.0454455	5.5365	GWHGACDB057921
GO:0034484	raffinose catabolic process	biological_process	1	1233	4	27306	0.0115019	0.0454455	5.5365	GWHGACDB059786
GO:0052642	lysophosphatidic acid phosphatase activity	molecular_function	1	1233	4	27306	0.0115019	0.0454455	5.5365	GWHGACDB060722
GO:0090693	plant organ senescence	biological_process	1	1233	4	27306	0.0115019	0.0454455	5.5365	GWHGACDB062751
GO:0005366	myo-inositol:proton symporter activity	molecular_function	1	1233	4	27306	0.0115019	0.0454455	5.5365	GWHGACDB062881
GO:0015798	myo-inositol transport	biological_process	1	1233	4	27306	0.0115019	0.0454455	5.5365	GWHGACDB062881
GO:0005868	cytoplasmic dynein complex	cellular_component	1	1233	4	27306	0.0115019	0.0454455	5.5365	GWHGACDB063169
GO:0045505	dynein intermediate chain binding	molecular_function	1	1233	4	27306	0.0115019	0.0454455	5.5365	GWHGACDB063169
GO:0051959	dynein light intermediate chain binding	molecular_function	1	1233	4	27306	0.0115019	0.0454455	5.5365	GWHGACDB063169
GO:2000582	positive regulation of ATP-dependent microtubule motor activity, plus-end-directed	biological_process	1	1233	4	27306	0.0115019	0.0454455	5.5365	GWHGACDB063169
GO:0047617	acyl-CoA hydrolase activity	molecular_function	1	1233	4	27306	0.0115019	0.0454455	5.5365	GWHGACDB065432
GO:0004591	oxoglutarate dehydrogenase (succinyl-transferring) activity	molecular_function	1	1233	4	27306	0.0115019	0.0454455	5.5365	GWHGACDB065486
GO:0009353	mitochondrial oxoglutarate dehydrogenase complex	cellular_component	1	1233	4	27306	0.0115019	0.0454455	5.5365	GWHGACDB065486
GO:0010148	transpiration	biological_process	2	1233	11	27306	0.0115389	0.0454455	4.02654	GWHGACDB001464; GWHGACDB063108
GO:0015749	monosaccharide transmembrane transport	biological_process	2	1233	11	27306	0.0115389	0.0454455	4.02654	GWHGACDB002161; GWHGACDB016766
GO:0008374	O-acyltransferase activity	molecular_function	2	1233	11	27306	0.0115389	0.0454455	4.02654	GWHGACDB007342; GWHGACDB016602
GO:0080183	response to photooxidative stress	biological_process	2	1233	11	27306	0.0115389	0.0454455	4.02654	GWHGACDB009001; GWHGACDB020213
GO:0004550	nucleoside diphosphate kinase activity	molecular_function	2	1233	11	27306	0.0115389	0.0454455	4.02654	GWHGACDB012068; GWHGACDB026839
GO:0007205	protein kinase C-activating G protein-coupled receptor signaling pathway	biological_process	2	1233	11	27306	0.0115389	0.0454455	4.02654	GWHGACDB024790; GWHGACDB029870
GO:0010430	fatty acid omega-oxidation	biological_process	2	1233	11	27306	0.0115389	0.0454455	4.02654	GWHGACDB030027; GWHGACDB061480
GO:0006013	mannose metabolic process	biological_process	2	1233	11	27306	0.0115389	0.0454455	4.02654	GWHGACDB043634; GWHGACDB047144
GO:0004845	uracil phosphoribosyltransferase activity	molecular_function	2	1233	11	27306	0.0115389	0.0454455	4.02654	GWHGACDB053706; GWHGACDB055387
GO:0009611	response to wounding	biological_process	20	1233	271	27306	0.0117476	0.0461661	1.63439	GWHGACDB002690; GWHGACDB008800; GWHGACDB012805; GWHGACDB020188; GWHGACDB023124; GWHGACDB023169; GWHGACDB026614; GWHGACDB030575; GWHGACDB034852; GWHGACDB035814; GWHGACDB038424; GWHGACDB040550; GWHGACDB040554; GWHGACDB044782; GWHGACDB048763; GWHGACDB049443; GWHGACDB053676; GWHGACDB057567; GWHGACDB059095; GWHGACDB065666
GO:0009932	cell tip growth	biological_process	4	1233	31	27306	0.0118942	0.0466398	2.85755	GWHGACDB023648; GWHGACDB033431; GWHGACDB033815; GWHGACDB060220
GO:0005200	structural constituent of cytoskeleton	molecular_function	7	1233	69	27306	0.0123221	0.0482122	2.24669	GWHGACDB030783; GWHGACDB033740; GWHGACDB040997; GWHGACDB051356; GWHGACDB052115; GWHGACDB057533; GWHGACDB058810
GO:0080167	response to karrikin	biological_process	12	1233	143	27306	0.0129299	0.05048	1.8584	GWHGACDB001572; GWHGACDB003475; GWHGACDB003670; GWHGACDB005218; GWHGACDB016524; GWHGACDB025247; GWHGACDB031358; GWHGACDB036775; GWHGACDB046882; GWHGACDB051899; GWHGACDB057011; GWHGACDB059786
GO:0070403	NAD+ binding	molecular_function	3	1233	21	27306	0.0133841	0.0520266	3.16371	GWHGACDB002987; GWHGACDB014754; GWHGACDB017700
GO:0009699	phenylpropanoid biosynthetic process	biological_process	3	1233	21	27306	0.0133841	0.0520266	3.16371	GWHGACDB028615; GWHGACDB053258; GWHGACDB053594
GO:0006869	lipid transport	biological_process	8	1233	84	27306	0.0134317	0.0520987	2.10914	GWHGACDB003140; GWHGACDB003148; GWHGACDB032979; GWHGACDB036956; GWHGACDB036957; GWHGACDB042564; GWHGACDB049366; GWHGACDB056942
GO:0031901	early endosome membrane	cellular_component	4	1233	32	27306	0.0135848	0.0525789	2.76825	GWHGACDB012547; GWHGACDB016874; GWHGACDB051989; GWHGACDB063860
GO:0015979	photosynthesis	biological_process	11	1233	129	27306	0.0139805	0.0539937	1.88842	GWHGACDB009934; GWHGACDB017782; GWHGACDB032438; GWHGACDB033925; GWHGACDB036775; GWHGACDB037986; GWHGACDB046870; GWHGACDB051899; GWHGACDB053859; GWHGACDB055407; GWHGACDB062601
GO:0080092	regulation of pollen tube growth	biological_process	7	1233	71	27306	0.0144978	0.0558712	2.18341	GWHGACDB002697; GWHGACDB018641; GWHGACDB019510; GWHGACDB048509; GWHGACDB057498; GWHGACDB058337; GWHGACDB063736
GO:0005199	structural constituent of cell wall	molecular_function	2	1233	12	27306	0.0148752	0.0560008	3.691	GWHGACDB000976; GWHGACDB049958
GO:0008146	sulfotransferase activity	molecular_function	2	1233	12	27306	0.0148752	0.0560008	3.691	GWHGACDB008333; GWHGACDB049262
GO:0005775	vacuolar lumen	cellular_component	2	1233	12	27306	0.0148752	0.0560008	3.691	GWHGACDB010810; GWHGACDB029589
GO:0003006	developmental process involved in reproduction	biological_process	2	1233	12	27306	0.0148752	0.0560008	3.691	GWHGACDB016262; GWHGACDB026779
GO:1905177	tracheary element differentiation	biological_process	2	1233	12	27306	0.0148752	0.0560008	3.691	GWHGACDB031556; GWHGACDB058611
GO:0052624	2-phytyl-1,4-naphthoquinone methyltransferase activity	molecular_function	2	1233	12	27306	0.0148752	0.0560008	3.691	GWHGACDB035814; GWHGACDB040550
GO:0080150	S-adenosyl-L-methionine:benzoic acid carboxyl methyl transferase activity	molecular_function	2	1233	12	27306	0.0148752	0.0560008	3.691	GWHGACDB035814; GWHGACDB040550
GO:0000062	fatty-acyl-CoA binding	molecular_function	2	1233	12	27306	0.0148752	0.0560008	3.691	GWHGACDB036956; GWHGACDB036957
GO:0005471	ATP:ADP antiporter activity	molecular_function	2	1233	12	27306	0.0148752	0.0560008	3.691	GWHGACDB041491; GWHGACDB049549
GO:0009954	proximal/distal pattern formation	biological_process	2	1233	12	27306	0.0148752	0.0560008	3.691	GWHGACDB043967; GWHGACDB052138
GO:0044206	UMP salvage	biological_process	2	1233	12	27306	0.0148752	0.0560008	3.691	GWHGACDB053706; GWHGACDB055387
GO:0009832	plant-type cell wall biogenesis	biological_process	5	1233	45	27306	0.0151383	0.0568717	2.46067	GWHGACDB003612; GWHGACDB006270; GWHGACDB033487; GWHGACDB044433; GWHGACDB052390
GO:0006094	gluconeogenesis	biological_process	4	1233	33	27306	0.01543	0.0577258	2.68436	GWHGACDB001572; GWHGACDB008059; GWHGACDB015106; GWHGACDB016524
GO:0015020	glucuronosyltransferase activity	molecular_function	4	1233	33	27306	0.01543	0.0577258	2.68436	GWHGACDB009615; GWHGACDB035781; GWHGACDB053042; GWHGACDB063944
GO:0052546	cell wall pectin metabolic process	biological_process	6	1233	59	27306	0.0165947	0.0602653	2.25213	GWHGACDB005478; GWHGACDB010550; GWHGACDB011838; GWHGACDB034939; GWHGACDB053256; GWHGACDB062112
GO:0102336	3-oxo-arachidoyl-CoA synthase activity	molecular_function	5	1233	46	27306	0.0167628	0.0602653	2.40717	GWHGACDB020173; GWHGACDB020174; GWHGACDB020177; GWHGACDB020188; GWHGACDB032449
GO:0102337	3-oxo-cerotoyl-CoA synthase activity	molecular_function	5	1233	46	27306	0.0167628	0.0602653	2.40717	GWHGACDB020173; GWHGACDB020174; GWHGACDB020177; GWHGACDB020188; GWHGACDB032449
GO:0102338	3-oxo-lignoceronyl-CoA synthase activity	molecular_function	5	1233	46	27306	0.0167628	0.0602653	2.40717	GWHGACDB020173; GWHGACDB020174; GWHGACDB020177; GWHGACDB020188; GWHGACDB032449
GO:0102756	very-long-chain 3-ketoacyl-CoA synthase activity	molecular_function	5	1233	46	27306	0.0167628	0.0602653	2.40717	GWHGACDB020173; GWHGACDB020174; GWHGACDB020177; GWHGACDB020188; GWHGACDB032449
GO:1900425	negative regulation of defense response to bacterium	biological_process	4	1233	34	27306	0.0174352	0.0602653	2.60541	GWHGACDB008350; GWHGACDB014970; GWHGACDB036333; GWHGACDB051551
GO:0006855	drug transmembrane transport	biological_process	8	1233	88	27306	0.0177966	0.0602653	2.01327	GWHGACDB006456; GWHGACDB032754; GWHGACDB033660; GWHGACDB038915; GWHGACDB051237; GWHGACDB053973; GWHGACDB055151; GWHGACDB057496
GO:0016747	transferase activity, transferring acyl groups other than amino-acyl groups	molecular_function	6	1233	60	27306	0.018077	0.0602653	2.2146	GWHGACDB016191; GWHGACDB041745; GWHGACDB046690; GWHGACDB049980; GWHGACDB052759; GWHGACDB065715
GO:0010118	stomatal movement	biological_process	7	1233	74	27306	0.0182661	0.0602653	2.09489	GWHGACDB015822; GWHGACDB016339; GWHGACDB035301; GWHGACDB041763; GWHGACDB050929; GWHGACDB053760; GWHGACDB057941
GO:0055046	microgametogenesis	biological_process	3	1233	23	27306	0.0184409	0.0602653	2.88861	GWHGACDB012590; GWHGACDB012593; GWHGACDB029704
GO:0004743	pyruvate kinase activity	molecular_function	3	1233	23	27306	0.0184409	0.0602653	2.88861	GWHGACDB037987; GWHGACDB050635; GWHGACDB058915
GO:0030955	potassium ion binding	molecular_function	3	1233	23	27306	0.0184409	0.0602653	2.88861	GWHGACDB037987; GWHGACDB050635; GWHGACDB058915
GO:0015802	basic amino acid transport	biological_process	1	1233	5	27306	0.0185981	0.0602653	4.4292	GWHGACDB001246
GO:0032451	demethylase activity	molecular_function	1	1233	5	27306	0.0185981	0.0602653	4.4292	GWHGACDB005218
GO:0031957	very long-chain fatty acid-CoA ligase activity	molecular_function	1	1233	5	27306	0.0185981	0.0602653	4.4292	GWHGACDB005309
GO:1900064	positive regulation of peroxisome organization	biological_process	1	1233	5	27306	0.0185981	0.0602653	4.4292	GWHGACDB008535
GO:0004766	spermidine synthase activity	molecular_function	1	1233	5	27306	0.0185981	0.0602653	4.4292	GWHGACDB011909
GO:0016589	NURF complex	cellular_component	1	1233	5	27306	0.0185981	0.0602653	4.4292	GWHGACDB012527
GO:0004807	triose-phosphate isomerase activity	molecular_function	1	1233	5	27306	0.0185981	0.0602653	4.4292	GWHGACDB015106
GO:0006458	'de novo' protein folding	biological_process	1	1233	5	27306	0.0185981	0.0602653	4.4292	GWHGACDB015992
GO:0004619	phosphoglycerate mutase activity	molecular_function	1	1233	5	27306	0.0185981	0.0602653	4.4292	GWHGACDB018045
GO:0006007	glucose catabolic process	biological_process	1	1233	5	27306	0.0185981	0.0602653	4.4292	GWHGACDB018045
GO:0033358	UDP-L-arabinose biosynthetic process	biological_process	1	1233	5	27306	0.0185981	0.0602653	4.4292	GWHGACDB019487
GO:0045227	capsule polysaccharide biosynthetic process	biological_process	1	1233	5	27306	0.0185981	0.0602653	4.4292	GWHGACDB019487
GO:0050373	UDP-arabinose 4-epimerase activity	molecular_function	1	1233	5	27306	0.0185981	0.0602653	4.4292	GWHGACDB019487
GO:0016798	hydrolase activity, acting on glycosyl bonds	molecular_function	1	1233	5	27306	0.0185981	0.0602653	4.4292	GWHGACDB020026
GO:0009041	uridylate kinase activity	molecular_function	1	1233	5	27306	0.0185981	0.0602653	4.4292	GWHGACDB021949
GO:0004015	adenosylmethionine-8-amino-7-oxononanoate transaminase activity	molecular_function	1	1233	5	27306	0.0185981	0.0602653	4.4292	GWHGACDB023633
GO:0004737	pyruvate decarboxylase activity	molecular_function	1	1233	5	27306	0.0185981	0.0602653	4.4292	GWHGACDB023977
GO:0000030	mannosyltransferase activity	molecular_function	1	1233	5	27306	0.0185981	0.0602653	4.4292	GWHGACDB030689
GO:0009052	pentose-phosphate shunt, non-oxidative branch	biological_process	1	1233	5	27306	0.0185981	0.0602653	4.4292	GWHGACDB032612
GO:0010036	response to boron-containing substance	biological_process	1	1233	5	27306	0.0185981	0.0602653	4.4292	GWHGACDB033118
GO:0052694	jasmonoyl-isoleucine-12-hydroxylase activity	molecular_function	1	1233	5	27306	0.0185981	0.0602653	4.4292	GWHGACDB034852
GO:0006206	pyrimidine nucleobase metabolic process	biological_process	1	1233	5	27306	0.0185981	0.0602653	4.4292	GWHGACDB037240
GO:0008252	nucleotidase activity	molecular_function	1	1233	5	27306	0.0185981	0.0602653	4.4292	GWHGACDB037240
GO:0009166	nucleotide catabolic process	biological_process	1	1233	5	27306	0.0185981	0.0602653	4.4292	GWHGACDB037240
GO:0045596	negative regulation of cell differentiation	biological_process	1	1233	5	27306	0.0185981	0.0602653	4.4292	GWHGACDB040506
GO:0051019	mitogen-activated protein kinase binding	molecular_function	1	1233	5	27306	0.0185981	0.0602653	4.4292	GWHGACDB040506
GO:0010375	stomatal complex patterning	biological_process	1	1233	5	27306	0.0185981	0.0602653	4.4292	GWHGACDB041701
GO:0030139	endocytic vesicle	cellular_component	1	1233	5	27306	0.0185981	0.0602653	4.4292	GWHGACDB043635
GO:0035618	root hair	cellular_component	1	1233	5	27306	0.0185981	0.0602653	4.4292	GWHGACDB043635
GO:0047274	galactinol-sucrose galactosyltransferase activity	molecular_function	1	1233	5	27306	0.0185981	0.0602653	4.4292	GWHGACDB043694
GO:0046029	mannitol dehydrogenase activity	molecular_function	1	1233	5	27306	0.0185981	0.0602653	4.4292	GWHGACDB046737
GO:0005324	long-chain fatty acid transporter activity	molecular_function	1	1233	5	27306	0.0185981	0.0602653	4.4292	GWHGACDB047367
GO:0102419	sn-2-glycerol-3-phosphate omega-OH-C22:0-CoA acyl transferase activity	molecular_function	1	1233	5	27306	0.0185981	0.0602653	4.4292	GWHGACDB050292
GO:0098754	detoxification	biological_process	1	1233	5	27306	0.0185981	0.0602653	4.4292	GWHGACDB050599
GO:0080161	auxin transmembrane transporter activity	molecular_function	1	1233	5	27306	0.0185981	0.0602653	4.4292	GWHGACDB050992
GO:0080162	intracellular auxin transport	biological_process	1	1233	5	27306	0.0185981	0.0602653	4.4292	GWHGACDB050992
GO:0009378	four-way junction helicase activity	molecular_function	1	1233	5	27306	0.0185981	0.0602653	4.4292	GWHGACDB051783
GO:0018345	protein palmitoylation	biological_process	1	1233	5	27306	0.0185981	0.0602653	4.4292	GWHGACDB052598
GO:0070678	preprotein binding	molecular_function	1	1233	5	27306	0.0185981	0.0602653	4.4292	GWHGACDB053462
GO:0015292	uniporter activity	molecular_function	1	1233	5	27306	0.0185981	0.0602653	4.4292	GWHGACDB053641
GO:0051560	mitochondrial calcium ion homeostasis	biological_process	1	1233	5	27306	0.0185981	0.0602653	4.4292	GWHGACDB053641
GO:0009000	selenocysteine lyase activity	molecular_function	1	1233	5	27306	0.0185981	0.0602653	4.4292	GWHGACDB053760
GO:0018315	molybdenum incorporation into molybdenum-molybdopterin complex	biological_process	1	1233	5	27306	0.0185981	0.0602653	4.4292	GWHGACDB053760
GO:0004310	farnesyl-diphosphate farnesyltransferase activity	molecular_function	1	1233	5	27306	0.0185981	0.0602653	4.4292	GWHGACDB053855
GO:0051996	squalene synthase activity	molecular_function	1	1233	5	27306	0.0185981	0.0602653	4.4292	GWHGACDB053855
GO:0015180	L-alanine transmembrane transporter activity	molecular_function	1	1233	5	27306	0.0185981	0.0602653	4.4292	GWHGACDB054674
GO:0015181	arginine transmembrane transporter activity	molecular_function	1	1233	5	27306	0.0185981	0.0602653	4.4292	GWHGACDB054674
GO:0015185	gamma-aminobutyric acid transmembrane transporter activity	molecular_function	1	1233	5	27306	0.0185981	0.0602653	4.4292	GWHGACDB054674
GO:0015812	gamma-aminobutyric acid transport	biological_process	1	1233	5	27306	0.0185981	0.0602653	4.4292	GWHGACDB054674
GO:0019756	cyanogenic glycoside biosynthetic process	biological_process	1	1233	5	27306	0.0185981	0.0602653	4.4292	GWHGACDB057545
GO:0003999	adenine phosphoribosyltransferase activity	molecular_function	1	1233	5	27306	0.0185981	0.0602653	4.4292	GWHGACDB057942
GO:0006166	purine ribonucleoside salvage	biological_process	1	1233	5	27306	0.0185981	0.0602653	4.4292	GWHGACDB057942
GO:0006168	adenine salvage	biological_process	1	1233	5	27306	0.0185981	0.0602653	4.4292	GWHGACDB057942
GO:0015228	coenzyme A transmembrane transporter activity	molecular_function	1	1233	5	27306	0.0185981	0.0602653	4.4292	GWHGACDB058652
GO:1990559	mitochondrial coenzyme A transmembrane transport	biological_process	1	1233	5	27306	0.0185981	0.0602653	4.4292	GWHGACDB058652
GO:0099636	cytoplasmic streaming	biological_process	1	1233	5	27306	0.0185981	0.0602653	4.4292	GWHGACDB058712
GO:0016297	acyl-[acyl-carrier-protein] hydrolase activity	molecular_function	1	1233	5	27306	0.0185981	0.0602653	4.4292	GWHGACDB060747
GO:0047334	diphosphate-fructose-6-phosphate 1-phosphotransferase activity	molecular_function	1	1233	5	27306	0.0185981	0.0602653	4.4292	GWHGACDB062601
GO:0004340	glucokinase activity	molecular_function	1	1233	5	27306	0.0185981	0.0602653	4.4292	GWHGACDB063108
GO:0019158	mannokinase activity	molecular_function	1	1233	5	27306	0.0185981	0.0602653	4.4292	GWHGACDB063108
GO:1900490	positive regulation of hydroxymethylglutaryl-CoA reductase (NADPH) activity	biological_process	1	1233	5	27306	0.0185981	0.0602653	4.4292	GWHGACDB064802
GO:0005740	mitochondrial envelope	cellular_component	2	1233	13	27306	0.0186984	0.0602653	3.40707	GWHGACDB001572; GWHGACDB016524
GO:1900055	regulation of leaf senescence	biological_process	2	1233	13	27306	0.0186984	0.0602653	3.40707	GWHGACDB008800; GWHGACDB009001
GO:0004471	malate dehydrogenase (decarboxylating) (NAD+) activity	molecular_function	2	1233	13	27306	0.0186984	0.0602653	3.40707	GWHGACDB030316; GWHGACDB058617
GO:1902476	chloride transmembrane transport	biological_process	2	1233	13	27306	0.0186984	0.0602653	3.40707	GWHGACDB033906; GWHGACDB042037
GO:0051603	proteolysis involved in cellular protein catabolic process	biological_process	8	1233	89	27306	0.0190325	0.0612322	1.99065	GWHGACDB034005; GWHGACDB042415; GWHGACDB045594; GWHGACDB052024; GWHGACDB052044; GWHGACDB052046; GWHGACDB052047; GWHGACDB052050
GO:0005985	sucrose metabolic process	biological_process	4	1233	35	27306	0.0196054	0.0628495	2.53097	GWHGACDB010810; GWHGACDB017521; GWHGACDB029589; GWHGACDB058095
GO:0004620	phospholipase activity	molecular_function	4	1233	35	27306	0.0196054	0.0628495	2.53097	GWHGACDB022128; GWHGACDB044800; GWHGACDB062903; GWHGACDB065432
GO:0030001	metal ion transport	biological_process	5	1233	48	27306	0.0203634	0.0651628	2.30687	GWHGACDB016377; GWHGACDB039020; GWHGACDB043548; GWHGACDB046008; GWHGACDB060124
GO:0003400	regulation of COPII vesicle coating	biological_process	3	1233	24	27306	0.0213571	0.0679784	2.76825	GWHGACDB003372; GWHGACDB018137; GWHGACDB059590
GO:2000652	regulation of secondary cell wall biogenesis	biological_process	3	1233	24	27306	0.0213571	0.0679784	2.76825	GWHGACDB006274; GWHGACDB010493; GWHGACDB058880
GO:0019853	L-ascorbic acid biosynthetic process	biological_process	3	1233	24	27306	0.0213571	0.0679784	2.76825	GWHGACDB033066; GWHGACDB057011; GWHGACDB057359
GO:0048235	pollen sperm cell differentiation	biological_process	5	1233	49	27306	0.0223463	0.0707501	2.25979	GWHGACDB007233; GWHGACDB023878; GWHGACDB023974; GWHGACDB030685; GWHGACDB046882
GO:0009644	response to high light intensity	biological_process	5	1233	49	27306	0.0223463	0.0707501	2.25979	GWHGACDB009001; GWHGACDB020213; GWHGACDB049443; GWHGACDB052466; GWHGACDB053462
GO:0010345	suberin biosynthetic process	biological_process	5	1233	49	27306	0.0223463	0.0707501	2.25979	GWHGACDB020188; GWHGACDB034872; GWHGACDB039190; GWHGACDB047066; GWHGACDB064802
GO:0016407	acetyltransferase activity	molecular_function	2	1233	14	27306	0.023013	0.0713483	3.16371	GWHGACDB004596; GWHGACDB048745
GO:1990937	xylan acetylation	biological_process	2	1233	14	27306	0.023013	0.0713483	3.16371	GWHGACDB004596; GWHGACDB048745
GO:0016131	brassinosteroid metabolic process	biological_process	2	1233	14	27306	0.023013	0.0713483	3.16371	GWHGACDB008333; GWHGACDB050599
GO:0007584	response to nutrient	biological_process	2	1233	14	27306	0.023013	0.0713483	3.16371	GWHGACDB012805; GWHGACDB026614
GO:0045544	gibberellin 20-oxidase activity	molecular_function	2	1233	14	27306	0.023013	0.0713483	3.16371	GWHGACDB026705; GWHGACDB046836
GO:0048575	short-day photoperiodism, flowering	biological_process	2	1233	14	27306	0.023013	0.0713483	3.16371	GWHGACDB026705; GWHGACDB046836
GO:0016614	oxidoreductase activity, acting on CH-OH group of donors	molecular_function	2	1233	14	27306	0.023013	0.0713483	3.16371	GWHGACDB030027; GWHGACDB061480
GO:0046593	mandelonitrile lyase activity	molecular_function	2	1233	14	27306	0.023013	0.0713483	3.16371	GWHGACDB030027; GWHGACDB061480
GO:0010109	regulation of photosynthesis	biological_process	2	1233	14	27306	0.023013	0.0713483	3.16371	GWHGACDB036775; GWHGACDB051899
GO:0015175	neutral amino acid transmembrane transporter activity	molecular_function	2	1233	14	27306	0.023013	0.0713483	3.16371	GWHGACDB040999; GWHGACDB042577
GO:0048441	petal development	biological_process	2	1233	14	27306	0.023013	0.0713483	3.16371	GWHGACDB043967; GWHGACDB052138
GO:0080170	hydrogen peroxide transmembrane transport	biological_process	2	1233	14	27306	0.023013	0.0713483	3.16371	GWHGACDB048301; GWHGACDB048772
GO:0055114	oxidation-reduction process	biological_process	12	1233	156	27306	0.0247841	0.0745108	1.70354	GWHGACDB015223; GWHGACDB019384; GWHGACDB025302; GWHGACDB027951; GWHGACDB033045; GWHGACDB037986; GWHGACDB039161; GWHGACDB042744; GWHGACDB046401; GWHGACDB053611; GWHGACDB062681; GWHGACDB065698
GO:0015297	antiporter activity	molecular_function	11	1233	140	27306	0.0249709	0.0745108	1.74004	GWHGACDB001370; GWHGACDB014879; GWHGACDB016377; GWHGACDB032754; GWHGACDB033660; GWHGACDB038915; GWHGACDB042513; GWHGACDB051237; GWHGACDB053973; GWHGACDB055151; GWHGACDB057637
GO:0052386	cell wall thickening	biological_process	1	1233	6	27306	0.0270684	0.0745108	3.691	GWHGACDB000969
GO:0071475	cellular hyperosmotic salinity response	biological_process	1	1233	6	27306	0.0270684	0.0745108	3.691	GWHGACDB003475
GO:0033178	proton-transporting two-sector ATPase complex, catalytic domain	cellular_component	1	1233	6	27306	0.0270684	0.0745108	3.691	GWHGACDB003523
GO:0004058	aromatic-L-amino-acid decarboxylase activity	molecular_function	1	1233	6	27306	0.0270684	0.0745108	3.691	GWHGACDB007853
GO:0051214	RNA virus induced gene silencing	biological_process	1	1233	6	27306	0.0270684	0.0745108	3.691	GWHGACDB008110
GO:0009606	tropism	biological_process	1	1233	6	27306	0.0270684	0.0745108	3.691	GWHGACDB008276
GO:0043981	histone H4-K5 acetylation	biological_process	1	1233	6	27306	0.0270684	0.0745108	3.691	GWHGACDB008917
GO:0000439	transcription factor TFIIH core complex	cellular_component	1	1233	6	27306	0.0270684	0.0745108	3.691	GWHGACDB014531
GO:1902457	negative regulation of stomatal opening	biological_process	1	1233	6	27306	0.0270684	0.0745108	3.691	GWHGACDB014911
GO:0005365	myo-inositol transmembrane transporter activity	molecular_function	1	1233	6	27306	0.0270684	0.0745108	3.691	GWHGACDB015942
GO:0015148	D-xylose transmembrane transporter activity	molecular_function	1	1233	6	27306	0.0270684	0.0745108	3.691	GWHGACDB015942
GO:0015575	mannitol transmembrane transporter activity	molecular_function	1	1233	6	27306	0.0270684	0.0745108	3.691	GWHGACDB015942
GO:0015576	sorbitol transmembrane transporter activity	molecular_function	1	1233	6	27306	0.0270684	0.0745108	3.691	GWHGACDB015942
GO:0015591	D-ribose transmembrane transporter activity	molecular_function	1	1233	6	27306	0.0270684	0.0745108	3.691	GWHGACDB015942
GO:0043169	cation binding	molecular_function	1	1233	6	27306	0.0270684	0.0745108	3.691	GWHGACDB017160
GO:0003826	alpha-ketoacid dehydrogenase activity	molecular_function	1	1233	6	27306	0.0270684	0.0745108	3.691	GWHGACDB017429
GO:0003863	3-methyl-2-oxobutanoate dehydrogenase (2-methylpropanoyl-transferring) activity	molecular_function	1	1233	6	27306	0.0270684	0.0745108	3.691	GWHGACDB017429
GO:0005947	mitochondrial alpha-ketoglutarate dehydrogenase complex	cellular_component	1	1233	6	27306	0.0270684	0.0745108	3.691	GWHGACDB017429
GO:0008506	sucrose:proton symporter activity	molecular_function	1	1233	6	27306	0.0270684	0.0745108	3.691	GWHGACDB017521
GO:0006221	pyrimidine nucleotide biosynthetic process	biological_process	1	1233	6	27306	0.0270684	0.0745108	3.691	GWHGACDB021949
GO:0070566	adenylyltransferase activity	molecular_function	1	1233	6	27306	0.0270684	0.0745108	3.691	GWHGACDB023124
GO:0010054	trichoblast differentiation	biological_process	1	1233	6	27306	0.0270684	0.0745108	3.691	GWHGACDB023340
GO:0008152	metabolic process	biological_process	1	1233	6	27306	0.0270684	0.0745108	3.691	GWHGACDB024889
GO:0033388	putrescine biosynthetic process from arginine	biological_process	1	1233	6	27306	0.0270684	0.0745108	3.691	GWHGACDB025103
GO:0051980	iron-nicotianamine transmembrane transporter activity	molecular_function	1	1233	6	27306	0.0270684	0.0745108	3.691	GWHGACDB026779
GO:0004816	asparagine-tRNA ligase activity	molecular_function	1	1233	6	27306	0.0270684	0.0745108	3.691	GWHGACDB026914
GO:0006421	asparaginyl-tRNA aminoacylation	biological_process	1	1233	6	27306	0.0270684	0.0745108	3.691	GWHGACDB026914
GO:0052593	tryptamine:oxygen oxidoreductase (deaminating) activity	molecular_function	1	1233	6	27306	0.0270684	0.0745108	3.691	GWHGACDB027111
GO:0052594	aminoacetone:oxygen oxidoreductase(deaminating) activity	molecular_function	1	1233	6	27306	0.0270684	0.0745108	3.691	GWHGACDB027111
GO:0052595	aliphatic-amine oxidase activity	molecular_function	1	1233	6	27306	0.0270684	0.0745108	3.691	GWHGACDB027111
GO:0052596	phenethylamine:oxygen oxidoreductase (deaminating) activity	molecular_function	1	1233	6	27306	0.0270684	0.0745108	3.691	GWHGACDB027111
GO:0071333	cellular response to glucose stimulus	biological_process	1	1233	6	27306	0.0270684	0.0745108	3.691	GWHGACDB029826
GO:0035252	UDP-xylosyltransferase activity	molecular_function	1	1233	6	27306	0.0270684	0.0745108	3.691	GWHGACDB030608
GO:0006734	NADH metabolic process	biological_process	1	1233	6	27306	0.0270684	0.0745108	3.691	GWHGACDB032955
GO:0008728	GTP diphosphokinase activity	molecular_function	1	1233	6	27306	0.0270684	0.0745108	3.691	GWHGACDB033159
GO:0015969	guanosine tetraphosphate metabolic process	biological_process	1	1233	6	27306	0.0270684	0.0745108	3.691	GWHGACDB033159
GO:1905516	positive regulation of fertilization	biological_process	1	1233	6	27306	0.0270684	0.0745108	3.691	GWHGACDB033218
GO:0008081	phosphoric diester hydrolase activity	molecular_function	1	1233	6	27306	0.0270684	0.0745108	3.691	GWHGACDB033672
GO:0060560	developmental growth involved in morphogenesis	biological_process	1	1233	6	27306	0.0270684	0.0745108	3.691	GWHGACDB034927
GO:0003861	3-isopropylmalate dehydratase activity	molecular_function	1	1233	6	27306	0.0270684	0.0745108	3.691	GWHGACDB037984
GO:0035627	ceramide transport	biological_process	1	1233	6	27306	0.0270684	0.0745108	3.691	GWHGACDB038746
GO:0120009	intermembrane lipid transfer	biological_process	1	1233	6	27306	0.0270684	0.0745108	3.691	GWHGACDB038746
GO:0120013	intermembrane lipid transfer activity	molecular_function	1	1233	6	27306	0.0270684	0.0745108	3.691	GWHGACDB038746
GO:1902387	ceramide 1-phosphate binding	molecular_function	1	1233	6	27306	0.0270684	0.0745108	3.691	GWHGACDB038746
GO:1902388	ceramide 1-phosphate transporter activity	molecular_function	1	1233	6	27306	0.0270684	0.0745108	3.691	GWHGACDB038746
GO:0047501	(+)-neomenthol dehydrogenase activity	molecular_function	1	1233	6	27306	0.0270684	0.0745108	3.691	GWHGACDB039161
GO:2000037	regulation of stomatal complex patterning	biological_process	1	1233	6	27306	0.0270684	0.0745108	3.691	GWHGACDB039358
GO:0051170	import into nucleus	biological_process	1	1233	6	27306	0.0270684	0.0745108	3.691	GWHGACDB040506
GO:0015172	acidic amino acid transmembrane transporter activity	molecular_function	1	1233	6	27306	0.0270684	0.0745108	3.691	GWHGACDB040999
GO:0015810	aspartate transmembrane transport	biological_process	1	1233	6	27306	0.0270684	0.0745108	3.691	GWHGACDB040999
GO:0015827	tryptophan transport	biological_process	1	1233	6	27306	0.0270684	0.0745108	3.691	GWHGACDB040999
GO:0070822	Sin3-type complex	cellular_component	1	1233	6	27306	0.0270684	0.0745108	3.691	GWHGACDB042586
GO:1902459	positive regulation of stem cell population maintenance	biological_process	1	1233	6	27306	0.0270684	0.0745108	3.691	GWHGACDB042586
GO:0050362	L-tryptophan:2-oxoglutarate aminotransferase activity	molecular_function	1	1233	6	27306	0.0270684	0.0745108	3.691	GWHGACDB042916
GO:0102549	1-18:1-2-16:0-monogalactosyldiacylglycerol lipase activity	molecular_function	1	1233	6	27306	0.0270684	0.0745108	3.691	GWHGACDB045119
GO:0030388	fructose 1,6-bisphosphate metabolic process	biological_process	1	1233	6	27306	0.0270684	0.0745108	3.691	GWHGACDB046551
GO:0080132	fatty acid alpha-hydroxylase activity	molecular_function	1	1233	6	27306	0.0270684	0.0745108	3.691	GWHGACDB048551
GO:0071561	nucleus-vacuole junction	cellular_component	1	1233	6	27306	0.0270684	0.0745108	3.691	GWHGACDB049366
GO:0000400	four-way junction DNA binding	molecular_function	1	1233	6	27306	0.0270684	0.0745108	3.691	GWHGACDB051783
GO:0090603	sieve element differentiation	biological_process	1	1233	6	27306	0.0270684	0.0745108	3.691	GWHGACDB051989
GO:0102867	molybdenum cofactor sulfurtransferase activity	molecular_function	1	1233	6	27306	0.0270684	0.0745108	3.691	GWHGACDB053760
GO:0048598	embryonic morphogenesis	biological_process	1	1233	6	27306	0.0270684	0.0745108	3.691	GWHGACDB057679
GO:0010055	atrichoblast differentiation	biological_process	1	1233	6	27306	0.0270684	0.0745108	3.691	GWHGACDB060959
GO:0032107	regulation of response to nutrient levels	biological_process	1	1233	6	27306	0.0270684	0.0745108	3.691	GWHGACDB060959
GO:0043620	regulation of DNA-templated transcription in response to stress	biological_process	1	1233	6	27306	0.0270684	0.0745108	3.691	GWHGACDB060959
GO:0050505	hydroquinone glucosyltransferase activity	molecular_function	1	1233	6	27306	0.0270684	0.0745108	3.691	GWHGACDB061965
GO:0005881	cytoplasmic microtubule	cellular_component	1	1233	6	27306	0.0270684	0.0745108	3.691	GWHGACDB063169
GO:0043328	protein transport to vacuole involved in ubiquitin-dependent protein catabolic process via the multivesicular body sorting pathway	biological_process	1	1233	6	27306	0.0270684	0.0745108	3.691	GWHGACDB063860
GO:0004825	methionine-tRNA ligase activity	molecular_function	1	1233	6	27306	0.0270684	0.0745108	3.691	GWHGACDB064067
GO:0006431	methionyl-tRNA aminoacylation	biological_process	1	1233	6	27306	0.0270684	0.0745108	3.691	GWHGACDB064067
GO:0031972	chloroplast intermembrane space	cellular_component	1	1233	6	27306	0.0270684	0.0745108	3.691	GWHGACDB064229
GO:0042631	cellular response to water deprivation	biological_process	4	1233	38	27306	0.0271507	0.0746229	2.33116	GWHGACDB000541; GWHGACDB003475; GWHGACDB008800; GWHGACDB039358
GO:0048766	root hair initiation	biological_process	2	1233	15	27306	0.0278199	0.0759959	2.9528	GWHGACDB008276; GWHGACDB033815
GO:0004365	glyceraldehyde-3-phosphate dehydrogenase (NAD+) (phosphorylating) activity	molecular_function	2	1233	15	27306	0.0278199	0.0759959	2.9528	GWHGACDB018917; GWHGACDB045394
GO:0034707	chloride channel complex	cellular_component	2	1233	15	27306	0.0278199	0.0759959	2.9528	GWHGACDB033906; GWHGACDB042037
GO:0006517	protein deglycosylation	biological_process	2	1233	15	27306	0.0278199	0.0759959	2.9528	GWHGACDB043634; GWHGACDB047144
GO:0061077	chaperone-mediated protein folding	biological_process	3	1233	26	27306	0.0279933	0.0761214	2.55531	GWHGACDB004879; GWHGACDB018135; GWHGACDB057839
GO:0006636	unsaturated fatty acid biosynthetic process	biological_process	3	1233	26	27306	0.0279933	0.0761214	2.55531	GWHGACDB006452; GWHGACDB014673; GWHGACDB025247
GO:0003756	protein disulfide isomerase activity	molecular_function	3	1233	26	27306	0.0279933	0.0761214	2.55531	GWHGACDB023737; GWHGACDB023946; GWHGACDB044490
GO:0004499	N,N-dimethylaniline monooxygenase activity	molecular_function	4	1233	39	27306	0.0300235	0.0813951	2.27138	GWHGACDB005230; GWHGACDB005573; GWHGACDB030292; GWHGACDB030492
GO:0051707	response to other organism	biological_process	4	1233	39	27306	0.0300235	0.0813951	2.27138	GWHGACDB032814; GWHGACDB035814; GWHGACDB040550; GWHGACDB065432
GO:0003924	GTPase activity	molecular_function	22	1233	335	27306	0.0311907	0.0844315	1.45436	GWHGACDB000574; GWHGACDB002493; GWHGACDB004636; GWHGACDB005382; GWHGACDB014973; GWHGACDB017178; GWHGACDB023139; GWHGACDB023967; GWHGACDB030783; GWHGACDB033740; GWHGACDB039152; GWHGACDB039907; GWHGACDB040997; GWHGACDB043609; GWHGACDB045084; GWHGACDB049453; GWHGACDB051356; GWHGACDB052115; GWHGACDB053778; GWHGACDB057533; GWHGACDB059590; GWHGACDB065554
GO:0006099	tricarboxylic acid cycle	biological_process	7	1233	82	27306	0.0316459	0.0855345	1.89051	GWHGACDB008363; GWHGACDB009934; GWHGACDB032955; GWHGACDB033925; GWHGACDB046870; GWHGACDB053859; GWHGACDB065486
GO:0010183	pollen tube guidance	biological_process	3	1233	27	27306	0.0317215	0.0856099	2.46067	GWHGACDB009134; GWHGACDB052133; GWHGACDB060074
GO:0043067	regulation of programmed cell death	biological_process	4	1233	40	27306	0.0330805	0.0880483	2.2146	GWHGACDB016054; GWHGACDB020315; GWHGACDB027111; GWHGACDB040911
GO:0015079	potassium ion transmembrane transporter activity	molecular_function	4	1233	40	27306	0.0330805	0.0880483	2.2146	GWHGACDB024800; GWHGACDB032700; GWHGACDB037509; GWHGACDB048278
GO:0016791	phosphatase activity	molecular_function	4	1233	40	27306	0.0330805	0.0880483	2.2146	GWHGACDB035432; GWHGACDB046882; GWHGACDB050292; GWHGACDB060869
GO:0046470	phosphatidylcholine metabolic process	biological_process	2	1233	16	27306	0.0331164	0.0880483	2.76825	GWHGACDB000884; GWHGACDB004668
GO:0051604	protein maturation	biological_process	2	1233	16	27306	0.0331164	0.0880483	2.76825	GWHGACDB017264; GWHGACDB041502
GO:0005247	voltage-gated chloride channel activity	molecular_function	2	1233	16	27306	0.0331164	0.0880483	2.76825	GWHGACDB033906; GWHGACDB042037
GO:0032588	trans-Golgi network membrane	cellular_component	2	1233	16	27306	0.0331164	0.0880483	2.76825	GWHGACDB039152; GWHGACDB051989
GO:0004559	alpha-mannosidase activity	molecular_function	2	1233	16	27306	0.0331164	0.0880483	2.76825	GWHGACDB043634; GWHGACDB047144
GO:0008195	phosphatidate phosphatase activity	molecular_function	2	1233	16	27306	0.0331164	0.0880483	2.76825	GWHGACDB050464; GWHGACDB053542
GO:0019915	lipid storage	biological_process	2	1233	16	27306	0.0331164	0.0880483	2.76825	GWHGACDB056389; GWHGACDB060908
GO:0016787	hydrolase activity	molecular_function	12	1233	163	27306	0.0337906	0.0893622	1.63038	GWHGACDB005263; GWHGACDB012626; GWHGACDB012674; GWHGACDB017264; GWHGACDB029688; GWHGACDB029739; GWHGACDB029884; GWHGACDB031358; GWHGACDB033218; GWHGACDB035742; GWHGACDB041502; GWHGACDB056891
GO:0034765	regulation of ion transmembrane transport	biological_process	5	1233	54	27306	0.0342047	0.0893622	2.05055	GWHGACDB002538; GWHGACDB017217; GWHGACDB024666; GWHGACDB033906; GWHGACDB042037
GO:0005789	endoplasmic reticulum membrane	cellular_component	50	1233	870	27306	0.0351105	0.0893622	1.27276	GWHGACDB000969; GWHGACDB003372; GWHGACDB004636; GWHGACDB004680; GWHGACDB005597; GWHGACDB006381; GWHGACDB006452; GWHGACDB007233; GWHGACDB008031; GWHGACDB010550; GWHGACDB011838; GWHGACDB012281; GWHGACDB014673; GWHGACDB014714; GWHGACDB014879; GWHGACDB018137; GWHGACDB019695; GWHGACDB025247; GWHGACDB026372; GWHGACDB026861; GWHGACDB029039; GWHGACDB030685; GWHGACDB030689; GWHGACDB032449; GWHGACDB032569;…
GO:0009744	response to sucrose	biological_process	9	1233	115	27306	0.0354082	0.0893622	1.73316	GWHGACDB017429; GWHGACDB019319; GWHGACDB019325; GWHGACDB019327; GWHGACDB030674; GWHGACDB036775; GWHGACDB051899; GWHGACDB052883; GWHGACDB056648
GO:0006396	RNA processing	biological_process	3	1233	28	27306	0.0357268	0.0893622	2.37278	GWHGACDB007735; GWHGACDB022566; GWHGACDB042390
GO:1902183	regulation of shoot apical meristem development	biological_process	3	1233	28	27306	0.0357268	0.0893622	2.37278	GWHGACDB031507; GWHGACDB050896; GWHGACDB058100
GO:0008272	sulfate transport	biological_process	3	1233	28	27306	0.0357268	0.0893622	2.37278	GWHGACDB040506; GWHGACDB042513; GWHGACDB064492
GO:0010315	auxin efflux	biological_process	4	1233	41	27306	0.0363241	0.0893622	2.16058	GWHGACDB008276; GWHGACDB026658; GWHGACDB047616; GWHGACDB050992
GO:0005315	inorganic phosphate transmembrane transporter activity	molecular_function	4	1233	41	27306	0.0363241	0.0893622	2.16058	GWHGACDB012866; GWHGACDB036775; GWHGACDB044757; GWHGACDB051899
GO:0009664	plant-type cell wall organization	biological_process	4	1233	41	27306	0.0363241	0.0893622	2.16058	GWHGACDB030453; GWHGACDB046805; GWHGACDB063687; GWHGACDB063688
GO:0005816	spindle pole body	cellular_component	1	1233	7	27306	0.0367744	0.0893622	3.16371	GWHGACDB000574
GO:0032504	multicellular organism reproduction	biological_process	1	1233	7	27306	0.0367744	0.0893622	3.16371	GWHGACDB000969
GO:0010371	regulation of gibberellin biosynthetic process	biological_process	1	1233	7	27306	0.0367744	0.0893622	3.16371	GWHGACDB001106
GO:2000033	regulation of seed dormancy process	biological_process	1	1233	7	27306	0.0367744	0.0893622	3.16371	GWHGACDB003435
GO:0003846	2-acylglycerol O-acyltransferase activity	molecular_function	1	1233	7	27306	0.0367744	0.0893622	3.16371	GWHGACDB005263
GO:0004622	lysophospholipase activity	molecular_function	1	1233	7	27306	0.0367744	0.0893622	3.16371	GWHGACDB005263
GO:0090430	caffeoyl-CoA: alcohol caffeoyl transferase activity	molecular_function	1	1233	7	27306	0.0367744	0.0893622	3.16371	GWHGACDB005263
GO:0004837	tyrosine decarboxylase activity	molecular_function	1	1233	7	27306	0.0367744	0.0893622	3.16371	GWHGACDB007853
GO:0010597	green leaf volatile biosynthetic process	biological_process	1	1233	7	27306	0.0367744	0.0893622	3.16371	GWHGACDB010378
GO:0030775	glucuronoxylan 4-O-methyltransferase activity	molecular_function	1	1233	7	27306	0.0367744	0.0893622	3.16371	GWHGACDB012640
GO:0010037	response to carbon dioxide	biological_process	1	1233	7	27306	0.0367744	0.0893622	3.16371	GWHGACDB014970
GO:0032119	sequestering of zinc ion	biological_process	1	1233	7	27306	0.0367744	0.0893622	3.16371	GWHGACDB015997
GO:0043181	vacuolar sequestering	biological_process	1	1233	7	27306	0.0367744	0.0893622	3.16371	GWHGACDB015997
GO:0070072	vacuolar proton-transporting V-type ATPase complex assembly	biological_process	1	1233	7	27306	0.0367744	0.0893622	3.16371	GWHGACDB015997
GO:0048016	inositol phosphate-mediated signaling	biological_process	1	1233	7	27306	0.0367744	0.0893622	3.16371	GWHGACDB019695
GO:1902171	regulation of tocopherol cyclase activity	biological_process	1	1233	7	27306	0.0367744	0.0893622	3.16371	GWHGACDB020213
GO:0080123	jasmonate-amino synthetase activity	molecular_function	1	1233	7	27306	0.0367744	0.0893622	3.16371	GWHGACDB023124
GO:0016135	saponin biosynthetic process	biological_process	1	1233	7	27306	0.0367744	0.0893622	3.16371	GWHGACDB024877
GO:0046345	abscisic acid catabolic process	biological_process	1	1233	7	27306	0.0367744	0.0893622	3.16371	GWHGACDB025302
GO:0004614	phosphoglucomutase activity	molecular_function	1	1233	7	27306	0.0367744	0.0893622	3.16371	GWHGACDB030030
GO:0035102	PRC1 complex	cellular_component	1	1233	7	27306	0.0367744	0.0893622	3.16371	GWHGACDB031486
GO:0007118	budding cell apical bud growth	biological_process	1	1233	7	27306	0.0367744	0.0893622	3.16371	GWHGACDB032527
GO:0043332	mating projection tip	cellular_component	1	1233	7	27306	0.0367744	0.0893622	3.16371	GWHGACDB032527
GO:0016992	lipoate synthase activity	molecular_function	1	1233	7	27306	0.0367744	0.0893622	3.16371	GWHGACDB037986
GO:0047325	inositol tetrakisphosphate 1-kinase activity	molecular_function	1	1233	7	27306	0.0367744	0.0893622	3.16371	GWHGACDB040554
GO:0052725	inositol-1,3,4-trisphosphate 6-kinase activity	molecular_function	1	1233	7	27306	0.0367744	0.0893622	3.16371	GWHGACDB040554
GO:0052726	inositol-1,3,4-trisphosphate 5-kinase activity	molecular_function	1	1233	7	27306	0.0367744	0.0893622	3.16371	GWHGACDB040554
GO:0052746	inositol phosphorylation	biological_process	1	1233	7	27306	0.0367744	0.0893622	3.16371	GWHGACDB040554
GO:0015117	thiosulfate transmembrane transporter activity	molecular_function	1	1233	7	27306	0.0367744	0.0893622	3.16371	GWHGACDB042513
GO:0015709	thiosulfate transport	biological_process	1	1233	7	27306	0.0367744	0.0893622	3.16371	GWHGACDB042513
GO:0071422	succinate transmembrane transport	biological_process	1	1233	7	27306	0.0367744	0.0893622	3.16371	GWHGACDB042513
GO:0015804	neutral amino acid transport	biological_process	1	1233	7	27306	0.0367744	0.0893622	3.16371	GWHGACDB042577
GO:0004407	histone deacetylase activity	molecular_function	1	1233	7	27306	0.0367744	0.0893622	3.16371	GWHGACDB042586
GO:0070932	histone H3 deacetylation	biological_process	1	1233	7	27306	0.0367744	0.0893622	3.16371	GWHGACDB042586
GO:0070933	histone H4 deacetylation	biological_process	1	1233	7	27306	0.0367744	0.0893622	3.16371	GWHGACDB042586
GO:0004838	L-tyrosine:2-oxoglutarate aminotransferase activity	molecular_function	1	1233	7	27306	0.0367744	0.0893622	3.16371	GWHGACDB042916
GO:0052739	phosphatidylserine 1-acylhydrolase activity	molecular_function	1	1233	7	27306	0.0367744	0.0893622	3.16371	GWHGACDB045119
GO:0052740	1-acyl-2-lysophosphatidylserine acylhydrolase activity	molecular_function	1	1233	7	27306	0.0367744	0.0893622	3.16371	GWHGACDB045119
GO:0008080	N-acetyltransferase activity	molecular_function	1	1233	7	27306	0.0367744	0.0893622	3.16371	GWHGACDB046690
GO:0050502	cis-zeatin O-beta-D-glucosyltransferase activity	molecular_function	1	1233	7	27306	0.0367744	0.0893622	3.16371	GWHGACDB050599
GO:0010541	acropetal auxin transport	biological_process	1	1233	7	27306	0.0367744	0.0893622	3.16371	GWHGACDB052598
GO:0018342	protein prenylation	biological_process	1	1233	7	27306	0.0367744	0.0893622	3.16371	GWHGACDB052598
GO:0051879	Hsp90 protein binding	molecular_function	1	1233	7	27306	0.0367744	0.0893622	3.16371	GWHGACDB053462
GO:0010358	leaf shaping	biological_process	1	1233	7	27306	0.0367744	0.0893622	3.16371	GWHGACDB053611
GO:0008265	Mo-molybdopterin cofactor sulfurase activity	molecular_function	1	1233	7	27306	0.0367744	0.0893622	3.16371	GWHGACDB053760
GO:0051262	protein tetramerization	biological_process	1	1233	7	27306	0.0367744	0.0893622	3.16371	GWHGACDB053859
GO:0044255	cellular lipid metabolic process	biological_process	1	1233	7	27306	0.0367744	0.0893622	3.16371	GWHGACDB054121
GO:0044209	AMP salvage	biological_process	1	1233	7	27306	0.0367744	0.0893622	3.16371	GWHGACDB057942
GO:0004470	malic enzyme activity	molecular_function	1	1233	7	27306	0.0367744	0.0893622	3.16371	GWHGACDB058617
GO:0032440	2-alkenal reductase [NAD(P)] activity	molecular_function	1	1233	7	27306	0.0367744	0.0893622	3.16371	GWHGACDB062207
GO:0009838	abscission	biological_process	1	1233	7	27306	0.0367744	0.0893622	3.16371	GWHGACDB062751
GO:1990429	peroxisomal importomer complex	cellular_component	1	1233	7	27306	0.0367744	0.0893622	3.16371	GWHGACDB063169
GO:0019374	galactolipid metabolic process	biological_process	1	1233	7	27306	0.0367744	0.0893622	3.16371	GWHGACDB065432
GO:0009536	plastid	cellular_component	23	1233	359	27306	0.0368021	0.0893622	1.41882	GWHGACDB002538; GWHGACDB007926; GWHGACDB008343; GWHGACDB009779; GWHGACDB012866; GWHGACDB017217; GWHGACDB026839; GWHGACDB028273; GWHGACDB034547; GWHGACDB034643; GWHGACDB037984; GWHGACDB041491; GWHGACDB042095; GWHGACDB042128; GWHGACDB049549; GWHGACDB050451; GWHGACDB054401; GWHGACDB054403; GWHGACDB057567; GWHGACDB057679; GWHGACDB063108; GWHGACDB064229; GWHGACDB065666
GO:0010087	phloem or xylem histogenesis	biological_process	6	1233	70	27306	0.0382618	0.092781	1.89823	GWHGACDB012805; GWHGACDB013947; GWHGACDB026614; GWHGACDB042916; GWHGACDB046068; GWHGACDB046220
GO:0009011	starch synthase activity	molecular_function	2	1233	17	27306	0.0388966	0.0931855	2.60541	GWHGACDB004598; GWHGACDB026754
GO:0033201	alpha-1,4-glucan synthase activity	molecular_function	2	1233	17	27306	0.0388966	0.0931855	2.60541	GWHGACDB004598; GWHGACDB026754
GO:0004467	long-chain fatty acid-CoA ligase activity	molecular_function	2	1233	17	27306	0.0388966	0.0931855	2.60541	GWHGACDB005309; GWHGACDB043022
GO:0045727	positive regulation of translation	biological_process	2	1233	17	27306	0.0388966	0.0931855	2.60541	GWHGACDB018589; GWHGACDB053778
GO:0030976	thiamine pyrophosphate binding	molecular_function	2	1233	17	27306	0.0388966	0.0931855	2.60541	GWHGACDB023977; GWHGACDB065486
GO:0008375	acetylglucosaminyltransferase activity	molecular_function	2	1233	17	27306	0.0388966	0.0931855	2.60541	GWHGACDB035781; GWHGACDB053042
GO:0009768	photosynthesis, light harvesting in photosystem I	biological_process	2	1233	17	27306	0.0388966	0.0931855	2.60541	GWHGACDB037942; GWHGACDB052466
GO:0004144	diacylglycerol O-acyltransferase activity	molecular_function	2	1233	17	27306	0.0388966	0.0931855	2.60541	GWHGACDB042405; GWHGACDB053205
GO:0046685	response to arsenic-containing substance	biological_process	2	1233	17	27306	0.0388966	0.0931855	2.60541	GWHGACDB048301; GWHGACDB048772
GO:0009694	jasmonic acid metabolic process	biological_process	4	1233	42	27306	0.0397565	0.0949916	2.10914	GWHGACDB003444; GWHGACDB023124; GWHGACDB034852; GWHGACDB053236
GO:1902600	proton transmembrane transport	biological_process	4	1233	42	27306	0.0397565	0.0949916	2.10914	GWHGACDB003893; GWHGACDB041732; GWHGACDB055289; GWHGACDB057456
GO:0003774	motor activity	molecular_function	5	1233	56	27306	0.0399007	0.0950917	1.97732	GWHGACDB012153; GWHGACDB019653; GWHGACDB026952; GWHGACDB051560; GWHGACDB063169
GO:0009904	chloroplast accumulation movement	biological_process	3	1233	29	27306	0.0400107	0.0950917	2.29096	GWHGACDB002588; GWHGACDB013783; GWHGACDB016133
GO:0009086	methionine biosynthetic process	biological_process	3	1233	29	27306	0.0400107	0.0950917	2.29096	GWHGACDB003135; GWHGACDB037985; GWHGACDB052116
GO:0120029	proton export across plasma membrane	biological_process	3	1233	29	27306	0.0400107	0.0950917	2.29096	GWHGACDB003893; GWHGACDB041732; GWHGACDB057456
GO:0005516	calmodulin binding	molecular_function	17	1233	254	27306	0.0402755	0.0955943	1.48221	GWHGACDB012153; GWHGACDB012772; GWHGACDB014959; GWHGACDB018135; GWHGACDB018339; GWHGACDB019381; GWHGACDB019653; GWHGACDB021156; GWHGACDB026643; GWHGACDB026952; GWHGACDB044219; GWHGACDB050060; GWHGACDB051222; GWHGACDB051560; GWHGACDB051574; GWHGACDB051624; GWHGACDB053676
GO:0015238	drug transmembrane transporter activity	molecular_function	6	1233	71	27306	0.040861	0.0968557	1.87149	GWHGACDB032754; GWHGACDB033660; GWHGACDB038915; GWHGACDB051237; GWHGACDB053973; GWHGACDB055151
GO:0016459	myosin complex	cellular_component	4	1233	43	27306	0.0433794	0.102554	2.06009	GWHGACDB012153; GWHGACDB019653; GWHGACDB026952; GWHGACDB051560
GO:0006006	glucose metabolic process	biological_process	4	1233	43	27306	0.0433794	0.102554	2.06009	GWHGACDB018917; GWHGACDB030030; GWHGACDB045394; GWHGACDB054136
GO:0006631	fatty acid metabolic process	biological_process	6	1233	72	27306	0.0435723	0.102874	1.8455	GWHGACDB005309; GWHGACDB017677; GWHGACDB032571; GWHGACDB039371; GWHGACDB042966; GWHGACDB048551
GO:0005525	GTP binding	molecular_function	27	1233	440	27306	0.043934	0.103592	1.35896	GWHGACDB000574; GWHGACDB002493; GWHGACDB004636; GWHGACDB005382; GWHGACDB014973; GWHGACDB015192; GWHGACDB017178; GWHGACDB023139; GWHGACDB023967; GWHGACDB030783; GWHGACDB033159; GWHGACDB033740; GWHGACDB039152; GWHGACDB039907; GWHGACDB040997; GWHGACDB043609; GWHGACDB045084; GWHGACDB049453; GWHGACDB051356; GWHGACDB052115; GWHGACDB052598; GWHGACDB053706; GWHGACDB053778; GWHGACDB055387; GWHGACDB057533;…
GO:0052689	carboxylic ester hydrolase activity	molecular_function	3	1233	30	27306	0.0445735	0.104686	2.2146	GWHGACDB005441; GWHGACDB017133; GWHGACDB045251
GO:0019253	reductive pentose-phosphate cycle	biological_process	3	1233	30	27306	0.0445735	0.104686	2.2146	GWHGACDB018917; GWHGACDB026271; GWHGACDB029468
GO:0007267	cell-cell signaling	biological_process	3	1233	30	27306	0.0445735	0.104686	2.2146	GWHGACDB030027; GWHGACDB050101; GWHGACDB061480
GO:0047911	galacturan 1,4-alpha-galacturonidase activity	molecular_function	2	1233	18	27306	0.0451523	0.105218	2.46067	GWHGACDB002095; GWHGACDB016674
GO:0000326	protein storage vacuole	cellular_component	2	1233	18	27306	0.0451523	0.105218	2.46067	GWHGACDB002929; GWHGACDB052109
GO:0030133	transport vesicle	cellular_component	2	1233	18	27306	0.0451523	0.105218	2.46067	GWHGACDB006048; GWHGACDB019379
GO:0030134	COPII-coated ER to Golgi transport vesicle	cellular_component	2	1233	18	27306	0.0451523	0.105218	2.46067	GWHGACDB015830; GWHGACDB047714
GO:0055088	lipid homeostasis	biological_process	2	1233	18	27306	0.0451523	0.105218	2.46067	GWHGACDB015861; GWHGACDB051989
GO:0071369	cellular response to ethylene stimulus	biological_process	2	1233	18	27306	0.0451523	0.105218	2.46067	GWHGACDB016377; GWHGACDB023340
GO:0015171	amino acid transmembrane transporter activity	molecular_function	7	1233	88	27306	0.0452569	0.105325	1.76161	GWHGACDB001246; GWHGACDB010706; GWHGACDB029659; GWHGACDB040233; GWHGACDB040268; GWHGACDB040999; GWHGACDB042577
GO:0016125	sterol metabolic process	biological_process	5	1233	58	27306	0.0461638	0.105671	1.90914	GWHGACDB015223; GWHGACDB025302; GWHGACDB042744; GWHGACDB053611; GWHGACDB065698
GO:0009294	DNA mediated transformation	biological_process	4	1233	44	27306	0.0471939	0.105671	2.01327	GWHGACDB001584; GWHGACDB013096; GWHGACDB040506; GWHGACDB042586
GO:0046473	phosphatidic acid metabolic process	biological_process	1	1233	8	27306	0.0475874	0.105671	2.76825	GWHGACDB000884
GO:0015783	GDP-fucose transmembrane transport	biological_process	1	1233	8	27306	0.0475874	0.105671	2.76825	GWHGACDB001232
GO:0015786	UDP-glucose transmembrane transport	biological_process	1	1233	8	27306	0.0475874	0.105671	2.76825	GWHGACDB001232
GO:0001872	(1->3)-beta-D-glucan binding	molecular_function	1	1233	8	27306	0.0475874	0.105671	2.76825	GWHGACDB002223
GO:0052638	indole-3-butyrate beta-glucosyltransferase activity	molecular_function	1	1233	8	27306	0.0475874	0.105671	2.76825	GWHGACDB003475
GO:0012506	vesicle membrane	cellular_component	1	1233	8	27306	0.0475874	0.105671	2.76825	GWHGACDB008276
GO:0008417	fucosyltransferase activity	molecular_function	1	1233	8	27306	0.0475874	0.105671	2.76825	GWHGACDB008471
GO:0004475	mannose-1-phosphate guanylyltransferase activity	molecular_function	1	1233	8	27306	0.0475874	0.105671	2.76825	GWHGACDB015192
GO:0004869	cysteine-type endopeptidase inhibitor activity	molecular_function	1	1233	8	27306	0.0475874	0.105671	2.76825	GWHGACDB018136
GO:0047100	glyceraldehyde-3-phosphate dehydrogenase (NADP+) (phosphorylating) activity	molecular_function	1	1233	8	27306	0.0475874	0.105671	2.76825	GWHGACDB018917
GO:0010005	cortical microtubule, transverse to long axis	cellular_component	1	1233	8	27306	0.0475874	0.105671	2.76825	GWHGACDB022108
GO:0005253	anion channel activity	molecular_function	1	1233	8	27306	0.0475874	0.105671	2.76825	GWHGACDB029099
GO:0016123	xanthophyll biosynthetic process	biological_process	1	1233	8	27306	0.0475874	0.105671	2.76825	GWHGACDB029688
GO:0000131	incipient cellular bud site	cellular_component	1	1233	8	27306	0.0475874	0.105671	2.76825	GWHGACDB032527
GO:0006107	oxaloacetate metabolic process	biological_process	1	1233	8	27306	0.0475874	0.105671	2.76825	GWHGACDB032955
GO:0030060	L-malate dehydrogenase activity	molecular_function	1	1233	8	27306	0.0475874	0.105671	2.76825	GWHGACDB032955
GO:0009808	lignin metabolic process	biological_process	1	1233	8	27306	0.0475874	0.105671	2.76825	GWHGACDB033626
GO:0015893	drug transport	biological_process	1	1233	8	27306	0.0475874	0.105671	2.76825	GWHGACDB033660
GO:1905428	regulation of plant organ formation	biological_process	1	1233	8	27306	0.0475874	0.105671	2.76825	GWHGACDB033660
GO:0004028	3-chloroallyl aldehyde dehydrogenase activity	molecular_function	1	1233	8	27306	0.0475874	0.105671	2.76825	GWHGACDB034547
GO:0006081	cellular aldehyde metabolic process	biological_process	1	1233	8	27306	0.0475874	0.105671	2.76825	GWHGACDB034547
GO:0004020	adenylylsulfate kinase activity	molecular_function	1	1233	8	27306	0.0475874	0.105671	2.76825	GWHGACDB036969
GO:0070814	hydrogen sulfide biosynthetic process	biological_process	1	1233	8	27306	0.0475874	0.105671	2.76825	GWHGACDB036969
GO:0015141	succinate transmembrane transporter activity	molecular_function	1	1233	8	27306	0.0475874	0.105671	2.76825	GWHGACDB042513
GO:0006620	posttranslational protein targeting to endoplasmic reticulum membrane	biological_process	1	1233	8	27306	0.0475874	0.105671	2.76825	GWHGACDB045985
GO:0032875	regulation of DNA endoreduplication	biological_process	1	1233	8	27306	0.0475874	0.105671	2.76825	GWHGACDB046597
GO:0046527	glucosyltransferase activity	molecular_function	1	1233	8	27306	0.0475874	0.105671	2.76825	GWHGACDB050599
GO:0050403	trans-zeatin O-beta-D-glucosyltransferase activity	molecular_function	1	1233	8	27306	0.0475874	0.105671	2.76825	GWHGACDB050599
GO:0000781	chromosome, telomeric region	cellular_component	1	1233	8	27306	0.0475874	0.105671	2.76825	GWHGACDB051783
GO:0000808	origin recognition complex	cellular_component	1	1233	8	27306	0.0475874	0.105671	2.76825	GWHGACDB052883
GO:0004345	glucose-6-phosphate dehydrogenase activity	molecular_function	1	1233	8	27306	0.0475874	0.105671	2.76825	GWHGACDB054136
GO:0009508	plastid chromosome	cellular_component	1	1233	8	27306	0.0475874	0.105671	2.76825	GWHGACDB057683
GO:0016050	vesicle organization	biological_process	1	1233	8	27306	0.0475874	0.105671	2.76825	GWHGACDB059590
GO:0061024	membrane organization	biological_process	1	1233	8	27306	0.0475874	0.105671	2.76825	GWHGACDB059590
GO:0005736	RNA polymerase I complex	cellular_component	1	1233	8	27306	0.0475874	0.105671	2.76825	GWHGACDB062075
GO:0004222	metalloendopeptidase activity	molecular_function	6	1233	74	27306	0.049336	0.109418	1.79562	GWHGACDB033514; GWHGACDB042128; GWHGACDB046951; GWHGACDB047728; GWHGACDB049254; GWHGACDB049259
GO:0016298	lipase activity	molecular_function	3	1233	31	27306	0.0494149	0.109458	2.14316	GWHGACDB042942; GWHGACDB047137; GWHGACDB054121
GO:0006508	proteolysis	biological_process	11	1233	156	27306	0.0506691	0.112098	1.56158	GWHGACDB013726; GWHGACDB014970; GWHGACDB019319; GWHGACDB019325; GWHGACDB019327; GWHGACDB020315; GWHGACDB026650; GWHGACDB033514; GWHGACDB040911; GWHGACDB043888; GWHGACDB047728
GO:0005506	iron ion binding	molecular_function	32	1233	542	27306	0.0515082	0.113813	1.30751	GWHGACDB000646; GWHGACDB006381; GWHGACDB007233; GWHGACDB012674; GWHGACDB014714; GWHGACDB015223; GWHGACDB015395; GWHGACDB016123; GWHGACDB021564; GWHGACDB024877; GWHGACDB025302; GWHGACDB026861; GWHGACDB029052; GWHGACDB029688; GWHGACDB030685; GWHGACDB032988; GWHGACDB033048; GWHGACDB033562; GWHGACDB034852; GWHGACDB042744; GWHGACDB048551; GWHGACDB048575; GWHGACDB051167; GWHGACDB052265; GWHGACDB053258;…
GO:0012501	programmed cell death	biological_process	2	1233	19	27306	0.0518727	0.114056	2.33116	GWHGACDB000884; GWHGACDB063108
GO:0009898	cytoplasmic side of plasma membrane	cellular_component	2	1233	19	27306	0.0518727	0.114056	2.33116	GWHGACDB012281; GWHGACDB029039
GO:0042127	regulation of cell proliferation	biological_process	2	1233	19	27306	0.0518727	0.114056	2.33116	GWHGACDB025859; GWHGACDB047616
GO:0045156	electron transporter, transferring electrons within the cyclic electron transport pathway of photosynthesis activity	molecular_function	2	1233	19	27306	0.0518727	0.114056	2.33116	GWHGACDB026267; GWHGACDB026278
GO:0006887	exocytosis	biological_process	7	1233	91	27306	0.0533117	0.117077	1.70354	GWHGACDB001711; GWHGACDB016122; GWHGACDB016874; GWHGACDB019379; GWHGACDB041763; GWHGACDB057941; GWHGACDB063367
GO:0045037	protein import into chloroplast stroma	biological_process	3	1233	32	27306	0.0545335	0.119321	2.07619	GWHGACDB008343; GWHGACDB053760; GWHGACDB057679
GO:0060320	rejection of self pollen	biological_process	3	1233	32	27306	0.0545335	0.119321	2.07619	GWHGACDB019484; GWHGACDB031593; GWHGACDB049012
GO:0016024	CDP-diacylglycerol biosynthetic process	biological_process	3	1233	32	27306	0.0545335	0.119321	2.07619	GWHGACDB046882; GWHGACDB060869; GWHGACDB062590
GO:0030048	actin filament-based movement	biological_process	4	1233	46	27306	0.0554006	0.121071	1.92574	GWHGACDB012153; GWHGACDB019653; GWHGACDB026952; GWHGACDB051560
GO:0005507	copper ion binding	molecular_function	15	1233	230	27306	0.0582581	0.122607	1.4443	GWHGACDB001572; GWHGACDB008540; GWHGACDB010351; GWHGACDB010352; GWHGACDB010353; GWHGACDB016524; GWHGACDB024038; GWHGACDB027111; GWHGACDB050301; GWHGACDB050542; GWHGACDB056043; GWHGACDB056956; GWHGACDB058912; GWHGACDB063519; GWHGACDB065619
GO:0045271	respiratory chain complex I	cellular_component	2	1233	20	27306	0.0590452	0.122607	2.2146	GWHGACDB024038; GWHGACDB030210
GO:0009423	chorismate biosynthetic process	biological_process	2	1233	20	27306	0.0590452	0.122607	2.2146	GWHGACDB032864; GWHGACDB040533
GO:0004805	trehalose-phosphatase activity	molecular_function	2	1233	20	27306	0.0590452	0.122607	2.2146	GWHGACDB039113; GWHGACDB043589
GO:0004366	glycerol-3-phosphate O-acyltransferase activity	molecular_function	2	1233	20	27306	0.0590452	0.122607	2.2146	GWHGACDB046882; GWHGACDB060869
GO:0102420	sn-1-glycerol-3-phosphate C16:0-DCA-CoA acyl transferase activity	molecular_function	2	1233	20	27306	0.0590452	0.122607	2.2146	GWHGACDB046882; GWHGACDB060869
GO:0032586	protein storage vacuole membrane	cellular_component	2	1233	20	27306	0.0590452	0.122607	2.2146	GWHGACDB050464; GWHGACDB052109
GO:1902456	regulation of stomatal opening	biological_process	2	1233	20	27306	0.0590452	0.122607	2.2146	GWHGACDB055151; GWHGACDB059316
GO:0005457	GDP-fucose transmembrane transporter activity	molecular_function	1	1233	9	27306	0.059388	0.122607	2.46067	GWHGACDB001232
GO:0030247	polysaccharide binding	molecular_function	1	1233	9	27306	0.059388	0.122607	2.46067	GWHGACDB002223
GO:0047150	betaine-homocysteine S-methyltransferase activity	molecular_function	1	1233	9	27306	0.059388	0.122607	2.46067	GWHGACDB003135
GO:0016328	lateral plasma membrane	cellular_component	1	1233	9	27306	0.059388	0.122607	2.46067	GWHGACDB008276
GO:0071782	endoplasmic reticulum tubular network	cellular_component	1	1233	9	27306	0.059388	0.122607	2.46067	GWHGACDB010154
GO:0071786	endoplasmic reticulum tubular network organization	biological_process	1	1233	9	27306	0.059388	0.122607	2.46067	GWHGACDB010154
GO:0044375	regulation of peroxisome size	biological_process	1	1233	9	27306	0.059388	0.122607	2.46067	GWHGACDB011553
GO:0006596	polyamine biosynthetic process	biological_process	1	1233	9	27306	0.059388	0.122607	2.46067	GWHGACDB011909
GO:0051513	regulation of monopolar cell growth	biological_process	1	1233	9	27306	0.059388	0.122607	2.46067	GWHGACDB012613
GO:0015018	galactosylgalactosylxylosylprotein 3-beta-glucuronosyltransferase activity	molecular_function	1	1233	9	27306	0.059388	0.122607	2.46067	GWHGACDB012980
GO:0005675	transcription factor TFIIH holo complex	cellular_component	1	1233	9	27306	0.059388	0.122607	2.46067	GWHGACDB014531
GO:0033540	fatty acid beta-oxidation using acyl-CoA oxidase	biological_process	1	1233	9	27306	0.059388	0.122607	2.46067	GWHGACDB015861
GO:0004356	glutamate-ammonia ligase activity	molecular_function	1	1233	9	27306	0.059388	0.122607	2.46067	GWHGACDB015896
GO:0006542	glutamine biosynthetic process	biological_process	1	1233	9	27306	0.059388	0.122607	2.46067	GWHGACDB015896
GO:0015168	glycerol transmembrane transporter activity	molecular_function	1	1233	9	27306	0.059388	0.122607	2.46067	GWHGACDB015942
GO:0045047	protein targeting to ER	biological_process	1	1233	9	27306	0.059388	0.122607	2.46067	GWHGACDB015992
GO:0009083	branched-chain amino acid catabolic process	biological_process	1	1233	9	27306	0.059388	0.122607	2.46067	GWHGACDB017429
GO:0046524	sucrose-phosphate synthase activity	molecular_function	1	1233	9	27306	0.059388	0.122607	2.46067	GWHGACDB019566
GO:0080177	plastoglobule organization	biological_process	1	1233	9	27306	0.059388	0.122607	2.46067	GWHGACDB020213
GO:0009830	cell wall modification involved in abscission	biological_process	1	1233	9	27306	0.059388	0.122607	2.46067	GWHGACDB023974
GO:0016099	monoterpenoid biosynthetic process	biological_process	1	1233	9	27306	0.059388	0.122607	2.46067	GWHGACDB026861
GO:0009308	amine metabolic process	biological_process	1	1233	9	27306	0.059388	0.122607	2.46067	GWHGACDB027111
GO:0035098	ESC/E(Z) complex	cellular_component	1	1233	9	27306	0.059388	0.122607	2.46067	GWHGACDB031486
GO:0010331	gibberellin binding	molecular_function	1	1233	9	27306	0.059388	0.122607	2.46067	GWHGACDB033218
GO:0043226	organelle	cellular_component	1	1233	9	27306	0.059388	0.122607	2.46067	GWHGACDB033660
GO:2000306	positive regulation of photomorphogenesis	biological_process	1	1233	9	27306	0.059388	0.122607	2.46067	GWHGACDB038982
GO:0010205	photoinhibition	biological_process	1	1233	9	27306	0.059388	0.122607	2.46067	GWHGACDB047728
GO:0019563	glycerol catabolic process	biological_process	1	1233	9	27306	0.059388	0.122607	2.46067	GWHGACDB049244
GO:0004032	alditol:NADP+ 1-oxidoreductase activity	molecular_function	1	1233	9	27306	0.059388	0.122607	2.46067	GWHGACDB052314
GO:0051300	spindle pole body organization	biological_process	1	1233	9	27306	0.059388	0.122607	2.46067	GWHGACDB053320
GO:0006696	ergosterol biosynthetic process	biological_process	1	1233	9	27306	0.059388	0.122607	2.46067	GWHGACDB053855
GO:0015189	L-lysine transmembrane transporter activity	molecular_function	1	1233	9	27306	0.059388	0.122607	2.46067	GWHGACDB054674
GO:0001927	exocyst assembly	biological_process	1	1233	9	27306	0.059388	0.122607	2.46067	GWHGACDB057515
GO:0061927	TOC-TIC supercomplex I	cellular_component	1	1233	9	27306	0.059388	0.122607	2.46067	GWHGACDB057679
GO:0006090	pyruvate metabolic process	biological_process	1	1233	9	27306	0.059388	0.122607	2.46067	GWHGACDB058617
GO:0051014	actin filament severing	biological_process	1	1233	9	27306	0.059388	0.122607	2.46067	GWHGACDB058712
GO:0016688	L-ascorbate peroxidase activity	molecular_function	1	1233	9	27306	0.059388	0.122607	2.46067	GWHGACDB058789
GO:0003796	lysozyme activity	molecular_function	1	1233	9	27306	0.059388	0.122607	2.46067	GWHGACDB060955
GO:0004605	phosphatidate cytidylyltransferase activity	molecular_function	1	1233	9	27306	0.059388	0.122607	2.46067	GWHGACDB062590
GO:0045252	oxoglutarate dehydrogenase complex	cellular_component	1	1233	9	27306	0.059388	0.122607	2.46067	GWHGACDB065486
GO:0010105	negative regulation of ethylene-activated signaling pathway	biological_process	4	1233	47	27306	0.0597931	0.123012	1.88476	GWHGACDB005923; GWHGACDB014252; GWHGACDB056648; GWHGACDB058252
GO:0010492	maintenance of shoot apical meristem identity	biological_process	4	1233	47	27306	0.0597931	0.123012	1.88476	GWHGACDB019319; GWHGACDB019325; GWHGACDB019327; GWHGACDB025859
GO:0051119	sugar transmembrane transporter activity	molecular_function	3	1233	33	27306	0.059927	0.123012	2.01327	GWHGACDB023397; GWHGACDB026372; GWHGACDB062120
GO:0004518	nuclease activity	molecular_function	3	1233	33	27306	0.059927	0.123012	2.01327	GWHGACDB024605; GWHGACDB031486; GWHGACDB039790
GO:0015116	sulfate transmembrane transporter activity	molecular_function	3	1233	33	27306	0.059927	0.123012	2.01327	GWHGACDB030285; GWHGACDB042513; GWHGACDB064492
GO:0005774	vacuolar membrane	cellular_component	38	1233	668	27306	0.0619882	0.127097	1.2598	GWHGACDB001169; GWHGACDB001572; GWHGACDB003523; GWHGACDB004731; GWHGACDB005478; GWHGACDB008031; GWHGACDB008343; GWHGACDB008963; GWHGACDB009876; GWHGACDB010364; GWHGACDB011838; GWHGACDB013710; GWHGACDB015997; GWHGACDB016000; GWHGACDB016524; GWHGACDB021156; GWHGACDB024108; GWHGACDB032754; GWHGACDB033906; GWHGACDB036775; GWHGACDB038915; GWHGACDB040268; GWHGACDB041732; GWHGACDB041763; GWHGACDB042577;…
GO:0009505	plant-type cell wall	cellular_component	22	1233	363	27306	0.0653808	0.1339	1.34218	GWHGACDB001169; GWHGACDB001280; GWHGACDB002095; GWHGACDB005295; GWHGACDB006374; GWHGACDB010301; GWHGACDB010526; GWHGACDB011404; GWHGACDB016236; GWHGACDB016674; GWHGACDB020315; GWHGACDB028382; GWHGACDB030619; GWHGACDB034927; GWHGACDB037733; GWHGACDB040026; GWHGACDB040911; GWHGACDB043634; GWHGACDB045594; GWHGACDB046889; GWHGACDB047144; GWHGACDB063450
GO:0045332	phospholipid translocation	biological_process	3	1233	34	27306	0.0655926	0.134027	1.95406	GWHGACDB004680; GWHGACDB016667; GWHGACDB019195
GO:0000266	mitochondrial fission	biological_process	3	1233	34	27306	0.0655926	0.134027	1.95406	GWHGACDB005382; GWHGACDB017944; GWHGACDB023139
GO:0080044	quercetin 7-O-glucosyltransferase activity	molecular_function	6	1233	79	27306	0.0657749	0.134247	1.68197	GWHGACDB003475; GWHGACDB018275; GWHGACDB018281; GWHGACDB033626; GWHGACDB050599; GWHGACDB057555
GO:0045335	phagocytic vesicle	cellular_component	2	1233	21	27306	0.0666554	0.134815	2.10914	GWHGACDB001711; GWHGACDB063367
GO:0016559	peroxisome fission	biological_process	2	1233	21	27306	0.0666554	0.134815	2.10914	GWHGACDB011553; GWHGACDB017944
GO:0050821	protein stabilization	biological_process	2	1233	21	27306	0.0666554	0.134815	2.10914	GWHGACDB020213; GWHGACDB055407
GO:0009831	plant-type cell wall modification involved in multidimensional cell growth	biological_process	2	1233	21	27306	0.0666554	0.134815	2.10914	GWHGACDB034927; GWHGACDB046982
GO:0030665	clathrin-coated vesicle membrane	cellular_component	2	1233	21	27306	0.0666554	0.134815	2.10914	GWHGACDB037828; GWHGACDB042450
GO:0005086	ARF guanyl-nucleotide exchange factor activity	molecular_function	2	1233	21	27306	0.0666554	0.134815	2.10914	GWHGACDB042582; GWHGACDB058191
GO:0032012	regulation of ARF protein signal transduction	biological_process	2	1233	21	27306	0.0666554	0.134815	2.10914	GWHGACDB042582; GWHGACDB058191
GO:0009266	response to temperature stimulus	biological_process	2	1233	21	27306	0.0666554	0.134815	2.10914	GWHGACDB054401; GWHGACDB054403
GO:0010182	sugar mediated signaling pathway	biological_process	5	1233	64	27306	0.0684373	0.138263	1.73016	GWHGACDB012805; GWHGACDB026614; GWHGACDB053760; GWHGACDB056648; GWHGACDB063108
GO:0009749	response to glucose	biological_process	4	1233	49	27306	0.0691543	0.139555	1.80784	GWHGACDB034927; GWHGACDB036775; GWHGACDB051899; GWHGACDB062601
GO:0080043	quercetin 3-O-glucosyltransferase activity	molecular_function	6	1233	80	27306	0.0694149	0.139923	1.66095	GWHGACDB003475; GWHGACDB018275; GWHGACDB018281; GWHGACDB033626; GWHGACDB050599; GWHGACDB057555
GO:0043693	monoterpene biosynthetic process	biological_process	1	1233	10	27306	0.0720648	0.140829	2.2146	GWHGACDB002273
GO:0010022	meristem determinacy	biological_process	1	1233	10	27306	0.0720648	0.140829	2.2146	GWHGACDB008425
GO:0090359	negative regulation of abscisic acid biosynthetic process	biological_process	1	1233	10	27306	0.0720648	0.140829	2.2146	GWHGACDB012654
GO:0043619	regulation of transcription from RNA polymerase II promoter in response to oxidative stress	biological_process	1	1233	10	27306	0.0720648	0.140829	2.2146	GWHGACDB023169
GO:2000068	regulation of defense response to insect	biological_process	1	1233	10	27306	0.0720648	0.140829	2.2146	GWHGACDB023169
GO:0010295	(+)-abscisic acid 8'-hydroxylase activity	molecular_function	1	1233	10	27306	0.0720648	0.140829	2.2146	GWHGACDB025302
GO:0072344	rescue of stalled ribosome	biological_process	1	1233	10	27306	0.0720648	0.140829	2.2146	GWHGACDB026665
GO:0010021	amylopectin biosynthetic process	biological_process	1	1233	10	27306	0.0720648	0.140829	2.2146	GWHGACDB026754
GO:0009317	acetyl-CoA carboxylase complex	cellular_component	1	1233	10	27306	0.0720648	0.140829	2.2146	GWHGACDB034643
GO:0019344	cysteine biosynthetic process	biological_process	1	1233	10	27306	0.0720648	0.140829	2.2146	GWHGACDB036969
GO:0032869	cellular response to insulin stimulus	biological_process	1	1233	10	27306	0.0720648	0.140829	2.2146	GWHGACDB037987
GO:0009652	thigmotropism	biological_process	1	1233	10	27306	0.0720648	0.140829	2.2146	GWHGACDB040506
GO:0015131	oxaloacetate transmembrane transporter activity	molecular_function	1	1233	10	27306	0.0720648	0.140829	2.2146	GWHGACDB042513
GO:0015729	oxaloacetate transport	biological_process	1	1233	10	27306	0.0720648	0.140829	2.2146	GWHGACDB042513
GO:0016846	carbon-sulfur lyase activity	molecular_function	1	1233	10	27306	0.0720648	0.140829	2.2146	GWHGACDB042916
GO:0015908	fatty acid transport	biological_process	1	1233	10	27306	0.0720648	0.140829	2.2146	GWHGACDB045119
GO:0045543	gibberellin 2-beta-dioxygenase activity	molecular_function	1	1233	10	27306	0.0720648	0.140829	2.2146	GWHGACDB049610
GO:0045486	naringenin 3-dioxygenase activity	molecular_function	1	1233	10	27306	0.0720648	0.140829	2.2146	GWHGACDB050947
GO:0043140	ATP-dependent 3'-5' DNA helicase activity	molecular_function	1	1233	10	27306	0.0720648	0.140829	2.2146	GWHGACDB051783
GO:0012511	monolayer-surrounded lipid storage body	cellular_component	1	1233	10	27306	0.0720648	0.140829	2.2146	GWHGACDB056389
GO:0042300	beta-amyrin synthase activity	molecular_function	1	1233	10	27306	0.0720648	0.140829	2.2146	GWHGACDB057495
GO:0010277	chlorophyllide a oxygenase [overall] activity	molecular_function	1	1233	10	27306	0.0720648	0.140829	2.2146	GWHGACDB057904
GO:0052692	raffinose alpha-galactosidase activity	molecular_function	1	1233	10	27306	0.0720648	0.140829	2.2146	GWHGACDB059786
GO:1900140	regulation of seedling development	biological_process	1	1233	10	27306	0.0720648	0.140829	2.2146	GWHGACDB062088
GO:0023052	signaling	biological_process	1	1233	10	27306	0.0720648	0.140829	2.2146	GWHGACDB062881
GO:0006878	cellular copper ion homeostasis	biological_process	1	1233	10	27306	0.0720648	0.140829	2.2146	GWHGACDB063064
GO:0006103	2-oxoglutarate metabolic process	biological_process	1	1233	10	27306	0.0720648	0.140829	2.2146	GWHGACDB065486
GO:0042645	mitochondrial nucleoid	cellular_component	1	1233	10	27306	0.0720648	0.140829	2.2146	GWHGACDB065486
GO:0010287	plastoglobule	cellular_component	5	1233	65	27306	0.0726618	0.141841	1.70354	GWHGACDB001155; GWHGACDB008059; GWHGACDB020213; GWHGACDB037942; GWHGACDB052466
GO:0016788	hydrolase activity, acting on ester bonds	molecular_function	8	1233	114	27306	0.0730612	0.142373	1.5541	GWHGACDB004587; GWHGACDB004819; GWHGACDB033477; GWHGACDB036264; GWHGACDB040472; GWHGACDB041640; GWHGACDB063450; GWHGACDB064949
GO:0032482	Rab protein signal transduction	biological_process	6	1233	81	27306	0.0731729	0.142373	1.64044	GWHGACDB000574; GWHGACDB039152; GWHGACDB039907; GWHGACDB043609; GWHGACDB045084; GWHGACDB049453
GO:0007017	microtubule-based process	biological_process	6	1233	81	27306	0.0731729	0.142373	1.64044	GWHGACDB030783; GWHGACDB033740; GWHGACDB040997; GWHGACDB051356; GWHGACDB052115; GWHGACDB057533
GO:0000226	microtubule cytoskeleton organization	biological_process	4	1233	50	27306	0.0741208	0.144061	1.77168	GWHGACDB000797; GWHGACDB020385; GWHGACDB043013; GWHGACDB057533
GO:0005509	calcium ion binding	molecular_function	19	1233	312	27306	0.0742449	0.144146	1.34863	GWHGACDB000884; GWHGACDB002925; GWHGACDB004668; GWHGACDB005970; GWHGACDB016946; GWHGACDB019384; GWHGACDB020204; GWHGACDB027951; GWHGACDB030836; GWHGACDB037828; GWHGACDB042450; GWHGACDB043622; GWHGACDB044401; GWHGACDB044611; GWHGACDB045589; GWHGACDB050303; GWHGACDB053288; GWHGACDB053320; GWHGACDB062681
GO:0003951	NAD+ kinase activity	molecular_function	2	1233	22	27306	0.0746875	0.144536	2.01327	GWHGACDB024790; GWHGACDB029870
GO:0009073	aromatic amino acid family biosynthetic process	biological_process	2	1233	22	27306	0.0746875	0.144536	2.01327	GWHGACDB032864; GWHGACDB040533
GO:0032991	protein-containing complex	cellular_component	2	1233	22	27306	0.0746875	0.144536	2.01327	GWHGACDB046551; GWHGACDB063108
GO:0003333	amino acid transmembrane transport	biological_process	6	1233	82	27306	0.0770488	0.148944	1.62044	GWHGACDB001246; GWHGACDB029659; GWHGACDB040233; GWHGACDB040268; GWHGACDB040999; GWHGACDB042577
GO:0004565	beta-galactosidase activity	molecular_function	3	1233	36	27306	0.0777241	0.149765	1.8455	GWHGACDB004441; GWHGACDB037641; GWHGACDB057801
GO:0004427	inorganic diphosphatase activity	molecular_function	3	1233	36	27306	0.0777241	0.149765	1.8455	GWHGACDB007926; GWHGACDB008350; GWHGACDB060908
GO:0010268	brassinosteroid homeostasis	biological_process	3	1233	36	27306	0.0777241	0.149765	1.8455	GWHGACDB015223; GWHGACDB053611; GWHGACDB065698
GO:0009624	response to nematode	biological_process	10	1233	150	27306	0.0778753	0.149895	1.4764	GWHGACDB004590; GWHGACDB010706; GWHGACDB021156; GWHGACDB026779; GWHGACDB033660; GWHGACDB036775; GWHGACDB043684; GWHGACDB046384; GWHGACDB051899; GWHGACDB055393
GO:0022857	transmembrane transporter activity	molecular_function	11	1233	168	27306	0.0789489	0.151799	1.45003	GWHGACDB000541; GWHGACDB006033; GWHGACDB012912; GWHGACDB026505; GWHGACDB028633; GWHGACDB037572; GWHGACDB043552; GWHGACDB045910; GWHGACDB058480; GWHGACDB062113; GWHGACDB065336
GO:0007030	Golgi organization	biological_process	4	1233	51	27306	0.0792761	0.152101	1.73694	GWHGACDB003372; GWHGACDB015830; GWHGACDB018137; GWHGACDB047714
GO:0000160	phosphorelay signal transduction system	biological_process	4	1233	51	27306	0.0792761	0.152101	1.73694	GWHGACDB003575; GWHGACDB020271; GWHGACDB057367; GWHGACDB065124
GO:0008360	regulation of cell shape	biological_process	5	1233	67	27306	0.081548	0.155735	1.65269	GWHGACDB003372; GWHGACDB007445; GWHGACDB018137; GWHGACDB018641; GWHGACDB063736
GO:0015293	symporter activity	molecular_function	8	1233	117	27306	0.0829052	0.155735	1.51426	GWHGACDB001246; GWHGACDB019387; GWHGACDB026179; GWHGACDB030285; GWHGACDB040999; GWHGACDB044757; GWHGACDB055289; GWHGACDB064492
GO:0090110	cargo loading into COPII-coated vesicle	biological_process	2	1233	23	27306	0.0831245	0.155735	1.92574	GWHGACDB003372; GWHGACDB018137
GO:0010215	cellulose microfibril organization	biological_process	2	1233	23	27306	0.0831245	0.155735	1.92574	GWHGACDB015494; GWHGACDB034927
GO:0016157	sucrose synthase activity	molecular_function	2	1233	23	27306	0.0831245	0.155735	1.92574	GWHGACDB019566; GWHGACDB058095
GO:0009772	photosynthetic electron transport in photosystem II	biological_process	2	1233	23	27306	0.0831245	0.155735	1.92574	GWHGACDB026267; GWHGACDB026278
GO:0006108	malate metabolic process	biological_process	2	1233	23	27306	0.0831245	0.155735	1.92574	GWHGACDB032955; GWHGACDB058617
GO:0016320	endoplasmic reticulum membrane fusion	biological_process	1	1233	11	27306	0.0855151	0.155735	2.01327	GWHGACDB004636
GO:0048309	endoplasmic reticulum inheritance	biological_process	1	1233	11	27306	0.0855151	0.155735	2.01327	GWHGACDB004636
GO:0070181	small ribosomal subunit rRNA binding	molecular_function	1	1233	11	27306	0.0855151	0.155735	2.01327	GWHGACDB004929
GO:0010330	cellulose synthase complex	cellular_component	1	1233	11	27306	0.0855151	0.155735	2.01327	GWHGACDB006270
GO:0009986	cell surface	cellular_component	1	1233	11	27306	0.0855151	0.155735	2.01327	GWHGACDB008276
GO:0010113	negative regulation of systemic acquired resistance	biological_process	1	1233	11	27306	0.0855151	0.155735	2.01327	GWHGACDB008350
GO:0016462	pyrophosphatase activity	molecular_function	1	1233	11	27306	0.0855151	0.155735	2.01327	GWHGACDB008350
GO:0045165	cell fate commitment	biological_process	1	1233	11	27306	0.0855151	0.155735	2.01327	GWHGACDB008425
GO:0052793	pectin acetylesterase activity	molecular_function	1	1233	11	27306	0.0855151	0.155735	2.01327	GWHGACDB010526
GO:0045549	9-cis-epoxycarotenoid dioxygenase activity	molecular_function	1	1233	11	27306	0.0855151	0.155735	2.01327	GWHGACDB015752
GO:0009538	photosystem I reaction center	cellular_component	1	1233	11	27306	0.0855151	0.155735	2.01327	GWHGACDB017782
GO:0009859	pollen hydration	biological_process	1	1233	11	27306	0.0855151	0.155735	2.01327	GWHGACDB017944
GO:0042149	cellular response to glucose starvation	biological_process	1	1233	11	27306	0.0855151	0.155735	2.01327	GWHGACDB017944
GO:0045859	regulation of protein kinase activity	biological_process	1	1233	11	27306	0.0855151	0.155735	2.01327	GWHGACDB017944
GO:0003978	UDP-glucose 4-epimerase activity	molecular_function	1	1233	11	27306	0.0855151	0.155735	2.01327	GWHGACDB019487
GO:0048638	regulation of developmental growth	biological_process	1	1233	11	27306	0.0855151	0.155735	2.01327	GWHGACDB020831
GO:0009687	abscisic acid metabolic process	biological_process	1	1233	11	27306	0.0855151	0.155735	2.01327	GWHGACDB025302
GO:0008131	primary amine oxidase activity	molecular_function	1	1233	11	27306	0.0855151	0.155735	2.01327	GWHGACDB027111
GO:0009725	response to hormone	biological_process	1	1233	11	27306	0.0855151	0.155735	2.01327	GWHGACDB030674
GO:0051365	cellular response to potassium ion starvation	biological_process	1	1233	11	27306	0.0855151	0.155735	2.01327	GWHGACDB033591
GO:0030308	negative regulation of cell growth	biological_process	1	1233	11	27306	0.0855151	0.155735	2.01327	GWHGACDB039358
GO:0032876	negative regulation of DNA endoreduplication	biological_process	1	1233	11	27306	0.0855151	0.155735	2.01327	GWHGACDB039358
GO:0006839	mitochondrial transport	biological_process	1	1233	11	27306	0.0855151	0.155735	2.01327	GWHGACDB042513
GO:0004021	L-alanine:2-oxoglutarate aminotransferase activity	molecular_function	1	1233	11	27306	0.0855151	0.155735	2.01327	GWHGACDB042916
GO:0009684	indoleacetic acid biosynthetic process	biological_process	1	1233	11	27306	0.0855151	0.155735	2.01327	GWHGACDB042916
GO:0007010	cytoskeleton organization	biological_process	1	1233	11	27306	0.0855151	0.155735	2.01327	GWHGACDB043635
GO:0004867	serine-type endopeptidase inhibitor activity	molecular_function	1	1233	11	27306	0.0855151	0.155735	2.01327	GWHGACDB044782
GO:0010280	UDP-L-rhamnose synthase activity	molecular_function	1	1233	11	27306	0.0855151	0.155735	2.01327	GWHGACDB047616
GO:0050377	UDP-glucose 4,6-dehydratase activity	molecular_function	1	1233	11	27306	0.0855151	0.155735	2.01327	GWHGACDB047616
GO:0043138	3'-5' DNA helicase activity	molecular_function	1	1233	11	27306	0.0855151	0.155735	2.01327	GWHGACDB051783
GO:0010067	procambium histogenesis	biological_process	1	1233	11	27306	0.0855151	0.155735	2.01327	GWHGACDB051989
GO:0008106	alcohol dehydrogenase (NADP+) activity	molecular_function	1	1233	11	27306	0.0855151	0.155735	2.01327	GWHGACDB052314
GO:0006561	proline biosynthetic process	biological_process	1	1233	11	27306	0.0855151	0.155735	2.01327	GWHGACDB052315
GO:0007186	G protein-coupled receptor signaling pathway	biological_process	1	1233	11	27306	0.0855151	0.155735	2.01327	GWHGACDB052598
GO:0005811	lipid droplet	cellular_component	1	1233	11	27306	0.0855151	0.155735	2.01327	GWHGACDB053205
GO:0031492	nucleosomal DNA binding	molecular_function	1	1233	11	27306	0.0855151	0.155735	2.01327	GWHGACDB056611
GO:2000035	regulation of stem cell division	biological_process	1	1233	11	27306	0.0855151	0.155735	2.01327	GWHGACDB056648
GO:2000069	regulation of post-embryonic root development	biological_process	1	1233	11	27306	0.0855151	0.155735	2.01327	GWHGACDB056648
GO:0070863	positive regulation of protein exit from endoplasmic reticulum	biological_process	1	1233	11	27306	0.0855151	0.155735	2.01327	GWHGACDB059590
GO:0009584	detection of visible light	biological_process	1	1233	11	27306	0.0855151	0.155735	2.01327	GWHGACDB061959
GO:0046520	sphingoid biosynthetic process	biological_process	1	1233	11	27306	0.0855151	0.155735	2.01327	GWHGACDB062341
GO:0016682	oxidoreductase activity, acting on diphenols and related substances as donors, oxygen as acceptor	molecular_function	1	1233	11	27306	0.0855151	0.155735	2.01327	GWHGACDB064860
GO:0048262	determination of dorsal/ventral asymmetry	biological_process	1	1233	11	27306	0.0855151	0.155735	2.01327	GWHGACDB065616
GO:0005802	trans-Golgi network	cellular_component	29	1233	512	27306	0.0888265	0.161601	1.25436	GWHGACDB002987; GWHGACDB005478; GWHGACDB006270; GWHGACDB008963; GWHGACDB010550; GWHGACDB011838; GWHGACDB012169; GWHGACDB016667; GWHGACDB017700; GWHGACDB019269; GWHGACDB019695; GWHGACDB023706; GWHGACDB026816; GWHGACDB030608; GWHGACDB032602; GWHGACDB033562; GWHGACDB034927; GWHGACDB034939; GWHGACDB037828; GWHGACDB042007; GWHGACDB042450; GWHGACDB042582; GWHGACDB050054; GWHGACDB051989; GWHGACDB053256;…
GO:0009534	chloroplast thylakoid	cellular_component	10	1233	154	27306	0.0897789	0.163168	1.43805	GWHGACDB004819; GWHGACDB010378; GWHGACDB016572; GWHGACDB023967; GWHGACDB032438; GWHGACDB040472; GWHGACDB045119; GWHGACDB052466; GWHGACDB055407; GWHGACDB057683
GO:0030148	sphingolipid biosynthetic process	biological_process	4	1233	53	27306	0.0901443	0.163501	1.6714	GWHGACDB006381; GWHGACDB007233; GWHGACDB030685; GWHGACDB062341
GO:0016168	chlorophyll binding	molecular_function	4	1233	53	27306	0.0901443	0.163501	1.6714	GWHGACDB026267; GWHGACDB026278; GWHGACDB037942; GWHGACDB052466
GO:0000148	1,3-beta-D-glucan synthase complex	cellular_component	3	1233	38	27306	0.0908899	0.164023	1.74837	GWHGACDB007445; GWHGACDB018641; GWHGACDB063736
GO:0003843	1,3-beta-D-glucan synthase activity	molecular_function	3	1233	38	27306	0.0908899	0.164023	1.74837	GWHGACDB007445; GWHGACDB018641; GWHGACDB063736
GO:0006075	(1->3)-beta-D-glucan biosynthetic process	biological_process	3	1233	38	27306	0.0908899	0.164023	1.74837	GWHGACDB007445; GWHGACDB018641; GWHGACDB063736
GO:0016132	brassinosteroid biosynthetic process	biological_process	3	1233	38	27306	0.0908899	0.164023	1.74837	GWHGACDB015223; GWHGACDB053611; GWHGACDB065698
GO:0008654	phospholipid biosynthetic process	biological_process	3	1233	38	27306	0.0908899	0.164023	1.74837	GWHGACDB050292; GWHGACDB050464; GWHGACDB053951
GO:0005788	endoplasmic reticulum lumen	cellular_component	5	1233	69	27306	0.0910113	0.164077	1.60478	GWHGACDB011006; GWHGACDB016056; GWHGACDB044490; GWHGACDB055739; GWHGACDB061879
GO:0015112	nitrate transmembrane transporter activity	molecular_function	2	1233	24	27306	0.0919484	0.164936	1.8455	GWHGACDB010367; GWHGACDB055289
GO:0070696	transmembrane receptor protein serine/threonine kinase binding	molecular_function	2	1233	24	27306	0.0919484	0.164936	1.8455	GWHGACDB012654; GWHGACDB052497
GO:0042761	very long-chain fatty acid biosynthetic process	biological_process	2	1233	24	27306	0.0919484	0.164936	1.8455	GWHGACDB016191; GWHGACDB032569
GO:0043878	glyceraldehyde-3-phosphate dehydrogenase (NAD+) (non-phosphorylating) activity	molecular_function	2	1233	24	27306	0.0919484	0.164936	1.8455	GWHGACDB034547; GWHGACDB042871
GO:0045824	negative regulation of innate immune response	biological_process	2	1233	24	27306	0.0919484	0.164936	1.8455	GWHGACDB036333; GWHGACDB051551
GO:0005783	endoplasmic reticulum	cellular_component	55	1233	1035	27306	0.0929444	0.166556	1.17684	GWHGACDB000969; GWHGACDB001294; GWHGACDB003372; GWHGACDB004636; GWHGACDB004680; GWHGACDB004731; GWHGACDB005263; GWHGACDB005309; GWHGACDB005597; GWHGACDB007342; GWHGACDB008031; GWHGACDB008276; GWHGACDB009307; GWHGACDB010154; GWHGACDB012281; GWHGACDB014714; GWHGACDB014879; GWHGACDB015830; GWHGACDB016602; GWHGACDB018137; GWHGACDB019195; GWHGACDB023737; GWHGACDB023946; GWHGACDB025247; GWHGACDB026372;…
GO:0031902	late endosome membrane	cellular_component	7	1233	103	27306	0.0942783	0.168778	1.50507	GWHGACDB004680; GWHGACDB033660; GWHGACDB037828; GWHGACDB041763; GWHGACDB042450; GWHGACDB051989; GWHGACDB057941
GO:0000145	exocyst	cellular_component	4	1233	54	27306	0.0958525	0.171425	1.64044	GWHGACDB001711; GWHGACDB016122; GWHGACDB057515; GWHGACDB063367
GO:0045910	negative regulation of DNA recombination	biological_process	1	1233	12	27306	0.099643	0.171858	1.8455	GWHGACDB000797
GO:0070180	large ribosomal subunit rRNA binding	molecular_function	1	1233	12	27306	0.099643	0.171858	1.8455	GWHGACDB003242
GO:0080131	hydroxyjasmonate sulfotransferase activity	molecular_function	1	1233	12	27306	0.099643	0.171858	1.8455	GWHGACDB003444
GO:0010016	shoot system morphogenesis	biological_process	1	1233	12	27306	0.099643	0.171858	1.8455	GWHGACDB003475
GO:0080024	indolebutyric acid metabolic process	biological_process	1	1233	12	27306	0.099643	0.171858	1.8455	GWHGACDB003475
GO:0080148	negative regulation of response to water deprivation	biological_process	1	1233	12	27306	0.099643	0.171858	1.8455	GWHGACDB003670
GO:0000275	mitochondrial proton-transporting ATP synthase complex, catalytic core F(1)	cellular_component	1	1233	12	27306	0.099643	0.171858	1.8455	GWHGACDB007846
GO:1900424	regulation of defense response to bacterium	biological_process	1	1233	12	27306	0.099643	0.171858	1.8455	GWHGACDB008800
GO:0010436	carotenoid dioxygenase activity	molecular_function	1	1233	12	27306	0.099643	0.171858	1.8455	GWHGACDB015752
GO:0016121	carotene catabolic process	biological_process	1	1233	12	27306	0.099643	0.171858	1.8455	GWHGACDB015752
GO:0001671	ATPase activator activity	molecular_function	1	1233	12	27306	0.099643	0.171858	1.8455	GWHGACDB015992
GO:0009920	cell plate formation involved in plant-type cell wall biogenesis	biological_process	1	1233	12	27306	0.099643	0.171858	1.8455	GWHGACDB016874
GO:0005528	FK506 binding	molecular_function	1	1233	12	27306	0.099643	0.171858	1.8455	GWHGACDB018135
GO:0051090	regulation of DNA-binding transcription factor activity	biological_process	1	1233	12	27306	0.099643	0.171858	1.8455	GWHGACDB023169
GO:0009102	biotin biosynthetic process	biological_process	1	1233	12	27306	0.099643	0.171858	1.8455	GWHGACDB023633
GO:1902347	response to strigolactone	biological_process	1	1233	12	27306	0.099643	0.171858	1.8455	GWHGACDB031358
GO:0048530	fruit morphogenesis	biological_process	1	1233	12	27306	0.099643	0.171858	1.8455	GWHGACDB033218
GO:2001009	regulation of plant-type cell wall cellulose biosynthetic process	biological_process	1	1233	12	27306	0.099643	0.171858	1.8455	GWHGACDB034927
GO:0000118	histone deacetylase complex	cellular_component	1	1233	12	27306	0.099643	0.171858	1.8455	GWHGACDB042586
GO:0032041	NAD-dependent histone deacetylase activity (H3-K14 specific)	molecular_function	1	1233	12	27306	0.099643	0.171858	1.8455	GWHGACDB042586
GO:0010253	UDP-rhamnose biosynthetic process	biological_process	1	1233	12	27306	0.099643	0.171858	1.8455	GWHGACDB047616
GO:0033116	endoplasmic reticulum-Golgi intermediate compartment membrane	cellular_component	1	1233	12	27306	0.099643	0.171858	1.8455	GWHGACDB047714
GO:0004367	glycerol-3-phosphate dehydrogenase [NAD+] activity	molecular_function	1	1233	12	27306	0.099643	0.171858	1.8455	GWHGACDB049244
GO:0009331	glycerol-3-phosphate dehydrogenase complex	cellular_component	1	1233	12	27306	0.099643	0.171858	1.8455	GWHGACDB049244
GO:0046168	glycerol-3-phosphate catabolic process	biological_process	1	1233	12	27306	0.099643	0.171858	1.8455	GWHGACDB049244
GO:0005179	hormone activity	molecular_function	1	1233	12	27306	0.099643	0.171858	1.8455	GWHGACDB050101
GO:0030100	regulation of endocytosis	biological_process	1	1233	12	27306	0.099643	0.171858	1.8455	GWHGACDB051989
GO:0050801	ion homeostasis	biological_process	1	1233	12	27306	0.099643	0.171858	1.8455	GWHGACDB051989
GO:0005834	heterotrimeric G-protein complex	cellular_component	1	1233	12	27306	0.099643	0.171858	1.8455	GWHGACDB052598
GO:0009696	salicylic acid metabolic process	biological_process	1	1233	12	27306	0.099643	0.171858	1.8455	GWHGACDB053236
GO:0080031	methyl salicylate esterase activity	molecular_function	1	1233	12	27306	0.099643	0.171858	1.8455	GWHGACDB053236
GO:0080032	methyl jasmonate esterase activity	molecular_function	1	1233	12	27306	0.099643	0.171858	1.8455	GWHGACDB053236
GO:2000904	regulation of starch metabolic process	biological_process	1	1233	12	27306	0.099643	0.171858	1.8455	GWHGACDB053706
GO:0006777	Mo-molybdopterin cofactor biosynthetic process	biological_process	1	1233	12	27306	0.099643	0.171858	1.8455	GWHGACDB053760
GO:0019745	pentacyclic triterpenoid biosynthetic process	biological_process	1	1233	12	27306	0.099643	0.171858	1.8455	GWHGACDB057495
GO:0008889	glycerophosphodiester phosphodiesterase activity	molecular_function	1	1233	12	27306	0.099643	0.171858	1.8455	GWHGACDB058585
GO:0009395	phospholipid catabolic process	biological_process	1	1233	12	27306	0.099643	0.171858	1.8455	GWHGACDB060722
GO:0009688	abscisic acid biosynthetic process	biological_process	2	1233	25	27306	0.101141	0.174105	1.77168	GWHGACDB003649; GWHGACDB053760
GO:0048359	mucilage metabolic process involved in seed coat development	biological_process	2	1233	25	27306	0.101141	0.174105	1.77168	GWHGACDB012569; GWHGACDB012570
GO:0031969	chloroplast membrane	cellular_component	12	1233	194	27306	0.101681	0.174801	1.36985	GWHGACDB003649; GWHGACDB010706; GWHGACDB012674; GWHGACDB012866; GWHGACDB029688; GWHGACDB033514; GWHGACDB036775; GWHGACDB041491; GWHGACDB049549; GWHGACDB051899; GWHGACDB055407; GWHGACDB065336
GO:0042128	nitrate assimilation	biological_process	4	1233	55	27306	0.101739	0.174801	1.61062	GWHGACDB011404; GWHGACDB030575; GWHGACDB052420; GWHGACDB059095
GO:0009903	chloroplast avoidance movement	biological_process	3	1233	40	27306	0.105042	0.179958	1.66095	GWHGACDB002588; GWHGACDB013783; GWHGACDB016133
GO:0046856	phosphatidylinositol dephosphorylation	biological_process	3	1233	40	27306	0.105042	0.179958	1.66095	GWHGACDB012805; GWHGACDB026614; GWHGACDB033815
GO:0030036	actin cytoskeleton organization	biological_process	3	1233	40	27306	0.105042	0.179958	1.66095	GWHGACDB033433; GWHGACDB046409; GWHGACDB051889
GO:0042542	response to hydrogen peroxide	biological_process	6	1233	89	27306	0.107446	0.183899	1.49299	GWHGACDB005263; GWHGACDB008800; GWHGACDB018339; GWHGACDB034243; GWHGACDB053462; GWHGACDB053676
GO:0000978	RNA polymerase II proximal promoter sequence-specific DNA binding	molecular_function	4	1233	56	27306	0.107802	0.184333	1.58186	GWHGACDB004448; GWHGACDB018331; GWHGACDB035187; GWHGACDB060959
GO:0005384	manganese ion transmembrane transporter activity	molecular_function	2	1233	26	27306	0.110681	0.188537	1.70354	GWHGACDB013474; GWHGACDB019297
GO:0003727	single-stranded RNA binding	molecular_function	2	1233	26	27306	0.110681	0.188537	1.70354	GWHGACDB015872; GWHGACDB058030
GO:0009567	double fertilization forming a zygote and endosperm	biological_process	2	1233	26	27306	0.110681	0.188537	1.70354	GWHGACDB016946; GWHGACDB033262
GO:0004029	aldehyde dehydrogenase (NAD) activity	molecular_function	2	1233	26	27306	0.110681	0.188537	1.70354	GWHGACDB034547; GWHGACDB042871
GO:0045489	pectin biosynthetic process	biological_process	5	1233	73	27306	0.111628	0.189403	1.51685	GWHGACDB000559; GWHGACDB000969; GWHGACDB028085; GWHGACDB030608; GWHGACDB050266
GO:0016020	membrane	cellular_component	70	1233	1359	27306	0.11196	0.189403	1.14071	GWHGACDB000646; GWHGACDB000884; GWHGACDB001294; GWHGACDB001624; GWHGACDB001711; GWHGACDB002493; GWHGACDB002987; GWHGACDB003893; GWHGACDB004590; GWHGACDB004668; GWHGACDB005230; GWHGACDB005263; GWHGACDB005382; GWHGACDB005597; GWHGACDB007233; GWHGACDB008059; GWHGACDB008963; GWHGACDB009876; GWHGACDB010958; GWHGACDB014973; GWHGACDB015997; GWHGACDB016123; GWHGACDB017178; GWHGACDB017700; GWHGACDB018917;…
GO:0004675	transmembrane receptor protein serine/threonine kinase activity	molecular_function	3	1233	41	27306	0.112471	0.189403	1.62044	GWHGACDB009134; GWHGACDB052133; GWHGACDB060074
GO:0030659	cytoplasmic vesicle membrane	cellular_component	3	1233	41	27306	0.112471	0.189403	1.62044	GWHGACDB035324; GWHGACDB050860; GWHGACDB058962
GO:0008289	lipid binding	molecular_function	10	1233	161	27306	0.113127	0.189403	1.37553	GWHGACDB003140; GWHGACDB003148; GWHGACDB032979; GWHGACDB036956; GWHGACDB036957; GWHGACDB038746; GWHGACDB042564; GWHGACDB049366; GWHGACDB056942; GWHGACDB057897
GO:0003712	transcription coregulator activity	molecular_function	4	1233	57	27306	0.114037	0.189403	1.5541	GWHGACDB003435; GWHGACDB018339; GWHGACDB038982; GWHGACDB053676
GO:0034613	cellular protein localization	biological_process	1	1233	13	27306	0.11436	0.189403	1.70354	GWHGACDB000574
GO:0004576	oligosaccharyl transferase activity	molecular_function	1	1233	13	27306	0.11436	0.189403	1.70354	GWHGACDB005597
GO:1902289	negative regulation of defense response to oomycetes	biological_process	1	1233	13	27306	0.11436	0.189403	1.70354	GWHGACDB008350
GO:0035267	NuA4 histone acetyltransferase complex	cellular_component	1	1233	13	27306	0.11436	0.189403	1.70354	GWHGACDB008917
GO:0010290	chlorophyll catabolite transmembrane transporter activity	molecular_function	1	1233	13	27306	0.11436	0.189403	1.70354	GWHGACDB009876
GO:0015431	glutathione S-conjugate-exporting ATPase activity	molecular_function	1	1233	13	27306	0.11436	0.189403	1.70354	GWHGACDB009876
GO:0009298	GDP-mannose biosynthetic process	biological_process	1	1233	13	27306	0.11436	0.189403	1.70354	GWHGACDB015192
GO:0003997	acyl-CoA oxidase activity	molecular_function	1	1233	13	27306	0.11436	0.189403	1.70354	GWHGACDB015861
GO:0006879	cellular iron ion homeostasis	biological_process	1	1233	13	27306	0.11436	0.189403	1.70354	GWHGACDB016377
GO:0008515	sucrose transmembrane transporter activity	molecular_function	1	1233	13	27306	0.11436	0.189403	1.70354	GWHGACDB023397
GO:0030490	maturation of SSU-rRNA	biological_process	1	1233	13	27306	0.11436	0.189403	1.70354	GWHGACDB033470
GO:0003989	acetyl-CoA carboxylase activity	molecular_function	1	1233	13	27306	0.11436	0.189403	1.70354	GWHGACDB034643
GO:0032957	inositol trisphosphate metabolic process	biological_process	1	1233	13	27306	0.11436	0.189403	1.70354	GWHGACDB040554
GO:0047196	long-chain-alcohol O-fatty-acyltransferase activity	molecular_function	1	1233	13	27306	0.11436	0.189403	1.70354	GWHGACDB042405
GO:0102966	arachidoyl-CoA:1-dodecanol O-acyltransferase activity	molecular_function	1	1233	13	27306	0.11436	0.189403	1.70354	GWHGACDB042405
GO:0103095	wax ester synthase activity	molecular_function	1	1233	13	27306	0.11436	0.189403	1.70354	GWHGACDB042405
GO:0000922	spindle pole	cellular_component	1	1233	13	27306	0.11436	0.189403	1.70354	GWHGACDB043013
GO:0046861	glyoxysomal membrane	cellular_component	1	1233	13	27306	0.11436	0.189403	1.70354	GWHGACDB047367
GO:0051555	flavonol biosynthetic process	biological_process	1	1233	13	27306	0.11436	0.189403	1.70354	GWHGACDB047616
GO:0010225	response to UV-C	biological_process	1	1233	13	27306	0.11436	0.189403	1.70354	GWHGACDB051783
GO:0003871	5-methyltetrahydropteroyltriglutamate-homocysteine S-methyltransferase activity	molecular_function	1	1233	13	27306	0.11436	0.189403	1.70354	GWHGACDB052116
GO:0009823	cytokinin catabolic process	biological_process	1	1233	13	27306	0.11436	0.189403	1.70354	GWHGACDB056898
GO:0006882	cellular zinc ion homeostasis	biological_process	1	1233	13	27306	0.11436	0.189403	1.70354	GWHGACDB063064
GO:0030286	dynein complex	cellular_component	1	1233	13	27306	0.11436	0.189403	1.70354	GWHGACDB063169
GO:1990904	ribonucleoprotein complex	cellular_component	7	1233	109	27306	0.12002	0.197466	1.42222	GWHGACDB003055; GWHGACDB007735; GWHGACDB022566; GWHGACDB035106; GWHGACDB042390; GWHGACDB050626; GWHGACDB052268
GO:0030127	COPII vesicle coat	cellular_component	3	1233	42	27306	0.120125	0.197466	1.58186	GWHGACDB003372; GWHGACDB018137; GWHGACDB059590
GO:0009958	positive gravitropism	biological_process	3	1233	42	27306	0.120125	0.197466	1.58186	GWHGACDB008276; GWHGACDB016262; GWHGACDB042916
GO:0018230	peptidyl-L-cysteine S-palmitoylation	biological_process	3	1233	42	27306	0.120125	0.197466	1.58186	GWHGACDB009307; GWHGACDB035324; GWHGACDB050860
GO:0006633	fatty acid biosynthetic process	biological_process	10	1233	163	27306	0.120381	0.197466	1.35865	GWHGACDB003080; GWHGACDB011404; GWHGACDB020173; GWHGACDB020174; GWHGACDB020177; GWHGACDB020188; GWHGACDB032449; GWHGACDB034643; GWHGACDB048551; GWHGACDB060747
GO:0004630	phospholipase D activity	molecular_function	2	1233	27	27306	0.120551	0.197466	1.64044	GWHGACDB000884; GWHGACDB004668
GO:0070290	N-acylphosphatidylethanolamine-specific phospholipase D activity	molecular_function	2	1233	27	27306	0.120551	0.197466	1.64044	GWHGACDB000884; GWHGACDB004668
GO:0016998	cell wall macromolecule catabolic process	biological_process	2	1233	27	27306	0.120551	0.197466	1.64044	GWHGACDB002067; GWHGACDB064945
GO:0004575	sucrose alpha-glucosidase activity	molecular_function	2	1233	27	27306	0.120551	0.197466	1.64044	GWHGACDB010810; GWHGACDB029589
GO:0010929	positive regulation of auxin mediated signaling pathway	biological_process	2	1233	27	27306	0.120551	0.197466	1.64044	GWHGACDB019128; GWHGACDB042422
GO:0006896	Golgi to vacuole transport	biological_process	2	1233	27	27306	0.120551	0.197466	1.64044	GWHGACDB037828; GWHGACDB042450
GO:0090332	stomatal closure	biological_process	2	1233	27	27306	0.120551	0.197466	1.64044	GWHGACDB051420; GWHGACDB063108
GO:0009686	gibberellin biosynthetic process	biological_process	5	1233	75	27306	0.122754	0.200524	1.4764	GWHGACDB005311; GWHGACDB026705; GWHGACDB046836; GWHGACDB049610; GWHGACDB056648
GO:0048767	root hair elongation	biological_process	5	1233	75	27306	0.122754	0.200524	1.4764	GWHGACDB008276; GWHGACDB017677; GWHGACDB024666; GWHGACDB045985; GWHGACDB058712
GO:0009813	flavonoid biosynthetic process	biological_process	5	1233	75	27306	0.122754	0.200524	1.4764	GWHGACDB021671; GWHGACDB038915; GWHGACDB048575; GWHGACDB050947; GWHGACDB061026
GO:0006811	ion transport	biological_process	3	1233	43	27306	0.127997	0.205319	1.54507	GWHGACDB000541; GWHGACDB026779; GWHGACDB063064
GO:0090333	regulation of stomatal closure	biological_process	3	1233	43	27306	0.127997	0.205319	1.54507	GWHGACDB000884; GWHGACDB024666; GWHGACDB063367
GO:0051087	chaperone binding	molecular_function	3	1233	43	27306	0.127997	0.205319	1.54507	GWHGACDB008540; GWHGACDB041835; GWHGACDB047016
GO:0010167	response to nitrate	biological_process	3	1233	43	27306	0.127997	0.205319	1.54507	GWHGACDB010367; GWHGACDB048329; GWHGACDB055289
GO:0031410	cytoplasmic vesicle	cellular_component	3	1233	43	27306	0.127997	0.205319	1.54507	GWHGACDB020846; GWHGACDB039396; GWHGACDB043687
GO:0006730	one-carbon metabolic process	biological_process	3	1233	43	27306	0.127997	0.205319	1.54507	GWHGACDB028508; GWHGACDB033108; GWHGACDB050542
GO:0010089	xylem development	biological_process	3	1233	43	27306	0.127997	0.205319	1.54507	GWHGACDB032972; GWHGACDB039975; GWHGACDB046068
GO:0009826	unidimensional cell growth	biological_process	9	1233	147	27306	0.1292	0.205319	1.35588	GWHGACDB015522; GWHGACDB015523; GWHGACDB026705; GWHGACDB032449; GWHGACDB034927; GWHGACDB046690; GWHGACDB046836; GWHGACDB053042; GWHGACDB053611
GO:0005460	UDP-glucose transmembrane transporter activity	molecular_function	1	1233	14	27306	0.129585	0.205319	1.58186	GWHGACDB001232
GO:0005982	starch metabolic process	biological_process	1	1233	14	27306	0.129585	0.205319	1.58186	GWHGACDB004598
GO:0102391	decanoate-CoA ligase activity	molecular_function	1	1233	14	27306	0.129585	0.205319	1.58186	GWHGACDB005309
GO:0047484	regulation of response to osmotic stress	biological_process	1	1233	14	27306	0.129585	0.205319	1.58186	GWHGACDB005597
GO:0010115	regulation of abscisic acid biosynthetic process	biological_process	1	1233	14	27306	0.129585	0.205319	1.58186	GWHGACDB012654
GO:0005504	fatty acid binding	molecular_function	1	1233	14	27306	0.129585	0.205319	1.58186	GWHGACDB015861
GO:0005546	phosphatidylinositol-4,5-bisphosphate binding	molecular_function	1	1233	14	27306	0.129585	0.205319	1.58186	GWHGACDB016122
GO:0070370	cellular heat acclimation	biological_process	1	1233	14	27306	0.129585	0.205319	1.58186	GWHGACDB018135
GO:0006536	glutamate metabolic process	biological_process	1	1233	14	27306	0.129585	0.205319	1.58186	GWHGACDB026643
GO:0018685	alkane 1-monooxygenase activity	molecular_function	1	1233	14	27306	0.129585	0.205319	1.58186	GWHGACDB029052
GO:0009612	response to mechanical stimulus	biological_process	1	1233	14	27306	0.129585	0.205319	1.58186	GWHGACDB032814
GO:0000103	sulfate assimilation	biological_process	1	1233	14	27306	0.129585	0.205319	1.58186	GWHGACDB036969
GO:0009970	cellular response to sulfate starvation	biological_process	1	1233	14	27306	0.129585	0.205319	1.58186	GWHGACDB040506
GO:0009807	lignan biosynthetic process	biological_process	1	1233	14	27306	0.129585	0.205319	1.58186	GWHGACDB041387
GO:0015996	chlorophyll catabolic process	biological_process	1	1233	14	27306	0.129585	0.205319	1.58186	GWHGACDB042095
GO:0009861	jasmonic acid and ethylene-dependent systemic resistance	biological_process	1	1233	14	27306	0.129585	0.205319	1.58186	GWHGACDB042586
GO:0019375	galactolipid biosynthetic process	biological_process	1	1233	14	27306	0.129585	0.205319	1.58186	GWHGACDB050464
GO:0009267	cellular response to starvation	biological_process	1	1233	14	27306	0.129585	0.205319	1.58186	GWHGACDB051783
GO:0080030	methyl indole-3-acetate esterase activity	molecular_function	1	1233	14	27306	0.129585	0.205319	1.58186	GWHGACDB053236
GO:0009773	photosynthetic electron transport in photosystem I	biological_process	1	1233	14	27306	0.129585	0.205319	1.58186	GWHGACDB055407
GO:0045899	positive regulation of RNA polymerase II transcriptional preinitiation complex assembly	biological_process	1	1233	14	27306	0.129585	0.205319	1.58186	GWHGACDB056891
GO:0008574	ATP-dependent microtubule motor activity, plus-end-directed	molecular_function	1	1233	14	27306	0.129585	0.205319	1.58186	GWHGACDB057596
GO:0015450	P-P-bond-hydrolysis-driven protein transmembrane transporter activity	molecular_function	1	1233	14	27306	0.129585	0.205319	1.58186	GWHGACDB057679
GO:0051693	actin filament capping	biological_process	1	1233	14	27306	0.129585	0.205319	1.58186	GWHGACDB058712
GO:0005875	microtubule associated complex	cellular_component	1	1233	14	27306	0.129585	0.205319	1.58186	GWHGACDB060068
GO:0006360	transcription by RNA polymerase I	biological_process	1	1233	14	27306	0.129585	0.205319	1.58186	GWHGACDB062075
GO:0003680	AT DNA binding	molecular_function	2	1233	28	27306	0.13073	0.206951	1.58186	GWHGACDB036333; GWHGACDB051551
GO:0008194	UDP-glycosyltransferase activity	molecular_function	6	1233	94	27306	0.132543	0.209635	1.41357	GWHGACDB003475; GWHGACDB018275; GWHGACDB018281; GWHGACDB033626; GWHGACDB050599; GWHGACDB057555
GO:0016709	oxidoreductase activity, acting on paired donors, with incorporation or reduction of molecular oxygen, NAD(P)H as one donor, and incorporation of one atom of oxygen	molecular_function	9	1233	148	27306	0.133322	0.210682	1.34672	GWHGACDB000646; GWHGACDB016123; GWHGACDB021564; GWHGACDB024877; GWHGACDB026861; GWHGACDB033048; GWHGACDB051167; GWHGACDB053258; GWHGACDB053594
GO:0008553	proton-exporting ATPase activity, phosphorylative mechanism	molecular_function	3	1233	44	27306	0.136077	0.214468	1.50995	GWHGACDB003893; GWHGACDB041732; GWHGACDB057456
GO:0010329	auxin efflux transmembrane transporter activity	molecular_function	3	1233	44	27306	0.136077	0.214468	1.50995	GWHGACDB008276; GWHGACDB026658; GWHGACDB050992
GO:0030433	ubiquitin-dependent ERAD pathway	biological_process	3	1233	44	27306	0.136077	0.214468	1.50995	GWHGACDB015992; GWHGACDB056891; GWHGACDB064802
GO:0009738	abscisic acid-activated signaling pathway	biological_process	21	1233	379	27306	0.138225	0.217663	1.22709	GWHGACDB011667; GWHGACDB011669; GWHGACDB011672; GWHGACDB011673; GWHGACDB011675; GWHGACDB014911; GWHGACDB023169; GWHGACDB026186; GWHGACDB026657; GWHGACDB030153; GWHGACDB034927; GWHGACDB038982; GWHGACDB045511; GWHGACDB047309; GWHGACDB052497; GWHGACDB053249; GWHGACDB057567; GWHGACDB062284; GWHGACDB062289; GWHGACDB062290; GWHGACDB065666
GO:0009607	response to biotic stimulus	biological_process	5	1233	78	27306	0.140413	0.220913	1.41961	GWHGACDB006083; GWHGACDB014959; GWHGACDB020014; GWHGACDB044219; GWHGACDB051222
GO:0005793	endoplasmic reticulum-Golgi intermediate compartment	cellular_component	2	1233	29	27306	0.141198	0.221565	1.52731	GWHGACDB015830; GWHGACDB047714
GO:0019761	glucosinolate biosynthetic process	biological_process	2	1233	29	27306	0.141198	0.221565	1.52731	GWHGACDB027192; GWHGACDB037984
GO:0009522	photosystem I	cellular_component	2	1233	29	27306	0.141198	0.221565	1.52731	GWHGACDB032438; GWHGACDB052466
GO:0016126	sterol biosynthetic process	biological_process	3	1233	45	27306	0.144358	0.222075	1.4764	GWHGACDB014714; GWHGACDB032988; GWHGACDB042744
GO:0050826	response to freezing	biological_process	3	1233	45	27306	0.144358	0.222075	1.4764	GWHGACDB021095; GWHGACDB034961; GWHGACDB056389
GO:0004315	3-oxoacyl-[acyl-carrier-protein] synthase activity	molecular_function	1	1233	15	27306	0.145241	0.222075	1.4764	GWHGACDB003080
GO:0052542	defense response by callose deposition	biological_process	1	1233	15	27306	0.145241	0.222075	1.4764	GWHGACDB007445
GO:0005779	integral component of peroxisomal membrane	cellular_component	1	1233	15	27306	0.145241	0.222075	1.4764	GWHGACDB011553
GO:0008295	spermidine biosynthetic process	biological_process	1	1233	15	27306	0.145241	0.222075	1.4764	GWHGACDB011909
GO:0031491	nucleosome binding	molecular_function	1	1233	15	27306	0.145241	0.222075	1.4764	GWHGACDB012527
GO:0010271	regulation of chlorophyll catabolic process	biological_process	1	1233	15	27306	0.145241	0.222075	1.4764	GWHGACDB012654
GO:0006626	protein targeting to mitochondrion	biological_process	1	1233	15	27306	0.145241	0.222075	1.4764	GWHGACDB015992
GO:0030295	protein kinase activator activity	molecular_function	1	1233	15	27306	0.145241	0.222075	1.4764	GWHGACDB017944
GO:0102229	amylopectin maltohydrolase activity	molecular_function	1	1233	15	27306	0.145241	0.222075	1.4764	GWHGACDB019721
GO:0043069	negative regulation of programmed cell death	biological_process	1	1233	15	27306	0.145241	0.222075	1.4764	GWHGACDB021156
GO:0005242	inward rectifier potassium channel activity	molecular_function	1	1233	15	27306	0.145241	0.222075	1.4764	GWHGACDB024666
GO:0010337	regulation of salicylic acid metabolic process	biological_process	1	1233	15	27306	0.145241	0.222075	1.4764	GWHGACDB026650
GO:0019899	enzyme binding	molecular_function	1	1233	15	27306	0.145241	0.222075	1.4764	GWHGACDB026665
GO:0010039	response to iron ion	biological_process	1	1233	15	27306	0.145241	0.222075	1.4764	GWHGACDB026779
GO:0016985	mannan endo-1,4-beta-mannosidase activity	molecular_function	1	1233	15	27306	0.145241	0.222075	1.4764	GWHGACDB033086
GO:0046355	mannan catabolic process	biological_process	1	1233	15	27306	0.145241	0.222075	1.4764	GWHGACDB033086
GO:0009088	threonine biosynthetic process	biological_process	1	1233	15	27306	0.145241	0.222075	1.4764	GWHGACDB037985
GO:0007231	osmosensory signaling pathway	biological_process	1	1233	15	27306	0.145241	0.222075	1.4764	GWHGACDB040506
GO:0016621	cinnamoyl-CoA reductase activity	molecular_function	1	1233	15	27306	0.145241	0.222075	1.4764	GWHGACDB041741
GO:0090698	post-embryonic plant morphogenesis	biological_process	1	1233	15	27306	0.145241	0.222075	1.4764	GWHGACDB041802
GO:0000741	karyogamy	biological_process	1	1233	15	27306	0.145241	0.222075	1.4764	GWHGACDB041823
GO:0009647	skotomorphogenesis	biological_process	1	1233	15	27306	0.145241	0.222075	1.4764	GWHGACDB046070
GO:0010206	photosystem II repair	biological_process	1	1233	15	27306	0.145241	0.222075	1.4764	GWHGACDB047728
GO:0035861	site of double-strand break	cellular_component	1	1233	15	27306	0.145241	0.222075	1.4764	GWHGACDB051783
GO:0005313	L-glutamate transmembrane transporter activity	molecular_function	1	1233	15	27306	0.145241	0.222075	1.4764	GWHGACDB054674
GO:0031597	cytosolic proteasome complex	cellular_component	1	1233	15	27306	0.145241	0.222075	1.4764	GWHGACDB056891
GO:1901348	positive regulation of secondary cell wall biogenesis	biological_process	1	1233	15	27306	0.145241	0.222075	1.4764	GWHGACDB058880
GO:0006829	zinc ion transport	biological_process	1	1233	15	27306	0.145241	0.222075	1.4764	GWHGACDB064776
GO:0009851	auxin biosynthetic process	biological_process	4	1233	62	27306	0.147653	0.22557	1.42877	GWHGACDB005230; GWHGACDB005573; GWHGACDB030292; GWHGACDB030492
GO:0051287	NAD binding	molecular_function	7	1233	115	27306	0.149092	0.227576	1.34802	GWHGACDB008447; GWHGACDB018917; GWHGACDB030316; GWHGACDB032809; GWHGACDB045394; GWHGACDB058617; GWHGACDB061722
GO:0015086	cadmium ion transmembrane transporter activity	molecular_function	2	1233	30	27306	0.151934	0.231322	1.4764	GWHGACDB013474; GWHGACDB019297
GO:0006865	amino acid transport	biological_process	2	1233	30	27306	0.151934	0.231322	1.4764	GWHGACDB026179; GWHGACDB065336
GO:0008271	secondary active sulfate transmembrane transporter activity	molecular_function	2	1233	30	27306	0.151934	0.231322	1.4764	GWHGACDB030285; GWHGACDB064492
GO:0005484	SNAP receptor activity	molecular_function	5	1233	80	27306	0.152801	0.232445	1.38412	GWHGACDB016874; GWHGACDB019379; GWHGACDB032814; GWHGACDB041763; GWHGACDB057941
GO:0009630	gravitropism	biological_process	4	1233	63	27306	0.154833	0.235136	1.40609	GWHGACDB008276; GWHGACDB012805; GWHGACDB026614; GWHGACDB046070
GO:0006906	vesicle fusion	biological_process	4	1233	63	27306	0.154833	0.235136	1.40609	GWHGACDB016874; GWHGACDB019379; GWHGACDB041763; GWHGACDB057941
GO:0048366	leaf development	biological_process	10	1233	172	27306	0.156117	0.236885	1.28756	GWHGACDB000969; GWHGACDB008425; GWHGACDB009934; GWHGACDB026705; GWHGACDB042916; GWHGACDB046836; GWHGACDB046870; GWHGACDB051989; GWHGACDB053611; GWHGACDB053859
GO:0051123	RNA polymerase II preinitiation complex assembly	biological_process	1	1233	16	27306	0.161259	0.240548	1.38412	GWHGACDB001044
GO:0048440	carpel development	biological_process	1	1233	16	27306	0.161259	0.240548	1.38412	GWHGACDB008425
GO:0009969	xyloglucan biosynthetic process	biological_process	1	1233	16	27306	0.161259	0.240548	1.38412	GWHGACDB008471
GO:0016702	oxidoreductase activity, acting on single donors with incorporation of molecular oxygen, incorporation of two atoms of oxygen	molecular_function	1	1233	16	27306	0.161259	0.240548	1.38412	GWHGACDB012318
GO:1900057	positive regulation of leaf senescence	biological_process	1	1233	16	27306	0.161259	0.240548	1.38412	GWHGACDB014911
GO:0031048	chromatin silencing by small RNA	biological_process	1	1233	16	27306	0.161259	0.240548	1.38412	GWHGACDB015152
GO:0042054	histone methyltransferase activity	molecular_function	1	1233	16	27306	0.161259	0.240548	1.38412	GWHGACDB015152
GO:0000413	protein peptidyl-prolyl isomerization	biological_process	1	1233	16	27306	0.161259	0.240548	1.38412	GWHGACDB018135
GO:0004564	beta-fructofuranosidase activity	molecular_function	1	1233	16	27306	0.161259	0.240548	1.38412	GWHGACDB019079
GO:0016161	beta-amylase activity	molecular_function	1	1233	16	27306	0.161259	0.240548	1.38412	GWHGACDB019721
GO:0006207	'de novo' pyrimidine nucleobase biosynthetic process	biological_process	1	1233	16	27306	0.161259	0.240548	1.38412	GWHGACDB021949
GO:0010310	regulation of hydrogen peroxide metabolic process	biological_process	1	1233	16	27306	0.161259	0.240548	1.38412	GWHGACDB026650
GO:0048229	gametophyte development	biological_process	1	1233	16	27306	0.161259	0.240548	1.38412	GWHGACDB037984
GO:0035435	phosphate ion transmembrane transport	biological_process	1	1233	16	27306	0.161259	0.240548	1.38412	GWHGACDB042513
GO:0044877	protein-containing complex binding	molecular_function	1	1233	16	27306	0.161259	0.240548	1.38412	GWHGACDB051783
GO:0051510	regulation of unidimensional cell growth	biological_process	1	1233	16	27306	0.161259	0.240548	1.38412	GWHGACDB051989
GO:0006098	pentose-phosphate shunt	biological_process	1	1233	16	27306	0.161259	0.240548	1.38412	GWHGACDB054136
GO:0019139	cytokinin dehydrogenase activity	molecular_function	1	1233	16	27306	0.161259	0.240548	1.38412	GWHGACDB056898
GO:0005665	RNA polymerase II, core complex	cellular_component	1	1233	16	27306	0.161259	0.240548	1.38412	GWHGACDB062075
GO:0006644	phospholipid metabolic process	biological_process	1	1233	16	27306	0.161259	0.240548	1.38412	GWHGACDB065432
GO:0019706	protein-cysteine S-palmitoyltransferase activity	molecular_function	3	1233	47	27306	0.161484	0.240548	1.41357	GWHGACDB009307; GWHGACDB035324; GWHGACDB050860
GO:0009523	photosystem II	cellular_component	3	1233	47	27306	0.161484	0.240548	1.41357	GWHGACDB026267; GWHGACDB026278; GWHGACDB037942
GO:0046930	pore complex	cellular_component	2	1233	31	27306	0.162918	0.242081	1.42877	GWHGACDB002538; GWHGACDB017217
GO:0070062	extracellular exosome	cellular_component	2	1233	31	27306	0.162918	0.242081	1.42877	GWHGACDB016122; GWHGACDB063367
GO:0005388	calcium-transporting ATPase activity	molecular_function	2	1233	31	27306	0.162918	0.242081	1.42877	GWHGACDB021156; GWHGACDB051624
GO:0008234	cysteine-type peptidase activity	molecular_function	4	1233	65	27306	0.169612	0.251819	1.36283	GWHGACDB004375; GWHGACDB039396; GWHGACDB043687; GWHGACDB055739
GO:0008236	serine-type peptidase activity	molecular_function	2	1233	32	27306	0.174131	0.257886	1.38412	GWHGACDB014970; GWHGACDB060108
GO:0000162	tryptophan biosynthetic process	biological_process	2	1233	32	27306	0.174131	0.257886	1.38412	GWHGACDB021612; GWHGACDB040229
GO:0009901	anther dehiscence	biological_process	2	1233	32	27306	0.174131	0.257886	1.38412	GWHGACDB023974; GWHGACDB049443
GO:0002238	response to molecule of fungal origin	biological_process	1	1233	17	27306	0.177574	0.258079	1.30271	GWHGACDB002936
GO:0071577	zinc ion transmembrane transport	biological_process	1	1233	17	27306	0.177574	0.258079	1.30271	GWHGACDB007861
GO:0000822	inositol hexakisphosphate binding	molecular_function	1	1233	17	27306	0.177574	0.258079	1.30271	GWHGACDB019695
GO:0009922	fatty acid elongase activity	molecular_function	1	1233	17	27306	0.177574	0.258079	1.30271	GWHGACDB020188
GO:0019438	aromatic compound biosynthetic process	biological_process	1	1233	17	27306	0.177574	0.258079	1.30271	GWHGACDB023183
GO:0071365	cellular response to auxin stimulus	biological_process	1	1233	17	27306	0.177574	0.258079	1.30271	GWHGACDB023340
GO:0047763	caffeate O-methyltransferase activity	molecular_function	1	1233	17	27306	0.177574	0.258079	1.30271	GWHGACDB029772
GO:0005732	small nucleolar ribonucleoprotein complex	cellular_component	1	1233	17	27306	0.177574	0.258079	1.30271	GWHGACDB033470
GO:0006826	iron ion transport	biological_process	1	1233	17	27306	0.177574	0.258079	1.30271	GWHGACDB033660
GO:0004739	pyruvate dehydrogenase (acetyl-transferring) activity	molecular_function	1	1233	17	27306	0.177574	0.258079	1.30271	GWHGACDB038256
GO:0006086	acetyl-CoA biosynthetic process from pyruvate	biological_process	1	1233	17	27306	0.177574	0.258079	1.30271	GWHGACDB038256
GO:0009299	mRNA transcription	biological_process	1	1233	17	27306	0.177574	0.258079	1.30271	GWHGACDB041802
GO:0071423	malate transmembrane transport	biological_process	1	1233	17	27306	0.177574	0.258079	1.30271	GWHGACDB042513
GO:0048768	root hair cell tip growth	biological_process	1	1233	17	27306	0.177574	0.258079	1.30271	GWHGACDB043635
GO:0010100	negative regulation of photomorphogenesis	biological_process	1	1233	17	27306	0.177574	0.258079	1.30271	GWHGACDB044166
GO:0071705	nitrogen compound transport	biological_process	1	1233	17	27306	0.177574	0.258079	1.30271	GWHGACDB048329
GO:0080046	quercetin 4'-O-glucosyltransferase activity	molecular_function	1	1233	17	27306	0.177574	0.258079	1.30271	GWHGACDB050599
GO:0032508	DNA duplex unwinding	biological_process	1	1233	17	27306	0.177574	0.258079	1.30271	GWHGACDB051783
GO:0010088	phloem development	biological_process	1	1233	17	27306	0.177574	0.258079	1.30271	GWHGACDB051989
GO:0030151	molybdenum ion binding	molecular_function	1	1233	17	27306	0.177574	0.258079	1.30271	GWHGACDB053760
GO:0002213	defense response to insect	biological_process	1	1233	17	27306	0.177574	0.258079	1.30271	GWHGACDB054121
GO:0009927	histidine phosphotransfer kinase activity	molecular_function	1	1233	17	27306	0.177574	0.258079	1.30271	GWHGACDB057367
GO:0008865	fructokinase activity	molecular_function	1	1233	17	27306	0.177574	0.258079	1.30271	GWHGACDB063108
GO:0030170	pyridoxal phosphate binding	molecular_function	10	1233	177	27306	0.178049	0.258561	1.25119	GWHGACDB007853; GWHGACDB012772; GWHGACDB023633; GWHGACDB026643; GWHGACDB041193; GWHGACDB042916; GWHGACDB053760; GWHGACDB053841; GWHGACDB054401; GWHGACDB054403
GO:0016874	ligase activity	molecular_function	3	1233	49	27306	0.179304	0.260172	1.35588	GWHGACDB037808; GWHGACDB039371; GWHGACDB042430
GO:0019904	protein domain specific binding	molecular_function	4	1233	67	27306	0.184915	0.26788	1.32215	GWHGACDB001143; GWHGACDB008442; GWHGACDB016219; GWHGACDB052466
GO:0004553	hydrolase activity, hydrolyzing O-glycosyl compounds	molecular_function	4	1233	67	27306	0.184915	0.26788	1.32215	GWHGACDB017160; GWHGACDB020026; GWHGACDB036471; GWHGACDB036472
GO:0071215	cellular response to abscisic acid stimulus	biological_process	2	1233	33	27306	0.185551	0.267935	1.34218	GWHGACDB003475; GWHGACDB052497
GO:0019887	protein kinase regulator activity	molecular_function	2	1233	33	27306	0.185551	0.267935	1.34218	GWHGACDB011404; GWHGACDB017944
GO:0044183	protein binding involved in protein folding	molecular_function	2	1233	33	27306	0.185551	0.267935	1.34218	GWHGACDB014749; GWHGACDB057839
GO:0045036	protein targeting to chloroplast	biological_process	2	1233	33	27306	0.185551	0.267935	1.34218	GWHGACDB038048; GWHGACDB057679
GO:0050661	NADP binding	molecular_function	7	1233	122	27306	0.186861	0.269609	1.27067	GWHGACDB005230; GWHGACDB005573; GWHGACDB018917; GWHGACDB030292; GWHGACDB030492; GWHGACDB045394; GWHGACDB054136
GO:0042626	ATPase activity, coupled to transmembrane movement of substances	molecular_function	10	1233	179	27306	0.18721	0.269896	1.23721	GWHGACDB001464; GWHGACDB006456; GWHGACDB009876; GWHGACDB010477; GWHGACDB023915; GWHGACDB039610; GWHGACDB047367; GWHGACDB057496; GWHGACDB058779; GWHGACDB062818
GO:0006612	protein targeting to membrane	biological_process	3	1233	50	27306	0.18845	0.27103	1.32876	GWHGACDB009307; GWHGACDB035324; GWHGACDB050860
GO:0009877	nodulation	biological_process	3	1233	50	27306	0.18845	0.27103	1.32876	GWHGACDB021976; GWHGACDB021977; GWHGACDB058095
GO:0006623	protein targeting to vacuole	biological_process	3	1233	50	27306	0.18845	0.27103	1.32876	GWHGACDB037828; GWHGACDB042450; GWHGACDB052109
GO:0005743	mitochondrial inner membrane	cellular_component	13	1233	238	27306	0.190296	0.273465	1.20965	GWHGACDB005970; GWHGACDB006033; GWHGACDB019384; GWHGACDB024108; GWHGACDB026839; GWHGACDB027951; GWHGACDB042513; GWHGACDB049244; GWHGACDB053641; GWHGACDB053778; GWHGACDB058480; GWHGACDB058652; GWHGACDB062681
GO:0005741	mitochondrial outer membrane	cellular_component	4	1233	68	27306	0.192749	0.275872	1.30271	GWHGACDB001572; GWHGACDB008350; GWHGACDB016524; GWHGACDB063108
GO:0000149	SNARE binding	molecular_function	4	1233	68	27306	0.192749	0.275872	1.30271	GWHGACDB016874; GWHGACDB019379; GWHGACDB041763; GWHGACDB057941
GO:0004300	enoyl-CoA hydratase activity	molecular_function	1	1233	18	27306	0.194126	0.275872	1.23033	GWHGACDB002689
GO:1901000	regulation of response to salt stress	biological_process	1	1233	18	27306	0.194126	0.275872	1.23033	GWHGACDB003055
GO:0080022	primary root development	biological_process	1	1233	18	27306	0.194126	0.275872	1.23033	GWHGACDB010358
GO:0042285	xylosyltransferase activity	molecular_function	1	1233	18	27306	0.194126	0.275872	1.23033	GWHGACDB012980
GO:0009939	positive regulation of gibberellic acid mediated signaling pathway	biological_process	1	1233	18	27306	0.194126	0.275872	1.23033	GWHGACDB033218
GO:0016853	isomerase activity	molecular_function	1	1233	18	27306	0.194126	0.275872	1.23033	GWHGACDB047616
GO:1901698	response to nitrogen compound	biological_process	1	1233	18	27306	0.194126	0.275872	1.23033	GWHGACDB048329
GO:0010189	vitamin E biosynthetic process	biological_process	1	1233	18	27306	0.194126	0.275872	1.23033	GWHGACDB051154
GO:0010497	plasmodesmata-mediated intercellular transport	biological_process	1	1233	18	27306	0.194126	0.275872	1.23033	GWHGACDB051989
GO:0010344	seed oilbody biogenesis	biological_process	1	1233	18	27306	0.194126	0.275872	1.23033	GWHGACDB056389
GO:0006383	transcription by RNA polymerase III	biological_process	1	1233	18	27306	0.194126	0.275872	1.23033	GWHGACDB062075
GO:0003872	6-phosphofructokinase activity	molecular_function	1	1233	18	27306	0.194126	0.275872	1.23033	GWHGACDB062601
GO:0015288	porin activity	molecular_function	2	1233	34	27306	0.19716	0.279076	1.30271	GWHGACDB002538; GWHGACDB017217
GO:0016236	macroautophagy	biological_process	2	1233	34	27306	0.19716	0.279076	1.30271	GWHGACDB003372; GWHGACDB018137
GO:0016117	carotenoid biosynthetic process	biological_process	2	1233	34	27306	0.19716	0.279076	1.30271	GWHGACDB012674; GWHGACDB053855
GO:0043022	ribosome binding	molecular_function	2	1233	34	27306	0.19716	0.279076	1.30271	GWHGACDB026665; GWHGACDB053778
GO:0016616	oxidoreductase activity, acting on the CH-OH group of donors, NAD or NADP as acceptor	molecular_function	2	1233	34	27306	0.19716	0.279076	1.30271	GWHGACDB041741; GWHGACDB052647
GO:2000377	regulation of reactive oxygen species metabolic process	biological_process	3	1233	51	27306	0.197742	0.279679	1.30271	GWHGACDB003435; GWHGACDB017944; GWHGACDB023124
GO:0009941	chloroplast envelope	cellular_component	26	1233	502	27306	0.199947	0.282575	1.147	GWHGACDB003649; GWHGACDB007926; GWHGACDB008059; GWHGACDB008343; GWHGACDB011064; GWHGACDB012423; GWHGACDB012626; GWHGACDB014714; GWHGACDB014749; GWHGACDB015997; GWHGACDB018917; GWHGACDB024108; GWHGACDB028273; GWHGACDB033514; GWHGACDB034547; GWHGACDB034643; GWHGACDB037942; GWHGACDB041491; GWHGACDB044363; GWHGACDB047728; GWHGACDB049549; GWHGACDB050451; GWHGACDB055407; GWHGACDB057679; GWHGACDB057683;…
GO:0046274	lignin catabolic process	biological_process	4	1233	69	27306	0.200697	0.283188	1.28383	GWHGACDB050301; GWHGACDB056043; GWHGACDB063519; GWHGACDB065619
GO:0052716	hydroquinone:oxygen oxidoreductase activity	molecular_function	4	1233	69	27306	0.200697	0.283188	1.28383	GWHGACDB050301; GWHGACDB056043; GWHGACDB063519; GWHGACDB065619
GO:0051213	dioxygenase activity	molecular_function	9	1233	163	27306	0.202995	0.286205	1.22278	GWHGACDB005218; GWHGACDB005311; GWHGACDB026705; GWHGACDB027192; GWHGACDB033469; GWHGACDB046836; GWHGACDB049990; GWHGACDB063280; GWHGACDB064860
GO:0050662	coenzyme binding	molecular_function	3	1233	52	27306	0.207169	0.291631	1.27765	GWHGACDB021671; GWHGACDB041741; GWHGACDB052647
GO:0043130	ubiquitin binding	molecular_function	3	1233	52	27306	0.207169	0.291631	1.27765	GWHGACDB044746; GWHGACDB046597; GWHGACDB063860
GO:0048527	lateral root development	biological_process	4	1233	70	27306	0.208754	0.293146	1.26548	GWHGACDB003670; GWHGACDB005477; GWHGACDB052598; GWHGACDB060959
GO:0010187	negative regulation of seed germination	biological_process	2	1233	35	27306	0.208938	0.293146	1.26548	GWHGACDB003435; GWHGACDB015872
GO:0004176	ATP-dependent peptidase activity	molecular_function	2	1233	35	27306	0.208938	0.293146	1.26548	GWHGACDB033514; GWHGACDB047728
GO:0010078	maintenance of root meristem identity	biological_process	2	1233	35	27306	0.208938	0.293146	1.26548	GWHGACDB034927; GWHGACDB042916
GO:0004601	peroxidase activity	molecular_function	8	1233	145	27306	0.209521	0.293146	1.22185	GWHGACDB008117; GWHGACDB008190; GWHGACDB010301; GWHGACDB028382; GWHGACDB030836; GWHGACDB031279; GWHGACDB039975; GWHGACDB043622
GO:0005459	UDP-galactose transmembrane transporter activity	molecular_function	1	1233	19	27306	0.210862	0.293146	1.16558	GWHGACDB001232
GO:0072334	UDP-galactose transmembrane transport	biological_process	1	1233	19	27306	0.210862	0.293146	1.16558	GWHGACDB001232
GO:0031369	translation initiation factor binding	molecular_function	1	1233	19	27306	0.210862	0.293146	1.16558	GWHGACDB007863
GO:0016442	RISC complex	cellular_component	1	1233	19	27306	0.210862	0.293146	1.16558	GWHGACDB008110
GO:0000220	vacuolar proton-transporting V-type ATPase, V0 domain	cellular_component	1	1233	19	27306	0.210862	0.293146	1.16558	GWHGACDB015997
GO:0004022	alcohol dehydrogenase (NAD) activity	molecular_function	1	1233	19	27306	0.210862	0.293146	1.16558	GWHGACDB026369
GO:0045551	cinnamyl-alcohol dehydrogenase activity	molecular_function	1	1233	19	27306	0.210862	0.293146	1.16558	GWHGACDB028615
GO:0052747	sinapyl alcohol dehydrogenase activity	molecular_function	1	1233	19	27306	0.210862	0.293146	1.16558	GWHGACDB028615
GO:0015140	malate transmembrane transporter activity	molecular_function	1	1233	19	27306	0.210862	0.293146	1.16558	GWHGACDB042513
GO:0080086	stamen filament development	biological_process	1	1233	19	27306	0.210862	0.293146	1.16558	GWHGACDB049443
GO:0005666	RNA polymerase III complex	cellular_component	1	1233	19	27306	0.210862	0.293146	1.16558	GWHGACDB062075
GO:0010224	response to UV-B	biological_process	5	1233	89	27306	0.213917	0.297163	1.24416	GWHGACDB015223; GWHGACDB035742; GWHGACDB053258; GWHGACDB053594; GWHGACDB065698
GO:0050660	flavin adenine dinucleotide binding	molecular_function	8	1233	146	27306	0.215064	0.298524	1.21348	GWHGACDB005230; GWHGACDB005573; GWHGACDB015861; GWHGACDB017677; GWHGACDB030027; GWHGACDB030292; GWHGACDB030492; GWHGACDB061480
GO:0047262	polygalacturonate 4-alpha-galacturonosyltransferase activity	molecular_function	3	1233	53	27306	0.216722	0.300128	1.25355	GWHGACDB000559; GWHGACDB000969; GWHGACDB053839
GO:0009543	chloroplast thylakoid lumen	cellular_component	3	1233	53	27306	0.216722	0.300128	1.25355	GWHGACDB012068; GWHGACDB016572; GWHGACDB026839
GO:0008266	poly(U) RNA binding	molecular_function	3	1233	53	27306	0.216722	0.300128	1.25355	GWHGACDB035106; GWHGACDB050626; GWHGACDB052268
GO:0005768	endosome	cellular_component	24	1233	468	27306	0.220459	0.305067	1.13569	GWHGACDB002987; GWHGACDB005478; GWHGACDB008963; GWHGACDB010550; GWHGACDB011838; GWHGACDB016874; GWHGACDB017700; GWHGACDB030608; GWHGACDB032602; GWHGACDB033118; GWHGACDB033562; GWHGACDB034927; GWHGACDB034939; GWHGACDB037828; GWHGACDB039907; GWHGACDB042450; GWHGACDB043635; GWHGACDB045084; GWHGACDB049453; GWHGACDB053256; GWHGACDB054289; GWHGACDB058290; GWHGACDB062112; GWHGACDB063064
GO:0010152	pollen maturation	biological_process	2	1233	36	27306	0.220866	0.30516	1.23033	GWHGACDB002697; GWHGACDB023915
GO:0031072	heat shock protein binding	molecular_function	2	1233	36	27306	0.220866	0.30516	1.23033	GWHGACDB014749; GWHGACDB015992
GO:0009753	response to jasmonic acid	biological_process	12	1233	226	27306	0.223358	0.308364	1.17589	GWHGACDB003444; GWHGACDB023169; GWHGACDB027111; GWHGACDB030575; GWHGACDB036956; GWHGACDB036957; GWHGACDB042422; GWHGACDB049443; GWHGACDB053611; GWHGACDB053676; GWHGACDB055603; GWHGACDB059095
GO:0009639	response to red or far red light	biological_process	3	1233	54	27306	0.226391	0.310573	1.23033	GWHGACDB004578; GWHGACDB005311; GWHGACDB025302
GO:0009741	response to brassinosteroid	biological_process	3	1233	54	27306	0.226391	0.310573	1.23033	GWHGACDB046889; GWHGACDB053611; GWHGACDB060981
GO:0044732	mitotic spindle pole body	cellular_component	1	1233	20	27306	0.227731	0.310573	1.1073	GWHGACDB000574
GO:0005669	transcription factor TFIID complex	cellular_component	1	1233	20	27306	0.227731	0.310573	1.1073	GWHGACDB001044
GO:0010044	response to aluminum ion	biological_process	1	1233	20	27306	0.227731	0.310573	1.1073	GWHGACDB001370
GO:0070301	cellular response to hydrogen peroxide	biological_process	1	1233	20	27306	0.227731	0.310573	1.1073	GWHGACDB003475
GO:0008324	cation transmembrane transporter activity	molecular_function	1	1233	20	27306	0.227731	0.310573	1.1073	GWHGACDB010364
GO:0006893	Golgi to plasma membrane transport	biological_process	1	1233	20	27306	0.227731	0.310573	1.1073	GWHGACDB016122
GO:0071732	cellular response to nitric oxide	biological_process	1	1233	20	27306	0.227731	0.310573	1.1073	GWHGACDB016377
GO:0009787	regulation of abscisic acid-activated signaling pathway	biological_process	1	1233	20	27306	0.227731	0.310573	1.1073	GWHGACDB030153
GO:0070919	production of siRNA involved in chromatin silencing by small RNA	biological_process	1	1233	20	27306	0.227731	0.310573	1.1073	GWHGACDB030809
GO:0004656	procollagen-proline 4-dioxygenase activity	molecular_function	1	1233	20	27306	0.227731	0.310573	1.1073	GWHGACDB033562
GO:0018401	peptidyl-proline hydroxylation to 4-hydroxy-L-proline	biological_process	1	1233	20	27306	0.227731	0.310573	1.1073	GWHGACDB033562
GO:1902584	positive regulation of response to water deprivation	biological_process	1	1233	20	27306	0.227731	0.310573	1.1073	GWHGACDB044986
GO:0080147	root hair cell development	biological_process	1	1233	20	27306	0.227731	0.310573	1.1073	GWHGACDB048564
GO:0000419	RNA polymerase V complex	cellular_component	1	1233	20	27306	0.227731	0.310573	1.1073	GWHGACDB062075
GO:0009627	systemic acquired resistance	biological_process	4	1233	73	27306	0.23352	0.318226	1.21348	GWHGACDB020315; GWHGACDB023124; GWHGACDB040911; GWHGACDB043888
GO:0009853	photorespiration	biological_process	3	1233	55	27306	0.236168	0.32159	1.20796	GWHGACDB024038; GWHGACDB026271; GWHGACDB030210
GO:0004525	ribonuclease III activity	molecular_function	1	1233	21	27306	0.244686	0.330926	1.05457	GWHGACDB008110
GO:0009678	hydrogen-translocating pyrophosphatase activity	molecular_function	1	1233	21	27306	0.244686	0.330926	1.05457	GWHGACDB015997
GO:0016471	vacuolar proton-transporting V-type ATPase complex	cellular_component	1	1233	21	27306	0.244686	0.330926	1.05457	GWHGACDB015997
GO:0048194	Golgi vesicle budding	biological_process	1	1233	21	27306	0.244686	0.330926	1.05457	GWHGACDB016667
GO:0005545	1-phosphatidylinositol binding	molecular_function	1	1233	21	27306	0.244686	0.330926	1.05457	GWHGACDB022441
GO:0003725	double-stranded RNA binding	molecular_function	1	1233	21	27306	0.244686	0.330926	1.05457	GWHGACDB030809
GO:0048444	floral organ morphogenesis	biological_process	1	1233	21	27306	0.244686	0.330926	1.05457	GWHGACDB033218
GO:0016575	histone deacetylation	biological_process	1	1233	21	27306	0.244686	0.330926	1.05457	GWHGACDB054308
GO:0070971	endoplasmic reticulum exit site	cellular_component	1	1233	21	27306	0.244686	0.330926	1.05457	GWHGACDB059590
GO:0005905	clathrin-coated pit	cellular_component	2	1233	38	27306	0.245102	0.331238	1.16558	GWHGACDB022441; GWHGACDB056622
GO:0009646	response to absence of light	biological_process	3	1233	56	27306	0.246042	0.332259	1.18639	GWHGACDB008800; GWHGACDB017429; GWHGACDB033660
GO:0009723	response to ethylene	biological_process	13	1233	252	27306	0.250435	0.337936	1.14245	GWHGACDB003435; GWHGACDB005923; GWHGACDB008800; GWHGACDB014252; GWHGACDB014974; GWHGACDB018339; GWHGACDB036956; GWHGACDB036957; GWHGACDB042422; GWHGACDB042916; GWHGACDB046690; GWHGACDB056648; GWHGACDB058252
GO:0055085	transmembrane transport	biological_process	8	1233	153	27306	0.255366	0.344331	1.15796	GWHGACDB001464; GWHGACDB006456; GWHGACDB009876; GWHGACDB010477; GWHGACDB022164; GWHGACDB023915; GWHGACDB057496; GWHGACDB058779
GO:0006813	potassium ion transport	biological_process	6	1233	114	27306	0.256403	0.345469	1.16558	GWHGACDB024666; GWHGACDB024800; GWHGACDB032700; GWHGACDB037509; GWHGACDB048278; GWHGACDB050731
GO:2000028	regulation of photoperiodism, flowering	biological_process	2	1233	39	27306	0.257373	0.346515	1.13569	GWHGACDB008800; GWHGACDB008917
GO:0018298	protein-chromophore linkage	biological_process	5	1233	95	27306	0.25862	0.347621	1.16558	GWHGACDB026267; GWHGACDB026278; GWHGACDB037942; GWHGACDB052466; GWHGACDB061959
GO:0010311	lateral root formation	biological_process	4	1233	76	27306	0.259057	0.347621	1.16558	GWHGACDB015942; GWHGACDB016262; GWHGACDB023546; GWHGACDB032972
GO:0031982	vesicle	cellular_component	1	1233	22	27306	0.261686	0.347621	1.00664	GWHGACDB001711
GO:0009938	negative regulation of gibberellic acid mediated signaling pathway	biological_process	1	1233	22	27306	0.261686	0.347621	1.00664	GWHGACDB003435
GO:0007029	endoplasmic reticulum organization	biological_process	1	1233	22	27306	0.261686	0.347621	1.00664	GWHGACDB004636
GO:0043044	ATP-dependent chromatin remodeling	biological_process	1	1233	22	27306	0.261686	0.347621	1.00664	GWHGACDB012527
GO:0009269	response to desiccation	biological_process	1	1233	22	27306	0.261686	0.347621	1.00664	GWHGACDB023169
GO:0009963	positive regulation of flavonoid biosynthetic process	biological_process	1	1233	22	27306	0.261686	0.347621	1.00664	GWHGACDB023169
GO:0010107	potassium ion import	biological_process	1	1233	22	27306	0.261686	0.347621	1.00664	GWHGACDB024666
GO:0035196	production of miRNAs involved in gene silencing by miRNA	biological_process	1	1233	22	27306	0.261686	0.347621	1.00664	GWHGACDB030809
GO:0009098	leucine biosynthetic process	biological_process	1	1233	22	27306	0.261686	0.347621	1.00664	GWHGACDB037984
GO:1901001	negative regulation of response to salt stress	biological_process	1	1233	22	27306	0.261686	0.347621	1.00664	GWHGACDB042422
GO:0016573	histone acetylation	biological_process	1	1233	22	27306	0.261686	0.347621	1.00664	GWHGACDB042586
GO:0072488	ammonium transmembrane transport	biological_process	1	1233	22	27306	0.261686	0.347621	1.00664	GWHGACDB044706
GO:0006284	base-excision repair	biological_process	1	1233	22	27306	0.261686	0.347621	1.00664	GWHGACDB051783
GO:0015386	potassium:proton antiporter activity	molecular_function	1	1233	22	27306	0.261686	0.347621	1.00664	GWHGACDB055289
GO:0009295	nucleoid	cellular_component	1	1233	22	27306	0.261686	0.347621	1.00664	GWHGACDB057683
GO:0006002	fructose 6-phosphate metabolic process	biological_process	1	1233	22	27306	0.261686	0.347621	1.00664	GWHGACDB062601
GO:0009705	plant-type vacuole membrane	cellular_component	9	1233	174	27306	0.262051	0.347849	1.14548	GWHGACDB000541; GWHGACDB015997; GWHGACDB021156; GWHGACDB029099; GWHGACDB033906; GWHGACDB051989; GWHGACDB056359; GWHGACDB062751; GWHGACDB064776
GO:0042744	hydrogen peroxide catabolic process	biological_process	7	1233	135	27306	0.266013	0.352369	1.14831	GWHGACDB008117; GWHGACDB008190; GWHGACDB010301; GWHGACDB028382; GWHGACDB031279; GWHGACDB039975; GWHGACDB058789
GO:0006032	chitin catabolic process	biological_process	3	1233	58	27306	0.266047	0.352369	1.14548	GWHGACDB002067; GWHGACDB060955; GWHGACDB064945
GO:0006260	DNA replication	biological_process	3	1233	58	27306	0.266047	0.352369	1.14548	GWHGACDB020831; GWHGACDB052883; GWHGACDB053040
GO:0008168	methyltransferase activity	molecular_function	5	1233	96	27306	0.266306	0.352452	1.15344	GWHGACDB001155; GWHGACDB009683; GWHGACDB032602; GWHGACDB042744; GWHGACDB058895
GO:0031408	oxylipin biosynthetic process	biological_process	4	1233	77	27306	0.267714	0.354054	1.15044	GWHGACDB010378; GWHGACDB012318; GWHGACDB038424; GWHGACDB049443
GO:0010333	terpene synthase activity	molecular_function	2	1233	40	27306	0.269724	0.356187	1.1073	GWHGACDB000770; GWHGACDB040263
GO:0051085	chaperone cofactor-dependent protein refolding	biological_process	2	1233	40	27306	0.269724	0.356187	1.1073	GWHGACDB008540; GWHGACDB014749
GO:0004722	protein serine/threonine phosphatase activity	molecular_function	8	1233	156	27306	0.273347	0.360706	1.13569	GWHGACDB012811; GWHGACDB014910; GWHGACDB017244; GWHGACDB023744; GWHGACDB028051; GWHGACDB050227; GWHGACDB057567; GWHGACDB065666
GO:0031966	mitochondrial membrane	cellular_component	5	1233	97	27306	0.274049	0.361365	1.14155	GWHGACDB024038; GWHGACDB024737; GWHGACDB030210; GWHGACDB054674; GWHGACDB061829
GO:0000166	nucleotide binding	molecular_function	3	1233	59	27306	0.276159	0.363612	1.12607	GWHGACDB020315; GWHGACDB040911; GWHGACDB058486
GO:0003730	mRNA 3'-UTR binding	molecular_function	3	1233	59	27306	0.276159	0.363612	1.12607	GWHGACDB035106; GWHGACDB050626; GWHGACDB052268
GO:0010048	vernalization response	biological_process	1	1233	23	27306	0.278691	0.364537	0.962869	GWHGACDB002697
GO:0009407	toxin catabolic process	biological_process	1	1233	23	27306	0.278691	0.364537	0.962869	GWHGACDB003670
GO:0009514	glyoxysome	cellular_component	1	1233	23	27306	0.278691	0.364537	0.962869	GWHGACDB008363
GO:0006986	response to unfolded protein	biological_process	1	1233	23	27306	0.278691	0.364537	0.962869	GWHGACDB014749
GO:0005381	iron ion transmembrane transporter activity	molecular_function	1	1233	23	27306	0.278691	0.364537	0.962869	GWHGACDB033660
GO:0033897	ribonuclease T2 activity	molecular_function	1	1233	23	27306	0.278691	0.364537	0.962869	GWHGACDB048763
GO:0009750	response to fructose	biological_process	1	1233	23	27306	0.278691	0.364537	0.962869	GWHGACDB056648
GO:0042644	chloroplast nucleoid	cellular_component	1	1233	23	27306	0.278691	0.364537	0.962869	GWHGACDB057683
GO:0000156	phosphorelay response regulator activity	molecular_function	1	1233	23	27306	0.278691	0.364537	0.962869	GWHGACDB065124
GO:0072657	protein localization to membrane	biological_process	2	1233	41	27306	0.282139	0.367971	1.08029	GWHGACDB008963; GWHGACDB063064
GO:0005938	cell cortex	cellular_component	2	1233	41	27306	0.282139	0.367971	1.08029	GWHGACDB020385; GWHGACDB032527
GO:0008422	beta-glucosidase activity	molecular_function	2	1233	41	27306	0.282139	0.367971	1.08029	GWHGACDB051345; GWHGACDB062638
GO:0102483	scopolin beta-glucosidase activity	molecular_function	2	1233	41	27306	0.282139	0.367971	1.08029	GWHGACDB051345; GWHGACDB062638
GO:0003755	peptidyl-prolyl cis-trans isomerase activity	molecular_function	4	1233	80	27306	0.294036	0.380357	1.1073	GWHGACDB016000; GWHGACDB016572; GWHGACDB018135; GWHGACDB050060
GO:0031201	SNARE complex	cellular_component	4	1233	80	27306	0.294036	0.380357	1.1073	GWHGACDB016874; GWHGACDB019379; GWHGACDB041763; GWHGACDB057941
GO:0016722	oxidoreductase activity, oxidizing metal ions	molecular_function	4	1233	80	27306	0.294036	0.380357	1.1073	GWHGACDB050301; GWHGACDB056043; GWHGACDB063519; GWHGACDB065619
GO:0004707	MAP kinase activity	molecular_function	2	1233	42	27306	0.294601	0.380357	1.05457	GWHGACDB008535; GWHGACDB034243
GO:0061408	positive regulation of transcription from RNA polymerase II promoter in response to heat stress	biological_process	2	1233	42	27306	0.294601	0.380357	1.05457	GWHGACDB018331; GWHGACDB035187
GO:0004402	histone acetyltransferase activity	molecular_function	2	1233	42	27306	0.294601	0.380357	1.05457	GWHGACDB018339; GWHGACDB053676
GO:0005385	zinc ion transmembrane transporter activity	molecular_function	1	1233	24	27306	0.295668	0.380357	0.922749	GWHGACDB007861
GO:1902074	response to salt	biological_process	1	1233	24	27306	0.295668	0.380357	0.922749	GWHGACDB008800
GO:0004430	1-phosphatidylinositol 4-kinase activity	molecular_function	1	1233	24	27306	0.295668	0.380357	0.922749	GWHGACDB010958
GO:0010380	regulation of chlorophyll biosynthetic process	biological_process	1	1233	24	27306	0.295668	0.380357	0.922749	GWHGACDB012654
GO:0042623	ATPase activity, coupled	molecular_function	1	1233	24	27306	0.295668	0.380357	0.922749	GWHGACDB014749
GO:0007035	vacuolar acidification	biological_process	1	1233	24	27306	0.295668	0.380357	0.922749	GWHGACDB015997
GO:0090630	activation of GTPase activity	biological_process	1	1233	24	27306	0.295668	0.380357	0.922749	GWHGACDB018318
GO:0005986	sucrose biosynthetic process	biological_process	1	1233	24	27306	0.295668	0.380357	0.922749	GWHGACDB019566
GO:0010047	fruit dehiscence	biological_process	1	1233	24	27306	0.295668	0.380357	0.922749	GWHGACDB023974
GO:0051260	protein homooligomerization	biological_process	1	1233	24	27306	0.295668	0.380357	0.922749	GWHGACDB026372
GO:0008361	regulation of cell size	biological_process	1	1233	24	27306	0.295668	0.380357	0.922749	GWHGACDB039358
GO:0048467	gynoecium development	biological_process	1	1233	24	27306	0.295668	0.380357	0.922749	GWHGACDB042916
GO:0010588	cotyledon vascular tissue pattern formation	biological_process	1	1233	24	27306	0.295668	0.380357	0.922749	GWHGACDB046070
GO:0051082	unfolded protein binding	molecular_function	9	1233	181	27306	0.302221	0.388508	1.10118	GWHGACDB004879; GWHGACDB008343; GWHGACDB008540; GWHGACDB014749; GWHGACDB015992; GWHGACDB016000; GWHGACDB016056; GWHGACDB045589; GWHGACDB053288
GO:0004712	protein serine/threonine/tyrosine kinase activity	molecular_function	4	1233	81	27306	0.302909	0.389113	1.09363	GWHGACDB012281; GWHGACDB029039; GWHGACDB032147; GWHGACDB056648
GO:0009620	response to fungus	biological_process	7	1233	141	27306	0.305453	0.391888	1.09945	GWHGACDB001711; GWHGACDB007445; GWHGACDB008800; GWHGACDB037985; GWHGACDB049443; GWHGACDB057567; GWHGACDB065666
GO:0035673	oligopeptide transmembrane transporter activity	molecular_function	5	1233	101	27306	0.305507	0.391888	1.09634	GWHGACDB030575; GWHGACDB052420; GWHGACDB053488; GWHGACDB056359; GWHGACDB059095
GO:0042026	protein refolding	biological_process	2	1233	43	27306	0.307097	0.393646	1.03005	GWHGACDB014749; GWHGACDB015992
GO:0006402	mRNA catabolic process	biological_process	1	1233	25	27306	0.312584	0.3984	0.885839	GWHGACDB005218
GO:0010216	maintenance of DNA methylation	biological_process	1	1233	25	27306	0.312584	0.3984	0.885839	GWHGACDB008110
GO:0051117	ATPase binding	molecular_function	1	1233	25	27306	0.312584	0.3984	0.885839	GWHGACDB015997
GO:0006012	galactose metabolic process	biological_process	1	1233	25	27306	0.312584	0.3984	0.885839	GWHGACDB019487
GO:0042651	thylakoid membrane	cellular_component	1	1233	25	27306	0.312584	0.3984	0.885839	GWHGACDB023967
GO:0071482	cellular response to light stimulus	biological_process	1	1233	25	27306	0.312584	0.3984	0.885839	GWHGACDB034927
GO:0031952	regulation of protein autophosphorylation	biological_process	1	1233	25	27306	0.312584	0.3984	0.885839	GWHGACDB037210
GO:0009306	protein secretion	biological_process	1	1233	25	27306	0.312584	0.3984	0.885839	GWHGACDB056942
GO:0012505	endomembrane system	cellular_component	7	1233	143	27306	0.31888	0.406136	1.08407	GWHGACDB001711; GWHGACDB019379; GWHGACDB030153; GWHGACDB044401; GWHGACDB046240; GWHGACDB050731; GWHGACDB063367
GO:0046961	proton-transporting ATPase activity, rotational mechanism	molecular_function	2	1233	44	27306	0.31961	0.406488	1.00664	GWHGACDB003523; GWHGACDB015997
GO:0006817	phosphate ion transport	biological_process	2	1233	44	27306	0.31961	0.406488	1.00664	GWHGACDB019695; GWHGACDB044757
GO:0030163	protein catabolic process	biological_process	7	1233	144	27306	0.325636	0.413858	1.07654	GWHGACDB019319; GWHGACDB019325; GWHGACDB019327; GWHGACDB020315; GWHGACDB026650; GWHGACDB040911; GWHGACDB043888
GO:0009734	auxin-activated signaling pathway	biological_process	21	1233	436	27306	0.326602	0.414246	1.06666	GWHGACDB000797; GWHGACDB005477; GWHGACDB005491; GWHGACDB005685; GWHGACDB005934; GWHGACDB008276; GWHGACDB013947; GWHGACDB015522; GWHGACDB015523; GWHGACDB019128; GWHGACDB026179; GWHGACDB026658; GWHGACDB030593; GWHGACDB041599; GWHGACDB046070; GWHGACDB046220; GWHGACDB046690; GWHGACDB050992; GWHGACDB053760; GWHGACDB062088; GWHGACDB063109
GO:0009504	cell plate	cellular_component	3	1233	64	27306	0.327463	0.414246	1.03809	GWHGACDB016874; GWHGACDB032814; GWHGACDB045084
GO:0010029	regulation of seed germination	biological_process	3	1233	64	27306	0.327463	0.414246	1.03809	GWHGACDB030153; GWHGACDB038982; GWHGACDB045060
GO:0007059	chromosome segregation	biological_process	1	1233	26	27306	0.329409	0.414246	0.851769	GWHGACDB000797
GO:2000070	regulation of response to water deprivation	biological_process	1	1233	26	27306	0.329409	0.414246	0.851769	GWHGACDB003055
GO:0006097	glyoxylate cycle	biological_process	1	1233	26	27306	0.329409	0.414246	0.851769	GWHGACDB008363
GO:0009625	response to insect	biological_process	1	1233	26	27306	0.329409	0.414246	0.851769	GWHGACDB008800
GO:0042343	indole glucosinolate metabolic process	biological_process	1	1233	26	27306	0.329409	0.414246	0.851769	GWHGACDB016123
GO:0060918	auxin transport	biological_process	1	1233	26	27306	0.329409	0.414246	0.851769	GWHGACDB019128
GO:0015114	phosphate ion transmembrane transporter activity	molecular_function	1	1233	26	27306	0.329409	0.414246	0.851769	GWHGACDB019695
GO:0006807	nitrogen compound metabolic process	biological_process	1	1233	26	27306	0.329409	0.414246	0.851769	GWHGACDB026643
GO:0031936	negative regulation of chromatin silencing	biological_process	1	1233	26	27306	0.329409	0.414246	0.851769	GWHGACDB031486
GO:0048765	root hair cell differentiation	biological_process	1	1233	26	27306	0.329409	0.414246	0.851769	GWHGACDB033815
GO:0010256	endomembrane system organization	biological_process	1	1233	26	27306	0.329409	0.414246	0.851769	GWHGACDB062751
GO:0008299	isoprenoid biosynthetic process	biological_process	1	1233	26	27306	0.329409	0.414246	0.851769	GWHGACDB064802
GO:0009863	salicylic acid mediated signaling pathway	biological_process	2	1233	45	27306	0.332128	0.41708	0.984266	GWHGACDB003435; GWHGACDB007445
GO:0000902	cell morphogenesis	biological_process	2	1233	45	27306	0.332128	0.41708	0.984266	GWHGACDB032527; GWHGACDB032563
GO:0000287	magnesium ion binding	molecular_function	13	1233	271	27306	0.341331	0.428337	1.06235	GWHGACDB000770; GWHGACDB007926; GWHGACDB016667; GWHGACDB023977; GWHGACDB026271; GWHGACDB030030; GWHGACDB037987; GWHGACDB040263; GWHGACDB040554; GWHGACDB050635; GWHGACDB051783; GWHGACDB058915; GWHGACDB060908
GO:0006520	cellular amino acid metabolic process	biological_process	2	1233	46	27306	0.344637	0.429531	0.962869	GWHGACDB001624; GWHGACDB007853
GO:0010305	leaf vascular tissue pattern formation	biological_process	2	1233	46	27306	0.344637	0.429531	0.962869	GWHGACDB013947; GWHGACDB046220
GO:0071281	cellular response to iron ion	biological_process	2	1233	46	27306	0.344637	0.429531	0.962869	GWHGACDB016377; GWHGACDB056648
GO:0010267	production of ta-siRNAs involved in RNA interference	biological_process	1	1233	27	27306	0.346117	0.429531	0.820222	GWHGACDB008110
GO:0002239	response to oomycetes	biological_process	1	1233	27	27306	0.346117	0.429531	0.820222	GWHGACDB008350
GO:0006289	nucleotide-excision repair	biological_process	1	1233	27	27306	0.346117	0.429531	0.820222	GWHGACDB014531
GO:0034620	cellular response to unfolded protein	biological_process	1	1233	27	27306	0.346117	0.429531	0.820222	GWHGACDB014749
GO:0005544	calcium-dependent phospholipid binding	molecular_function	1	1233	27	27306	0.346117	0.429531	0.820222	GWHGACDB020204
GO:0010439	regulation of glucosinolate biosynthetic process	biological_process	1	1233	27	27306	0.346117	0.429531	0.820222	GWHGACDB027192
GO:0009636	response to toxic substance	biological_process	1	1233	27	27306	0.346117	0.429531	0.820222	GWHGACDB033626
GO:0034485	phosphatidylinositol-3,4,5-trisphosphate 5-phosphatase activity	molecular_function	1	1233	27	27306	0.346117	0.429531	0.820222	GWHGACDB033815
GO:0008519	ammonium transmembrane transporter activity	molecular_function	1	1233	27	27306	0.346117	0.429531	0.820222	GWHGACDB044706
GO:0071249	cellular response to nitrate	biological_process	1	1233	27	27306	0.346117	0.429531	0.820222	GWHGACDB048329
GO:0055075	potassium ion homeostasis	biological_process	1	1233	27	27306	0.346117	0.429531	0.820222	GWHGACDB055289
GO:0006366	transcription by RNA polymerase II	biological_process	1	1233	27	27306	0.346117	0.429531	0.820222	GWHGACDB062075
GO:0005771	multivesicular body	cellular_component	1	1233	27	27306	0.346117	0.429531	0.820222	GWHGACDB063860
GO:0006417	regulation of translation	biological_process	6	1233	127	27306	0.350026	0.434081	1.04627	GWHGACDB002860; GWHGACDB017499; GWHGACDB035106; GWHGACDB050626; GWHGACDB052268; GWHGACDB061047
GO:0007623	circadian rhythm	biological_process	8	1233	169	27306	0.354718	0.439596	1.04833	GWHGACDB019319; GWHGACDB019325; GWHGACDB019327; GWHGACDB031556; GWHGACDB041741; GWHGACDB057683; GWHGACDB058611; GWHGACDB065124
GO:0005747	mitochondrial respiratory chain complex I	cellular_component	2	1233	47	27306	0.357125	0.442272	0.942382	GWHGACDB024038; GWHGACDB030210
GO:0009414	response to water deprivation	biological_process	21	1233	445	27306	0.36177	0.44577	1.04509	GWHGACDB001464; GWHGACDB002690; GWHGACDB006381; GWHGACDB008343; GWHGACDB008800; GWHGACDB019269; GWHGACDB019721; GWHGACDB020213; GWHGACDB024666; GWHGACDB034547; GWHGACDB039358; GWHGACDB042206; GWHGACDB044314; GWHGACDB045060; GWHGACDB045511; GWHGACDB047309; GWHGACDB054401; GWHGACDB054403; GWHGACDB058815; GWHGACDB063367; GWHGACDB064802
GO:0006970	response to osmotic stress	biological_process	10	1233	212	27306	0.362189	0.44577	1.04462	GWHGACDB002690; GWHGACDB012281; GWHGACDB014911; GWHGACDB019269; GWHGACDB020188; GWHGACDB029039; GWHGACDB033660; GWHGACDB040506; GWHGACDB044314; GWHGACDB053760
GO:0005852	eukaryotic translation initiation factor 3 complex	cellular_component	1	1233	28	27306	0.362686	0.44577	0.790928	GWHGACDB007863
GO:0009864	induced systemic resistance, jasmonic acid mediated signaling pathway	biological_process	1	1233	28	27306	0.362686	0.44577	0.790928	GWHGACDB023124
GO:0015743	malate transport	biological_process	1	1233	28	27306	0.362686	0.44577	0.790928	GWHGACDB029099
GO:0010476	gibberellin mediated signaling pathway	biological_process	1	1233	28	27306	0.362686	0.44577	0.790928	GWHGACDB033218
GO:0048574	long-day photoperiodism, flowering	biological_process	1	1233	28	27306	0.362686	0.44577	0.790928	GWHGACDB038982
GO:0008408	3'-5' exonuclease activity	molecular_function	1	1233	28	27306	0.362686	0.44577	0.790928	GWHGACDB051783
GO:0048317	seed morphogenesis	biological_process	1	1233	28	27306	0.362686	0.44577	0.790928	GWHGACDB055603
GO:0080060	integument development	biological_process	1	1233	28	27306	0.362686	0.44577	0.790928	GWHGACDB055603
GO:0005623	cell	cellular_component	1	1233	28	27306	0.362686	0.44577	0.790928	GWHGACDB063459
GO:0006897	endocytosis	biological_process	6	1233	130	27306	0.372263	0.457228	1.02212	GWHGACDB016339; GWHGACDB022441; GWHGACDB035301; GWHGACDB050929; GWHGACDB051989; GWHGACDB056622
GO:0048364	root development	biological_process	12	1233	257	27306	0.377624	0.462761	1.03405	GWHGACDB008276; GWHGACDB008800; GWHGACDB010358; GWHGACDB012805; GWHGACDB026614; GWHGACDB042916; GWHGACDB043317; GWHGACDB046068; GWHGACDB046070; GWHGACDB048564; GWHGACDB051989; GWHGACDB060877
GO:0000003	reproduction	biological_process	1	1233	29	27306	0.379092	0.462761	0.763655	GWHGACDB007445
GO:0009870	defense response signaling pathway, resistance gene-dependent	biological_process	1	1233	29	27306	0.379092	0.462761	0.763655	GWHGACDB007445
GO:0055062	phosphate ion homeostasis	biological_process	1	1233	29	27306	0.379092	0.462761	0.763655	GWHGACDB010301
GO:0004012	phospholipid-translocating ATPase activity	molecular_function	1	1233	29	27306	0.379092	0.462761	0.763655	GWHGACDB016667
GO:0080142	regulation of salicylic acid biosynthetic process	biological_process	1	1233	29	27306	0.379092	0.462761	0.763655	GWHGACDB019381
GO:0005983	starch catabolic process	biological_process	1	1233	29	27306	0.379092	0.462761	0.763655	GWHGACDB019721
GO:0000462	maturation of SSU-rRNA from tricistronic rRNA transcript (SSU-rRNA, 5.8S rRNA, LSU-rRNA)	biological_process	1	1233	29	27306	0.379092	0.462761	0.763655	GWHGACDB033470
GO:0003714	transcription corepressor activity	molecular_function	1	1233	29	27306	0.379092	0.462761	0.763655	GWHGACDB054308
GO:0006886	intracellular protein transport	biological_process	16	1233	343	27306	0.381841	0.465346	1.03305	GWHGACDB000574; GWHGACDB003372; GWHGACDB015830; GWHGACDB018137; GWHGACDB018318; GWHGACDB019379; GWHGACDB039152; GWHGACDB039907; GWHGACDB043609; GWHGACDB044746; GWHGACDB045084; GWHGACDB047714; GWHGACDB049453; GWHGACDB050464; GWHGACDB058006; GWHGACDB059590
GO:0009615	response to virus	biological_process	2	1233	49	27306	0.381989	0.465346	0.903918	GWHGACDB002860; GWHGACDB061047
GO:0005694	chromosome	cellular_component	2	1233	49	27306	0.381989	0.465346	0.903918	GWHGACDB051783; GWHGACDB053040
GO:0009965	leaf morphogenesis	biological_process	5	1233	111	27306	0.386186	0.470139	0.997567	GWHGACDB007445; GWHGACDB043931; GWHGACDB043967; GWHGACDB047216; GWHGACDB053640
GO:0010411	xyloglucan metabolic process	biological_process	3	1233	70	27306	0.389588	0.473638	0.949114	GWHGACDB004596; GWHGACDB034733; GWHGACDB048745
GO:0008143	poly(A) binding	molecular_function	3	1233	70	27306	0.389588	0.473638	0.949114	GWHGACDB035106; GWHGACDB050626; GWHGACDB052268
GO:0009640	photomorphogenesis	biological_process	4	1233	91	27306	0.392951	0.476756	0.97345	GWHGACDB023124; GWHGACDB044166; GWHGACDB046690; GWHGACDB062341
GO:0015333	peptide:proton symporter activity	molecular_function	4	1233	91	27306	0.392951	0.476756	0.97345	GWHGACDB030575; GWHGACDB052420; GWHGACDB056359; GWHGACDB059095
GO:1904680	peptide transmembrane transporter activity	molecular_function	4	1233	91	27306	0.392951	0.476756	0.97345	GWHGACDB030575; GWHGACDB052420; GWHGACDB056359; GWHGACDB059095
GO:0010043	response to zinc ion	biological_process	1	1233	30	27306	0.395318	0.477365	0.7382	GWHGACDB005263
GO:2000031	regulation of salicylic acid mediated signaling pathway	biological_process	1	1233	30	27306	0.395318	0.477365	0.7382	GWHGACDB008350
GO:0007031	peroxisome organization	biological_process	1	1233	30	27306	0.395318	0.477365	0.7382	GWHGACDB011553
GO:0006541	glutamine metabolic process	biological_process	1	1233	30	27306	0.395318	0.477365	0.7382	GWHGACDB021612
GO:0051289	protein homotetramerization	biological_process	1	1233	30	27306	0.395318	0.477365	0.7382	GWHGACDB023169
GO:0072583	clathrin-dependent endocytosis	biological_process	1	1233	30	27306	0.395318	0.477365	0.7382	GWHGACDB040356
GO:0009641	shade avoidance	biological_process	1	1233	30	27306	0.395318	0.477365	0.7382	GWHGACDB042916
GO:0000325	plant-type vacuole	cellular_component	3	1233	71	27306	0.399897	0.482569	0.935746	GWHGACDB009876; GWHGACDB015997; GWHGACDB021156
GO:0043621	protein self-association	molecular_function	6	1233	134	27306	0.402014	0.484797	0.991611	GWHGACDB023967; GWHGACDB039336; GWHGACDB040506; GWHGACDB045985; GWHGACDB046551; GWHGACDB054513
GO:0009736	cytokinin-activated signaling pathway	biological_process	5	1233	113	27306	0.40243	0.484898	0.979911	GWHGACDB002690; GWHGACDB003575; GWHGACDB020271; GWHGACDB057367; GWHGACDB065124
GO:0009555	pollen development	biological_process	10	1233	219	27306	0.402638	0.484898	1.01123	GWHGACDB002697; GWHGACDB004448; GWHGACDB007445; GWHGACDB016191; GWHGACDB018339; GWHGACDB023915; GWHGACDB043806; GWHGACDB049443; GWHGACDB050992; GWHGACDB053839
GO:0006979	response to oxidative stress	biological_process	14	1233	305	27306	0.404689	0.487041	1.01654	GWHGACDB005263; GWHGACDB008117; GWHGACDB008190; GWHGACDB008800; GWHGACDB026839; GWHGACDB028382; GWHGACDB031279; GWHGACDB032920; GWHGACDB039975; GWHGACDB051783; GWHGACDB058030; GWHGACDB058789; GWHGACDB059786; GWHGACDB062207
GO:0019760	glucosinolate metabolic process	biological_process	2	1233	51	27306	0.40663	0.489047	0.86847	GWHGACDB025859; GWHGACDB042422
GO:0042538	hyperosmotic salinity response	biological_process	3	1233	72	27306	0.410175	0.491748	0.922749	GWHGACDB002925; GWHGACDB003435; GWHGACDB058290
GO:0001732	formation of cytoplasmic translation initiation complex	biological_process	1	1233	31	27306	0.411345	0.491748	0.714387	GWHGACDB007863
GO:0016282	eukaryotic 43S preinitiation complex	cellular_component	1	1233	31	27306	0.411345	0.491748	0.714387	GWHGACDB007863
GO:0038023	signaling receptor activity	molecular_function	1	1233	31	27306	0.411345	0.491748	0.714387	GWHGACDB030674
GO:0090351	seedling development	biological_process	1	1233	31	27306	0.411345	0.491748	0.714387	GWHGACDB031358
GO:0010015	root morphogenesis	biological_process	1	1233	31	27306	0.411345	0.491748	0.714387	GWHGACDB033660
GO:0072542	protein phosphatase activator activity	molecular_function	1	1233	31	27306	0.411345	0.491748	0.714387	GWHGACDB037210
GO:0010197	polar nucleus fusion	biological_process	1	1233	31	27306	0.411345	0.491748	0.714387	GWHGACDB041823
GO:0030234	enzyme regulator activity	molecular_function	1	1233	31	27306	0.411345	0.491748	0.714387	GWHGACDB053320
GO:0030154	cell differentiation	biological_process	14	1233	307	27306	0.414527	0.494891	1.00991	GWHGACDB003435; GWHGACDB006274; GWHGACDB010493; GWHGACDB012590; GWHGACDB012593; GWHGACDB022864; GWHGACDB025859; GWHGACDB030453; GWHGACDB033573; GWHGACDB034927; GWHGACDB046068; GWHGACDB047616; GWHGACDB051367; GWHGACDB058880
GO:0005874	microtubule	cellular_component	14	1233	307	27306	0.414527	0.494891	1.00991	GWHGACDB005382; GWHGACDB014993; GWHGACDB020385; GWHGACDB023139; GWHGACDB030783; GWHGACDB033740; GWHGACDB038817; GWHGACDB040997; GWHGACDB043013; GWHGACDB043388; GWHGACDB051356; GWHGACDB052115; GWHGACDB057533; GWHGACDB057596
GO:0000302	response to reactive oxygen species	biological_process	2	1233	52	27306	0.418842	0.499377	0.851769	GWHGACDB008800; GWHGACDB057496
GO:0048471	perinuclear region of cytoplasm	cellular_component	2	1233	52	27306	0.418842	0.499377	0.851769	GWHGACDB015992; GWHGACDB057515
GO:0030145	manganese ion binding	molecular_function	4	1233	94	27306	0.419971	0.500391	0.942382	GWHGACDB018045; GWHGACDB042339; GWHGACDB051438; GWHGACDB051783
GO:0009740	gibberellic acid mediated signaling pathway	biological_process	5	1233	116	27306	0.426732	0.50727	0.954568	GWHGACDB003435; GWHGACDB026705; GWHGACDB038982; GWHGACDB046836; GWHGACDB063459
GO:0009959	negative gravitropism	biological_process	1	1233	32	27306	0.427159	0.50727	0.692062	GWHGACDB004578
GO:0003824	catalytic activity	molecular_function	1	1233	32	27306	0.427159	0.50727	0.692062	GWHGACDB029693
GO:0019538	protein metabolic process	biological_process	1	1233	32	27306	0.427159	0.50727	0.692062	GWHGACDB031358
GO:0004725	protein tyrosine phosphatase activity	molecular_function	1	1233	32	27306	0.427159	0.50727	0.692062	GWHGACDB035432
GO:0005819	spindle	cellular_component	4	1233	96	27306	0.437871	0.519645	0.922749	GWHGACDB000797; GWHGACDB020385; GWHGACDB043013; GWHGACDB057596
GO:0006888	ER to Golgi vesicle-mediated transport	biological_process	6	1233	139	27306	0.439123	0.520787	0.955942	GWHGACDB015830; GWHGACDB023946; GWHGACDB039152; GWHGACDB043609; GWHGACDB047714; GWHGACDB059590
GO:0031347	regulation of defense response	biological_process	3	1233	75	27306	0.440763	0.522385	0.885839	GWHGACDB033262; GWHGACDB034748; GWHGACDB054275
GO:0051787	misfolded protein binding	molecular_function	1	1233	33	27306	0.442747	0.523655	0.67109	GWHGACDB014749
GO:0030515	snoRNA binding	molecular_function	1	1233	33	27306	0.442747	0.523655	0.67109	GWHGACDB033470
GO:0008540	proteasome regulatory particle, base subcomplex	cellular_component	1	1233	33	27306	0.442747	0.523655	0.67109	GWHGACDB056891
GO:0015706	nitrate transport	biological_process	2	1233	54	27306	0.443003	0.523655	0.820222	GWHGACDB048329; GWHGACDB055289
GO:0009926	auxin polar transport	biological_process	4	1233	97	27306	0.446774	0.527765	0.913237	GWHGACDB008276; GWHGACDB026658; GWHGACDB042916; GWHGACDB050992
GO:0009737	response to abscisic acid	biological_process	30	1233	664	27306	0.450301	0.53158	1.00057	GWHGACDB002860; GWHGACDB003435; GWHGACDB008059; GWHGACDB008800; GWHGACDB012805; GWHGACDB014911; GWHGACDB016377; GWHGACDB023169; GWHGACDB026186; GWHGACDB026549; GWHGACDB026614; GWHGACDB032814; GWHGACDB033591; GWHGACDB033660; GWHGACDB034547; GWHGACDB034927; GWHGACDB041763; GWHGACDB042206; GWHGACDB042422; GWHGACDB044986; GWHGACDB045060; GWHGACDB045511; GWHGACDB047309; GWHGACDB053249; GWHGACDB053456;…
GO:0030136	clathrin-coated vesicle	cellular_component	2	1233	55	27306	0.454935	0.53564	0.805309	GWHGACDB022441; GWHGACDB056622
GO:0048653	anther development	biological_process	2	1233	55	27306	0.454935	0.53564	0.805309	GWHGACDB033048; GWHGACDB049443
GO:0031418	L-ascorbic acid binding	molecular_function	2	1233	55	27306	0.454935	0.53564	0.805309	GWHGACDB033562; GWHGACDB050947
GO:0005992	trehalose biosynthetic process	biological_process	2	1233	55	27306	0.454935	0.53564	0.805309	GWHGACDB039113; GWHGACDB043589
GO:0017137	Rab GTPase binding	molecular_function	1	1233	34	27306	0.458096	0.537244	0.651353	GWHGACDB018318
GO:0009532	plastid stroma	cellular_component	1	1233	34	27306	0.458096	0.537244	0.651353	GWHGACDB023967
GO:0010020	chloroplast fission	biological_process	1	1233	34	27306	0.458096	0.537244	0.651353	GWHGACDB023967
GO:0010629	negative regulation of gene expression	biological_process	1	1233	34	27306	0.458096	0.537244	0.651353	GWHGACDB033218
GO:0010214	seed coat development	biological_process	1	1233	34	27306	0.458096	0.537244	0.651353	GWHGACDB046068
GO:0009881	photoreceptor activity	molecular_function	1	1233	34	27306	0.458096	0.537244	0.651353	GWHGACDB061959
GO:0043231	intracellular membrane-bounded organelle	cellular_component	7	1233	164	27306	0.462998	0.542637	0.945255	GWHGACDB003475; GWHGACDB018275; GWHGACDB018281; GWHGACDB033626; GWHGACDB050599; GWHGACDB057555; GWHGACDB058815
GO:0045735	nutrient reservoir activity	molecular_function	4	1233	99	27306	0.464468	0.544005	0.894787	GWHGACDB002929; GWHGACDB015997; GWHGACDB044053; GWHGACDB051438
GO:0033290	eukaryotic 48S preinitiation complex	cellular_component	1	1233	35	27306	0.473197	0.553143	0.632742	GWHGACDB007863
GO:0040029	regulation of gene expression, epigenetic	biological_process	1	1233	35	27306	0.473197	0.553143	0.632742	GWHGACDB015152
GO:0004439	phosphatidylinositol-4,5-bisphosphate 5-phosphatase activity	molecular_function	1	1233	35	27306	0.473197	0.553143	0.632742	GWHGACDB033815
GO:0071949	FAD binding	molecular_function	5	1233	122	27306	0.474796	0.55465	0.907622	GWHGACDB015861; GWHGACDB033066; GWHGACDB044314; GWHGACDB056898; GWHGACDB062559
GO:0016036	cellular response to phosphate starvation	biological_process	6	1233	144	27306	0.475856	0.555527	0.922749	GWHGACDB016377; GWHGACDB019695; GWHGACDB048763; GWHGACDB050464; GWHGACDB053859; GWHGACDB060722
GO:0048510	regulation of timing of transition from vegetative to reproductive phase	biological_process	2	1233	57	27306	0.478468	0.557134	0.777052	GWHGACDB008917; GWHGACDB056648
GO:0008171	O-methyltransferase activity	molecular_function	2	1233	57	27306	0.478468	0.557134	0.777052	GWHGACDB020626; GWHGACDB023183
GO:0000122	negative regulation of transcription by RNA polymerase II	biological_process	2	1233	57	27306	0.478468	0.557134	0.777052	GWHGACDB054308; GWHGACDB060959
GO:0015031	protein transport	biological_process	18	1233	408	27306	0.478477	0.557134	0.977029	GWHGACDB011064; GWHGACDB012547; GWHGACDB013710; GWHGACDB016874; GWHGACDB021259; GWHGACDB027661; GWHGACDB032814; GWHGACDB041763; GWHGACDB042508; GWHGACDB042582; GWHGACDB050013; GWHGACDB051989; GWHGACDB053488; GWHGACDB057904; GWHGACDB057941; GWHGACDB058191; GWHGACDB061005; GWHGACDB064229
GO:0005871	kinesin complex	cellular_component	4	1233	101	27306	0.481989	0.56086	0.877069	GWHGACDB014993; GWHGACDB038817; GWHGACDB043388; GWHGACDB057596
GO:0016301	kinase activity	molecular_function	7	1233	167	27306	0.483388	0.562123	0.928275	GWHGACDB008350; GWHGACDB018589; GWHGACDB033159; GWHGACDB037987; GWHGACDB050635; GWHGACDB058915; GWHGACDB060981
GO:0009651	response to salt stress	biological_process	31	1233	696	27306	0.484029	0.562503	0.986387	GWHGACDB001572; GWHGACDB002690; GWHGACDB003670; GWHGACDB005597; GWHGACDB007926; GWHGACDB008333; GWHGACDB008343; GWHGACDB010958; GWHGACDB011672; GWHGACDB011675; GWHGACDB016524; GWHGACDB018339; GWHGACDB018589; GWHGACDB024666; GWHGACDB026549; GWHGACDB026657; GWHGACDB030674; GWHGACDB037984; GWHGACDB038256; GWHGACDB041763; GWHGACDB041823; GWHGACDB041835; GWHGACDB044986; GWHGACDB045060; GWHGACDB053676;…
GO:0006995	cellular response to nitrogen starvation	biological_process	1	1233	36	27306	0.48804	0.566063	0.615166	GWHGACDB020213
GO:0042177	negative regulation of protein catabolic process	biological_process	1	1233	36	27306	0.48804	0.566063	0.615166	GWHGACDB046916
GO:0019898	extrinsic component of membrane	cellular_component	1	1233	36	27306	0.48804	0.566063	0.615166	GWHGACDB059590
GO:0009408	response to heat	biological_process	9	1233	214	27306	0.501577	0.580716	0.931373	GWHGACDB002223; GWHGACDB008343; GWHGACDB008540; GWHGACDB014749; GWHGACDB015992; GWHGACDB018589; GWHGACDB033660; GWHGACDB053462; GWHGACDB053760
GO:0016571	histone methylation	biological_process	1	1233	37	27306	0.502618	0.580716	0.59854	GWHGACDB015152
GO:0048278	vesicle docking	biological_process	1	1233	37	27306	0.502618	0.580716	0.59854	GWHGACDB019379
GO:0015250	water channel activity	molecular_function	1	1233	37	27306	0.502618	0.580716	0.59854	GWHGACDB042206
GO:0006904	vesicle docking involved in exocytosis	biological_process	1	1233	37	27306	0.502618	0.580716	0.59854	GWHGACDB061005
GO:0000049	tRNA binding	molecular_function	1	1233	37	27306	0.502618	0.580716	0.59854	GWHGACDB064067
GO:0009707	chloroplast outer membrane	cellular_component	3	1233	82	27306	0.51001	0.588878	0.810219	GWHGACDB019037; GWHGACDB038048; GWHGACDB057364
GO:0015991	ATP hydrolysis coupled proton transport	biological_process	2	1233	60	27306	0.512839	0.591382	0.7382	GWHGACDB003523; GWHGACDB015997
GO:0050897	cobalt ion binding	molecular_function	2	1233	60	27306	0.512839	0.591382	0.7382	GWHGACDB026839; GWHGACDB038256
GO:0008643	carbohydrate transport	biological_process	4	1233	105	27306	0.516401	0.59418	0.843657	GWHGACDB001232; GWHGACDB014879; GWHGACDB019387; GWHGACDB057637
GO:0048268	clathrin coat assembly	biological_process	1	1233	38	27306	0.516924	0.59418	0.582789	GWHGACDB022441
GO:0005089	Rho guanyl-nucleotide exchange factor activity	molecular_function	1	1233	38	27306	0.516924	0.59418	0.582789	GWHGACDB048564
GO:0006885	regulation of pH	biological_process	1	1233	38	27306	0.516924	0.59418	0.582789	GWHGACDB050731
GO:0007131	reciprocal meiotic recombination	biological_process	1	1233	38	27306	0.516924	0.59418	0.582789	GWHGACDB060068
GO:0009409	response to cold	biological_process	18	1233	417	27306	0.517255	0.59418	0.955942	GWHGACDB000884; GWHGACDB002690; GWHGACDB008800; GWHGACDB018339; GWHGACDB018589; GWHGACDB020173; GWHGACDB020174; GWHGACDB020177; GWHGACDB021095; GWHGACDB026549; GWHGACDB032449; GWHGACDB034961; GWHGACDB041741; GWHGACDB041835; GWHGACDB044986; GWHGACDB052466; GWHGACDB053760; GWHGACDB057011
GO:0048316	seed development	biological_process	3	1233	83	27306	0.519592	0.596483	0.800457	GWHGACDB017838; GWHGACDB026779; GWHGACDB035047
GO:0020037	heme binding	molecular_function	27	1233	618	27306	0.520382	0.597007	0.967543	GWHGACDB000646; GWHGACDB008117; GWHGACDB008190; GWHGACDB015223; GWHGACDB015395; GWHGACDB016123; GWHGACDB021564; GWHGACDB024877; GWHGACDB025302; GWHGACDB026861; GWHGACDB028382; GWHGACDB029052; GWHGACDB031279; GWHGACDB033048; GWHGACDB034852; GWHGACDB039975; GWHGACDB042744; GWHGACDB048575; GWHGACDB051167; GWHGACDB052265; GWHGACDB053258; GWHGACDB053594; GWHGACDB053611; GWHGACDB057545; GWHGACDB058789;…
GO:0010051	xylem and phloem pattern formation	biological_process	2	1233	61	27306	0.524026	0.600418	0.726098	GWHGACDB000969; GWHGACDB051989
GO:0006635	fatty acid beta-oxidation	biological_process	2	1233	61	27306	0.524026	0.600418	0.726098	GWHGACDB002689; GWHGACDB015861
GO:0008559	xenobiotic transmembrane transporting ATPase activity	molecular_function	1	1233	39	27306	0.530954	0.606418	0.567846	GWHGACDB009876
GO:0048511	rhythmic process	biological_process	1	1233	39	27306	0.530954	0.606418	0.567846	GWHGACDB028382
GO:0004521	endoribonuclease activity	molecular_function	1	1233	39	27306	0.530954	0.606418	0.567846	GWHGACDB048763
GO:0045995	regulation of embryonic development	biological_process	1	1233	39	27306	0.530954	0.606418	0.567846	GWHGACDB055603
GO:0043424	protein histidine kinase binding	molecular_function	1	1233	39	27306	0.530954	0.606418	0.567846	GWHGACDB057367
GO:0009553	embryo sac development	biological_process	3	1233	85	27306	0.538484	0.614627	0.781623	GWHGACDB018339; GWHGACDB030027; GWHGACDB061480
GO:0010072	primary shoot apical meristem specification	biological_process	1	1233	40	27306	0.544703	0.620145	0.55365	GWHGACDB005477
GO:0009814	defense response, incompatible interaction	biological_process	1	1233	40	27306	0.544703	0.620145	0.55365	GWHGACDB008350
GO:0010193	response to ozone	biological_process	1	1233	40	27306	0.544703	0.620145	0.55365	GWHGACDB023124
GO:0006401	RNA catabolic process	biological_process	1	1233	40	27306	0.544703	0.620145	0.55365	GWHGACDB048763
GO:0002237	response to molecule of bacterial origin	biological_process	2	1233	63	27306	0.545967	0.621189	0.703047	GWHGACDB001711; GWHGACDB008350
GO:0019005	SCF ubiquitin ligase complex	cellular_component	3	1233	86	27306	0.547788	0.62247	0.772534	GWHGACDB005923; GWHGACDB014252; GWHGACDB058252
GO:0031146	SCF-dependent proteasomal ubiquitin-dependent protein catabolic process	biological_process	3	1233	86	27306	0.547788	0.62247	0.772534	GWHGACDB005923; GWHGACDB014252; GWHGACDB058252
GO:0004672	protein kinase activity	molecular_function	9	1233	222	27306	0.548592	0.622989	0.89781	GWHGACDB012281; GWHGACDB014911; GWHGACDB018589; GWHGACDB019510; GWHGACDB020213; GWHGACDB029039; GWHGACDB041830; GWHGACDB048509; GWHGACDB057498
GO:0048038	quinone binding	molecular_function	2	1233	64	27306	0.556713	0.631811	0.692062	GWHGACDB027111; GWHGACDB061722
GO:0000775	chromosome, centromeric region	cellular_component	1	1233	41	27306	0.558168	0.632261	0.540146	GWHGACDB015152
GO:0001228	DNA-binding transcription activator activity, RNA polymerase II-specific	molecular_function	1	1233	41	27306	0.558168	0.632261	0.540146	GWHGACDB033262
GO:0009944	polarity specification of adaxial/abaxial axis	biological_process	1	1233	41	27306	0.558168	0.632261	0.540146	GWHGACDB052138
GO:0005777	peroxisome	cellular_component	10	1233	247	27306	0.562027	0.63623	0.896599	GWHGACDB002689; GWHGACDB008499; GWHGACDB011553; GWHGACDB015861; GWHGACDB017677; GWHGACDB019384; GWHGACDB027951; GWHGACDB039371; GWHGACDB044611; GWHGACDB062681
GO:0009637	response to blue light	biological_process	2	1233	65	27306	0.567305	0.6418	0.681415	GWHGACDB012805; GWHGACDB026614
GO:0009579	thylakoid	cellular_component	6	1233	157	27306	0.567676	0.641815	0.846343	GWHGACDB007926; GWHGACDB008059; GWHGACDB016572; GWHGACDB032438; GWHGACDB052466; GWHGACDB055407
GO:0006749	glutathione metabolic process	biological_process	1	1233	42	27306	0.571346	0.644337	0.527285	GWHGACDB003670
GO:0005778	peroxisomal membrane	cellular_component	1	1233	42	27306	0.571346	0.644337	0.527285	GWHGACDB011553
GO:0009695	jasmonic acid biosynthetic process	biological_process	1	1233	42	27306	0.571346	0.644337	0.527285	GWHGACDB038424
GO:0010027	thylakoid membrane organization	biological_process	1	1233	42	27306	0.571346	0.644337	0.527285	GWHGACDB047728
GO:0006457	protein folding	biological_process	6	1233	158	27306	0.574439	0.647418	0.840987	GWHGACDB008343; GWHGACDB016000; GWHGACDB016056; GWHGACDB045589; GWHGACDB053288; GWHGACDB064229
GO:0004497	monooxygenase activity	molecular_function	12	1233	295	27306	0.575713	0.648447	0.900854	GWHGACDB015223; GWHGACDB015395; GWHGACDB025302; GWHGACDB026271; GWHGACDB048575; GWHGACDB052265; GWHGACDB053258; GWHGACDB053594; GWHGACDB053611; GWHGACDB057545; GWHGACDB065029; GWHGACDB065698
GO:0005770	late endosome	cellular_component	2	1233	66	27306	0.57774	0.649912	0.67109	GWHGACDB033660; GWHGACDB050731
GO:0019722	calcium-mediated signaling	biological_process	2	1233	66	27306	0.57774	0.649912	0.67109	GWHGACDB050101; GWHGACDB053320
GO:0006816	calcium ion transport	biological_process	1	1233	43	27306	0.584236	0.655985	0.515023	GWHGACDB005970
GO:0005764	lysosome	cellular_component	1	1233	43	27306	0.584236	0.655985	0.515023	GWHGACDB042415
GO:0016597	amino acid binding	molecular_function	1	1233	43	27306	0.584236	0.655985	0.515023	GWHGACDB053456
GO:0004252	serine-type endopeptidase activity	molecular_function	7	1233	183	27306	0.587662	0.658988	0.847114	GWHGACDB001549; GWHGACDB013726; GWHGACDB014970; GWHGACDB043546; GWHGACDB055242; GWHGACDB060514; GWHGACDB062811
GO:0006357	regulation of transcription by RNA polymerase II	biological_process	2	1233	67	27306	0.588015	0.658988	0.661074	GWHGACDB014531; GWHGACDB063108
GO:0010114	response to red light	biological_process	2	1233	67	27306	0.588015	0.658988	0.661074	GWHGACDB020213; GWHGACDB025302
GO:0005759	mitochondrial matrix	cellular_component	4	1233	114	27306	0.589945	0.660738	0.777052	GWHGACDB008540; GWHGACDB038256; GWHGACDB042871; GWHGACDB053778
GO:0009058	biosynthetic process	biological_process	1	1233	44	27306	0.596837	0.666376	0.503318	GWHGACDB001294
GO:0005345	purine nucleobase transmembrane transporter activity	molecular_function	1	1233	44	27306	0.596837	0.666376	0.503318	GWHGACDB004590
GO:0006863	purine nucleobase transport	biological_process	1	1233	44	27306	0.596837	0.666376	0.503318	GWHGACDB004590
GO:0008219	cell death	biological_process	1	1233	44	27306	0.596837	0.666376	0.503318	GWHGACDB032612
GO:0006334	nucleosome assembly	biological_process	1	1233	44	27306	0.596837	0.666376	0.503318	GWHGACDB056611
GO:0042546	cell wall biogenesis	biological_process	2	1233	68	27306	0.598127	0.6674	0.651353	GWHGACDB008471; GWHGACDB045084
GO:0008017	microtubule binding	molecular_function	9	1233	231	27306	0.599341	0.668337	0.862831	GWHGACDB005382; GWHGACDB012613; GWHGACDB014993; GWHGACDB020385; GWHGACDB023139; GWHGACDB038817; GWHGACDB043013; GWHGACDB043388; GWHGACDB057596
GO:0045893	positive regulation of transcription, DNA-templated	biological_process	19	1233	461	27306	0.605287	0.673874	0.912741	GWHGACDB006274; GWHGACDB010493; GWHGACDB021095; GWHGACDB021976; GWHGACDB021977; GWHGACDB023169; GWHGACDB023546; GWHGACDB029704; GWHGACDB031556; GWHGACDB032972; GWHGACDB034961; GWHGACDB044986; GWHGACDB051686; GWHGACDB053249; GWHGACDB054817; GWHGACDB055603; GWHGACDB055609; GWHGACDB058611; GWHGACDB058880
GO:0003777	microtubule motor activity	molecular_function	4	1233	116	27306	0.605434	0.673874	0.763655	GWHGACDB014993; GWHGACDB038817; GWHGACDB043388; GWHGACDB057596
GO:0007018	microtubule-based movement	biological_process	4	1233	116	27306	0.605434	0.673874	0.763655	GWHGACDB014993; GWHGACDB038817; GWHGACDB043388; GWHGACDB057596
GO:0009658	chloroplast organization	biological_process	7	1233	186	27306	0.606086	0.674181	0.833451	GWHGACDB020213; GWHGACDB023967; GWHGACDB028273; GWHGACDB032147; GWHGACDB037984; GWHGACDB050451; GWHGACDB057679
GO:0010286	heat acclimation	biological_process	1	1233	45	27306	0.60915	0.677169	0.492133	GWHGACDB053462
GO:0005622	intracellular	cellular_component	5	1233	141	27306	0.616575	0.684998	0.785319	GWHGACDB042508; GWHGACDB050013; GWHGACDB050101; GWHGACDB053760; GWHGACDB061959
GO:0031098	stress-activated protein kinase signaling cascade	biological_process	2	1233	70	27306	0.617859	0.685575	0.632742	GWHGACDB014911; GWHGACDB059316
GO:0003899	DNA-directed 5'-3' RNA polymerase activity	molecular_function	2	1233	70	27306	0.617859	0.685575	0.632742	GWHGACDB042902; GWHGACDB062075
GO:0010119	regulation of stomatal movement	biological_process	3	1233	94	27306	0.618447	0.685803	0.706787	GWHGACDB023124; GWHGACDB030153; GWHGACDB046068
GO:0071472	cellular response to salt stress	biological_process	1	1233	46	27306	0.621173	0.687549	0.481434	GWHGACDB002690
GO:0010494	cytoplasmic stress granule	cellular_component	1	1233	46	27306	0.621173	0.687549	0.481434	GWHGACDB009001
GO:0061631	ubiquitin conjugating enzyme activity	molecular_function	1	1233	46	27306	0.621173	0.687549	0.481434	GWHGACDB044223
GO:0006629	lipid metabolic process	biological_process	3	1233	95	27306	0.626777	0.693324	0.699347	GWHGACDB033672; GWHGACDB050464; GWHGACDB058585
GO:0015986	ATP synthesis coupled proton transport	biological_process	2	1233	71	27306	0.627475	0.693668	0.623831	GWHGACDB007846; GWHGACDB015997
GO:0052544	defense response by callose deposition in cell wall	biological_process	1	1233	47	27306	0.632908	0.698812	0.471191	GWHGACDB007445
GO:0030422	production of siRNA involved in RNA interference	biological_process	1	1233	47	27306	0.632908	0.698812	0.471191	GWHGACDB008110
GO:0016705	oxidoreductase activity, acting on paired donors, with incorporation or reduction of molecular oxygen	molecular_function	9	1233	238	27306	0.636855	0.702736	0.837453	GWHGACDB015223; GWHGACDB015395; GWHGACDB034852; GWHGACDB048575; GWHGACDB052265; GWHGACDB053611; GWHGACDB057545; GWHGACDB065029; GWHGACDB065698
GO:0010228	vegetative to reproductive phase transition of meristem	biological_process	4	1233	121	27306	0.642643	0.708687	0.732099	GWHGACDB003055; GWHGACDB005218; GWHGACDB032612; GWHGACDB041835
GO:0004566	beta-glucuronidase activity	molecular_function	1	1233	48	27306	0.644357	0.71014	0.461375	GWHGACDB030619
GO:0023014	signal transduction by protein phosphorylation	biological_process	2	1233	73	27306	0.646202	0.711298	0.606739	GWHGACDB014911; GWHGACDB059316
GO:0009911	positive regulation of flower development	biological_process	2	1233	73	27306	0.646202	0.711298	0.606739	GWHGACDB015223; GWHGACDB065698
GO:0022627	cytosolic small ribosomal subunit	cellular_component	3	1233	98	27306	0.651062	0.715769	0.677938	GWHGACDB004929; GWHGACDB015957; GWHGACDB026665
GO:0009835	fruit ripening	biological_process	3	1233	98	27306	0.651062	0.715769	0.677938	GWHGACDB012806; GWHGACDB022102; GWHGACDB052201
GO:0018024	histone-lysine N-methyltransferase activity	molecular_function	1	1233	49	27306	0.655522	0.718908	0.451959	GWHGACDB015152
GO:0006974	cellular response to DNA damage stimulus	biological_process	1	1233	49	27306	0.655522	0.718908	0.451959	GWHGACDB020831
GO:0000724	double-strand break repair via homologous recombination	biological_process	1	1233	49	27306	0.655522	0.718908	0.451959	GWHGACDB051783
GO:0046854	phosphatidylinositol phosphorylation	biological_process	1	1233	49	27306	0.655522	0.718908	0.451959	GWHGACDB057011
GO:0034605	cellular response to heat	biological_process	3	1233	99	27306	0.658919	0.722191	0.67109	GWHGACDB014749; GWHGACDB018331; GWHGACDB035187
GO:0003682	chromatin binding	molecular_function	4	1233	124	27306	0.663886	0.72719	0.714387	GWHGACDB004448; GWHGACDB031486; GWHGACDB040506; GWHGACDB051783
GO:0009733	response to auxin	biological_process	15	1233	384	27306	0.664828	0.727282	0.865078	GWHGACDB005934; GWHGACDB013947; GWHGACDB015522; GWHGACDB015523; GWHGACDB023124; GWHGACDB037808; GWHGACDB041599; GWHGACDB042430; GWHGACDB042742; GWHGACDB046068; GWHGACDB046070; GWHGACDB046220; GWHGACDB046938; GWHGACDB053676; GWHGACDB063109
GO:0030276	clathrin binding	molecular_function	1	1233	50	27306	0.666404	0.727282	0.44292	GWHGACDB022441
GO:0009825	multidimensional cell growth	biological_process	1	1233	50	27306	0.666404	0.727282	0.44292	GWHGACDB032563
GO:0032040	small-subunit processome	cellular_component	1	1233	50	27306	0.666404	0.727282	0.44292	GWHGACDB033470
GO:0009817	defense response to fungus, incompatible interaction	biological_process	1	1233	50	27306	0.666404	0.727282	0.44292	GWHGACDB052598
GO:0000785	chromatin	cellular_component	1	1233	50	27306	0.666404	0.727282	0.44292	GWHGACDB054308
GO:0010090	trichome morphogenesis	biological_process	2	1233	76	27306	0.67302	0.733609	0.582789	GWHGACDB032563; GWHGACDB039358
GO:0070469	respiratory chain	cellular_component	2	1233	76	27306	0.67302	0.733609	0.582789	GWHGACDB061722; GWHGACDB061829
GO:0006486	protein glycosylation	biological_process	5	1233	150	27306	0.675636	0.735271	0.7382	GWHGACDB005597; GWHGACDB030608; GWHGACDB040815; GWHGACDB050041; GWHGACDB063944
GO:0035251	UDP-glucosyltransferase activity	molecular_function	1	1233	51	27306	0.677008	0.735271	0.434235	GWHGACDB003475
GO:0009631	cold acclimation	biological_process	1	1233	51	27306	0.677008	0.735271	0.434235	GWHGACDB009001
GO:0015299	solute:proton antiporter activity	molecular_function	1	1233	51	27306	0.677008	0.735271	0.434235	GWHGACDB050731
GO:0005813	centrosome	cellular_component	1	1233	51	27306	0.677008	0.735271	0.434235	GWHGACDB051783
GO:0000155	phosphorelay sensor kinase activity	molecular_function	1	1233	51	27306	0.677008	0.735271	0.434235	GWHGACDB061959
GO:0016192	vesicle-mediated transport	biological_process	6	1233	176	27306	0.686496	0.743333	0.754977	GWHGACDB012547; GWHGACDB018318; GWHGACDB032814; GWHGACDB042582; GWHGACDB051989; GWHGACDB061003
GO:1900426	positive regulation of defense response to bacterium	biological_process	1	1233	52	27306	0.687334	0.743333	0.425884	GWHGACDB001711
GO:0004709	MAP kinase kinase kinase activity	molecular_function	1	1233	52	27306	0.687334	0.743333	0.425884	GWHGACDB014911
GO:0043622	cortical microtubule organization	biological_process	1	1233	52	27306	0.687334	0.743333	0.425884	GWHGACDB022108
GO:0000027	ribosomal large subunit assembly	biological_process	1	1233	52	27306	0.687334	0.743333	0.425884	GWHGACDB032253
GO:0000159	protein phosphatase type 2A complex	cellular_component	1	1233	52	27306	0.687334	0.743333	0.425884	GWHGACDB037210
GO:0031625	ubiquitin protein ligase binding	molecular_function	1	1233	52	27306	0.687334	0.743333	0.425884	GWHGACDB061049
GO:0009867	jasmonic acid mediated signaling pathway	biological_process	3	1233	103	27306	0.689136	0.744832	0.645029	GWHGACDB003435; GWHGACDB027111; GWHGACDB053611
GO:0032147	activation of protein kinase activity	biological_process	2	1233	78	27306	0.69005	0.745371	0.567846	GWHGACDB014911; GWHGACDB059316
GO:0009535	chloroplast thylakoid membrane	cellular_component	17	1233	439	27306	0.696242	0.751606	0.857589	GWHGACDB000541; GWHGACDB008031; GWHGACDB016191; GWHGACDB016572; GWHGACDB017782; GWHGACDB023967; GWHGACDB026267; GWHGACDB026278; GWHGACDB032438; GWHGACDB037942; GWHGACDB042095; GWHGACDB045119; GWHGACDB047728; GWHGACDB052466; GWHGACDB055407; GWHGACDB056956; GWHGACDB057683
GO:0005262	calcium channel activity	molecular_function	1	1233	53	27306	0.697388	0.752389	0.417849	GWHGACDB053641
GO:0008137	NADH dehydrogenase (ubiquinone) activity	molecular_function	3	1233	105	27306	0.703514	0.758438	0.632742	GWHGACDB030210; GWHGACDB061722; GWHGACDB061829
GO:0045087	innate immune response	biological_process	4	1233	130	27306	0.70384	0.758438	0.681415	GWHGACDB012281; GWHGACDB029039; GWHGACDB036333; GWHGACDB051551
GO:0046933	proton-transporting ATP synthase activity, rotational mechanism	molecular_function	1	1233	55	27306	0.71669	0.77182	0.402654	GWHGACDB007846
GO:0019900	kinase binding	molecular_function	2	1233	82	27306	0.722089	0.777167	0.540146	GWHGACDB017944; GWHGACDB023169
GO:0009816	defense response to bacterium, incompatible interaction	biological_process	1	1233	56	27306	0.725947	0.780382	0.395464	GWHGACDB004879
GO:0004568	chitinase activity	molecular_function	1	1233	56	27306	0.725947	0.780382	0.395464	GWHGACDB060955
GO:0045454	cell redox homeostasis	biological_process	5	1233	159	27306	0.72851	0.782265	0.696415	GWHGACDB023737; GWHGACDB023946; GWHGACDB044490; GWHGACDB050837; GWHGACDB063459
GO:0000977	RNA polymerase II regulatory region sequence-specific DNA binding	molecular_function	4	1233	134	27306	0.728571	0.782265	0.661074	GWHGACDB002697; GWHGACDB032331; GWHGACDB056407; GWHGACDB059546
GO:0009617	response to bacterium	biological_process	5	1233	160	27306	0.733992	0.787613	0.692062	GWHGACDB001584; GWHGACDB001711; GWHGACDB013096; GWHGACDB014974; GWHGACDB037985
GO:0004364	glutathione transferase activity	molecular_function	1	1233	57	27306	0.734946	0.788165	0.388526	GWHGACDB003670
GO:0001666	response to hypoxia	biological_process	1	1233	58	27306	0.743692	0.796633	0.381827	GWHGACDB056648
GO:0009742	brassinosteroid mediated signaling pathway	biological_process	3	1233	111	27306	0.743732	0.796633	0.59854	GWHGACDB016000; GWHGACDB026549; GWHGACDB037210
GO:0031348	negative regulation of defense response	biological_process	2	1233	85	27306	0.744379	0.796849	0.521082	GWHGACDB023124; GWHGACDB046916
GO:0009524	phragmoplast	cellular_component	6	1233	187	27306	0.744823	0.796849	0.710566	GWHGACDB000797; GWHGACDB016122; GWHGACDB020385; GWHGACDB043013; GWHGACDB051989; GWHGACDB057515
GO:0010008	endosome membrane	cellular_component	5	1233	164	27306	0.75513	0.807395	0.675182	GWHGACDB008963; GWHGACDB013710; GWHGACDB045084; GWHGACDB057897; GWHGACDB063064
GO:0009739	response to gibberellin	biological_process	6	1233	193	27306	0.773213	0.826017	0.688476	GWHGACDB003435; GWHGACDB026705; GWHGACDB033218; GWHGACDB046836; GWHGACDB053676; GWHGACDB063459
GO:0003743	translation initiation factor activity	molecular_function	4	1233	142	27306	0.773469	0.826017	0.623831	GWHGACDB002860; GWHGACDB007863; GWHGACDB017499; GWHGACDB061047
GO:0009909	regulation of flower development	biological_process	3	1233	117	27306	0.779656	0.832128	0.567846	GWHGACDB002697; GWHGACDB008917; GWHGACDB019780
GO:0003690	double-stranded DNA binding	molecular_function	1	1233	63	27306	0.783787	0.835045	0.351524	GWHGACDB020831
GO:0005765	lysosomal membrane	cellular_component	1	1233	63	27306	0.783787	0.835045	0.351524	GWHGACDB030619
GO:0000911	cytokinesis by cell plate formation	biological_process	1	1233	63	27306	0.783787	0.835045	0.351524	GWHGACDB032814
GO:0005737	cytoplasm	cellular_component	156	1233	3673	27306	0.78686	0.837821	0.940586	GWHGACDB000025; GWHGACDB000725; GWHGACDB001772; GWHGACDB002493; GWHGACDB002987; GWHGACDB003135; GWHGACDB003444; GWHGACDB003670; GWHGACDB004636; GWHGACDB004879; GWHGACDB005382; GWHGACDB005630; GWHGACDB005951; GWHGACDB006497; GWHGACDB008110; GWHGACDB008442; GWHGACDB008535; GWHGACDB009001; GWHGACDB010358; GWHGACDB012153; GWHGACDB012318; GWHGACDB012613; GWHGACDB012654; GWHGACDB014149; GWHGACDB014749;…
GO:0009735	response to cytokinin	biological_process	7	1233	222	27306	0.7893	0.83992	0.698297	GWHGACDB016000; GWHGACDB045511; GWHGACDB047309; GWHGACDB052466; GWHGACDB057679; GWHGACDB062601; GWHGACDB065124
GO:0048481	plant ovule development	biological_process	1	1233	64	27306	0.791112	0.840351	0.346031	GWHGACDB026914
GO:0009718	anthocyanin-containing compound biosynthetic process	biological_process	1	1233	64	27306	0.791112	0.840351	0.346031	GWHGACDB048763
GO:0051537	2 iron, 2 sulfur cluster binding	molecular_function	1	1233	64	27306	0.791112	0.840351	0.346031	GWHGACDB057904
GO:0046686	response to cadmium ion	biological_process	13	1233	374	27306	0.799517	0.848776	0.76978	GWHGACDB000797; GWHGACDB001572; GWHGACDB005263; GWHGACDB007926; GWHGACDB008059; GWHGACDB014749; GWHGACDB016524; GWHGACDB035187; GWHGACDB039152; GWHGACDB042422; GWHGACDB044986; GWHGACDB062207; GWHGACDB062601
GO:0000272	polysaccharide catabolic process	biological_process	1	1233	66	27306	0.805106	0.854204	0.335545	GWHGACDB060955
GO:0051539	4 iron, 4 sulfur cluster binding	molecular_function	3	1233	123	27306	0.811469	0.859764	0.540146	GWHGACDB012643; GWHGACDB037986; GWHGACDB052661
GO:0016757	transferase activity, transferring glycosyl groups	molecular_function	3	1233	123	27306	0.811469	0.859764	0.540146	GWHGACDB034927; GWHGACDB054289; GWHGACDB059786
GO:0005215	transporter activity	molecular_function	1	1233	67	27306	0.811786	0.859764	0.330537	GWHGACDB016377
GO:0009908	flower development	biological_process	13	1233	379	27306	0.814422	0.862047	0.759625	GWHGACDB003435; GWHGACDB021259; GWHGACDB025859; GWHGACDB026705; GWHGACDB031126; GWHGACDB033573; GWHGACDB041599; GWHGACDB042916; GWHGACDB046836; GWHGACDB050292; GWHGACDB051260; GWHGACDB051367; GWHGACDB065616
GO:0009055	electron transfer activity	molecular_function	4	1233	151	27306	0.816927	0.864187	0.586649	GWHGACDB026009; GWHGACDB047681; GWHGACDB050837; GWHGACDB056956
GO:0005769	early endosome	cellular_component	1	1233	68	27306	0.818261	0.865087	0.325676	GWHGACDB063860
GO:0007165	signal transduction	biological_process	3	1233	125	27306	0.821202	0.867685	0.531504	GWHGACDB004725; GWHGACDB057011; GWHGACDB057757
GO:1900150	regulation of defense response to fungus	biological_process	1	1233	69	27306	0.824535	0.869668	0.320956	GWHGACDB008800
GO:0006890	retrograde vesicle-mediated transport, Golgi to ER	biological_process	1	1233	69	27306	0.824535	0.869668	0.320956	GWHGACDB023946
GO:0042752	regulation of circadian rhythm	biological_process	1	1233	69	27306	0.824535	0.869668	0.320956	GWHGACDB031656
GO:0009706	chloroplast inner membrane	cellular_component	3	1233	126	27306	0.82591	0.870095	0.527285	GWHGACDB011064; GWHGACDB044363; GWHGACDB057904
GO:0006351	transcription, DNA-templated	biological_process	3	1233	126	27306	0.82591	0.870095	0.527285	GWHGACDB014531; GWHGACDB039358; GWHGACDB042902
GO:0046777	protein autophosphorylation	biological_process	7	1233	233	27306	0.830424	0.874336	0.66533	GWHGACDB008535; GWHGACDB012281; GWHGACDB014911; GWHGACDB017944; GWHGACDB029039; GWHGACDB056648; GWHGACDB060981
GO:0009960	endosperm development	biological_process	1	1233	71	27306	0.836502	0.879701	0.311915	GWHGACDB032331
GO:0000786	nucleosome	cellular_component	1	1233	71	27306	0.836502	0.879701	0.311915	GWHGACDB056611
GO:2000012	regulation of auxin polar transport	biological_process	2	1233	101	27306	0.840014	0.882877	0.438534	GWHGACDB032331; GWHGACDB051989
GO:0031090	organelle membrane	cellular_component	1	1233	73	27306	0.847725	0.890459	0.30337	GWHGACDB057545
GO:0016887	ATPase activity	molecular_function	9	1233	291	27306	0.850639	0.892996	0.684927	GWHGACDB004879; GWHGACDB012527; GWHGACDB014749; GWHGACDB014993; GWHGACDB033591; GWHGACDB038817; GWHGACDB043388; GWHGACDB045985; GWHGACDB057596
GO:0009751	response to salicylic acid	biological_process	7	1233	240	27306	0.85315	0.895108	0.645925	GWHGACDB008333; GWHGACDB008350; GWHGACDB018339; GWHGACDB042422; GWHGACDB044986; GWHGACDB053676; GWHGACDB058880
GO:0042742	defense response to bacterium	biological_process	14	1233	420	27306	0.856328	0.897917	0.7382	GWHGACDB006381; GWHGACDB007445; GWHGACDB007926; GWHGACDB019269; GWHGACDB021156; GWHGACDB023706; GWHGACDB026650; GWHGACDB036333; GWHGACDB042916; GWHGACDB051420; GWHGACDB051551; GWHGACDB053760; GWHGACDB055801; GWHGACDB063367
GO:0015035	protein disulfide oxidoreductase activity	molecular_function	1	1233	75	27306	0.858243	0.899399	0.29528	GWHGACDB050837
GO:0009506	plasmodesma	cellular_component	43	1233	1136	27306	0.873892	0.915263	0.838272	GWHGACDB000884; GWHGACDB001572; GWHGACDB002223; GWHGACDB005263; GWHGACDB005478; GWHGACDB006062; GWHGACDB006456; GWHGACDB007445; GWHGACDB008963; GWHGACDB009876; GWHGACDB010526; GWHGACDB012772; GWHGACDB015822; GWHGACDB016000; GWHGACDB016236; GWHGACDB016524; GWHGACDB016874; GWHGACDB020385; GWHGACDB023340; GWHGACDB024108; GWHGACDB026549; GWHGACDB028382; GWHGACDB031366; GWHGACDB033428; GWHGACDB033591;…
GO:0009788	negative regulation of abscisic acid-activated signaling pathway	biological_process	1	1233	79	27306	0.877309	0.918305	0.280329	GWHGACDB030674
GO:0000502	proteasome complex	cellular_component	1	1233	80	27306	0.881692	0.922353	0.276825	GWHGACDB056891
GO:0010150	leaf senescence	biological_process	5	1233	198	27306	0.887145	0.927517	0.559242	GWHGACDB007445; GWHGACDB008800; GWHGACDB012654; GWHGACDB055289; GWHGACDB064860
GO:0045944	positive regulation of transcription by RNA polymerase II	biological_process	6	1233	226	27306	0.888831	0.928737	0.587947	GWHGACDB001044; GWHGACDB002697; GWHGACDB032331; GWHGACDB042586; GWHGACDB056407; GWHGACDB059546
GO:0009507	chloroplast	cellular_component	90	1233	2259	27306	0.889582	0.928981	0.88231	GWHGACDB001155; GWHGACDB001572; GWHGACDB002936; GWHGACDB003080; GWHGACDB003670; GWHGACDB004598; GWHGACDB004819; GWHGACDB005335; GWHGACDB006270; GWHGACDB007775; GWHGACDB007926; GWHGACDB008059; GWHGACDB008343; GWHGACDB009779; GWHGACDB009934; GWHGACDB011064; GWHGACDB012423; GWHGACDB012626; GWHGACDB014749; GWHGACDB015522; GWHGACDB015523; GWHGACDB015752; GWHGACDB015997; GWHGACDB016000; GWHGACDB016236;…
GO:0009845	seed germination	biological_process	2	1233	114	27306	0.893264	0.932282	0.388526	GWHGACDB031358; GWHGACDB052598
GO:0030176	integral component of endoplasmic reticulum membrane	cellular_component	1	1233	83	27306	0.893984	0.932491	0.266819	GWHGACDB064802
GO:0042803	protein homodimerization activity	molecular_function	8	1233	285	27306	0.900646	0.938894	0.621642	GWHGACDB008343; GWHGACDB008471; GWHGACDB021976; GWHGACDB021977; GWHGACDB051783; GWHGACDB053249; GWHGACDB054289; GWHGACDB062832
GO:0006511	ubiquitin-dependent protein catabolic process	biological_process	8	1233	286	27306	0.902749	0.940538	0.619468	GWHGACDB000797; GWHGACDB005923; GWHGACDB014252; GWHGACDB015992; GWHGACDB037828; GWHGACDB042450; GWHGACDB058252; GWHGACDB058815
GO:0008284	positive regulation of cell proliferation	biological_process	1	1233	86	27306	0.905079	0.942418	0.257511	GWHGACDB033428
GO:0031965	nuclear membrane	cellular_component	1	1233	89	27306	0.915081	0.951727	0.248831	GWHGACDB001246
GO:0048367	shoot system development	biological_process	1	1233	89	27306	0.915081	0.951727	0.248831	GWHGACDB042916
GO:0080008	Cul4-RING E3 ubiquitin ligase complex	cellular_component	1	1233	90	27306	0.918189	0.954405	0.246067	GWHGACDB032614
GO:0046982	protein heterodimerization activity	molecular_function	3	1233	154	27306	0.921181	0.956415	0.431415	GWHGACDB038982; GWHGACDB054817; GWHGACDB056611
GO:0004197	cysteine-type endopeptidase activity	molecular_function	1	1233	91	27306	0.92119	0.956415	0.243362	GWHGACDB042415
GO:0051028	mRNA transport	biological_process	1	1233	92	27306	0.924086	0.958867	0.240717	GWHGACDB003055
GO:0043565	sequence-specific DNA binding	molecular_function	42	1233	1166	27306	0.931762	0.966152	0.797711	GWHGACDB002690; GWHGACDB002697; GWHGACDB003373; GWHGACDB003435; GWHGACDB005326; GWHGACDB006274; GWHGACDB008459; GWHGACDB010493; GWHGACDB012590; GWHGACDB012593; GWHGACDB018331; GWHGACDB019381; GWHGACDB021976; GWHGACDB021977; GWHGACDB022864; GWHGACDB023169; GWHGACDB025859; GWHGACDB026186; GWHGACDB030453; GWHGACDB031126; GWHGACDB031556; GWHGACDB031656; GWHGACDB032331; GWHGACDB035187; GWHGACDB035431;…
GO:0016032	viral process	biological_process	1	1233	95	27306	0.932186	0.966152	0.233116	GWHGACDB000797
GO:0000982	transcription factor activity, RNA polymerase II proximal promoter sequence-specific DNA binding	molecular_function	2	1233	130	27306	0.93667	0.970238	0.340707	GWHGACDB002697; GWHGACDB032331
GO:0061630	ubiquitin protein ligase activity	molecular_function	4	1233	198	27306	0.947492	0.980882	0.447394	GWHGACDB030153; GWHGACDB037828; GWHGACDB042450; GWHGACDB058815
GO:0009873	ethylene-activated signaling pathway	biological_process	8	1233	315	27306	0.949276	0.982161	0.562438	GWHGACDB000797; GWHGACDB002690; GWHGACDB005923; GWHGACDB011529; GWHGACDB014252; GWHGACDB024488; GWHGACDB056648; GWHGACDB058252
GO:0000278	mitotic cell cycle	biological_process	1	1233	104	27306	0.951849	0.984255	0.212942	GWHGACDB057533
GO:0008134	transcription factor binding	molecular_function	3	1233	171	27306	0.953018	0.984895	0.388526	GWHGACDB001044; GWHGACDB002697; GWHGACDB032331
GO:0044212	transcription regulatory region DNA binding	molecular_function	15	1233	511	27306	0.954727	0.986093	0.650078	GWHGACDB002697; GWHGACDB005326; GWHGACDB006274; GWHGACDB010493; GWHGACDB012590; GWHGACDB012593; GWHGACDB022864; GWHGACDB030453; GWHGACDB032331; GWHGACDB042422; GWHGACDB045020; GWHGACDB046068; GWHGACDB055603; GWHGACDB058880; GWHGACDB060959
GO:0009585	red, far-red light phototransduction	biological_process	1	1233	106	27306	0.955411	0.986231	0.208924	GWHGACDB023124
GO:0010468	regulation of gene expression	biological_process	2	1233	142	27306	0.957802	0.98813	0.311915	GWHGACDB008535; GWHGACDB034243
GO:0006281	DNA repair	biological_process	3	1233	175	27306	0.958543	0.988325	0.379645	GWHGACDB051783; GWHGACDB053040; GWHGACDB058486
GO:0006364	rRNA processing	biological_process	1	1233	109	27306	0.960284	0.989551	0.203174	GWHGACDB032253
GO:0007275	multicellular organism development	biological_process	18	1233	599	27306	0.961363	0.990093	0.665489	GWHGACDB000797; GWHGACDB001106; GWHGACDB002697; GWHGACDB015223; GWHGACDB024531; GWHGACDB030453; GWHGACDB031434; GWHGACDB031435; GWHGACDB031440; GWHGACDB031556; GWHGACDB032331; GWHGACDB032563; GWHGACDB033262; GWHGACDB041802; GWHGACDB053611; GWHGACDB058611; GWHGACDB062088; GWHGACDB065698
GO:0005654	nucleoplasm	cellular_component	3	1233	181	27306	0.965712	0.994002	0.367061	GWHGACDB051783; GWHGACDB052138; GWHGACDB062207
GO:0045892	negative regulation of transcription, DNA-templated	biological_process	5	1233	244	27306	0.966442	0.994181	0.453811	GWHGACDB005326; GWHGACDB039358; GWHGACDB042586; GWHGACDB045020; GWHGACDB054308
GO:0043161	proteasome-mediated ubiquitin-dependent protein catabolic process	biological_process	1	1233	115	27306	0.968542	0.99577	0.192574	GWHGACDB016054
GO:0010200	response to chitin	biological_process	3	1233	191	27306	0.975153	1	0.347843	GWHGACDB015152; GWHGACDB023169; GWHGACDB042422
GO:0016740	transferase activity	molecular_function	2	1233	162	27306	0.979036	1	0.273407	GWHGACDB026790; GWHGACDB050577
GO:0007049	cell cycle	biological_process	3	1233	200	27306	0.981507	1	0.33219	GWHGACDB020385; GWHGACDB034927; GWHGACDB043013
GO:0003729	mRNA binding	molecular_function	13	1233	509	27306	0.985007	1	0.565615	GWHGACDB000025; GWHGACDB002860; GWHGACDB003055; GWHGACDB005218; GWHGACDB015952; GWHGACDB017499; GWHGACDB042206; GWHGACDB045060; GWHGACDB049984; GWHGACDB049985; GWHGACDB049986; GWHGACDB049987; GWHGACDB061047
GO:0046983	protein dimerization activity	molecular_function	13	1233	515	27306	0.98692	1	0.559025	GWHGACDB001106; GWHGACDB002697; GWHGACDB003373; GWHGACDB004448; GWHGACDB010331; GWHGACDB020626; GWHGACDB023169; GWHGACDB023183; GWHGACDB029772; GWHGACDB032331; GWHGACDB033262; GWHGACDB056407; GWHGACDB059546
GO:0040008	regulation of growth	biological_process	6	1233	308	27306	0.986929	1	0.431415	GWHGACDB003670; GWHGACDB023124; GWHGACDB034927; GWHGACDB046690; GWHGACDB062088; GWHGACDB065432
GO:0005829	cytosol	cellular_component	96	1233	2629	27306	0.987633	1	0.808678	GWHGACDB000725; GWHGACDB000797; GWHGACDB001572; GWHGACDB001624; GWHGACDB001711; GWHGACDB002588; GWHGACDB002925; GWHGACDB003055; GWHGACDB003612; GWHGACDB003670; GWHGACDB007330; GWHGACDB008381; GWHGACDB008447; GWHGACDB009934; GWHGACDB010301; GWHGACDB010358; GWHGACDB010526; GWHGACDB011672; GWHGACDB011675; GWHGACDB012772; GWHGACDB013783; GWHGACDB014754; GWHGACDB015992; GWHGACDB016000; GWHGACDB016122;…
GO:0004842	ubiquitin-protein transferase activity	molecular_function	8	1233	376	27306	0.989093	1	0.471191	GWHGACDB012654; GWHGACDB014965; GWHGACDB016054; GWHGACDB030153; GWHGACDB052497; GWHGACDB058815; GWHGACDB061049; GWHGACDB064802
GO:0004721	phosphoprotein phosphatase activity	molecular_function	3	1233	217	27306	0.989551	1	0.306166	GWHGACDB010358; GWHGACDB031022; GWHGACDB036229
GO:0019843	rRNA binding	molecular_function	1	1233	147	27306	0.991197	1	0.150653	GWHGACDB058765
GO:0004386	helicase activity	molecular_function	2	1233	189	27306	0.992143	1	0.234349	GWHGACDB008110; GWHGACDB012527
GO:0016607	nuclear speck	cellular_component	1	1233	152	27306	0.992813	1	0.145697	GWHGACDB020831
GO:0005681	spliceosomal complex	cellular_component	1	1233	154	27306	0.993375	1	0.143805	GWHGACDB003055
GO:0022625	cytosolic large ribosomal subunit	cellular_component	1	1233	154	27306	0.993375	1	0.143805	GWHGACDB003242
GO:0035556	intracellular signal transduction	biological_process	3	1233	231	27306	0.993544	1	0.28761	GWHGACDB008535; GWHGACDB018589; GWHGACDB034243
GO:0009626	plant-type hypersensitive response	biological_process	2	1233	200	27306	0.994785	1	0.22146	GWHGACDB008350; GWHGACDB046916
GO:0016567	protein ubiquitination	biological_process	17	1233	670	27306	0.994861	1	0.561913	GWHGACDB000797; GWHGACDB005923; GWHGACDB014252; GWHGACDB014965; GWHGACDB018339; GWHGACDB026790; GWHGACDB028350; GWHGACDB028841; GWHGACDB029799; GWHGACDB030153; GWHGACDB046916; GWHGACDB050577; GWHGACDB052497; GWHGACDB053676; GWHGACDB058252; GWHGACDB058815; GWHGACDB061049
GO:0009570	chloroplast stroma	cellular_component	18	1233	714	27306	0.996378	1	0.558302	GWHGACDB007926; GWHGACDB008059; GWHGACDB008343; GWHGACDB009779; GWHGACDB010378; GWHGACDB012626; GWHGACDB015752; GWHGACDB018917; GWHGACDB023967; GWHGACDB026754; GWHGACDB026914; GWHGACDB034643; GWHGACDB037984; GWHGACDB037985; GWHGACDB054401; GWHGACDB054403; GWHGACDB057839; GWHGACDB058810
GO:0005840	ribosome	cellular_component	2	1233	210	27306	0.996423	1	0.210914	GWHGACDB058765; GWHGACDB061639
GO:0042802	identical protein binding	molecular_function	3	1233	263	27306	0.997923	1	0.252616	GWHGACDB011553; GWHGACDB023967; GWHGACDB024666
GO:0005524	ATP binding	molecular_function	120	1233	3417	27306	0.99891	1	0.777734	GWHGACDB000541; GWHGACDB001464; GWHGACDB001624; GWHGACDB001772; GWHGACDB002936; GWHGACDB003893; GWHGACDB004725; GWHGACDB004879; GWHGACDB005309; GWHGACDB005335; GWHGACDB006456; GWHGACDB006497; GWHGACDB007775; GWHGACDB007846; GWHGACDB008110; GWHGACDB008343; GWHGACDB008350; GWHGACDB008535; GWHGACDB008540; GWHGACDB009134; GWHGACDB009876; GWHGACDB010477; GWHGACDB010958; GWHGACDB011006; GWHGACDB011404;…
GO:0008380	RNA splicing	biological_process	1	1233	199	27306	0.998971	1	0.111286	GWHGACDB003055
GO:0006468	protein phosphorylation	biological_process	4	1233	322	27306	0.999041	1	0.275105	GWHGACDB009134; GWHGACDB018589; GWHGACDB052133; GWHGACDB060074
GO:0005739	mitochondrion	cellular_component	35	1233	1292	27306	0.999581	1	0.59993	GWHGACDB001155; GWHGACDB001572; GWHGACDB005970; GWHGACDB008343; GWHGACDB008540; GWHGACDB008800; GWHGACDB009683; GWHGACDB012068; GWHGACDB016524; GWHGACDB019384; GWHGACDB023633; GWHGACDB024038; GWHGACDB024108; GWHGACDB024737; GWHGACDB026839; GWHGACDB026914; GWHGACDB030210; GWHGACDB033514; GWHGACDB038256; GWHGACDB041823; GWHGACDB042128; GWHGACDB044314; GWHGACDB045854; GWHGACDB046882; GWHGACDB049244;…
GO:0003700	DNA-binding transcription factor activity	molecular_function	64	1233	2131	27306	0.999856	1	0.665107	GWHGACDB001106; GWHGACDB002690; GWHGACDB002697; GWHGACDB003373; GWHGACDB003435; GWHGACDB004448; GWHGACDB005326; GWHGACDB005477; GWHGACDB006274; GWHGACDB008459; GWHGACDB009001; GWHGACDB010493; GWHGACDB011529; GWHGACDB012590; GWHGACDB012593; GWHGACDB015872; GWHGACDB018331; GWHGACDB019381; GWHGACDB023169; GWHGACDB023878; GWHGACDB024016; GWHGACDB024488; GWHGACDB025859; GWHGACDB026186; GWHGACDB030453;…
GO:0006412	translation	biological_process	6	1233	455	27306	0.999877	1	0.292035	GWHGACDB003242; GWHGACDB004929; GWHGACDB015957; GWHGACDB053778; GWHGACDB058765; GWHGACDB061639
GO:0005730	nucleolus	cellular_component	7	1233	492	27306	0.999881	1	0.315085	GWHGACDB001572; GWHGACDB003242; GWHGACDB004929; GWHGACDB016524; GWHGACDB024038; GWHGACDB032253; GWHGACDB033470
GO:0051301	cell division	biological_process	3	1233	342	27306	0.999891	1	0.194263	GWHGACDB020385; GWHGACDB034927; GWHGACDB043013
GO:0004674	protein serine/threonine kinase activity	molecular_function	14	1233	752	27306	0.999942	1	0.412292	GWHGACDB004725; GWHGACDB008535; GWHGACDB012281; GWHGACDB014911; GWHGACDB017944; GWHGACDB018589; GWHGACDB026549; GWHGACDB029039; GWHGACDB032147; GWHGACDB056648; GWHGACDB058337; GWHGACDB059316; GWHGACDB060981; GWHGACDB061959
GO:0004540	ribonuclease activity	molecular_function	1	1233	282	27306	0.99997	1	0.0785319	GWHGACDB048763
GO:0008233	peptidase activity	molecular_function	1	1233	290	27306	0.999979	1	0.0763655	GWHGACDB037864
GO:0006397	mRNA processing	biological_process	1	1233	292	27306	0.999981	1	0.0758424	GWHGACDB003055
GO:0003735	structural constituent of ribosome	molecular_function	5	1233	494	27306	0.999992	1	0.22415	GWHGACDB003242; GWHGACDB004929; GWHGACDB015957; GWHGACDB058765; GWHGACDB061639
GO:0009793	embryo development ending in seed dormancy	biological_process	2	1233	368	27306	0.999994	1	0.120359	GWHGACDB014714; GWHGACDB032569
GO:0006355	regulation of transcription, DNA-templated	biological_process	23	1233	1155	27306	0.999998	1	0.441002	GWHGACDB003373; GWHGACDB004448; GWHGACDB005491; GWHGACDB005934; GWHGACDB009001; GWHGACDB015872; GWHGACDB018339; GWHGACDB023878; GWHGACDB024016; GWHGACDB030593; GWHGACDB031126; GWHGACDB031656; GWHGACDB033262; GWHGACDB042422; GWHGACDB043967; GWHGACDB044166; GWHGACDB050585; GWHGACDB051260; GWHGACDB053676; GWHGACDB057099; GWHGACDB058030; GWHGACDB061959; GWHGACDB065124
GO:0008270	zinc ion binding	molecular_function	30	1233	1438	27306	1	1	0.462016	GWHGACDB003135; GWHGACDB003372; GWHGACDB012068; GWHGACDB014531; GWHGACDB015152; GWHGACDB015957; GWHGACDB018137; GWHGACDB018339; GWHGACDB026369; GWHGACDB026839; GWHGACDB028615; GWHGACDB031556; GWHGACDB033514; GWHGACDB038256; GWHGACDB042902; GWHGACDB044166; GWHGACDB046737; GWHGACDB046951; GWHGACDB047728; GWHGACDB049254; GWHGACDB049259; GWHGACDB050577; GWHGACDB051686; GWHGACDB052116; GWHGACDB053676;…
GO:0003887	DNA-directed DNA polymerase activity	molecular_function	1	1233	399	27306	1	1	0.0555037	GWHGACDB028223
GO:0046872	metal ion binding	molecular_function	145	1233	4768	27306	1	1	0.673483	GWHGACDB000025; GWHGACDB000707; GWHGACDB000725; GWHGACDB001659; GWHGACDB003283; GWHGACDB003893; GWHGACDB004731; GWHGACDB005218; GWHGACDB005311; GWHGACDB005597; GWHGACDB006270; GWHGACDB007330; GWHGACDB008110; GWHGACDB008117; GWHGACDB008190; GWHGACDB008363; GWHGACDB008381; GWHGACDB008425; GWHGACDB008513; GWHGACDB008540; GWHGACDB009615; GWHGACDB010301; GWHGACDB010358; GWHGACDB010378; GWHGACDB011667;…
GO:0003723	RNA binding	molecular_function	12	1233	1182	27306	1	1	0.224832	GWHGACDB003055; GWHGACDB007735; GWHGACDB008110; GWHGACDB022566; GWHGACDB028223; GWHGACDB035106; GWHGACDB039790; GWHGACDB042390; GWHGACDB048763; GWHGACDB050626; GWHGACDB052268; GWHGACDB061639
GO:0003677	DNA binding	molecular_function	36	1233	2262	27306	1	1	0.352456	GWHGACDB001044; GWHGACDB001106; GWHGACDB002690; GWHGACDB005477; GWHGACDB008425; GWHGACDB008917; GWHGACDB010331; GWHGACDB011529; GWHGACDB012527; GWHGACDB015872; GWHGACDB023169; GWHGACDB024016; GWHGACDB024488; GWHGACDB025859; GWHGACDB026914; GWHGACDB028223; GWHGACDB031126; GWHGACDB033262; GWHGACDB033573; GWHGACDB038982; GWHGACDB039358; GWHGACDB039790; GWHGACDB041599; GWHGACDB041802; GWHGACDB042902;…
GO:0004523	RNA-DNA hybrid ribonuclease activity	molecular_function	3	1233	960	27306	1	1	0.0692062	GWHGACDB028222; GWHGACDB051462; GWHGACDB052918
GO:0005634	nucleus	cellular_component	185	1233	7043	27306	1	1	0.581713	GWHGACDB000797; GWHGACDB001106; GWHGACDB001624; GWHGACDB001711; GWHGACDB002690; GWHGACDB002697; GWHGACDB003055; GWHGACDB003373; GWHGACDB003435; GWHGACDB003575; GWHGACDB004448; GWHGACDB005326; GWHGACDB005477; GWHGACDB005491; GWHGACDB005923; GWHGACDB005934; GWHGACDB006274; GWHGACDB007735; GWHGACDB008110; GWHGACDB008425; GWHGACDB008442; GWHGACDB008447; GWHGACDB008459; GWHGACDB008499; GWHGACDB008535;…
GO:0000943	retrotransposon nucleocapsid	cellular_component	6	1233	1481	27306	1	1	0.0897204	GWHGACDB003283; GWHGACDB016059; GWHGACDB041098; GWHGACDB045854; GWHGACDB055750; GWHGACDB064894
GO:0003676	nucleic acid binding	molecular_function	11	1233	2039	27306	1	1	0.119473	GWHGACDB003283; GWHGACDB016059; GWHGACDB023878; GWHGACDB028222; GWHGACDB040506; GWHGACDB041098; GWHGACDB051462; GWHGACDB051571; GWHGACDB052918; GWHGACDB055750; GWHGACDB064894
GO:0003964	RNA-directed DNA polymerase activity	molecular_function	6	1233	1586	27306	1	1	0.0837805	GWHGACDB003283; GWHGACDB016059; GWHGACDB028223; GWHGACDB041098; GWHGACDB055750; GWHGACDB064894
GO:0004190	aspartic-type endopeptidase activity	molecular_function	13	1233	1663	27306	1	1	0.17312	GWHGACDB003283; GWHGACDB016059; GWHGACDB019319; GWHGACDB019325; GWHGACDB019327; GWHGACDB020315; GWHGACDB026650; GWHGACDB028223; GWHGACDB040911; GWHGACDB041098; GWHGACDB043888; GWHGACDB055750; GWHGACDB064894
GO:0004519	endonuclease activity	molecular_function	6	1233	1333	27306	1	1	0.0996819	GWHGACDB003283; GWHGACDB016059; GWHGACDB028223; GWHGACDB041098; GWHGACDB055750; GWHGACDB064894
GO:0006310	DNA recombination	biological_process	6	1233	1175	27306	1	1	0.113086	GWHGACDB003283; GWHGACDB016059; GWHGACDB028223; GWHGACDB041098; GWHGACDB051783; GWHGACDB064894
GO:0015074	DNA integration	biological_process	6	1233	1567	27306	1	1	0.0847964	GWHGACDB003283; GWHGACDB016059; GWHGACDB028223; GWHGACDB041098; GWHGACDB055750; GWHGACDB064894

## Sheet: Up vs Down. GO.level2.
		diff-Up		diff-Down
GO_classify1	GO_classify2	percentage	number	percentage	number	Gene(diff-Up)	Gene(diff-Down)
Total_gene		46607400	378	69.3431	855
biological process	biological regulation	9.08354	112	17.9238	221	GWHGACDB000574; GWHGACDB000884; GWHGACDB001106; GWHGACDB001711; GWHGACDB002690; GWHGACDB003373; GWHGACDB003649; GWHGACDB003670; GWHGACDB004448; GWHGACDB005477; GWHGACDB005923; GWHGACDB008110; GWHGACDB008350; GWHGACDB008917; GWHGACDB009001; GWHGACDB011529; GWHGACDB013947; GWHGACDB014252; GWHGACDB014531; GWHGACDB014911; GWHGACDB015223; GWHGACDB015861; GWHGACDB015872; GWHGACDB016054; GWHGACDB017579;…	GWHGACDB000797; GWHGACDB001015; GWHGACDB001044; GWHGACDB001048; GWHGACDB001049; GWHGACDB001052; GWHGACDB001053; GWHGACDB001075; GWHGACDB001076; GWHGACDB001079; GWHGACDB001080; GWHGACDB001082; GWHGACDB001090; GWHGACDB001617; GWHGACDB002493; GWHGACDB002538; GWHGACDB002697; GWHGACDB002860; GWHGACDB003055; GWHGACDB003372; GWHGACDB003435; GWHGACDB003475; GWHGACDB003575; GWHGACDB003893; GWHGACDB004680;…
biological process	cell killing	0	0	3.89294	48	--	GWHGACDB001015; GWHGACDB001048; GWHGACDB001049; GWHGACDB001052; GWHGACDB001053; GWHGACDB001075; GWHGACDB001076; GWHGACDB001079; GWHGACDB001080; GWHGACDB001082; GWHGACDB001090; GWHGACDB001617; GWHGACDB006374; GWHGACDB006376; GWHGACDB006378; GWHGACDB022622; GWHGACDB022625; GWHGACDB022627; GWHGACDB023525; GWHGACDB023527; GWHGACDB029913; GWHGACDB030812; GWHGACDB030815; GWHGACDB030818; GWHGACDB030819;…
biological process	cellular component organization or biogenesis	4.46067	55	17.8427	220	GWHGACDB000574; GWHGACDB003612; GWHGACDB008917; GWHGACDB012527; GWHGACDB015223; GWHGACDB016191; GWHGACDB017133; GWHGACDB017944; GWHGACDB019195; GWHGACDB020213; GWHGACDB020385; GWHGACDB021997; GWHGACDB022108; GWHGACDB023169; GWHGACDB023915; GWHGACDB023974; GWHGACDB024889; GWHGACDB026372; GWHGACDB029052; GWHGACDB029704; GWHGACDB030327; GWHGACDB030453; GWHGACDB030608; GWHGACDB030809; GWHGACDB031486;…	GWHGACDB000025; GWHGACDB000559; GWHGACDB000797; GWHGACDB000969; GWHGACDB000976; GWHGACDB001044; GWHGACDB001209; GWHGACDB001213; GWHGACDB001221; GWHGACDB001223; GWHGACDB001584; GWHGACDB001891; GWHGACDB002095; GWHGACDB002588; GWHGACDB002697; GWHGACDB003159; GWHGACDB003372; GWHGACDB004596; GWHGACDB004636; GWHGACDB004680; GWHGACDB005382; GWHGACDB005478; GWHGACDB005951; GWHGACDB006270; GWHGACDB006274;…
biological process	cellular process	18.9781	234	42.0925	519	GWHGACDB000574; GWHGACDB000725; GWHGACDB000884; GWHGACDB001106; GWHGACDB001280; GWHGACDB001624; GWHGACDB001711; GWHGACDB002273; GWHGACDB002689; GWHGACDB002690; GWHGACDB003080; GWHGACDB003135; GWHGACDB003373; GWHGACDB003444; GWHGACDB003612; GWHGACDB003649; GWHGACDB003670; GWHGACDB004448; GWHGACDB004598; GWHGACDB004879; GWHGACDB005218; GWHGACDB005263; GWHGACDB005295; GWHGACDB005309; GWHGACDB005477;…	GWHGACDB000025; GWHGACDB000541; GWHGACDB000559; GWHGACDB000797; GWHGACDB000969; GWHGACDB000976; GWHGACDB001044; GWHGACDB001169; GWHGACDB001209; GWHGACDB001213; GWHGACDB001221; GWHGACDB001223; GWHGACDB001572; GWHGACDB001584; GWHGACDB001891; GWHGACDB002067; GWHGACDB002095; GWHGACDB002493; GWHGACDB002588; GWHGACDB002697; GWHGACDB002860; GWHGACDB002987; GWHGACDB003055; GWHGACDB003159; GWHGACDB003242;…
biological process	developmental process	6.32603	78	9.89457	122	GWHGACDB001106; GWHGACDB002690; GWHGACDB003670; GWHGACDB004448; GWHGACDB005218; GWHGACDB005477; GWHGACDB008425; GWHGACDB008917; GWHGACDB009001; GWHGACDB009934; GWHGACDB012590; GWHGACDB012593; GWHGACDB013947; GWHGACDB014714; GWHGACDB014911; GWHGACDB015223; GWHGACDB015872; GWHGACDB015942; GWHGACDB016191; GWHGACDB017133; GWHGACDB017838; GWHGACDB018339; GWHGACDB019780; GWHGACDB022102; GWHGACDB022864;…	GWHGACDB000797; GWHGACDB000969; GWHGACDB000976; GWHGACDB002697; GWHGACDB003055; GWHGACDB003140; GWHGACDB003148; GWHGACDB003372; GWHGACDB003435; GWHGACDB003475; GWHGACDB006274; GWHGACDB007233; GWHGACDB007445; GWHGACDB008276; GWHGACDB008343; GWHGACDB008800; GWHGACDB009134; GWHGACDB010358; GWHGACDB010493; GWHGACDB012569; GWHGACDB012570; GWHGACDB012613; GWHGACDB012654; GWHGACDB012805; GWHGACDB012806;…
biological process	establishment of localization	4.13625	51	10.219	126	GWHGACDB000574; GWHGACDB001232; GWHGACDB001711; GWHGACDB002166; GWHGACDB004590; GWHGACDB007846; GWHGACDB009876; GWHGACDB011064; GWHGACDB012547; GWHGACDB013710; GWHGACDB015942; GWHGACDB017838; GWHGACDB017944; GWHGACDB018318; GWHGACDB019128; GWHGACDB019195; GWHGACDB019695; GWHGACDB022164; GWHGACDB023915; GWHGACDB026179; GWHGACDB026779; GWHGACDB033118; GWHGACDB036586; GWHGACDB036957; GWHGACDB038915;…	GWHGACDB000541; GWHGACDB001246; GWHGACDB001370; GWHGACDB001464; GWHGACDB002161; GWHGACDB002538; GWHGACDB002588; GWHGACDB003055; GWHGACDB003140; GWHGACDB003148; GWHGACDB003372; GWHGACDB003523; GWHGACDB003893; GWHGACDB004680; GWHGACDB005970; GWHGACDB006456; GWHGACDB007861; GWHGACDB008276; GWHGACDB008343; GWHGACDB009307; GWHGACDB010477; GWHGACDB013783; GWHGACDB014879; GWHGACDB015830; GWHGACDB015992;…
biological process	growth	0.892133	11	3.32522	41	GWHGACDB003670; GWHGACDB017133; GWHGACDB032449; GWHGACDB046690; GWHGACDB046836; GWHGACDB046982; GWHGACDB051989; GWHGACDB053042; GWHGACDB053611; GWHGACDB062088; GWHGACDB065432	GWHGACDB000976; GWHGACDB002697; GWHGACDB008276; GWHGACDB012613; GWHGACDB015522; GWHGACDB015523; GWHGACDB016339; GWHGACDB017677; GWHGACDB018641; GWHGACDB019379; GWHGACDB019510; GWHGACDB020831; GWHGACDB023124; GWHGACDB023648; GWHGACDB024666; GWHGACDB026705; GWHGACDB032527; GWHGACDB032563; GWHGACDB033431; GWHGACDB033433; GWHGACDB033815; GWHGACDB034748; GWHGACDB034927; GWHGACDB035301; GWHGACDB039358;…
biological process	immune system process	0.81103	10	0.892133	11	GWHGACDB004879; GWHGACDB008110; GWHGACDB008350; GWHGACDB020315; GWHGACDB029039; GWHGACDB036333; GWHGACDB042586; GWHGACDB046916; GWHGACDB051551; GWHGACDB052598	GWHGACDB007445; GWHGACDB011672; GWHGACDB011675; GWHGACDB012281; GWHGACDB023124; GWHGACDB026657; GWHGACDB040911; GWHGACDB043888; GWHGACDB062284; GWHGACDB062289; GWHGACDB062290
biological process	localization	4.37956	54	10.6245	131	GWHGACDB000574; GWHGACDB001232; GWHGACDB001711; GWHGACDB002166; GWHGACDB004590; GWHGACDB007846; GWHGACDB009876; GWHGACDB011064; GWHGACDB012547; GWHGACDB012590; GWHGACDB012593; GWHGACDB013710; GWHGACDB015942; GWHGACDB017838; GWHGACDB017944; GWHGACDB018318; GWHGACDB019128; GWHGACDB019195; GWHGACDB019695; GWHGACDB022164; GWHGACDB023915; GWHGACDB026179; GWHGACDB026779; GWHGACDB033118; GWHGACDB036586;…	GWHGACDB000541; GWHGACDB001246; GWHGACDB001370; GWHGACDB001464; GWHGACDB002161; GWHGACDB002538; GWHGACDB002588; GWHGACDB003055; GWHGACDB003140; GWHGACDB003148; GWHGACDB003372; GWHGACDB003523; GWHGACDB003893; GWHGACDB004680; GWHGACDB005970; GWHGACDB006456; GWHGACDB007445; GWHGACDB007861; GWHGACDB008276; GWHGACDB008343; GWHGACDB008963; GWHGACDB009307; GWHGACDB010477; GWHGACDB013783; GWHGACDB014879;…
biological process	locomotion	0	0	0.243309	3	--	GWHGACDB009134; GWHGACDB052133; GWHGACDB060074
biological process	metabolic process	16.8694	208	32.279	398	GWHGACDB000725; GWHGACDB000884; GWHGACDB001106; GWHGACDB001280; GWHGACDB001294; GWHGACDB001302; GWHGACDB001624; GWHGACDB002273; GWHGACDB002689; GWHGACDB003080; GWHGACDB003135; GWHGACDB003373; GWHGACDB003444; GWHGACDB003612; GWHGACDB003649; GWHGACDB003670; GWHGACDB004448; GWHGACDB004598; GWHGACDB004819; GWHGACDB005218; GWHGACDB005263; GWHGACDB005295; GWHGACDB005309; GWHGACDB005923; GWHGACDB006452;…	GWHGACDB000559; GWHGACDB000707; GWHGACDB000797; GWHGACDB000969; GWHGACDB001044; GWHGACDB001169; GWHGACDB001209; GWHGACDB001213; GWHGACDB001221; GWHGACDB001223; GWHGACDB001572; GWHGACDB001659; GWHGACDB001891; GWHGACDB002057; GWHGACDB002067; GWHGACDB002095; GWHGACDB002697; GWHGACDB002860; GWHGACDB002987; GWHGACDB003055; GWHGACDB003159; GWHGACDB003242; GWHGACDB003283; GWHGACDB003435; GWHGACDB003475;…
biological process	multi-organism process	2.51419	31	9.97567	123	GWHGACDB001711; GWHGACDB004590; GWHGACDB004879; GWHGACDB008110; GWHGACDB008350; GWHGACDB010706; GWHGACDB014974; GWHGACDB017133; GWHGACDB017944; GWHGACDB020315; GWHGACDB023169; GWHGACDB023974; GWHGACDB026650; GWHGACDB026779; GWHGACDB028382; GWHGACDB029704; GWHGACDB036333; GWHGACDB040506; GWHGACDB040550; GWHGACDB042586; GWHGACDB043684; GWHGACDB046882; GWHGACDB049443; GWHGACDB050071; GWHGACDB051551;…	GWHGACDB000797; GWHGACDB000976; GWHGACDB001015; GWHGACDB001048; GWHGACDB001049; GWHGACDB001052; GWHGACDB001053; GWHGACDB001075; GWHGACDB001076; GWHGACDB001079; GWHGACDB001080; GWHGACDB001082; GWHGACDB001090; GWHGACDB001584; GWHGACDB001617; GWHGACDB002697; GWHGACDB002860; GWHGACDB002936; GWHGACDB006374; GWHGACDB006376; GWHGACDB006378; GWHGACDB006381; GWHGACDB007233; GWHGACDB007445; GWHGACDB007926;…
biological process	multicellular organismal process	5.83942	72	9.24574	114	GWHGACDB001106; GWHGACDB003670; GWHGACDB004448; GWHGACDB005218; GWHGACDB005477; GWHGACDB008425; GWHGACDB008917; GWHGACDB009001; GWHGACDB009934; GWHGACDB012590; GWHGACDB012593; GWHGACDB013947; GWHGACDB014714; GWHGACDB014911; GWHGACDB015223; GWHGACDB015872; GWHGACDB015942; GWHGACDB016191; GWHGACDB017133; GWHGACDB017838; GWHGACDB017944; GWHGACDB018339; GWHGACDB019780; GWHGACDB022102; GWHGACDB023340;…	GWHGACDB000797; GWHGACDB000969; GWHGACDB000976; GWHGACDB002697; GWHGACDB003055; GWHGACDB003140; GWHGACDB003148; GWHGACDB003435; GWHGACDB003475; GWHGACDB007233; GWHGACDB007445; GWHGACDB008276; GWHGACDB008343; GWHGACDB008800; GWHGACDB009134; GWHGACDB010358; GWHGACDB012169; GWHGACDB012569; GWHGACDB012570; GWHGACDB012654; GWHGACDB012805; GWHGACDB012806; GWHGACDB014970; GWHGACDB016000; GWHGACDB016262;…
biological process	negative regulation of biological process	1.70316	21	1.05434	13	GWHGACDB003670; GWHGACDB005923; GWHGACDB008110; GWHGACDB008350; GWHGACDB014252; GWHGACDB014911; GWHGACDB015872; GWHGACDB030809; GWHGACDB031486; GWHGACDB033218; GWHGACDB036333; GWHGACDB040506; GWHGACDB042422; GWHGACDB042586; GWHGACDB044166; GWHGACDB045020; GWHGACDB046916; GWHGACDB051551; GWHGACDB056648; GWHGACDB058252; GWHGACDB060959	GWHGACDB000797; GWHGACDB003435; GWHGACDB005326; GWHGACDB012654; GWHGACDB014970; GWHGACDB015152; GWHGACDB021156; GWHGACDB023124; GWHGACDB030674; GWHGACDB039358; GWHGACDB047728; GWHGACDB054308; GWHGACDB058712
biological process	positive regulation of biological process	1.94647	24	3.40633	42	GWHGACDB000574; GWHGACDB000884; GWHGACDB001711; GWHGACDB014911; GWHGACDB015223; GWHGACDB018331; GWHGACDB018589; GWHGACDB019128; GWHGACDB023169; GWHGACDB029704; GWHGACDB031486; GWHGACDB032972; GWHGACDB033218; GWHGACDB033428; GWHGACDB042422; GWHGACDB042586; GWHGACDB044986; GWHGACDB053249; GWHGACDB053778; GWHGACDB055609; GWHGACDB056407; GWHGACDB059316; GWHGACDB059546; GWHGACDB065698	GWHGACDB001044; GWHGACDB002697; GWHGACDB005951; GWHGACDB006274; GWHGACDB007445; GWHGACDB008535; GWHGACDB010493; GWHGACDB011667; GWHGACDB011669; GWHGACDB011672; GWHGACDB011673; GWHGACDB011675; GWHGACDB021095; GWHGACDB021976; GWHGACDB021977; GWHGACDB023124; GWHGACDB023546; GWHGACDB026657; GWHGACDB026665; GWHGACDB031556; GWHGACDB032331; GWHGACDB032563; GWHGACDB032614; GWHGACDB034961; GWHGACDB035187;…
biological process	regulation of biological process	7.86699	97	11.5166	142	GWHGACDB000574; GWHGACDB000884; GWHGACDB001106; GWHGACDB001711; GWHGACDB002690; GWHGACDB003373; GWHGACDB003649; GWHGACDB003670; GWHGACDB004448; GWHGACDB005477; GWHGACDB005923; GWHGACDB008110; GWHGACDB008350; GWHGACDB008917; GWHGACDB009001; GWHGACDB011529; GWHGACDB013947; GWHGACDB014252; GWHGACDB014531; GWHGACDB014911; GWHGACDB015223; GWHGACDB015872; GWHGACDB016054; GWHGACDB017944; GWHGACDB018331;…	GWHGACDB000797; GWHGACDB001044; GWHGACDB002493; GWHGACDB002538; GWHGACDB002697; GWHGACDB002860; GWHGACDB003055; GWHGACDB003372; GWHGACDB003435; GWHGACDB003575; GWHGACDB004725; GWHGACDB005326; GWHGACDB005491; GWHGACDB005597; GWHGACDB005685; GWHGACDB005934; GWHGACDB005951; GWHGACDB006274; GWHGACDB007445; GWHGACDB008276; GWHGACDB008535; GWHGACDB008800; GWHGACDB010493; GWHGACDB011667; GWHGACDB011669;…
biological process	reproduction	2.91971	36	5.19059	64	GWHGACDB004448; GWHGACDB005218; GWHGACDB005477; GWHGACDB008425; GWHGACDB008917; GWHGACDB012590; GWHGACDB012593; GWHGACDB014714; GWHGACDB015223; GWHGACDB017133; GWHGACDB017838; GWHGACDB017944; GWHGACDB019780; GWHGACDB022102; GWHGACDB023974; GWHGACDB024889; GWHGACDB025302; GWHGACDB025859; GWHGACDB026779; GWHGACDB029704; GWHGACDB031126; GWHGACDB032612; GWHGACDB033048; GWHGACDB033218; GWHGACDB041599;…	GWHGACDB000969; GWHGACDB000976; GWHGACDB002697; GWHGACDB003055; GWHGACDB003435; GWHGACDB007233; GWHGACDB007445; GWHGACDB008800; GWHGACDB009134; GWHGACDB012169; GWHGACDB012569; GWHGACDB012570; GWHGACDB012805; GWHGACDB012806; GWHGACDB016262; GWHGACDB016339; GWHGACDB016946; GWHGACDB018641; GWHGACDB019379; GWHGACDB019484; GWHGACDB019510; GWHGACDB021259; GWHGACDB023878; GWHGACDB026614; GWHGACDB026705;…
biological process	reproductive process	2.91971	36	5.02839	62	GWHGACDB004448; GWHGACDB005218; GWHGACDB005477; GWHGACDB008425; GWHGACDB008917; GWHGACDB012590; GWHGACDB012593; GWHGACDB014714; GWHGACDB015223; GWHGACDB017133; GWHGACDB017838; GWHGACDB017944; GWHGACDB019780; GWHGACDB022102; GWHGACDB023974; GWHGACDB024889; GWHGACDB025302; GWHGACDB025859; GWHGACDB026779; GWHGACDB029704; GWHGACDB031126; GWHGACDB032612; GWHGACDB033048; GWHGACDB033218; GWHGACDB041599;…	GWHGACDB000976; GWHGACDB002697; GWHGACDB003055; GWHGACDB003435; GWHGACDB007233; GWHGACDB008800; GWHGACDB009134; GWHGACDB012169; GWHGACDB012569; GWHGACDB012570; GWHGACDB012805; GWHGACDB012806; GWHGACDB016262; GWHGACDB016339; GWHGACDB016946; GWHGACDB018641; GWHGACDB019379; GWHGACDB019484; GWHGACDB019510; GWHGACDB021259; GWHGACDB023878; GWHGACDB026614; GWHGACDB026705; GWHGACDB026914; GWHGACDB030685;…
biological process	response to stimulus	10.3001	127	20.1135	248	GWHGACDB000574; GWHGACDB000884; GWHGACDB001302; GWHGACDB001711; GWHGACDB002690; GWHGACDB003444; GWHGACDB003670; GWHGACDB004578; GWHGACDB004590; GWHGACDB004879; GWHGACDB005218; GWHGACDB005263; GWHGACDB005477; GWHGACDB005923; GWHGACDB008059; GWHGACDB008110; GWHGACDB008350; GWHGACDB008917; GWHGACDB009001; GWHGACDB010706; GWHGACDB011529; GWHGACDB013947; GWHGACDB014252; GWHGACDB014531; GWHGACDB014911;…	GWHGACDB000541; GWHGACDB000797; GWHGACDB001015; GWHGACDB001048; GWHGACDB001049; GWHGACDB001052; GWHGACDB001053; GWHGACDB001075; GWHGACDB001076; GWHGACDB001079; GWHGACDB001080; GWHGACDB001082; GWHGACDB001090; GWHGACDB001370; GWHGACDB001464; GWHGACDB001572; GWHGACDB001584; GWHGACDB001617; GWHGACDB002057; GWHGACDB002223; GWHGACDB002493; GWHGACDB002697; GWHGACDB002860; GWHGACDB002925; GWHGACDB002936;…
biological process	rhythmic process	0.243309	3	0.567721	7	GWHGACDB028382; GWHGACDB031656; GWHGACDB057683	GWHGACDB019319; GWHGACDB019325; GWHGACDB019327; GWHGACDB031556; GWHGACDB041741; GWHGACDB058611; GWHGACDB065124
biological process	signaling	3.56853	44	5.19059	64	GWHGACDB000574; GWHGACDB000884; GWHGACDB002690; GWHGACDB005477; GWHGACDB005923; GWHGACDB008350; GWHGACDB011529; GWHGACDB013947; GWHGACDB014252; GWHGACDB014911; GWHGACDB018589; GWHGACDB019128; GWHGACDB019695; GWHGACDB023169; GWHGACDB024488; GWHGACDB026179; GWHGACDB026549; GWHGACDB027111; GWHGACDB030153; GWHGACDB033218; GWHGACDB034243; GWHGACDB040506; GWHGACDB041599; GWHGACDB042422; GWHGACDB045511;…	GWHGACDB000797; GWHGACDB002493; GWHGACDB003435; GWHGACDB003575; GWHGACDB004725; GWHGACDB005491; GWHGACDB005685; GWHGACDB005934; GWHGACDB007445; GWHGACDB008276; GWHGACDB008535; GWHGACDB011667; GWHGACDB011669; GWHGACDB011672; GWHGACDB011673; GWHGACDB011675; GWHGACDB012805; GWHGACDB014973; GWHGACDB015522; GWHGACDB015523; GWHGACDB016000; GWHGACDB017178; GWHGACDB019319; GWHGACDB019325; GWHGACDB019327;…
biological process	single-organism process	17.7616	219	33.7388	416	GWHGACDB000574; GWHGACDB000725; GWHGACDB000884; GWHGACDB001106; GWHGACDB001232; GWHGACDB001280; GWHGACDB001624; GWHGACDB001711; GWHGACDB002273; GWHGACDB002689; GWHGACDB002690; GWHGACDB003080; GWHGACDB003135; GWHGACDB003444; GWHGACDB003649; GWHGACDB003670; GWHGACDB004448; GWHGACDB004590; GWHGACDB004598; GWHGACDB004819; GWHGACDB005218; GWHGACDB005263; GWHGACDB005295; GWHGACDB005309; GWHGACDB005477;…	GWHGACDB000025; GWHGACDB000541; GWHGACDB000559; GWHGACDB000797; GWHGACDB000969; GWHGACDB000976; GWHGACDB001169; GWHGACDB001246; GWHGACDB001464; GWHGACDB001572; GWHGACDB001891; GWHGACDB002161; GWHGACDB002493; GWHGACDB002697; GWHGACDB002987; GWHGACDB003055; GWHGACDB003140; GWHGACDB003148; GWHGACDB003372; GWHGACDB003435; GWHGACDB003475; GWHGACDB003523; GWHGACDB003575; GWHGACDB003893; GWHGACDB004587;…
cellular component	cell	23.4388	289	51.5815	636	GWHGACDB000574; GWHGACDB000725; GWHGACDB000884; GWHGACDB001106; GWHGACDB001232; GWHGACDB001280; GWHGACDB001294; GWHGACDB001624; GWHGACDB001711; GWHGACDB002689; GWHGACDB002690; GWHGACDB003080; GWHGACDB003135; GWHGACDB003373; GWHGACDB003444; GWHGACDB003612; GWHGACDB003649; GWHGACDB003670; GWHGACDB004448; GWHGACDB004598; GWHGACDB004819; GWHGACDB004879; GWHGACDB005263; GWHGACDB005295; GWHGACDB005309;…	GWHGACDB000025; GWHGACDB000541; GWHGACDB000559; GWHGACDB000797; GWHGACDB000969; GWHGACDB000976; GWHGACDB001044; GWHGACDB001155; GWHGACDB001169; GWHGACDB001209; GWHGACDB001213; GWHGACDB001221; GWHGACDB001223; GWHGACDB001246; GWHGACDB001370; GWHGACDB001464; GWHGACDB001515; GWHGACDB001572; GWHGACDB001584; GWHGACDB001772; GWHGACDB001891; GWHGACDB002057; GWHGACDB002095; GWHGACDB002161; GWHGACDB002175;…
cellular component	cell junction	1.21655	15	2.27088	28	GWHGACDB000884; GWHGACDB005263; GWHGACDB009876; GWHGACDB020385; GWHGACDB023340; GWHGACDB026549; GWHGACDB028382; GWHGACDB033428; GWHGACDB033591; GWHGACDB042206; GWHGACDB047616; GWHGACDB051989; GWHGACDB059786; GWHGACDB060722; GWHGACDB063450	GWHGACDB001572; GWHGACDB002223; GWHGACDB005478; GWHGACDB006062; GWHGACDB006456; GWHGACDB007445; GWHGACDB008963; GWHGACDB010526; GWHGACDB012772; GWHGACDB015822; GWHGACDB016000; GWHGACDB016236; GWHGACDB016524; GWHGACDB016874; GWHGACDB024108; GWHGACDB031366; GWHGACDB040020; GWHGACDB040023; GWHGACDB044433; GWHGACDB044706; GWHGACDB045594; GWHGACDB046805; GWHGACDB050101; GWHGACDB050542; GWHGACDB058810;…
cellular component	cell part	23.4388	289	51.5004	635	GWHGACDB000574; GWHGACDB000725; GWHGACDB000884; GWHGACDB001106; GWHGACDB001232; GWHGACDB001280; GWHGACDB001294; GWHGACDB001624; GWHGACDB001711; GWHGACDB002689; GWHGACDB002690; GWHGACDB003080; GWHGACDB003135; GWHGACDB003373; GWHGACDB003444; GWHGACDB003612; GWHGACDB003649; GWHGACDB003670; GWHGACDB004448; GWHGACDB004598; GWHGACDB004819; GWHGACDB004879; GWHGACDB005263; GWHGACDB005295; GWHGACDB005309;…	GWHGACDB000025; GWHGACDB000541; GWHGACDB000559; GWHGACDB000797; GWHGACDB000969; GWHGACDB000976; GWHGACDB001044; GWHGACDB001155; GWHGACDB001169; GWHGACDB001209; GWHGACDB001213; GWHGACDB001221; GWHGACDB001223; GWHGACDB001246; GWHGACDB001370; GWHGACDB001464; GWHGACDB001515; GWHGACDB001572; GWHGACDB001584; GWHGACDB001772; GWHGACDB001891; GWHGACDB002057; GWHGACDB002095; GWHGACDB002161; GWHGACDB002175;…
cellular component	extracellular region	3.56853	44	15.2474	188	GWHGACDB001280; GWHGACDB004819; GWHGACDB005295; GWHGACDB005420; GWHGACDB008025; GWHGACDB008059; GWHGACDB008917; GWHGACDB009876; GWHGACDB009934; GWHGACDB013726; GWHGACDB019187; GWHGACDB020315; GWHGACDB023340; GWHGACDB023974; GWHGACDB024889; GWHGACDB026650; GWHGACDB027111; GWHGACDB030327; GWHGACDB031507; GWHGACDB034005; GWHGACDB035742; GWHGACDB040472; GWHGACDB041568; GWHGACDB042413; GWHGACDB042415;…	GWHGACDB000976; GWHGACDB001015; GWHGACDB001048; GWHGACDB001049; GWHGACDB001052; GWHGACDB001053; GWHGACDB001075; GWHGACDB001076; GWHGACDB001079; GWHGACDB001080; GWHGACDB001082; GWHGACDB001090; GWHGACDB001169; GWHGACDB001209; GWHGACDB001213; GWHGACDB001221; GWHGACDB001223; GWHGACDB001549; GWHGACDB001572; GWHGACDB001617; GWHGACDB002067; GWHGACDB002095; GWHGACDB003159; GWHGACDB004441; GWHGACDB004587;…
cellular component	extracellular region part	0.324412	4	1.13544	14	GWHGACDB019187; GWHGACDB042415; GWHGACDB049254; GWHGACDB049259	GWHGACDB015215; GWHGACDB016122; GWHGACDB039930; GWHGACDB039932; GWHGACDB039935; GWHGACDB039940; GWHGACDB042339; GWHGACDB046889; GWHGACDB046951; GWHGACDB051044; GWHGACDB055729; GWHGACDB055733; GWHGACDB056898; GWHGACDB063367
cellular component	macromolecular complex	2.43309	30	5.2717	65	GWHGACDB001711; GWHGACDB005923; GWHGACDB007846; GWHGACDB008110; GWHGACDB008917; GWHGACDB009001; GWHGACDB012527; GWHGACDB014252; GWHGACDB014531; GWHGACDB015957; GWHGACDB017429; GWHGACDB017782; GWHGACDB026267; GWHGACDB026278; GWHGACDB030210; GWHGACDB031486; GWHGACDB032438; GWHGACDB034643; GWHGACDB037942; GWHGACDB042037; GWHGACDB042586; GWHGACDB046551; GWHGACDB052466; GWHGACDB052598; GWHGACDB052883;…	GWHGACDB001044; GWHGACDB002538; GWHGACDB002860; GWHGACDB003055; GWHGACDB003242; GWHGACDB003372; GWHGACDB003523; GWHGACDB004929; GWHGACDB005951; GWHGACDB006270; GWHGACDB007445; GWHGACDB007735; GWHGACDB007863; GWHGACDB012153; GWHGACDB014993; GWHGACDB015992; GWHGACDB015997; GWHGACDB016122; GWHGACDB016874; GWHGACDB017217; GWHGACDB017499; GWHGACDB018137; GWHGACDB018641; GWHGACDB019379; GWHGACDB019653;…
cellular component	membrane	11.5166	142	28.8727	356	GWHGACDB000646; GWHGACDB000884; GWHGACDB001232; GWHGACDB001294; GWHGACDB001624; GWHGACDB001711; GWHGACDB002166; GWHGACDB003135; GWHGACDB003649; GWHGACDB004590; GWHGACDB005263; GWHGACDB006452; GWHGACDB007342; GWHGACDB007846; GWHGACDB008059; GWHGACDB008350; GWHGACDB009876; GWHGACDB010706; GWHGACDB011064; GWHGACDB012547; GWHGACDB012912; GWHGACDB013710; GWHGACDB014714; GWHGACDB014965; GWHGACDB015223;…	GWHGACDB000025; GWHGACDB000541; GWHGACDB000559; GWHGACDB000797; GWHGACDB000969; GWHGACDB001169; GWHGACDB001246; GWHGACDB001370; GWHGACDB001464; GWHGACDB001515; GWHGACDB001572; GWHGACDB001584; GWHGACDB001891; GWHGACDB002161; GWHGACDB002175; GWHGACDB002223; GWHGACDB002493; GWHGACDB002538; GWHGACDB002588; GWHGACDB002987; GWHGACDB003140; GWHGACDB003148; GWHGACDB003372; GWHGACDB003523; GWHGACDB003893;…
cellular component	membrane part	8.92133	110	21.9789	271	GWHGACDB001232; GWHGACDB002166; GWHGACDB003649; GWHGACDB004590; GWHGACDB006452; GWHGACDB007342; GWHGACDB007846; GWHGACDB008350; GWHGACDB009876; GWHGACDB010706; GWHGACDB012547; GWHGACDB012912; GWHGACDB013710; GWHGACDB014714; GWHGACDB014965; GWHGACDB015223; GWHGACDB015942; GWHGACDB017782; GWHGACDB017838; GWHGACDB019195; GWHGACDB019695; GWHGACDB021149; GWHGACDB021564; GWHGACDB021997; GWHGACDB022164;…	GWHGACDB000541; GWHGACDB000559; GWHGACDB000969; GWHGACDB001246; GWHGACDB001370; GWHGACDB001464; GWHGACDB001515; GWHGACDB001584; GWHGACDB001891; GWHGACDB002161; GWHGACDB002175; GWHGACDB002223; GWHGACDB002538; GWHGACDB002987; GWHGACDB003140; GWHGACDB003148; GWHGACDB003372; GWHGACDB003523; GWHGACDB003893; GWHGACDB004596; GWHGACDB004636; GWHGACDB004680; GWHGACDB005478; GWHGACDB005597; GWHGACDB006033;…
cellular component	membrane-enclosed lumen	0.729927	9	2.35199	29	GWHGACDB008917; GWHGACDB014531; GWHGACDB017429; GWHGACDB030210; GWHGACDB031486; GWHGACDB032253; GWHGACDB042586; GWHGACDB052138; GWHGACDB053778	GWHGACDB001044; GWHGACDB001572; GWHGACDB003242; GWHGACDB004929; GWHGACDB005970; GWHGACDB008540; GWHGACDB010810; GWHGACDB011006; GWHGACDB012068; GWHGACDB016056; GWHGACDB016524; GWHGACDB019384; GWHGACDB020831; GWHGACDB024038; GWHGACDB026839; GWHGACDB027951; GWHGACDB029589; GWHGACDB033470; GWHGACDB038256; GWHGACDB042871; GWHGACDB044490; GWHGACDB051783; GWHGACDB055739; GWHGACDB061879; GWHGACDB062075;…
cellular component	nucleoid	0.081103	1	0.081103	1	GWHGACDB057683	GWHGACDB065486
cellular component	organelle	17.9238	221	33.5766	414	GWHGACDB000574; GWHGACDB000884; GWHGACDB001106; GWHGACDB001232; GWHGACDB001280; GWHGACDB001294; GWHGACDB001624; GWHGACDB001711; GWHGACDB002689; GWHGACDB002690; GWHGACDB003080; GWHGACDB003373; GWHGACDB003612; GWHGACDB003649; GWHGACDB003670; GWHGACDB004448; GWHGACDB004598; GWHGACDB004819; GWHGACDB005263; GWHGACDB005309; GWHGACDB005477; GWHGACDB005923; GWHGACDB006452; GWHGACDB007342; GWHGACDB007846;…	GWHGACDB000025; GWHGACDB000541; GWHGACDB000559; GWHGACDB000797; GWHGACDB000969; GWHGACDB001044; GWHGACDB001155; GWHGACDB001169; GWHGACDB001246; GWHGACDB001515; GWHGACDB001572; GWHGACDB001584; GWHGACDB001772; GWHGACDB001891; GWHGACDB002057; GWHGACDB002538; GWHGACDB002697; GWHGACDB002929; GWHGACDB002936; GWHGACDB002987; GWHGACDB003055; GWHGACDB003242; GWHGACDB003283; GWHGACDB003372; GWHGACDB003435;…
cellular component	organelle part	6.97486	86	17.6805	218	GWHGACDB000574; GWHGACDB003649; GWHGACDB004819; GWHGACDB006452; GWHGACDB007846; GWHGACDB008059; GWHGACDB008350; GWHGACDB008917; GWHGACDB009779; GWHGACDB009876; GWHGACDB010706; GWHGACDB011064; GWHGACDB012527; GWHGACDB012547; GWHGACDB012626; GWHGACDB013710; GWHGACDB014531; GWHGACDB014714; GWHGACDB015752; GWHGACDB015957; GWHGACDB016191; GWHGACDB016572; GWHGACDB017429; GWHGACDB017782; GWHGACDB019695;…	GWHGACDB000541; GWHGACDB000559; GWHGACDB000797; GWHGACDB000969; GWHGACDB001044; GWHGACDB001155; GWHGACDB001169; GWHGACDB001246; GWHGACDB001572; GWHGACDB001584; GWHGACDB001891; GWHGACDB002538; GWHGACDB002987; GWHGACDB003055; GWHGACDB003242; GWHGACDB003283; GWHGACDB003372; GWHGACDB003523; GWHGACDB004596; GWHGACDB004636; GWHGACDB004680; GWHGACDB004731; GWHGACDB004929; GWHGACDB005382; GWHGACDB005478;…
cellular component	symplast	1.21655	15	2.27088	28	GWHGACDB000884; GWHGACDB005263; GWHGACDB009876; GWHGACDB020385; GWHGACDB023340; GWHGACDB026549; GWHGACDB028382; GWHGACDB033428; GWHGACDB033591; GWHGACDB042206; GWHGACDB047616; GWHGACDB051989; GWHGACDB059786; GWHGACDB060722; GWHGACDB063450	GWHGACDB001572; GWHGACDB002223; GWHGACDB005478; GWHGACDB006062; GWHGACDB006456; GWHGACDB007445; GWHGACDB008963; GWHGACDB010526; GWHGACDB012772; GWHGACDB015822; GWHGACDB016000; GWHGACDB016236; GWHGACDB016524; GWHGACDB016874; GWHGACDB024108; GWHGACDB031366; GWHGACDB040020; GWHGACDB040023; GWHGACDB044433; GWHGACDB044706; GWHGACDB045594; GWHGACDB046805; GWHGACDB050101; GWHGACDB050542; GWHGACDB058810;…
molecular function	antioxidant activity	0.162206	2	0.567721	7	GWHGACDB028382; GWHGACDB043622	GWHGACDB008117; GWHGACDB008190; GWHGACDB010301; GWHGACDB030836; GWHGACDB031279; GWHGACDB039975; GWHGACDB058789
molecular function	binding	15.1663	187	32.4412	400	GWHGACDB000574; GWHGACDB000646; GWHGACDB000725; GWHGACDB000770; GWHGACDB000884; GWHGACDB001106; GWHGACDB001624; GWHGACDB002690; GWHGACDB003135; GWHGACDB003373; GWHGACDB004448; GWHGACDB004879; GWHGACDB005218; GWHGACDB005309; GWHGACDB005477; GWHGACDB007846; GWHGACDB008110; GWHGACDB008350; GWHGACDB008363; GWHGACDB008425; GWHGACDB008917; GWHGACDB009876; GWHGACDB010331; GWHGACDB011529; GWHGACDB012527;…	GWHGACDB000025; GWHGACDB000541; GWHGACDB000707; GWHGACDB001044; GWHGACDB001143; GWHGACDB001464; GWHGACDB001572; GWHGACDB001659; GWHGACDB001772; GWHGACDB002223; GWHGACDB002493; GWHGACDB002697; GWHGACDB002860; GWHGACDB002925; GWHGACDB002936; GWHGACDB002987; GWHGACDB003055; GWHGACDB003140; GWHGACDB003148; GWHGACDB003242; GWHGACDB003283; GWHGACDB003372; GWHGACDB003435; GWHGACDB003893; GWHGACDB004441;…
molecular function	catalytic activity	17.8427	220	37.6318	464	GWHGACDB000574; GWHGACDB000646; GWHGACDB000725; GWHGACDB000770; GWHGACDB000884; GWHGACDB001280; GWHGACDB001302; GWHGACDB001624; GWHGACDB002273; GWHGACDB002689; GWHGACDB003080; GWHGACDB003135; GWHGACDB003444; GWHGACDB003612; GWHGACDB003670; GWHGACDB004598; GWHGACDB004819; GWHGACDB004879; GWHGACDB005218; GWHGACDB005263; GWHGACDB005295; GWHGACDB005309; GWHGACDB006452; GWHGACDB007342; GWHGACDB007846;…	GWHGACDB000559; GWHGACDB000707; GWHGACDB000969; GWHGACDB001155; GWHGACDB001169; GWHGACDB001209; GWHGACDB001213; GWHGACDB001221; GWHGACDB001223; GWHGACDB001464; GWHGACDB001515; GWHGACDB001549; GWHGACDB001572; GWHGACDB001584; GWHGACDB001659; GWHGACDB001891; GWHGACDB002057; GWHGACDB002095; GWHGACDB002493; GWHGACDB002987; GWHGACDB003159; GWHGACDB003283; GWHGACDB003475; GWHGACDB003523; GWHGACDB003893;…
molecular function	electron carrier activity	0.324412	4	0.162206	2	GWHGACDB026267; GWHGACDB026278; GWHGACDB047681; GWHGACDB056956	GWHGACDB026009; GWHGACDB050837
molecular function	enzyme regulator activity	0.567721	7	3.97405	49	GWHGACDB017579; GWHGACDB017944; GWHGACDB018318; GWHGACDB031507; GWHGACDB039085; GWHGACDB041568; GWHGACDB061050	GWHGACDB003372; GWHGACDB011404; GWHGACDB011667; GWHGACDB011669; GWHGACDB011672; GWHGACDB011673; GWHGACDB011675; GWHGACDB012568; GWHGACDB012569; GWHGACDB012570; GWHGACDB012572; GWHGACDB015992; GWHGACDB017634; GWHGACDB017659; GWHGACDB017676; GWHGACDB017678; GWHGACDB017682; GWHGACDB017687; GWHGACDB017705; GWHGACDB017706; GWHGACDB017709; GWHGACDB017711; GWHGACDB017719; GWHGACDB017727; GWHGACDB018136;…
molecular function	molecular transducer activity	0.081103	1	0.405515	5	GWHGACDB061959	GWHGACDB009134; GWHGACDB024666; GWHGACDB030674; GWHGACDB052133; GWHGACDB060074
molecular function	nucleic acid binding transcription factor activity	3.00081	37	2.18978	27	GWHGACDB001106; GWHGACDB002690; GWHGACDB003373; GWHGACDB004448; GWHGACDB005477; GWHGACDB009001; GWHGACDB011529; GWHGACDB012590; GWHGACDB012593; GWHGACDB015872; GWHGACDB018331; GWHGACDB023169; GWHGACDB024488; GWHGACDB025859; GWHGACDB030453; GWHGACDB031126; GWHGACDB031656; GWHGACDB036333; GWHGACDB040506; GWHGACDB041599; GWHGACDB042422; GWHGACDB045020; GWHGACDB045511; GWHGACDB046068; GWHGACDB047309;…	GWHGACDB002697; GWHGACDB003435; GWHGACDB005326; GWHGACDB006274; GWHGACDB008459; GWHGACDB010493; GWHGACDB019381; GWHGACDB023878; GWHGACDB024016; GWHGACDB026186; GWHGACDB031556; GWHGACDB032331; GWHGACDB033262; GWHGACDB035187; GWHGACDB035431; GWHGACDB038982; GWHGACDB039358; GWHGACDB043931; GWHGACDB046070; GWHGACDB046938; GWHGACDB047216; GWHGACDB051686; GWHGACDB053640; GWHGACDB054817; GWHGACDB055603;…
molecular function	nutrient reservoir activity	0.081103	1	0.243309	3	GWHGACDB051438	GWHGACDB002929; GWHGACDB015997; GWHGACDB044053
molecular function	protein binding transcription factor activity	0.081103	1	0.324412	4	GWHGACDB018339	GWHGACDB003435; GWHGACDB038982; GWHGACDB053676; GWHGACDB054308
molecular function	receptor activity	0.081103	1	0.405515	5	GWHGACDB061959	GWHGACDB009134; GWHGACDB024666; GWHGACDB030674; GWHGACDB052133; GWHGACDB060074
molecular function	structural molecule activity	0.243309	3	0.892133	11	GWHGACDB015957; GWHGACDB051356; GWHGACDB061639	GWHGACDB000976; GWHGACDB003242; GWHGACDB004929; GWHGACDB030783; GWHGACDB033740; GWHGACDB040997; GWHGACDB049958; GWHGACDB052115; GWHGACDB057533; GWHGACDB058765; GWHGACDB058810
molecular function	transporter activity	3.24412	40	6.89376	85	GWHGACDB001232; GWHGACDB002166; GWHGACDB004590; GWHGACDB007846; GWHGACDB009876; GWHGACDB010706; GWHGACDB012912; GWHGACDB015942; GWHGACDB017838; GWHGACDB019195; GWHGACDB019695; GWHGACDB023397; GWHGACDB023915; GWHGACDB026179; GWHGACDB026372; GWHGACDB026505; GWHGACDB026779; GWHGACDB030575; GWHGACDB033118; GWHGACDB036586; GWHGACDB038915; GWHGACDB040268; GWHGACDB040999; GWHGACDB042037; GWHGACDB042206;…	GWHGACDB000541; GWHGACDB001246; GWHGACDB001370; GWHGACDB001464; GWHGACDB002161; GWHGACDB002538; GWHGACDB003523; GWHGACDB003893; GWHGACDB004680; GWHGACDB006033; GWHGACDB006456; GWHGACDB007861; GWHGACDB008276; GWHGACDB010364; GWHGACDB010367; GWHGACDB010477; GWHGACDB012866; GWHGACDB013474; GWHGACDB014879; GWHGACDB015997; GWHGACDB016377; GWHGACDB016667; GWHGACDB016766; GWHGACDB017217; GWHGACDB017521;…

## Sheet: KEGG enrichment analysis
id	Term	ListHits	ListTotal	PopHits	PopTotal	pValue	qValue	Enrichment_score	Gene	hyperlink_only_excel
ko00040	Pentose and glucuronate interconversions	65	405	243	8246	3.4865e-32	5.19489e-30	5.44622	GWHGACDB000707; GWHGACDB001209; GWHGACDB001213; GWHGACDB001221; GWHGACDB001223; GWHGACDB001659; GWHGACDB002095; GWHGACDB003159; GWHGACDB008447; GWHGACDB008513; GWHGACDB012568; GWHGACDB012569; GWHGACDB012570; GWHGACDB012572; GWHGACDB012806; GWHGACDB016674; GWHGACDB017634; GWHGACDB017659; GWHGACDB017676; GWHGACDB017678; GWHGACDB017682; GWHGACDB017687; GWHGACDB017705; GWHGACDB017706; GWHGACDB017709;…	ko00040
ko00500	Starch and sucrose metabolism	89	405	520	8246	1.04516e-27	7.78643e-26	3.48478	GWHGACDB000559; GWHGACDB001169; GWHGACDB001209; GWHGACDB001213; GWHGACDB001221; GWHGACDB001223; GWHGACDB002095; GWHGACDB002987; GWHGACDB003159; GWHGACDB003982; GWHGACDB005335; GWHGACDB007364; GWHGACDB007775; GWHGACDB008447; GWHGACDB010810; GWHGACDB012568; GWHGACDB012569; GWHGACDB012570; GWHGACDB012572; GWHGACDB012806; GWHGACDB014549; GWHGACDB016674; GWHGACDB017160; GWHGACDB017634; GWHGACDB017659;…	ko00500
ko04810	Regulation of actin cytoskeleton	18	405	114	8246	2.41355e-06	0.000119873	3.21481	GWHGACDB001624; GWHGACDB002493; GWHGACDB005630; GWHGACDB005951; GWHGACDB014149; GWHGACDB014973; GWHGACDB016262; GWHGACDB016339; GWHGACDB017178; GWHGACDB030338; GWHGACDB035301; GWHGACDB038905; GWHGACDB040356; GWHGACDB043449; GWHGACDB048469; GWHGACDB048938; GWHGACDB050929; GWHGACDB058265	ko04810
ko00710	Carbon fixation in photosynthetic organisms	18	405	118	8246	4.1022e-06	0.000152807	3.10584	GWHGACDB001572; GWHGACDB008059; GWHGACDB009934; GWHGACDB015106; GWHGACDB016524; GWHGACDB018917; GWHGACDB026271; GWHGACDB029468; GWHGACDB030316; GWHGACDB032612; GWHGACDB032955; GWHGACDB033584; GWHGACDB033925; GWHGACDB045394; GWHGACDB046551; GWHGACDB046870; GWHGACDB053859; GWHGACDB058617	ko00710
ko00010	Glycolysis / Gluconeogenesis	26	405	226	8246	1.51673e-05	0.000451984	2.34236	GWHGACDB001572; GWHGACDB008059; GWHGACDB015106; GWHGACDB016524; GWHGACDB018045; GWHGACDB019037; GWHGACDB023977; GWHGACDB026369; GWHGACDB030030; GWHGACDB033584; GWHGACDB034547; GWHGACDB037987; GWHGACDB038256; GWHGACDB042871; GWHGACDB045394; GWHGACDB046551; GWHGACDB048650; GWHGACDB050635; GWHGACDB053365; GWHGACDB054331; GWHGACDB057364; GWHGACDB057921; GWHGACDB058915; GWHGACDB062601; GWHGACDB062946;…	ko00010
ko02024	Quorum sensing	15	405	98	8246	1.97874e-05	0.000491387	3.1164	GWHGACDB000707; GWHGACDB001659; GWHGACDB005309; GWHGACDB008513; GWHGACDB012772; GWHGACDB021612; GWHGACDB026643; GWHGACDB032864; GWHGACDB032892; GWHGACDB040229; GWHGACDB040533; GWHGACDB043684; GWHGACDB043798; GWHGACDB055419; GWHGACDB060722	ko02024
ko04015	Rap1 signaling pathway	8	405	37	8246	5.54222e-05	0.0011797	4.40227	GWHGACDB002493; GWHGACDB002925; GWHGACDB005630; GWHGACDB014149; GWHGACDB014973; GWHGACDB017178; GWHGACDB030338; GWHGACDB048469	ko04015
ko00521	Streptomycin biosynthesis	5	405	21	8246	0.000390753	0.00727778	4.84774	GWHGACDB019037; GWHGACDB030030; GWHGACDB053951; GWHGACDB057364; GWHGACDB063108	ko00521
ko00520	Amino sugar and nucleotide sugar metabolism	22	405	239	8246	0.0015	0.0248333	1.87419	GWHGACDB000559; GWHGACDB001280; GWHGACDB002987; GWHGACDB003612; GWHGACDB005335; GWHGACDB007775; GWHGACDB008447; GWHGACDB015192; GWHGACDB017700; GWHGACDB019037; GWHGACDB019487; GWHGACDB030030; GWHGACDB032809; GWHGACDB033399; GWHGACDB033487; GWHGACDB044433; GWHGACDB047616; GWHGACDB052390; GWHGACDB053839; GWHGACDB057364; GWHGACDB060955; GWHGACDB063108	ko00520
ko04072	Phospholipase D signaling pathway	10	405	81	8246	0.0019038	0.0266916	2.51364	GWHGACDB000884; GWHGACDB001624; GWHGACDB004668; GWHGACDB016262; GWHGACDB016339; GWHGACDB024790; GWHGACDB029870; GWHGACDB035301; GWHGACDB040356; GWHGACDB050929	ko04072
ko00524	Neomycin, kanamycin and gentamicin biosynthesis	3	405	12	8246	0.002071	0.0266916	5.09012	GWHGACDB019037; GWHGACDB057364; GWHGACDB063108	ko00524
ko00053	Ascorbate and aldarate metabolism	8	405	59	8246	0.00214966	0.0266916	2.76074	GWHGACDB008447; GWHGACDB010351; GWHGACDB032809; GWHGACDB034547; GWHGACDB042871; GWHGACDB057011; GWHGACDB057359; GWHGACDB058789	ko00053
ko00562	Inositol phosphate metabolism	12	405	109	8246	0.00254138	0.0291282	2.24152	GWHGACDB001624; GWHGACDB015106; GWHGACDB016262; GWHGACDB016339; GWHGACDB035301; GWHGACDB040356; GWHGACDB040554; GWHGACDB050929; GWHGACDB053951; GWHGACDB057011; GWHGACDB057359; GWHGACDB060722	ko00562
ko00052	Galactose metabolism	11	405	98	8246	0.00294682	0.0313626	2.28536	GWHGACDB003982; GWHGACDB010810; GWHGACDB019037; GWHGACDB019079; GWHGACDB029589; GWHGACDB030030; GWHGACDB053365; GWHGACDB054331; GWHGACDB057364; GWHGACDB059786; GWHGACDB063108	ko00052
ko00561	Glycerolipid metabolism	12	405	113	8246	0.00349575	0.0347245	2.16218	GWHGACDB005263; GWHGACDB007342; GWHGACDB016602; GWHGACDB024790; GWHGACDB029870; GWHGACDB034547; GWHGACDB042871; GWHGACDB046882; GWHGACDB050292; GWHGACDB050464; GWHGACDB053205; GWHGACDB060869	ko00561
ko04070	Phosphatidylinositol signaling system	12	405	116	8246	0.00438763	0.0408598	2.10626	GWHGACDB001624; GWHGACDB002925; GWHGACDB016262; GWHGACDB016339; GWHGACDB024790; GWHGACDB029870; GWHGACDB035301; GWHGACDB040356; GWHGACDB040554; GWHGACDB050929; GWHGACDB057011; GWHGACDB062590	ko04070
ko00380	Tryptophan metabolism	8	405	68	8246	0.00571801	0.0501167	2.39535	GWHGACDB005230; GWHGACDB005573; GWHGACDB030292; GWHGACDB030492; GWHGACDB034547; GWHGACDB042871; GWHGACDB042916; GWHGACDB065486	ko00380
ko00620	Pyruvate metabolism	14	405	152	8246	0.00759988	0.0629101	1.87531	GWHGACDB009934; GWHGACDB030316; GWHGACDB032955; GWHGACDB033925; GWHGACDB034547; GWHGACDB034643; GWHGACDB037987; GWHGACDB038256; GWHGACDB042871; GWHGACDB046870; GWHGACDB050635; GWHGACDB053859; GWHGACDB058617; GWHGACDB058915	ko00620
ko00030	Pentose phosphate pathway	10	405	98	8246	0.00836336	0.0655863	2.0776	GWHGACDB001572; GWHGACDB008059; GWHGACDB016524; GWHGACDB030030; GWHGACDB032612; GWHGACDB033584; GWHGACDB046551; GWHGACDB054136; GWHGACDB057921; GWHGACDB062601	ko00030
ko04540	Gap junction	6	405	51	8246	0.0116843	0.0870483	2.39535	GWHGACDB030783; GWHGACDB033740; GWHGACDB040997; GWHGACDB051356; GWHGACDB052115; GWHGACDB057533	ko04540
ko00591	Linoleic acid metabolism	4	405	29	8246	0.0124764	0.088523	2.80834	GWHGACDB010378; GWHGACDB012318; GWHGACDB038424; GWHGACDB049443	ko00591
ko00051	Fructose and mannose metabolism	11	405	120	8246	0.0145679	0.0986644	1.86638	GWHGACDB001572; GWHGACDB008059; GWHGACDB015106; GWHGACDB015192; GWHGACDB016524; GWHGACDB019037; GWHGACDB033584; GWHGACDB046551; GWHGACDB057364; GWHGACDB062601; GWHGACDB063108	ko00051
ko04011	MAPK signaling pathway - yeast	9	405	94	8246	0.016602	0.107552	1.94941	GWHGACDB001143; GWHGACDB001624; GWHGACDB008442; GWHGACDB016219; GWHGACDB016262; GWHGACDB016339; GWHGACDB035301; GWHGACDB040356; GWHGACDB050929	ko04011
ko00903	Limonene and pinene degradation	2	405	13	8246	0.0232787	0.141417	3.13238	GWHGACDB034547; GWHGACDB042871	ko00903
ko00905	Brassinosteroid biosynthesis	3	405	23	8246	0.0241738	0.141417	2.65572	GWHGACDB015223; GWHGACDB053611; GWHGACDB065698	ko00905
ko00062	Fatty acid elongation	6	405	59	8246	0.0246768	0.141417	2.07056	GWHGACDB020173; GWHGACDB020174; GWHGACDB020177; GWHGACDB020188; GWHGACDB032449; GWHGACDB032569	ko00062
ko00940	Phenylpropanoid biosynthesis	20	405	272	8246	0.0263514	0.145421	1.4971	GWHGACDB001169; GWHGACDB008117; GWHGACDB008190; GWHGACDB008381; GWHGACDB014549; GWHGACDB028382; GWHGACDB028615; GWHGACDB029772; GWHGACDB031279; GWHGACDB033626; GWHGACDB039975; GWHGACDB041741; GWHGACDB043022; GWHGACDB046737; GWHGACDB051345; GWHGACDB053258; GWHGACDB053594; GWHGACDB059363; GWHGACDB062638; GWHGACDB065029	ko00940
ko04144	Endocytosis	22	405	309	8246	0.0301222	0.160293	1.44961	GWHGACDB000884; GWHGACDB001624; GWHGACDB003606; GWHGACDB004668; GWHGACDB005951; GWHGACDB014749; GWHGACDB016262; GWHGACDB016339; GWHGACDB025336; GWHGACDB032739; GWHGACDB035301; GWHGACDB040356; GWHGACDB041675; GWHGACDB042582; GWHGACDB043635; GWHGACDB045084; GWHGACDB048938; GWHGACDB049453; GWHGACDB050929; GWHGACDB058191; GWHGACDB058265; GWHGACDB065554	ko04144
ko04013	MAPK signaling pathway - fly	9	405	104	8246	0.0312051	0.16033	1.76197	GWHGACDB002493; GWHGACDB005630; GWHGACDB010358; GWHGACDB014149; GWHGACDB014973; GWHGACDB017178; GWHGACDB030338; GWHGACDB032331; GWHGACDB048469	ko04013
ko00680	Methane metabolism	10	405	121	8246	0.0351901	0.172057	1.68269	GWHGACDB001572; GWHGACDB008059; GWHGACDB009934; GWHGACDB016524; GWHGACDB018045; GWHGACDB033584; GWHGACDB033925; GWHGACDB046551; GWHGACDB046870; GWHGACDB053859	ko00680
ko01200	Carbon metabolism	31	405	469	8246	0.035797	0.172057	1.34579	GWHGACDB001572; GWHGACDB008059; GWHGACDB008363; GWHGACDB009934; GWHGACDB015106; GWHGACDB016524; GWHGACDB018045; GWHGACDB018917; GWHGACDB019037; GWHGACDB026271; GWHGACDB029468; GWHGACDB030316; GWHGACDB032612; GWHGACDB032955; GWHGACDB033584; GWHGACDB033925; GWHGACDB034643; GWHGACDB037987; GWHGACDB038256; GWHGACDB045394; GWHGACDB046551; GWHGACDB046870; GWHGACDB050635; GWHGACDB053859; GWHGACDB054136;…	ko01200
ko04370	VEGF signaling pathway	3	405	28	8246	0.0461737	0.208107	2.18148	GWHGACDB002493; GWHGACDB014973; GWHGACDB017178	ko04370
ko04014	Ras signaling pathway	6	405	68	8246	0.0483646	0.208107	1.79651	GWHGACDB000884; GWHGACDB002493; GWHGACDB002925; GWHGACDB004668; GWHGACDB014973; GWHGACDB017178	ko04014
ko04145	Phagosome	13	405	175	8246	0.0488292	0.208107	1.51249	GWHGACDB002493; GWHGACDB003523; GWHGACDB014973; GWHGACDB015997; GWHGACDB017178; GWHGACDB030783; GWHGACDB033740; GWHGACDB040997; GWHGACDB045589; GWHGACDB051356; GWHGACDB052115; GWHGACDB053288; GWHGACDB057533	ko04145
ko04520	Adherens junction	4	405	41	8246	0.0488842	0.208107	1.98639	GWHGACDB002493; GWHGACDB014973; GWHGACDB017178; GWHGACDB048938	ko04520
ko00906	Carotenoid biosynthesis	5	405	55	8246	0.0515895	0.211846	1.85095	GWHGACDB012674; GWHGACDB015752; GWHGACDB025302; GWHGACDB029688; GWHGACDB053855	ko00906
ko00410	beta-Alanine metabolism	6	405	70	8246	0.0550935	0.211846	1.74519	GWHGACDB011909; GWHGACDB012772; GWHGACDB026643; GWHGACDB027111; GWHGACDB034547; GWHGACDB042871	ko00410
ko00140	Steroid hormone biosynthesis	1	405	8	8246	0.0553526	0.211846	2.54506	GWHGACDB032569	ko00140
ko00430	Taurine and hypotaurine metabolism	2	405	18	8246	0.0554495	0.211846	2.26228	GWHGACDB012772; GWHGACDB026643	ko00430
ko04024	cAMP signaling pathway	7	405	86	8246	0.0597468	0.222557	1.65725	GWHGACDB000884; GWHGACDB002493; GWHGACDB002925; GWHGACDB004668; GWHGACDB014973; GWHGACDB015861; GWHGACDB017178	ko04024
ko00564	Glycerophospholipid metabolism	11	405	149	8246	0.0623541	0.225385	1.50312	GWHGACDB000884; GWHGACDB004668; GWHGACDB024790; GWHGACDB029870; GWHGACDB046882; GWHGACDB049244; GWHGACDB050292; GWHGACDB050464; GWHGACDB060722; GWHGACDB060869; GWHGACDB062590	ko00564
ko00196	Photosynthesis - antenna proteins	2	405	19	8246	0.0635315	0.225385	2.14321	GWHGACDB037942; GWHGACDB052466	ko00196
ko04391	Hippo signaling pathway - fly	7	405	93	8246	0.0858368	0.290675	1.53251	GWHGACDB001143; GWHGACDB008442; GWHGACDB010358; GWHGACDB016219; GWHGACDB035324; GWHGACDB050860; GWHGACDB053383	ko04391
ko00330	Arginine and proline metabolism	7	405	93	8246	0.0858368	0.290675	1.53251	GWHGACDB011909; GWHGACDB015196; GWHGACDB033562; GWHGACDB034547; GWHGACDB042871; GWHGACDB044314; GWHGACDB052315	ko00330
ko04510	Focal adhesion	3	405	35	8246	0.0906652	0.300202	1.74519	GWHGACDB002493; GWHGACDB014973; GWHGACDB017178	ko04510
ko00514	Other types of O-glycan biosynthesis	1	405	11	8246	0.0987342	0.319345	1.85095	GWHGACDB000647	ko00514
ko00625	Chloroalkane and chloroalkene degradation	2	405	23	8246	0.100733	0.319345	1.77048	GWHGACDB034547; GWHGACDB042871	ko00625
ko04066	HIF-1 signaling pathway	6	405	82	8246	0.107203	0.332777	1.48979	GWHGACDB018589; GWHGACDB019037; GWHGACDB038256; GWHGACDB045394; GWHGACDB057364; GWHGACDB063108	ko04066
ko01230	Biosynthesis of amino acids	25	405	413	8246	0.113842	0.335299	1.23248	GWHGACDB001572; GWHGACDB008059; GWHGACDB015106; GWHGACDB015196; GWHGACDB015896; GWHGACDB016524; GWHGACDB018045; GWHGACDB021612; GWHGACDB028508; GWHGACDB032612; GWHGACDB032864; GWHGACDB033108; GWHGACDB033584; GWHGACDB037984; GWHGACDB037985; GWHGACDB037987; GWHGACDB040229; GWHGACDB040533; GWHGACDB045394; GWHGACDB046551; GWHGACDB050542; GWHGACDB050635; GWHGACDB052116; GWHGACDB052315; GWHGACDB058915	ko01230
ko00650	Butanoate metabolism	3	405	38	8246	0.114276	0.335299	1.60741	GWHGACDB012772; GWHGACDB023633; GWHGACDB026643	ko00650
ko00253	Tetracycline biosynthesis	1	405	12	8246	0.114767	0.335299	1.69671	GWHGACDB034643	ko00253
ko04139	Regulation of mitophagy - yeast	6	405	85	8246	0.12332	0.353358	1.43721	GWHGACDB001624; GWHGACDB016262; GWHGACDB016339; GWHGACDB035301; GWHGACDB040356; GWHGACDB050929	ko04139
ko00130	Ubiquinone and other terpenoid-quinone biosynthesis	4	405	55	8246	0.131668	0.363307	1.48076	GWHGACDB008147; GWHGACDB043022; GWHGACDB051154; GWHGACDB065029	ko00130
ko00310	Lysine degradation	4	405	55	8246	0.131668	0.363307	1.48076	GWHGACDB015152; GWHGACDB034547; GWHGACDB042871; GWHGACDB065486	ko00310
ko00720	Carbon fixation pathways in prokaryotes	5	405	71	8246	0.134728	0.364992	1.43384	GWHGACDB009934; GWHGACDB033925; GWHGACDB034643; GWHGACDB046870; GWHGACDB053859	ko00720
ko04012	ErbB signaling pathway	1	405	14	8246	0.14854	0.395221	1.45432	GWHGACDB018589	ko04012
ko04210	Apoptosis	4	405	59	8246	0.162603	0.418411	1.38037	GWHGACDB033740; GWHGACDB040997; GWHGACDB051356; GWHGACDB052115	ko04210
ko04151	PI3K-Akt signaling pathway	12	405	196	8246	0.166598	0.418411	1.24656	GWHGACDB001143; GWHGACDB002493; GWHGACDB004879; GWHGACDB008343; GWHGACDB008442; GWHGACDB010358; GWHGACDB014973; GWHGACDB016056; GWHGACDB016219; GWHGACDB017178; GWHGACDB018589; GWHGACDB037210	ko04151
ko00340	Histidine metabolism	2	405	29	8246	0.168488	0.418411	1.40417	GWHGACDB034547; GWHGACDB042871	ko00340
ko00511	Other glycan degradation	2	405	29	8246	0.168488	0.418411	1.40417	GWHGACDB043634; GWHGACDB047144	ko00511
ko00073	Cutin, suberine and wax biosynthesis	3	405	45	8246	0.178168	0.435197	1.35737	GWHGACDB006381; GWHGACDB034872; GWHGACDB039190	ko00073
ko01220	Degradation of aromatic compounds	1	405	16	8246	0.183979	0.442142	1.27253	GWHGACDB065029	ko01220
ko00360	Phenylalanine metabolism	4	405	62	8246	0.187531	0.443525	1.31358	GWHGACDB008381; GWHGACDB027111; GWHGACDB043022; GWHGACDB065029	ko00360
ko00071	Fatty acid degradation	5	405	79	8246	0.191204	0.445146	1.28864	GWHGACDB005309; GWHGACDB015861; GWHGACDB026369; GWHGACDB034547; GWHGACDB042871	ko00071
ko00660	C5-Branched dibasic acid metabolism	1	405	17	8246	0.202123	0.463328	1.19768	GWHGACDB037984	ko00660
ko04010	MAPK signaling pathway	5	405	85	8246	0.238535	0.531327	1.19768	GWHGACDB002493; GWHGACDB014749; GWHGACDB014973; GWHGACDB017178; GWHGACDB025336	ko04010
ko04392	Hippo signaling pathway -multiple species	1	405	19	8246	0.238919	0.531327	1.0716	GWHGACDB053383	ko04392
ko00945	Stilbenoid, diarylheptanoid and gingerol biosynthesis	2	405	35	8246	0.245651	0.538265	1.16346	GWHGACDB008381; GWHGACDB065029	ko00945
ko00592	alpha-Linolenic acid metabolism	5	405	88	8246	0.263428	0.568853	1.15685	GWHGACDB010378; GWHGACDB015861; GWHGACDB026369; GWHGACDB038424; GWHGACDB049443	ko00592
ko00565	Ether lipid metabolism	3	405	54	8246	0.273108	0.581331	1.13114	GWHGACDB000884; GWHGACDB004668; GWHGACDB060722	ko00565
ko00100	Steroid biosynthesis	3	405	55	8246	0.284202	0.596423	1.11057	GWHGACDB014714; GWHGACDB032988; GWHGACDB042744	ko00100
ko00830	Retinol metabolism	1	405	22	8246	0.29453	0.60565	0.925477	GWHGACDB062596	ko00830
ko00400	Phenylalanine, tyrosine and tryptophan biosynthesis	4	405	74	8246	0.297967	0.60565	1.10057	GWHGACDB021612; GWHGACDB032864; GWHGACDB040229; GWHGACDB040533	ko00400
ko04390	Hippo signaling pathway	5	405	93	8246	0.306251	0.60565	1.09465	GWHGACDB001143; GWHGACDB008442; GWHGACDB010358; GWHGACDB016219; GWHGACDB053383	ko04390
ko00941	Flavonoid biosynthesis	3	405	57	8246	0.306574	0.60565	1.0716	GWHGACDB008381; GWHGACDB050947; GWHGACDB065029	ko00941
ko02020	Two-component system	1	405	23	8246	0.312987	0.60565	0.885239	GWHGACDB015896	ko02020
ko04330	Notch signaling pathway	1	405	23	8246	0.312987	0.60565	0.885239	GWHGACDB042586	ko04330
ko04350	TGF-beta signaling pathway	3	405	59	8246	0.32912	0.628703	1.03528	GWHGACDB000797; GWHGACDB010358; GWHGACDB018589	ko04350
ko00960	Tropane, piperidine and pyridine alkaloid biosynthesis	1	405	25	8246	0.349547	0.651831	0.81442	GWHGACDB027111	ko00960
ko04071	Sphingolipid signaling pathway	7	405	136	8246	0.351954	0.651831	1.04797	GWHGACDB000884; GWHGACDB002493; GWHGACDB004668; GWHGACDB010358; GWHGACDB014973; GWHGACDB017178; GWHGACDB037210	ko04071
ko00950	Isoquinoline alkaloid biosynthesis	2	405	43	8246	0.354351	0.651831	0.947	GWHGACDB007853; GWHGACDB027111	ko00950
ko04130	SNARE interactions in vesicular transport	3	405	62	8246	0.363081	0.659744	0.985185	GWHGACDB019379; GWHGACDB041763; GWHGACDB057941	ko04130
ko00460	Cyanoamino acid metabolism	5	405	101	8246	0.37681	0.676442	1.00795	GWHGACDB001169; GWHGACDB014549; GWHGACDB051345; GWHGACDB059363; GWHGACDB062638	ko00460
ko00780	Biotin metabolism	1	405	27	8246	0.385425	0.679882	0.754092	GWHGACDB003080	ko00780
ko04310	Wnt signaling pathway	6	405	122	8246	0.392272	0.679882	1.00134	GWHGACDB000797; GWHGACDB002493; GWHGACDB010526; GWHGACDB014973; GWHGACDB017178; GWHGACDB062854	ko04310
ko04020	Calcium signaling pathway	3	405	65	8246	0.396978	0.679882	0.939715	GWHGACDB002925; GWHGACDB006033; GWHGACDB058480	ko04020
ko04064	NF-kappa B signaling pathway	3	405	65	8246	0.396978	0.679882	0.939715	GWHGACDB009134; GWHGACDB053039; GWHGACDB060074	ko04064
ko00900	Terpenoid backbone biosynthesis	4	405	85	8246	0.406218	0.680322	0.958141	GWHGACDB000725; GWHGACDB041262; GWHGACDB050041; GWHGACDB060108	ko00900
ko04141	Protein processing in endoplasmic reticulum	18	405	360	8246	0.406367	0.680322	1.01802	GWHGACDB000797; GWHGACDB003372; GWHGACDB004879; GWHGACDB005597; GWHGACDB008031; GWHGACDB008343; GWHGACDB011006; GWHGACDB014749; GWHGACDB016056; GWHGACDB018137; GWHGACDB023737; GWHGACDB025336; GWHGACDB044490; GWHGACDB045589; GWHGACDB047056; GWHGACDB053288; GWHGACDB059590; GWHGACDB061879	ko04141
ko00350	Tyrosine metabolism	3	405	68	8246	0.430573	0.708609	0.898257	GWHGACDB007853; GWHGACDB026369; GWHGACDB027111	ko00350
ko00983	Drug metabolism - other enzymes	1	405	30	8246	0.43753	0.708609	0.678683	GWHGACDB053706	ko00983
ko00563	Glycosylphosphatidylinositol(GPI)-anchor biosynthesis	1	405	30	8246	0.43753	0.708609	0.678683	GWHGACDB055336	ko00563
ko00061	Fatty acid biosynthesis	4	405	89	8246	0.445414	0.713621	0.915078	GWHGACDB003080; GWHGACDB005309; GWHGACDB034643; GWHGACDB060747	ko00061
ko00250	Alanine, aspartate and glutamate metabolism	4	405	90	8246	0.455122	0.721417	0.904911	GWHGACDB012772; GWHGACDB015896; GWHGACDB023633; GWHGACDB026643	ko00250
ko01040	Biosynthesis of unsaturated fatty acids	2	405	52	8246	0.473902	0.740658	0.783096	GWHGACDB015861; GWHGACDB032569	ko01040
ko04075	Plant hormone signal transduction	27	405	558	8246	0.481844	0.740658	0.985185	GWHGACDB003575; GWHGACDB005491; GWHGACDB005685; GWHGACDB005923; GWHGACDB005934; GWHGACDB014252; GWHGACDB015522; GWHGACDB015523; GWHGACDB020271; GWHGACDB021529; GWHGACDB023124; GWHGACDB023169; GWHGACDB026179; GWHGACDB026186; GWHGACDB030593; GWHGACDB033218; GWHGACDB037808; GWHGACDB042430; GWHGACDB042742; GWHGACDB046070; GWHGACDB053603; GWHGACDB057367; GWHGACDB057944; GWHGACDB058252; GWHGACDB062088;…	ko04075
ko00230	Purine metabolism	10	405	214	8246	0.482916	0.740658	0.951425	GWHGACDB012068; GWHGACDB026839; GWHGACDB030030; GWHGACDB036969; GWHGACDB037987; GWHGACDB042902; GWHGACDB050635; GWHGACDB057942; GWHGACDB058915; GWHGACDB062075	ko00230
ko00908	Zeatin biosynthesis	1	405	33	8246	0.487144	0.740658	0.616985	GWHGACDB056898	ko00908
ko03022	Basal transcription factors	2	405	54	8246	0.49917	0.743763	0.754092	GWHGACDB001044; GWHGACDB014531	ko03022
ko02010	ABC transporters	2	405	54	8246	0.49917	0.743763	0.754092	GWHGACDB039610; GWHGACDB062818	ko02010
ko00640	Propanoate metabolism	2	405	56	8246	0.52381	0.77275	0.72716	GWHGACDB017429; GWHGACDB034643	ko00640
ko00195	Photosynthesis	5	405	119	8246	0.53354	0.779387	0.855483	GWHGACDB017782; GWHGACDB026267; GWHGACDB026278; GWHGACDB032438; GWHGACDB055407	ko00195
ko00290	Valine, leucine and isoleucine biosynthesis	1	405	37	8246	0.548877	0.792055	0.550284	GWHGACDB037984	ko00290
ko03020	RNA polymerase	2	405	59	8246	0.559486	0.792055	0.690186	GWHGACDB042902; GWHGACDB062075	ko03020
ko00450	Selenocompound metabolism	1	405	38	8246	0.563475	0.792055	0.535802	GWHGACDB052116	ko00450
ko00909	Sesquiterpenoid and triterpenoid biosynthesis	1	405	38	8246	0.563475	0.792055	0.535802	GWHGACDB057495	ko00909
ko04022	cGMP-PKG signaling pathway	4	405	104	8246	0.584218	0.813538	0.783096	GWHGACDB002925; GWHGACDB006033; GWHGACDB032331; GWHGACDB058480	ko04022
ko00920	Sulfur metabolism	1	405	40	8246	0.591645	0.816247	0.509012	GWHGACDB036969	ko00920
ko00280	Valine, leucine and isoleucine degradation	3	405	84	8246	0.59712	0.816247	0.72716	GWHGACDB017429; GWHGACDB034547; GWHGACDB042871	ko00280
ko00904	Diterpenoid biosynthesis	3	405	87	8246	0.624994	0.846583	0.702086	GWHGACDB005311; GWHGACDB026705; GWHGACDB049610	ko00904
ko00270	Cysteine and methionine metabolism	7	405	175	8246	0.633893	0.850901	0.81442	GWHGACDB003135; GWHGACDB011909; GWHGACDB028508; GWHGACDB032955; GWHGACDB033108; GWHGACDB050542; GWHGACDB052116	ko00270
ko01212	Fatty acid metabolism	5	405	133	8246	0.642994	0.85253	0.765432	GWHGACDB003080; GWHGACDB005309; GWHGACDB015861; GWHGACDB032569; GWHGACDB034643	ko01212
ko00190	Oxidative phosphorylation	11	405	263	8246	0.64655	0.85253	0.85158	GWHGACDB003523; GWHGACDB003893; GWHGACDB005637; GWHGACDB007846; GWHGACDB007926; GWHGACDB015997; GWHGACDB030210; GWHGACDB041732; GWHGACDB057456; GWHGACDB058726; GWHGACDB060908	ko00190
ko04114	Oocyte meiosis	7	405	178	8246	0.652869	0.853311	0.800694	GWHGACDB000797; GWHGACDB001143; GWHGACDB002925; GWHGACDB008442; GWHGACDB010358; GWHGACDB016219; GWHGACDB037210	ko04114
ko00630	Glyoxylate and dicarboxylate metabolism	4	405	121	8246	0.715843	0.927483	0.673074	GWHGACDB008363; GWHGACDB015896; GWHGACDB026271; GWHGACDB032955	ko00630
ko03060	Protein export	2	405	76	8246	0.72864	0.935926	0.535802	GWHGACDB011006; GWHGACDB061879	ko03060
ko00480	Glutathione metabolism	4	405	126	8246	0.748378	0.953063	0.646365	GWHGACDB003670; GWHGACDB011909; GWHGACDB054136; GWHGACDB058789	ko00480
ko00260	Glycine, serine and threonine metabolism	4	405	128	8246	0.760595	0.954937	0.636265	GWHGACDB018045; GWHGACDB027111; GWHGACDB030027; GWHGACDB037985	ko00260
ko00513	Various types of N-glycan biosynthesis	1	405	56	8246	0.769077	0.954937	0.36358	GWHGACDB005597	ko00513
ko00600	Sphingolipid metabolism	1	405	56	8246	0.769077	0.954937	0.36358	GWHGACDB062341	ko00600
ko00020	Citrate cycle (TCA cycle)	3	405	107	8246	0.77798	0.958009	0.570855	GWHGACDB032955; GWHGACDB038256; GWHGACDB065486	ko00020
ko00860	Porphyrin and chlorophyll metabolism	1	405	60	8246	0.801382	0.96494	0.339342	GWHGACDB042095	ko00860
ko00910	Nitrogen metabolism	1	405	61	8246	0.808807	0.96494	0.333779	GWHGACDB015896	ko00910
ko04142	Lysosome	4	405	137	8246	0.810082	0.96494	0.594467	GWHGACDB000848; GWHGACDB004375; GWHGACDB015997; GWHGACDB019297	ko04142
ko00220	Arginine biosynthesis	1	405	62	8246	0.815983	0.96494	0.328395	GWHGACDB015896	ko00220
ko00531	Glycosaminoglycan degradation	1	405	64	8246	0.829618	0.96494	0.318133	GWHGACDB030619	ko00531
ko04115	p53 signaling pathway	1	405	64	8246	0.829618	0.96494	0.318133	GWHGACDB050577	ko04115
ko04341	Hedgehog signaling pathway - fly	1	405	66	8246	0.842338	0.96494	0.308492	GWHGACDB000797	ko04341
ko04530	Tight junction	1	405	66	8246	0.842338	0.96494	0.308492	GWHGACDB010358	ko04530
ko00240	Pyrimidine metabolism	5	405	169	8246	0.844229	0.96494	0.602381	GWHGACDB012068; GWHGACDB026839; GWHGACDB042902; GWHGACDB053706; GWHGACDB062075	ko00240
ko00980	Metabolism of xenobiotics by cytochrome P450	1	405	67	8246	0.84837	0.96494	0.303888	GWHGACDB003670	ko00980
ko00510	N-Glycan biosynthesis	1	405	71	8246	0.870455	0.973498	0.286768	GWHGACDB005597	ko00510
ko04111	Cell cycle - yeast	4	405	151	8246	0.870509	0.973498	0.539351	GWHGACDB000797; GWHGACDB010358; GWHGACDB052883; GWHGACDB053383	ko04111
ko00982	Drug metabolism - cytochrome P450	1	405	72	8246	0.875495	0.973498	0.282785	GWHGACDB003670	ko00982
ko04113	Meiosis - yeast	3	405	130	8246	0.888052	0.977238	0.469858	GWHGACDB010358; GWHGACDB037210; GWHGACDB052883	ko04113
ko04110	Cell cycle	6	405	208	8246	0.891976	0.977238	0.587322	GWHGACDB000797; GWHGACDB001143; GWHGACDB008442; GWHGACDB016219; GWHGACDB042586; GWHGACDB052883	ko04110
ko04150	mTOR signaling pathway	2	405	110	8246	0.912399	0.992317	0.370191	GWHGACDB003523; GWHGACDB018589	ko04150
ko04146	Peroxisome	3	405	145	8246	0.931005	1	0.421252	GWHGACDB005309; GWHGACDB015861; GWHGACDB062596	ko04146
ko03050	Proteasome	1	405	91	8246	0.942658	1	0.223742	GWHGACDB056891	ko03050
ko00970	Aminoacyl-tRNA biosynthesis	1	405	93	8246	0.947261	1	0.21893	GWHGACDB026914	ko00970
ko03420	Nucleotide excision repair	1	405	95	8246	0.951511	1	0.214321	GWHGACDB014531	ko03420
ko04152	AMPK signaling pathway	4	405	200	8246	0.971589	1	0.40721	GWHGACDB010358; GWHGACDB018589; GWHGACDB030674; GWHGACDB037210	ko04152
ko03015	mRNA surveillance pathway	6	405	261	8246	0.975678	1	0.468057	GWHGACDB003055; GWHGACDB010358; GWHGACDB035106; GWHGACDB037210; GWHGACDB050626; GWHGACDB052268	ko03015
ko01210	2-Oxocarboxylic acid metabolism	1	405	113	8246	0.977547	1	0.180181	GWHGACDB037984	ko01210
ko03018	RNA degradation	3	405	199	8246	0.989904	1	0.306942	GWHGACDB035106; GWHGACDB050626; GWHGACDB052268	ko03018
ko03013	RNA transport	5	405	283	8246	0.995447	1	0.359726	GWHGACDB007863; GWHGACDB035106; GWHGACDB050626; GWHGACDB052268; GWHGACDB061047	ko03013
ko04120	Ubiquitin mediated proteolysis	2	405	190	8246	0.996184	1	0.214321	GWHGACDB000797; GWHGACDB050577	ko04120
ko03040	Spliceosome	3	405	246	8246	0.998392	1	0.248299	GWHGACDB014749; GWHGACDB025336; GWHGACDB065148	ko03040
ko03010	Ribosome	3	405	472	8246	1	1	0.12941	GWHGACDB003242; GWHGACDB015957; GWHGACDB058765	ko03010
