# Supplementary material for: Integrated Methylome and Transcriptome Analysis Provides Insights into the DNA Methylation Underlying the Mechanism of Cytoplasmic Male Sterility in Kenaf (Hibiscus cannabinus L.)
Source: Int J Mol Sci. 2022 Jun 20;23(12):6864. doi: 10.3390/ijms23126864 (PMC9224340; doi:10.3390/ijms23126864)
Supplement: Supplementary file 1 [file ijms-23-06864-s001.zip › Table S6 List of genes that are both DEGs and DMGs.xlsx]

## Sheet: Sheet1
Gene	MethylRAD-log2FC	transcript-log2FC	Gene annotation
TRINITY_DN31884_c0_g1_i1	1.53019	6.43635	alpha-crystallin domain-containing protein 22.3-like
TRINITY_DN25577_c2_g7_i1	5.46911	10.0456	chalcone synthase isoform X2
TRINITY_DN35767_c0_g1_i1	2.72485	20	uncharacterized protein
TRINITY_DN30022_c0_g1_i1	2.2086	5.38904	bHLH 39
TRINITY_DN35990_c0_g1_i1	5.87598	20	hypothetical protein B456_001G091800
TRINITY_DN21378_c0_g2_i2	1.66345	4.45178	proline dehydrogenase
TRINITY_DN5346_c0_g1_i1	1.62596	20	RNA polymerase beta subunit
TRINITY_DN28364_c0_g1_i1	5.8145	20	Uncharacterized metal-dependent hydrolase YabD
TRINITY_DN22866_c0_g2_i2	-1.6661	3.38397	RNA-binding protein 38-like
TRINITY_DN20769_c0_g1_i3	-1.26165	3.25709	uncharacterized protein
TRINITY_DN24346_c1_g5_i1	-1.73955	20	uncharacterized protein
TRINITY_DN16373_c0_g1_i1	-1.96336	5.09686	uncharacterized protein
TRINITY_DN31089_c0_g1_i1	-2.93082	2.72524	uncharacterized protein
TRINITY_DN24337_c0_g1_i2	-2.95762	2.33981	Beta-amyrin synthase
TRINITY_DN14553_c0_g1_i2	-3.31516	5.12677	Cytochrome P450
TRINITY_DN22110_c0_g1_i1	-1.95318	2.65208	KN motif and ankyrin repeat domain-containing protein 3
TRINITY_DN2241_c0_g1_i2	-2.54883	2.25926	Niemann-Pick C1 protein
TRINITY_DN35599_c0_g1_i1	-1.77214	20	Probable lysophospholipase BODYGUARD 4
TRINITY_DN13986_c0_g1_i1	-2.08437	5.00474	Probable terpene synthase 9
TRINITY_DN2620_c0_g1_i2	-5.77743	5.6082	Serine/threonine-protein phosphatase 7
TRINITY_DN5556_c0_g1_i1	-5.77743	2.60033	WAT1-related protein At2g39510
TRINITY_DN26337_c0_g1_i1	-2.4834	-2.41466	acid beta-fructofuranosidase-like
TRINITY_DN22180_c0_g1_i1	-1.73955	-2.47365	beta-glucosidase BoGH3B-like
TRINITY_DN30024_c0_g1_i1	-2.37736	-6.69965	uncharacterized protein LOC108463554
TRINITY_DN11812_c0_g2_i1	-2.95762	-2.48308	Fasciclin-like arabinogalactan protein 12
TRINITY_DN25335_c0_g2_i1	-1.48909	-3.47204	Fatty acid amide hydrolas
TRINITY_DN35934_c0_g1_i1	-2.55598	-4.66781	LIM domain-containing protein WLIM2b
TRINITY_DN22068_c0_g1_i5	-2.55598	-3.18067	Organic cation/carnitine transporter 4
TRINITY_DN23209_c0_g2_i1	-1.73544	-20	alpha-amylase 2
TRINITY_DN22616_c0_g1_i1	-1.86388	-2.13392	Protein IQ-DOMAIN 14
TRINITY_DN7098_c0_g1_i1	-5.77743	-5.11988	Tetraspanin-15
TRINITY_DN26386_c0_g1_i1	3.01037	-4.34228	probable LRR receptor-like serine/threonine-protein kinase MRH1 isoform X5
TRINITY_DN22639_c0_g1_i3	2.35375	-5.42762	protein WEAK CHLOROPLAST MOVEMENT UNDER BLUE LIGHT 1-like
TRINITY_DN32855_c0_g1_i1	5.46911	-20	xylan alpha-glucuronosyltransferase 4
TRINITY_DN4361_c0_g1_i1	1.83721	-3.28161	uncharacterized protein
TRINITY_DN17408_c0_g1_i1	2.55919	-3.75489	uncharacterized protein
TRINITY_DN25396_c0_g1_i7	2.87466	-6.57422	uncharacterized protein
TRINITY_DN446_c0_g1_i1	5.68684	-20	uncharacterized protein
TRINITY_DN35956_c0_g1_i1	5.46911	-20	uncharacterized protein
TRINITY_DN5663_c0_g1_i1	1.52803	-4.97819	uncharacterized protein LOC105793492
TRINITY_DN17156_c0_g1_i1	5.46911	-4.73508	uncharacterized protein LOC107887155
TRINITY_DN24599_c0_g1_i3	1.20809	-5.41053	Heparanase-like protein 2
TRINITY_DN25389_c0_g1_i4	3.1393	-3.30295	Histone-lysine N-methyltransferase
TRINITY_DN7512_c0_g1_i2	1.96787	-3.24665	Protein LONGIFOLIA 1; AltName: Protein TON1 RECRUITING MOTIF 2
TRINITY_DN20438_c0_g2_i1	2.60628	-20	Uncharacterized mitochondrial protein AtMg00810
